# Supplementary material for: SFPQ-TFE3 reciprocally regulates mTORC1 and induces lineage plasticity in a mouse model of renal tumorigenesis
Source: Nat Commun. 2025 Oct 3;16:8822. doi: 10.1038/s41467-025-63885-2 (PMC12494988; doi:10.1038/s41467-025-63885-2)
Supplement: Supplementary file 3 — Supplementary Dataset 1 [file 41467_2025_63885_MOESM3_ESM.xlsx]

## Sheet: Supplementary Data 1
Supplementary Data 1: List of upregulated and downregulated genes in SFPQ-TFE3-LSL; KSP-Cre kidneys compared to controls TFE3LSL 155 ; Ksp-Cre TFE3LSL 155 ; Ksp-Crecompared to normal kidneys
geneID	baseMean	log2FoldChange	lfcSE	stat	pvalue	padj
Pmel	11882.3	9.18068	0.170854	53.7341	0	0
Klk1	14327.4	-4.38875	0.100825	-43.5284	0	0
Aqp3	36591.5	4.47355	0.0900069	49.7023	0	0
Mep1a	17479.8	-3.62353	0.0932091	-38.8753	0	0
Egf	8605.09	-6.74625	0.123702	-54.5365	0	0
Cldn4	31711.5	5.54487	0.12611	43.9686	0	0
Mreg	7256.89	6.25131	0.128234	48.7491	0	0
Plk5	16327.2	11.6967	0.267569	43.7149	0	0
Insig1	18628.8	5.89817	0.140724	41.9131	0	0
Ifi30	21095.8	4.50363	0.110936	40.5967	0	0
Rasd2	11494.3	7.66879	0.146405	52.3805	0	0
Optn	6548.24	4.04967	0.0977915	41.4113	0	0
Blnk	6822.1	4.89589	0.118984	41.1474	0	0
Fabp5	6759.14	4.3287	0.101573	42.6165	0	0
Eno3	5019.1	5.99395	0.142661	42.0154	0	0
Ace	6766.87	-3.55043	0.0929397	-38.2015	0	0
Unc5d	3753.94	8.08782	0.201053	40.2274	0	0
1700019D03Rik	6503.11	6.26983	0.106403	58.925	0	0
Car12	4550.1	-3.68042	0.0935903	-39.3248	0	0
Prlr	2968.73	-4.08419	0.10236	-39.9002	0	0
Hhipl1	3437.27	7.22997	0.178527	40.4979	0	0
Cdh4	4890.86	5.94521	0.134879	44.0781	0	0
D430019H16Rik	6962.4	4.19312	0.108033	38.8133	0	0
Abca13	2277.73	-5.84739	0.15444	-37.8618	0	0
Bhlhe41	2844.2	7.52062	0.194299	38.7064	0	0
Cfap52	3034.05	5.53591	0.118384	46.7623	0	0
Lrp8	3156.11	7.5366	0.174445	43.2032	0	0
Tmem52	2955.13	6.15018	0.128107	48.0082	0	0
Moxd1	2295.75	6.25878	0.162331	38.5558	0	0
Kcnt1	1738.72	4.17512	0.111049	37.5973	0	0
Slc12a1	23146	-3.95654	0.105528	-37.4927	1.2119e-307	9.49579e-305
Gatm	11798.3	-4.19329	0.112501	-37.2733	4.44635e-304	3.37506e-301
Bmp7	12251.5	4.07584	0.109859	37.1006	2.75246e-301	2.02598e-298
Ptger3	10143	3.85404	0.104765	36.7874	2.93527e-296	2.09699e-293
Il16	2028.55	4.72649	0.129463	36.5085	8.11889e-292	5.63451e-289
Atp6v1b1	2559.32	-4.42943	0.121633	-36.4162	2.35645e-290	1.58995e-287
Slc34a1	31755.9	-3.80487	0.104628	-36.3657	1.48456e-289	9.74596e-287
Anpep	4363.12	-3.46198	0.0959664	-36.0749	5.62023e-285	3.59251e-282
Aadat	16285.8	-3.68577	0.102904	-35.8176	5.8776e-281	3.66069e-278
Trpm1	1719.73	6.55598	0.184492	35.5352	1.40534e-276	8.53392e-274
Shc2	1741.68	4.23964	0.11963	35.4396	4.20054e-275	2.48856e-272
Anxa3	8159.33	3.6311	0.102461	35.4388	4.31085e-275	2.49311e-272
Hyal1	1778.21	5.19876	0.146803	35.4131	1.07268e-274	6.05939e-272
Scx	2922.54	4.18281	0.118152	35.4019	1.59897e-274	8.82705e-272
Aspg	2640.09	3.69065	0.104516	35.3118	3.86591e-273	2.08673e-270
Galnt11	9593.92	-3.37902	0.0959012	-35.2344	5.95136e-272	3.14258e-269
Rhpn2	4412.54	4.30039	0.122142	35.2082	1.499e-271	7.74695e-269
Glt1d1	1238.06	4.61528	0.131102	35.2038	1.75e-271	8.85575e-269
Intu	3913.38	4.00426	0.113985	35.1296	2.38504e-270	1.1823e-267
Akr1c14	1352.77	5.22615	0.148891	35.1005	6.62745e-270	3.21962e-267
Raver2	2322.25	3.85447	0.109952	35.0561	3.15332e-269	1.50185e-266
Trak1	14699.8	3.3293	0.095224	34.9628	8.27596e-268	3.86583e-265
Slc12a3	7904.99	-4.05815	0.116288	-34.8974	8.14169e-267	3.73135e-264
Tmem52b	3724	-3.72416	0.106808	-34.8679	2.27617e-266	1.02386e-263
Tnxb	9711.09	5.09456	0.146876	34.686	1.27902e-263	5.6486e-261
Ccdc85c	6834.63	3.77189	0.108969	34.6144	1.53217e-262	6.6458e-260
Gxylt2	4169.81	5.29286	0.153239	34.54	2.01623e-261	8.59198e-259
Ranbp3l	1545.13	-6.11165	0.177399	-34.4515	4.28124e-260	1.79295e-257
Npnt	22610	-2.78902	0.0814244	-34.2529	3.94891e-257	1.62575e-254
Sh3bp2	1813.1	4.72758	0.138106	34.2315	8.22924e-257	3.33147e-254
Card9	1053.24	5.91806	0.173418	34.126	3.0367e-255	1.20921e-252
Pdzk1	5424.6	-3.55692	0.104254	-34.1177	4.03285e-255	1.57997e-252
Slc7a8	4813.1	-3.15909	0.0936557	-33.7309	2.03939e-249	7.86298e-247
Igfn1	1211.83	5.73419	0.170066	33.7174	3.21392e-249	1.21978e-246
F13b	2094.86	-3.83818	0.113879	-33.7042	5.01702e-249	1.87482e-246
Impact	3280.81	3.38614	0.101237	33.4476	2.79171e-245	1.02743e-242
Pah	7573.1	-4.40344	0.131669	-33.4434	3.21332e-245	1.16495e-242
Cyba	32302.1	3.34213	0.100175	33.363	4.72619e-244	1.68822e-241
Myo5a	15494.1	3.99333	0.120171	33.2305	3.9058e-242	1.37495e-239
Rab27a	3119.96	3.50288	0.105422	33.2273	4.34607e-242	1.50809e-239
Slc20a1	2653.1	3.44403	0.103769	33.1894	1.5296e-241	5.23294e-239
Grk3	3874.55	3.3056	0.0997407	33.142	7.39339e-241	2.49424e-238
Coro6	1192.33	4.58744	0.13948	32.8895	3.10352e-237	1.03267e-234
Prkag2	5895.76	2.87155	0.0873327	32.8806	4.16078e-237	1.36575e-234
Clcnkb	2808.52	-3.09708	0.0952925	-32.5007	1.04173e-231	3.37381e-229
Hgsnat	8505.5	3.15667	0.0973825	32.4152	1.6777e-230	5.36203e-228
Lrp2	15312.9	-3.98602	0.123166	-32.363	9.10218e-230	2.87133e-227
Rragd	6490.46	3.02694	0.0936361	32.3267	2.95261e-229	9.19472e-227
Cldn19	1377.01	-4.56231	0.141462	-32.2511	3.38984e-228	1.04227e-225
Kl	9381.57	-2.98497	0.0933015	-31.9928	1.37492e-224	4.1746e-222
Slc14a2	1470.71	-7.22245	0.226434	-31.8964	2.99145e-223	8.97065e-221
Kbtbd11	9458.02	3.47175	0.108939	31.8688	7.22444e-223	2.14002e-220
Xpnpep2	1403.09	-4.36801	0.138071	-31.636	1.1797e-219	3.4524e-217
Slc26a4	1018.88	-5.60828	0.17793	-31.5196	4.68231e-218	1.35397e-215
Ppp1r37	7620.84	2.6815	0.0851924	31.4758	1.8643e-217	5.3275e-215
Fnip2	7703.49	3.18215	0.101142	31.462	2.87483e-217	8.11972e-215
Pcx	14090.2	-3.01277	0.0960994	-31.3505	9.5719e-216	2.67243e-213
Card14	1370.27	3.93194	0.126182	31.1608	3.61946e-213	9.99052e-211
Adamtsl5	1435.16	5.0578	0.162651	31.096	2.72943e-212	7.4492e-210
Tmem268	2303.98	3.97237	0.128687	30.8685	3.16595e-209	8.54455e-207
Scin	1846.43	-3.29954	0.107289	-30.7537	1.09134e-207	2.91303e-205
Dpp4	4971.73	-2.73072	0.0890309	-30.6717	1.35907e-206	3.58825e-204
Slc38a1	4810.44	3.37252	0.110276	30.5824	2.10031e-205	5.48564e-203
Alg13	1861.7	3.63118	0.118808	30.5635	3.74614e-205	9.68019e-203
Gm11992	4299.42	3.66023	0.120073	30.4835	4.31699e-204	1.10379e-201
Cdkl1	2937.52	-3.44656	0.113636	-30.3299	4.62036e-202	1.16905e-199
Rnh1	11241.4	2.76197	0.0912707	30.2613	3.70354e-201	9.27411e-199
Perp	5071.11	2.61096	0.0863296	30.2441	6.24024e-201	1.54669e-198
Slc5a8	3005.64	-3.30073	0.109517	-30.139	1.49439e-199	3.66653e-197
Tmem174	3531.4	-2.669	0.0887229	-30.0824	8.22325e-199	1.99743e-196
Nabp1	10770.3	4.37177	0.145357	30.076	9.98277e-199	2.40081e-196
Gm47163	1124.39	7.12531	0.23717	30.043	2.69468e-198	6.41703e-196
Ass1	20686.6	-3.42974	0.114217	-30.0283	4.19788e-198	9.89967e-196
Tigar	1301.01	3.79741	0.126465	30.0273	4.32357e-198	1.0098e-195
Col4a3	8087.21	-3.08189	0.102699	-30.0091	7.47679e-198	1.72963e-195
Abat	3331.46	-3.08214	0.102752	-29.9959	1.10898e-197	2.54125e-195
Ppp1r1a	1809.6	-5.06919	0.169206	-29.9586	3.39776e-197	7.71324e-195
Clmn	2791.04	-2.78799	0.0930956	-29.9476	4.72144e-197	1.06189e-194
Bace2	1576.71	3.83814	0.128482	29.873	4.41999e-196	9.84968e-194
Rdh19	1688.84	-3.71585	0.124993	-29.7285	3.28622e-194	7.25657e-192
Hnf4a	6495.95	-3.32598	0.11192	-29.7174	4.57118e-194	1.00031e-191
Gchfr	1687.28	3.76399	0.126736	29.6995	7.79825e-194	1.69125e-191
Kcna2	839.475	5.46074	0.18404	29.6714	1.79513e-193	3.85873e-191
Pdxk	15046.5	3.64452	0.122851	29.6662	2.09831e-193	4.47088e-191
Lzts3	2387.59	-3.2861	0.110937	-29.6213	7.95216e-193	1.67964e-190
Umod	18940.7	-3.546	0.119879	-29.5798	2.71712e-192	5.68955e-190
Socs3	1427.28	3.83523	0.130364	29.4195	3.09639e-190	6.42832e-188
Kcnj1	2834.94	-4.32532	0.148592	-29.1088	2.77589e-186	5.71411e-184
Plcxd2	849.149	4.04666	0.139364	29.0366	2.27369e-185	4.64101e-183
Slc35e4	1891.59	3.7028	0.12856	28.8022	2.01309e-182	4.07484e-180
Enpp2	3957.18	-3.57902	0.124386	-28.7734	4.61531e-182	9.26495e-180
Prom2	2087.53	3.95955	0.138052	28.6816	6.47124e-181	1.28841e-178
Rapsn	1221.63	3.73542	0.130352	28.6565	1.33082e-180	2.62809e-178
Cdo1	1397.11	-3.17725	0.111184	-28.5764	1.32048e-179	2.58666e-177
Tfcp2l1	9383.2	-2.42902	0.0853085	-28.4734	2.50325e-178	4.86432e-176
Susd2	2659.95	-3.75846	0.132109	-28.4497	4.91595e-178	9.47686e-176
Napb	1330.83	4.00024	0.140672	28.4367	7.11708e-178	1.36121e-175
Fuca2	16017.3	2.2705	0.0800483	28.3642	5.59884e-177	1.06247e-174
Cyp2j5	7893.57	-3.39706	0.120515	-28.1878	8.25946e-175	1.55521e-172
Rhcg	2055.39	-3.10018	0.109987	-28.1867	8.51302e-175	1.59062e-172
Dmxl2	6222.28	3.28121	0.116622	28.1354	3.61506e-174	6.70304e-172
Tinag	2149.48	-3.24544	0.11557	-28.0821	1.62111e-173	2.98308e-171
Acmsd	780.538	-5.83655	0.20974	-27.8275	2.01454e-170	3.67918e-168
Mettl7b	1689.08	-3.07839	0.110814	-27.7797	7.63222e-170	1.38348e-167
Papss2	2759.75	-2.69836	0.0972061	-27.7592	1.34991e-169	2.42884e-167
Ripor3	2527.93	3.22009	0.116021	27.7545	1.53957e-169	2.74972e-167
Mep1b	2352.84	-4.09568	0.147789	-27.713	4.86588e-169	8.62718e-167
Slc9a3	1761.21	-4.2163	0.152365	-27.6723	1.50353e-168	2.64643e-166
Nyx	1760.79	9.13139	0.330265	27.6487	2.89639e-168	5.06139e-166
Ggt1	5933.22	-2.58342	0.0936003	-27.6005	1.09707e-167	1.90341e-165
Trim63	1033.86	3.39847	0.12323	27.5782	2.0293e-167	3.49587e-165
Aqp4	816.011	-6.33729	0.229882	-27.5675	2.72987e-167	4.66961e-165
Cdhr5	2618.7	-3.10077	0.112639	-27.5283	8.06078e-167	1.36921e-164
Kcnj16	5294.46	-2.90418	0.105985	-27.4017	2.61905e-165	4.41782e-163
Slc1a1	2080.85	-3.65996	0.133993	-27.3145	2.85493e-164	4.78249e-162
Pth1r	5895.88	-2.58722	0.0950221	-27.2275	3.06647e-163	5.10168e-161
Ripply3	1905.34	4.10559	0.150958	27.197	7.05478e-163	1.16572e-160
Shank2	1547.03	-3.71288	0.136916	-27.118	6.03934e-162	9.91187e-160
Acss1	5041.62	-2.46937	0.0910886	-27.1096	7.59799e-162	1.23863e-159
Sod3	4171.13	-3.04287	0.112627	-27.0173	9.25058e-161	1.49798e-158
Tacc2	10950.1	2.66594	0.0987506	26.9967	1.61555e-160	2.59878e-158
Pomk	1747.89	2.86793	0.106427	26.9474	6.12645e-160	9.79023e-158
Fads3	2390.35	-2.72906	0.101368	-26.9224	1.20106e-159	1.90678e-157
Sardh	2991.31	-2.50584	0.0930912	-26.9181	1.34874e-159	2.12733e-157
Ush1c	1128.93	-3.2838	0.122311	-26.8479	8.92986e-159	1.3994e-156
Synm	1284.19	4.41725	0.164669	26.825	1.65133e-158	2.57121e-156
Aqp6	847.642	-3.7466	0.140172	-26.7286	2.18823e-157	3.38549e-155
Plxna4	3034.13	4.09028	0.153033	26.7281	2.21748e-157	3.40902e-155
Oxgr1	869.981	-3.8517	0.144438	-26.6669	1.14061e-156	1.74247e-154
Acy1	1422.39	-3.0588	0.115046	-26.5875	9.4731e-156	1.43813e-153
Aqp1	11302.9	-2.8637	0.108015	-26.512	7.04421e-155	1.06276e-152
Aldh6a1	6644.81	-2.74989	0.103854	-26.4784	1.71711e-154	2.57461e-152
Trabd2b	1446.32	-3.36272	0.127314	-26.4127	9.78436e-154	1.45805e-151
Atl1	974.37	3.8807	0.147092	26.3829	2.15555e-153	3.19258e-151
Cldn2	7481.85	-3.14976	0.119394	-26.3812	2.24958e-153	3.31165e-151
4931406C07Rik	7617.7	-2.45801	0.0935581	-26.2726	3.94568e-152	5.77352e-150
Dab2	8265.27	-2.24129	0.0853777	-26.2514	6.8828e-152	1.0011e-149
Aldh1l1	3209.83	-3.13752	0.119756	-26.1993	2.70408e-151	3.90964e-149
Miox	8868.69	-3.27972	0.125229	-26.1898	3.47446e-151	4.99377e-149
Scnn1b	1111.26	-3.22604	0.12323	-26.1791	4.59907e-151	6.57127e-149
Dcxr	1742.69	-2.82586	0.107975	-26.1713	5.64245e-151	8.01492e-149
Bend7	2513.44	3.05575	0.117685	25.9655	1.21573e-148	1.71687e-146
Hs6st2	1447.99	3.22258	0.124199	25.9469	1.97106e-148	2.76746e-146
Gprc5c	3231.63	-2.53828	0.0980099	-25.8982	6.97143e-148	9.73195e-146
Irs2	5846.11	3.02245	0.117132	25.8037	8.05877e-147	1.11856e-144
Aqp8	22009.1	14.367	0.556836	25.8011	8.61583e-147	1.18908e-144
Gclm	4249.22	-2.19934	0.085689	-25.6665	2.76609e-145	3.79595e-143
Pkhd1	3145.45	-2.60731	0.101587	-25.6658	2.81487e-145	3.84119e-143
Obscn	611.784	5.38958	0.211468	25.4865	2.78556e-143	3.77995e-141
Eps8	13181.7	3.05528	0.119891	25.4838	2.97755e-143	4.01804e-141
Vdr	1965.74	-2.9617	0.116477	-25.4274	1.25469e-142	1.68378e-140
Slc22a8	3936.16	-2.50929	0.0987207	-25.418	1.59441e-142	2.12792e-140
Nptxr	1717.76	3.908	0.153928	25.3885	3.38142e-142	4.48824e-140
Lrrc31	1053.38	3.99205	0.15727	25.3834	3.84745e-142	5.07905e-140
Padi2	1224.5	4.70169	0.185336	25.3684	5.62699e-142	7.38808e-140
Slc22a2	1233.75	-3.14697	0.124085	-25.3615	6.71523e-142	8.76951e-140
Nat6	1692.92	3.04479	0.120218	25.3272	1.60426e-141	2.08382e-139
Scn4b	752.491	-4.2209	0.166683	-25.3229	1.78797e-141	2.31009e-139
Slc26a1	1033.23	-3.41242	0.134782	-25.3181	2.01962e-141	2.59558e-139
Gfra1	1374.02	4.06023	0.160372	25.3176	2.04702e-141	2.61695e-139
Paqr5	1998.87	-2.58547	0.102826	-25.1443	1.63265e-139	2.07629e-137
Ttc39c	1050.94	2.98967	0.11895	25.1339	2.11929e-139	2.68112e-137
Fbp1	16154.8	-2.34932	0.0935574	-25.1111	3.76618e-139	4.73993e-137
Nox4	4490.02	-2.64123	0.105311	-25.0803	8.15615e-139	1.0212e-136
Rbm20	1406.03	2.95881	0.11799	25.0769	8.89743e-139	1.1083e-136
Vil1	1586.56	-2.99742	0.119531	-25.0766	8.95878e-139	1.11025e-136
Prss8	2923.98	-2.77961	0.110874	-25.07	1.05639e-138	1.30253e-136
Tgfb2	1871.81	3.05147	0.121955	25.0213	3.58338e-138	4.39597e-136
Ppp1r9a	4094.14	2.59365	0.103946	24.9519	2.03401e-137	2.48271e-135
Cubn	4112.37	-3.2149	0.128896	-24.9418	2.62041e-137	3.18249e-135
Col4a5	5919.18	-2.37787	0.0953873	-24.9286	3.64468e-137	4.40444e-135
Fut9	4512.88	-3.05064	0.122837	-24.8349	3.76542e-136	4.52782e-134
Stx12	6290.53	2.36388	0.095214	24.8271	4.57686e-136	5.47644e-134
Mme	6620.08	-2.39612	0.0965169	-24.8259	4.70786e-136	5.60559e-134
Slc3a1	5025.68	-3.27539	0.132248	-24.7671	2.03055e-135	2.40596e-133
Rad50	3793.16	3.0856	0.124611	24.7619	2.30545e-135	2.71842e-133
Dct	9769.93	12.9989	0.525595	24.7318	4.86866e-135	5.71303e-133
Coro2b	2090.86	2.85361	0.115617	24.6816	1.68454e-134	1.96719e-132
Slc23a1	3941.1	-2.94336	0.119382	-24.655	3.25098e-134	3.77829e-132
Slc4a11	769.306	-3.85279	0.1564	-24.6343	5.42796e-134	6.27834e-132
Slc6a20b	1521.03	-3.60531	0.146591	-24.5944	1.45046e-133	1.66975e-131
Aldh4a1	2983.03	-3.05836	0.124582	-24.5489	4.43945e-133	5.08652e-131
Phf19	1020.4	3.86336	0.157772	24.487	2.03228e-132	2.31756e-130
Hk2	30736.7	9.30799	0.381695	24.3859	2.41135e-131	2.73699e-129
Zdhhc2	1587.67	3.65152	0.149822	24.3724	3.3544e-131	3.78969e-129
Agxt2	1136.16	-3.14879	0.129333	-24.3464	6.32621e-131	7.11406e-129
Lypd6b	680.001	3.6866	0.151514	24.3317	9.06663e-131	1.01488e-128
Glis2	2951.38	-2.18214	0.08976	-24.3108	1.50539e-130	1.67733e-128
Osbpl10	1288.36	3.21499	0.132361	24.2896	2.5275e-130	2.80333e-128
Sox11	885.11	3.32515	0.137003	24.2707	3.99792e-130	4.41407e-128
Dynlt1a	717.199	4.26943	0.176008	24.2571	5.56946e-130	6.12136e-128
Cldn8	2102.32	-2.52075	0.104038	-24.2292	1.09688e-129	1.20014e-127
Asb16	642.725	7.10948	0.293454	24.2269	1.15867e-129	1.26207e-127
Timp2	18318.6	2.49012	0.102929	24.1926	2.66492e-129	2.88978e-127
Pipox	1871.68	-2.83289	0.117238	-24.1637	5.3639e-129	5.79063e-127
Fmo1	3990.12	-3.32663	0.137855	-24.1314	1.17087e-128	1.25843e-126
Tnfrsf12a	2147.94	3.04265	0.126292	24.0921	3.02563e-128	3.23756e-126
Gpr157	797.042	3.75864	0.156469	24.0217	1.6515e-127	1.75942e-125
Col4a4	10012.5	-2.56636	0.107058	-23.9718	5.48197e-127	5.81472e-125
Gm44120	932.459	-3.64321	0.152629	-23.8697	6.32781e-126	6.68272e-124
Dio1	1039.85	-4.2784	0.179628	-23.8181	2.16741e-125	2.27907e-123
Slc22a18	1585.36	-3.17223	0.133216	-23.8127	2.46694e-125	2.58285e-123
B3gat2	779.181	-3.26677	0.137602	-23.7408	1.36871e-124	1.42686e-122
Zfand2a	2290.58	3.14195	0.132371	23.736	1.5347e-124	1.59307e-122
Apaf1	2613.64	3.10895	0.131057	23.722	2.13678e-124	2.20861e-122
Tecpr1	6212.44	2.81463	0.118947	23.6629	8.68958e-124	8.94364e-122
Defb42	701.912	4.04198	0.171111	23.622	2.28986e-123	2.34686e-121
Aadac	2226.49	-2.98511	0.126699	-23.5606	9.7775e-123	9.97881e-121
Cgref1	1650.08	-2.74306	0.116586	-23.5282	2.09957e-122	2.13383e-120
Sytl2	4239.5	2.59263	0.11038	23.4883	5.36692e-122	5.43177e-120
Folr1	3825.77	-2.60789	0.111105	-23.4724	7.81506e-122	7.87667e-120
Ablim1	8087.68	2.51408	0.107258	23.4395	1.69226e-121	1.69856e-119
Hykk	1428.91	-3.33267	0.142702	-23.354	1.25545e-120	1.25494e-118
Ank2	2433.29	3.08018	0.132015	23.3321	2.09623e-120	2.08678e-118
B4galt5	2881.35	2.40762	0.103242	23.3202	2.76413e-120	2.74043e-118
Slc4a4	12167.8	-2.87131	0.123441	-23.2606	1.1125e-119	1.09848e-117
Clcnka	1053.09	-3.24317	0.139855	-23.1895	5.80842e-119	5.71201e-117
Hpgds	652.247	4.11739	0.177656	23.1762	7.91955e-119	7.75669e-117
Nphs1	692.791	-3.25644	0.140614	-23.1587	1.18768e-118	1.15858e-116
Tspan5	2274.37	2.62712	0.113901	23.0649	1.04243e-117	1.01282e-115
Dusp4	2073.65	3.50485	0.152566	22.9727	8.73659e-117	8.45465e-115
Ckb	12323.9	2.32552	0.10124	22.9704	9.20901e-117	8.87647e-115
Gpm6a	1417.15	-2.54112	0.110728	-22.9493	1.49689e-116	1.43713e-114
Podxl2	1744.04	2.55766	0.111456	22.9478	1.54878e-116	1.4811e-114
Fam13a	1493.34	-2.88588	0.125878	-22.9259	2.56442e-116	2.44274e-114
Bdh2	1484.81	-2.72674	0.118988	-22.9161	3.2117e-116	3.04736e-114
Paqr9	947.995	-3.42125	0.149342	-22.9088	3.79746e-116	3.58911e-114
Mfap3l	1237.39	-2.70691	0.118275	-22.8865	6.32529e-116	5.95509e-114
Ddr1	3298.44	-2.15507	0.0941666	-22.8858	6.44191e-116	6.04147e-114
Gpsm1	2493.69	2.71747	0.118846	22.8655	1.02405e-115	9.56697e-114
Mus81	1290.74	2.53493	0.110946	22.8483	1.52039e-115	1.41496e-113
Arhgdib	1529.59	2.34349	0.102721	22.8143	3.30938e-115	3.06813e-113
Acox2	562.236	-4.20856	0.184677	-22.7887	5.93256e-115	5.47916e-113
Tex2	3944.68	2.28223	0.100171	22.7832	6.72695e-115	6.1893e-113
Lmx1b	843.106	3.16296	0.138844	22.7806	7.13861e-115	6.54328e-113
Ehf	1086.89	-2.93021	0.128762	-22.7567	1.23065e-114	1.12378e-112
Tbx1	2330.58	10.4768	0.460402	22.7557	1.25948e-114	1.1458e-112
Tmem94	9964.9	2.98071	0.13121	22.717	3.04011e-114	2.75538e-112
Sulf2	6697.68	3.00802	0.132418	22.716	3.11245e-114	2.81046e-112
Aldob	50563.4	-2.60264	0.114587	-22.7132	3.31929e-114	2.98613e-112
Gk	7195.27	-2.912	0.128256	-22.7045	4.04338e-114	3.62412e-112
Cxcl16	1860.3	2.43593	0.107932	22.5691	8.71968e-113	7.78681e-111
Slc16a4	1473.86	-2.89084	0.128132	-22.5614	1.03828e-112	9.23802e-111
Rtn4r	536.643	4.19552	0.186132	22.5406	1.66223e-112	1.47356e-110
Gpnmb	168016	15.6734	0.695655	22.5304	2.09154e-112	1.8474e-110
Dclk3	685.091	-3.54107	0.157267	-22.5163	2.87366e-112	2.52903e-110
N4bp3	2182.02	2.43786	0.108283	22.5139	3.03334e-112	2.65992e-110
Ntn1	7379.9	2.00632	0.0891182	22.513	3.09592e-112	2.70503e-110
Deptor	1759.35	-2.84774	0.127398	-22.3531	1.12534e-110	9.79734e-109
Gss	2716.99	-2.12646	0.095211	-22.3342	1.72147e-110	1.49337e-108
Acacb	4831.27	3.08024	0.138166	22.2938	4.23954e-110	3.66471e-108
Selenbp1	2797.84	-2.793	0.125332	-22.2847	5.20158e-110	4.48037e-108
Aff2	463.952	4.65811	0.209196	22.2667	7.77156e-110	6.67036e-108
Hmgcs1	4757.03	-2.03594	0.0914617	-22.26	9.02879e-110	7.72216e-108
Inpp5a	4927.69	2.66307	0.119671	22.2533	1.04853e-109	8.93638e-108
P3h2	2453.96	-2.43365	0.109422	-22.241	1.37759e-109	1.16999e-107
Cltrn	6897.29	-2.4711	0.11116	-22.2301	1.7578e-109	1.4877e-107
Wnt9a	544.021	3.99709	0.180169	22.1853	4.76481e-109	4.01866e-107
Ildr2	1268.95	-3.17036	0.143022	-22.167	7.14603e-109	6.00612e-107
Insrr	459.966	-4.34279	0.196185	-22.1362	1.41768e-108	1.18743e-106
Hao2	2846.48	-3.11164	0.141359	-22.0122	2.1987e-107	1.83527e-105
Pecr	1204.11	-2.62194	0.119172	-22.0012	2.80459e-107	2.33299e-105
Slc39a6	2682.07	2.87946	0.130892	21.9988	2.95922e-107	2.44695e-105
Corin	619.482	-3.19447	0.145212	-21.9987	2.96172e-107	2.44695e-105
Doc2g	385.817	5.04281	0.229282	21.9939	3.2935e-107	2.71184e-105
Cdhr2	830.673	-2.76866	0.126286	-21.9237	1.54387e-106	1.26691e-104
Slc22a1	2849.47	-2.69878	0.123129	-21.9183	1.73967e-106	1.42278e-104
Cryz	6983	-1.85188	0.0846356	-21.8806	3.97202e-106	3.23759e-104
Pbld1	1281.79	-3.87222	0.177078	-21.8673	5.32601e-106	4.32672e-104
Slc22a13	1002.47	-3.57947	0.163997	-21.8263	1.30431e-105	1.05605e-103
Nek6	1816.87	2.58823	0.11867	21.8103	1.85169e-105	1.49427e-103
Krt7	2848.9	-2.24558	0.103089	-21.783	3.36561e-105	2.70698e-103
Arhgap24	4977.78	-2.30528	0.105879	-21.7729	4.19619e-105	3.36388e-103
Muc1	517.225	-4.0361	0.185643	-21.7412	8.37419e-105	6.69109e-103
Slc4a9	1181.03	-3.82322	0.175945	-21.7296	1.07758e-104	8.58178e-103
Hs6st3	367.818	5.42756	0.250083	21.703	1.92165e-104	1.52538e-102
Abhd14b	1402.82	-2.5638	0.118143	-21.7009	2.01261e-104	1.59238e-102
Angpt2	1173.94	-2.78544	0.12856	-21.6665	4.24823e-104	3.35031e-102
Slc27a6	384.909	4.1008	0.189376	21.6542	5.54307e-104	4.35732e-102
Scn5a	437.96	5.11929	0.236414	21.6539	5.58629e-104	4.37713e-102
Fjx1	901.316	3.1795	0.146861	21.6497	6.11443e-104	4.77555e-102
Tmem181a	1547.87	2.6876	0.124214	21.6368	8.09043e-104	6.29861e-102
Tmem45b	562.996	-3.55745	0.164431	-21.6349	8.43334e-104	6.54459e-102
Cpn1	2074.6	-2.18451	0.101076	-21.6126	1.366e-103	1.05669e-101
Mknk2	14035.3	2.39836	0.110994	21.608	1.51185e-103	1.1658e-101
Hgd	2002.58	-3.0918	0.143153	-21.5979	1.87975e-103	1.44491e-101
Fggy	1344.43	-2.81343	0.130289	-21.5938	2.05257e-103	1.57277e-101
Ooep	408.837	6.26339	0.290069	21.5928	2.10091e-103	1.60475e-101
Man1c1	2327.19	2.38322	0.11053	21.5618	4.10614e-103	3.12659e-101
Lrp5	10345.7	2.4177	0.112158	21.5563	4.62424e-103	3.51009e-101
Lin9	1402.08	2.48943	0.115573	21.5398	6.59742e-103	4.99225e-101
Slc22a29	1108.53	-3.71866	0.172667	-21.5366	7.07463e-103	5.33673e-101
Dao	2679.22	-2.8821	0.13384	-21.534	7.48331e-103	5.62754e-101
Slc26a2	2435.7	2.59479	0.120663	21.5045	1.41355e-102	1.05973e-100
Gm15446	845.362	2.9147	0.135685	21.4814	2.32591e-102	1.73835e-100
Slc16a10	1115.4	-2.76726	0.128829	-21.4801	2.39086e-102	1.78141e-100
Dmgdh	697.351	-3.27656	0.152662	-21.4629	3.46399e-102	2.5731e-100
Acss2	1596.38	-2.23316	0.104168	-21.4382	5.88926e-102	4.36128e-100
Erbb3	1752.89	-2.50937	0.117109	-21.4277	7.37129e-102	5.44221e-100
C130021I20Rik	481.672	3.87673	0.181115	21.4048	1.2063e-101	8.87908e-100
Mroh1	7731.38	2.30576	0.107764	21.3963	1.44578e-101	1.06096e-99
Car14	736.218	-4.25428	0.198853	-21.3941	1.51597e-101	1.10913e-99
Rnf152	1057.65	-2.47689	0.115832	-21.3835	1.90205e-101	1.38741e-99
1110008P14Rik	1510.86	2.31346	0.108339	21.3539	3.58535e-101	2.60743e-99
Ngef	535.379	-3.73071	0.174786	-21.3444	4.39291e-101	3.18519e-99
Lima1	10295.8	2.25707	0.105951	21.3031	1.06286e-100	7.68359e-99
Chaf1b	1622.15	2.63299	0.123624	21.2983	1.17609e-100	8.47692e-99
Mpv17l	1712.85	-2.73767	0.128737	-21.2656	2.3664e-100	1.70059e-98
Gpc3	5000.21	-1.87766	0.0883356	-21.256	2.89961e-100	2.07763e-98
Cdh16	22479.2	-2.11507	0.100032	-21.144	3.1337e-99	2.23875e-97
Gpx3	129252	-2.75405	0.130443	-21.1131	6.03074e-99	4.2958e-97
Tnip2	1128.18	2.31595	0.109707	21.1104	6.38571e-99	4.53535e-97
Slc37a4	3348.96	-2.52848	0.119783	-21.1089	6.59131e-99	4.66772e-97
Glb1l2	2694.46	-2.37055	0.11258	-21.0566	1.99002e-98	1.40516e-96
Cryl1	3744.05	-2.09684	0.0996071	-21.0511	2.23261e-98	1.57188e-96
Stxbp6	637.067	-2.91362	0.138465	-21.0422	2.69572e-98	1.89246e-96
Dapk1	2184.5	-1.99033	0.0946116	-21.0369	3.01592e-98	2.11114e-96
Slc16a5	515.511	-3.53601	0.168184	-21.0246	3.90878e-98	2.72828e-96
Cyp26a1	483.943	6.99941	0.333726	20.9735	1.14432e-97	7.96436e-96
Pdgfb	3488.49	1.97711	0.0942896	20.9685	1.27301e-97	8.83472e-96
Asah1	7182.76	2.28141	0.10881	20.967	1.31273e-97	9.08439e-96
Sord	10253.2	-2.07193	0.0988472	-20.961	1.4907e-97	1.02867e-95
Tkfc	4275.44	-2.63179	0.125634	-20.948	1.95654e-97	1.3463e-95
Syngr1	1957.88	2.10099	0.100332	20.9403	2.29779e-97	1.57665e-95
Ppp1r8	2338.09	2.31015	0.110333	20.9381	2.41084e-97	1.64956e-95
Mras	2625.83	2.39909	0.114732	20.9104	4.30783e-97	2.93925e-95
Slc13a3	3386.14	-2.72835	0.130724	-20.8711	9.80812e-97	6.67337e-95
Rps6ka2	1433.57	2.36236	0.113295	20.8514	1.48015e-96	1.00427e-94
Adcy2	573.583	4.23802	0.203364	20.8396	1.89389e-96	1.28141e-94
Acsm1	1123.54	-2.92854	0.140592	-20.8301	2.31075e-96	1.55911e-94
Celsr2	2648.88	-2.38388	0.114642	-20.7941	4.89907e-96	3.29636e-94
Tmem213	429.577	-3.7904	0.182349	-20.7865	5.74026e-96	3.85169e-94
Hnf1a	630.682	-3.22073	0.154972	-20.7826	6.21916e-96	4.16152e-94
Csad	2457.84	-1.99124	0.0958643	-20.7715	7.83862e-96	5.23077e-94
Slc12a8	320.749	5.0216	0.241821	20.7657	8.83597e-96	5.88016e-94
Sult1c2	643.035	-3.13401	0.150943	-20.7629	9.38112e-96	6.22589e-94
Rida	4648.97	-2.19259	0.105706	-20.7423	1.43884e-95	9.52299e-94
Ndc1	2650.74	2.15511	0.103983	20.7256	2.03378e-95	1.34241e-93
Vhl	2510.72	2.03078	0.0979923	20.7239	2.1096e-95	1.38868e-93
Nr4a1	23803.1	7.65919	0.369673	20.7188	2.34301e-95	1.53815e-93
Gm11127	349.057	5.71627	0.275966	20.7137	2.60694e-95	1.70681e-93
Chst10	407.621	4.64292	0.224168	20.7118	2.71297e-95	1.77145e-93
Zxdc	2709.64	2.51035	0.121256	20.703	3.25717e-95	2.12109e-93
Slc2a2	2425.44	-3.00745	0.145305	-20.6976	3.64365e-95	2.36642e-93
Clu	14227.5	2.27647	0.11008	20.6802	5.22771e-95	3.38616e-93
Stox2	3278.79	2.30548	0.111494	20.6781	5.4509e-95	3.52134e-93
mt-Rnr2	22929.3	1.85234	0.089581	20.6778	5.48354e-95	3.53303e-93
Kcnj10	1588.78	-2.6476	0.128339	-20.6298	1.48365e-94	9.5338e-93
Veph1	1047.37	-2.57727	0.125397	-20.5529	7.24514e-94	4.64339e-92
Phf10	2807.94	1.8808	0.0915661	20.5404	9.38155e-94	5.99679e-92
Hexa	8059.55	1.76379	0.0858779	20.5384	9.77947e-94	6.23474e-92
Fbxl19	2293.95	2.07174	0.101136	20.4848	2.9411e-93	1.87014e-91
Car5b	1403.15	-2.3857	0.116475	-20.4824	3.08842e-93	1.95869e-91
Krtcap3	559.791	3.24015	0.158473	20.4461	6.50768e-93	4.11645e-91
Ttc28	6562.55	2.63702	0.129077	20.4298	9.08256e-93	5.73027e-91
Hibadh	4396.18	-1.86609	0.0913722	-20.4229	1.04616e-92	6.58324e-91
Extl3	7216.62	2.19887	0.107798	20.398	1.74042e-92	1.09237e-90
Gdf15	1155.01	3.17109	0.155523	20.3899	2.05543e-92	1.28677e-90
Slc30a2	641.426	-3.44478	0.168969	-20.387	2.18183e-92	1.36238e-90
Kdsr	1745.27	2.25993	0.1109	20.3782	2.61292e-92	1.62738e-90
Foxi1	567.223	-4.34047	0.213011	-20.3768	2.6889e-92	1.67042e-90
Galnt14	628.495	-3.16997	0.155626	-20.3692	3.13889e-92	1.94499e-90
St6galnac2	2225.16	2.30011	0.112975	20.3594	3.83018e-92	2.3673e-90
Pou3f3	4005.73	-1.88685	0.0928825	-20.3144	9.59253e-92	5.91377e-90
Itgb8	2750.89	-2.83324	0.13987	-20.2563	3.12717e-91	1.92301e-89
Slc16a2	2237.18	-2.51264	0.124111	-20.2451	3.92362e-91	2.40669e-89
Xylb	2950.28	-2.97544	0.147081	-20.2299	5.341e-91	3.26783e-89
Nell2	671.681	3.78591	0.187232	20.2204	6.47793e-91	3.95349e-89
Entpd7	1048.47	2.26811	0.11224	20.2078	8.36088e-91	5.08987e-89
Dhrs3	1907.91	-2.34492	0.116115	-20.1948	1.08733e-90	6.60283e-89
Rassf6	2485.95	2.6898	0.133203	20.1932	1.12327e-90	6.80405e-89
Hpn	3248.07	-2.48682	0.123254	-20.1764	1.57802e-90	9.53485e-89
Agt	10908.9	2.4229	0.120133	20.1684	1.85506e-90	1.1181e-88
Aco1	6324.99	-1.7866	0.0886123	-20.162	2.11147e-90	1.2695e-88
Thnsl2	2254.21	-2.09973	0.104193	-20.1523	2.56638e-90	1.53541e-88
Fads2	1149.5	-2.66757	0.13237	-20.1524	2.56187e-90	1.53541e-88
Slc16a12	2380.43	-2.13224	0.105825	-20.1488	2.75542e-90	1.64445e-88
Tmem72	2266.52	-2.14639	0.106612	-20.1326	3.82426e-90	2.27675e-88
Wnk4	1815.53	-2.32896	0.115751	-20.1204	4.88699e-90	2.90232e-88
Cycs	8216.15	1.69959	0.0844987	20.1138	5.59147e-90	3.3126e-88
Nlrp6	346.268	-4.46012	0.222142	-20.0778	1.15398e-89	6.81998e-88
Crybb3	327.715	4.63703	0.231016	20.0723	1.28786e-89	7.59275e-88
Mthfd1	4468.65	-2.10075	0.104828	-20.0399	2.4705e-89	1.45299e-87
Enpp3	731.233	-2.61822	0.130711	-20.0307	2.97613e-89	1.74614e-87
Wwc1	5044.56	-1.76584	0.0881598	-20.03	3.01652e-89	1.76557e-87
Scube3	875.67	-3.83082	0.191394	-20.0153	4.04911e-89	2.36425e-87
Slc7a7	1622.32	-3.1391	0.156899	-20.0071	4.77194e-89	2.77963e-87
Slc39a5	1577.48	-2.57845	0.128914	-20.0013	5.36503e-89	3.11762e-87
Atf3	347.668	3.79225	0.19016	19.9424	1.74547e-88	1.01187e-86
Gm13111	731.817	-3.73992	0.187628	-19.9326	2.12195e-88	1.2272e-86
Ostm1	1988	2.16044	0.108655	19.8834	5.66607e-88	3.26909e-86
Ppip5k1	3030.46	2.30445	0.116	19.866	8.02056e-88	4.61658e-86
Gnl3	1803.49	2.13322	0.107455	19.8522	1.05448e-87	6.05516e-86
Slc10a1	499.97	-4.73059	0.23842	-19.8414	1.30729e-87	7.48916e-86
B4galnt3	548.523	-3.21273	0.161958	-19.8368	1.43252e-87	8.18727e-86
Gal	3388.26	11.8865	0.599262	19.8352	1.4787e-87	8.43137e-86
Clic6	439.204	-3.9247	0.198078	-19.8138	2.26124e-87	1.28631e-85
Snai3	311.387	5.72545	0.288967	19.8135	2.27693e-87	1.29221e-85
Ak4	1909.86	-3.10521	0.156731	-19.8124	2.3273e-87	1.31772e-85
Cited2	2444.14	-2.23623	0.112938	-19.8005	2.9449e-87	1.66353e-85
Fxyd2	20551.7	-2.55164	0.128903	-19.7951	3.28101e-87	1.84909e-85
Chsy3	465.142	3.67564	0.185858	19.7766	4.73279e-87	2.6611e-85
Ddit3	675.475	2.98308	0.150862	19.7735	5.03249e-87	2.82307e-85
Slc5a3	2351.83	-3.21979	0.162837	-19.7731	5.07855e-87	2.84235e-85
Slc5a1	1452.05	-2.54369	0.128701	-19.7644	6.03293e-87	3.36873e-85
Car4	702.978	-3.43259	0.173867	-19.7427	9.26945e-87	5.1641e-85
Cdk18	3729.84	2.22498	0.112797	19.7255	1.30369e-86	7.24637e-85
Crat	7696.56	2.29634	0.116442	19.7209	1.42717e-86	7.91462e-85
Nrgn	1056.24	3.29776	0.167243	19.7184	1.49866e-86	8.29211e-85
Sugct	1429.4	-2.56146	0.129909	-19.7174	1.53024e-86	8.44765e-85
Pyroxd2	1106.4	-2.24269	0.11377	-19.7125	1.68339e-86	9.27201e-85
Slc43a2	3046.77	-2.36654	0.120084	-19.7074	1.8631e-86	1.02386e-84
Kap	68378.8	-2.80913	0.142551	-19.7061	1.91137e-86	1.04802e-84
Phyhip	608.668	3.33383	0.169418	19.6782	3.3166e-86	1.81442e-84
Igfbp5	13456.6	-2.0025	0.101778	-19.6752	3.51893e-86	1.92078e-84
Mfsd4b5	1003.38	-2.88701	0.146802	-19.666	4.21766e-86	2.29701e-84
Fkbp11	646.463	3.14118	0.159902	19.6444	6.45776e-86	3.50915e-84
Acsm5	586.707	-4.08786	0.208254	-19.6292	8.70684e-86	4.72074e-84
5031439G07Rik	5019.81	2.32347	0.118458	19.6144	1.16612e-85	6.30848e-84
Sqstm1	22254.8	1.96643	0.100287	19.6081	1.31788e-85	7.11361e-84
Cdkn3	657.231	2.85249	0.145596	19.5918	1.81565e-85	9.77872e-84
Slc19a1	1812.85	-2.35889	0.120421	-19.5888	1.92772e-85	1.03593e-83
Nup54	1710.48	2.16353	0.110586	19.5642	3.11993e-85	1.67291e-83
Coq8a	1609.98	-2.63842	0.134952	-19.5508	4.06457e-85	2.17463e-83
Gnb5	1632.41	2.28339	0.116824	19.5456	4.50087e-85	2.40277e-83
Idh1	4718.78	-1.69436	0.0868177	-19.5163	7.97693e-85	4.24912e-83
Rap1gap	2244.26	-1.96333	0.100727	-19.4916	1.29395e-84	6.87748e-83
Serpinb6a	3349.29	2.10085	0.107834	19.4822	1.55542e-84	8.24914e-83
Creld2	3225.26	2.92426	0.150144	19.4763	1.74425e-84	9.23046e-83
Hnf1b	2310.03	-2.06281	0.106154	-19.4323	4.11807e-84	2.17452e-82
Slc44a4	698.595	-2.84625	0.146497	-19.4288	4.40881e-84	2.32299e-82
Tbc1d24	1779.71	2.32121	0.119508	19.4231	4.92219e-84	2.58788e-82
Pccb	5211.61	-1.73024	0.089108	-19.4173	5.50859e-84	2.88993e-82
Cdh6	1258.5	-2.19662	0.113234	-19.3989	7.88382e-84	4.12711e-82
Prodh2	1572.46	-2.67721	0.13813	-19.3818	1.10017e-83	5.74689e-82
Slc7a9	1348.49	-2.62214	0.135315	-19.3781	1.18097e-83	6.15575e-82
Gas1	5694.44	2.24763	0.116078	19.3631	1.58147e-83	8.22567e-82
Gcdh	2595.34	-1.94857	0.100783	-19.3343	2.76646e-83	1.43584e-81
Sqor	970.081	-2.42494	0.125571	-19.3113	4.31221e-83	2.23334e-81
Efhd2	2191.81	1.93785	0.100362	19.3086	4.54339e-83	2.34806e-81
Pcca	2339.71	-1.82955	0.0949033	-19.278	8.21599e-83	4.23708e-81
Flvcr2	538.917	-3.20043	0.166173	-19.2597	1.17138e-82	6.02815e-81
Napsa	13727	-2.42551	0.126114	-19.2327	1.97128e-82	1.01231e-80
Gm16010	984.851	-2.70175	0.140589	-19.2174	2.64516e-82	1.3555e-80
Cndp1	455.235	-3.99871	0.208081	-19.2171	2.6649e-82	1.36275e-80
P2rx7	701.702	2.98437	0.155353	19.2103	3.03456e-82	1.54852e-80
Kazn	4595.74	2.12879	0.110888	19.1977	3.86902e-82	1.9702e-80
Slc25a10	4047.85	-2.09244	0.109324	-19.1397	1.17967e-81	5.99462e-80
Tspear	305.139	5.35847	0.280162	19.1264	1.52332e-81	7.72475e-80
Hspa1b	1050.64	-2.79635	0.146576	-19.0778	3.86224e-81	1.95445e-79
Samd5	847.977	2.4092	0.126309	19.0739	4.16423e-81	2.10289e-79
Telo2	1268.71	2.13535	0.112035	19.0596	5.46676e-81	2.75493e-79
Ldhd	649.063	-2.90753	0.152625	-19.0502	6.54598e-81	3.29197e-79
Mapt	1098.29	-2.48534	0.130493	-19.0457	7.12741e-81	3.57696e-79
Mdk	5443.88	2.07372	0.108934	19.0365	8.50974e-81	4.26189e-79
Zcchc4	837.44	2.33541	0.122712	19.0315	9.34511e-81	4.67063e-79
Abcc3	1273.71	-2.7556	0.144836	-19.0257	1.04422e-80	5.20825e-79
Cnnm1	1028.96	2.71952	0.142952	19.024	1.07835e-80	5.36743e-79
Rgs14	418.913	4.10434	0.216024	18.9994	1.7246e-80	8.56656e-79
Upp1	661.214	2.73206	0.144101	18.9593	3.69687e-80	1.83259e-78
Slc52a3	733.606	-2.61775	0.138133	-18.9509	4.33992e-80	2.14698e-78
Lactb2	4885.96	-2.08869	0.110369	-18.9247	7.1442e-80	3.52708e-78
Bsnd	1743.09	-1.94898	0.103096	-18.9046	1.04561e-79	5.15172e-78
Itpr2	1804.16	-2.1313	0.112756	-18.9019	1.10117e-79	5.41446e-78
Stk32b	486.034	-3.66603	0.193966	-18.9004	1.13205e-79	5.55504e-78
2900026A02Rik	5835.17	2.03545	0.107813	18.8795	1.68196e-79	8.23687e-78
Arfgef2	5887.67	2.10476	0.11194	18.8026	7.18919e-79	3.51359e-77
Itpr1	6762.11	-1.85199	0.0986975	-18.7643	1.47964e-78	7.21697e-77
Sez6l	455.916	4.39604	0.234516	18.7452	2.1184e-78	1.03118e-76
Mccc1	1773.96	-1.92484	0.102732	-18.7365	2.4971e-78	1.21309e-76
Gadd45g	1303.76	2.10441	0.112405	18.7217	3.29737e-78	1.59866e-76
Flrt1	409.932	-3.81573	0.204012	-18.7035	4.63724e-78	2.24379e-76
Bicc1	6511.05	-1.57598	0.0843281	-18.6887	6.12276e-78	2.95669e-76
Cryzl2	2223.54	-1.96765	0.105305	-18.6853	6.52169e-78	3.14309e-76
Gc	768.497	-3.56797	0.19098	-18.6824	6.87988e-78	3.30915e-76
Tst	1252.86	-2.20977	0.118345	-18.6723	8.3132e-78	3.99066e-76
Chdh	3276.18	-2.53568	0.135809	-18.6709	8.53713e-78	4.09008e-76
Nudt9	1954.65	1.99262	0.106751	18.666	9.36355e-78	4.47718e-76
Wnk1	9400.28	-1.67764	0.0899079	-18.6595	1.05636e-77	5.04104e-76
Lgals3bp	7526.7	2.51969	0.135144	18.6445	1.39903e-77	6.66321e-76
Abhd12	3612.08	2.02102	0.108987	18.5436	9.17868e-77	4.36302e-75
Myo7b	634.726	-2.93976	0.158746	-18.5186	1.46086e-76	6.93054e-75
Cpeb1	568.602	3.33882	0.180347	18.5133	1.61262e-76	7.63556e-75
Phlda3	1684.89	2.57476	0.139101	18.5101	1.71229e-76	8.09175e-75
Slc47a1	2351.32	-2.18915	0.118344	-18.4981	2.13751e-76	1.00625e-74
Pacsin1	379.598	4.3194	0.233505	18.4981	2.1376e-76	1.00625e-74
Col4a6	457.078	-3.92609	0.212319	-18.4915	2.41701e-76	1.13557e-74
A1cf	461.128	-3.63471	0.196587	-18.489	2.53029e-76	1.1865e-74
Man1a	4209.58	1.94265	0.105167	18.472	3.47134e-76	1.62464e-74
Mcoln3	2036.88	2.23057	0.120805	18.4643	4.00537e-76	1.87097e-74
Hapln1	794.604	3.00131	0.162566	18.4621	4.16536e-76	1.94197e-74
Ivd	2802.73	-1.70843	0.0925946	-18.4507	5.15001e-76	2.39643e-74
Grin2c	1170.77	9.12228	0.494486	18.448	5.41065e-76	2.5129e-74
Gaa	9897.24	2.14561	0.116321	18.4456	5.65771e-76	2.62263e-74
Clrn3	1292.49	-3.09985	0.16816	-18.434	7.01226e-76	3.24434e-74
Ipcef1	317.579	-3.88388	0.210868	-18.4185	9.32847e-76	4.30777e-74
Tmprss2	3544.71	-1.86394	0.101385	-18.3848	1.73985e-75	8.01917e-74
Ar	483.484	-3.30157	0.179817	-18.3607	2.70963e-75	1.24653e-73
Erbb2	2054.11	-1.91278	0.104299	-18.3394	4.014e-75	1.8431e-73
Ern1	2563.79	2.09813	0.114547	18.3168	6.07773e-75	2.78544e-73
Podn	607.786	-2.5127	0.137277	-18.3039	7.70796e-75	3.52592e-73
Ly6e	6613.39	-1.63263	0.0892297	-18.2969	8.75167e-75	3.99583e-73
Prr15l	853.823	-2.60473	0.142416	-18.2897	1.00054e-74	4.55966e-73
St8sia1	590.241	-2.77337	0.15168	-18.2844	1.10158e-74	5.01076e-73
Klhdc8a	477.915	-3.11934	0.17066	-18.2781	1.2357e-74	5.61033e-73
Apela	334.792	-6.3804	0.349113	-18.276	1.28398e-74	5.81865e-73
Dlg5	6014.37	2.34914	0.128583	18.2694	1.44997e-74	6.55862e-73
Sypl2	445.95	-3.85481	0.211014	-18.2681	1.48644e-74	6.71109e-73
Dhcr24	2311.71	-1.72539	0.0944754	-18.2628	1.63565e-74	7.37103e-73
Fxyd4	358.732	-3.40676	0.186565	-18.2604	1.70903e-74	7.68747e-73
Ahcy	1797.51	-1.94698	0.106662	-18.2537	1.93496e-74	8.68754e-73
Ptpro	571.944	-2.72544	0.14931	-18.2536	1.93851e-74	8.68754e-73
Hmga1	1869.01	2.45745	0.134815	18.2283	3.07478e-74	1.37544e-72
Hoga1	2319.49	-2.3617	0.129628	-18.2191	3.64016e-74	1.62536e-72
Amacr	1122.99	-2.03473	0.111806	-18.1987	5.28241e-74	2.35431e-72
Wnt7b	515.398	-3.01922	0.166399	-18.1445	1.41881e-73	6.3119e-72
C130074G19Rik	3962.96	-1.72191	0.0949685	-18.1314	1.80046e-73	7.99509e-72
Apom	748.88	-2.66225	0.14691	-18.1216	2.15142e-73	9.53615e-72
Slc5a9	381.016	-3.19474	0.176464	-18.1042	2.95427e-73	1.30709e-71
Wnt9b	433.65	-3.1614	0.17475	-18.091	3.75305e-73	1.65748e-71
Tmf1	3350.12	2.03238	0.112517	18.0628	6.25514e-73	2.75748e-71
Rell1	2473.18	2.08248	0.115389	18.0476	8.24236e-73	3.62694e-71
Pptc7	3203.28	2.05495	0.114077	18.0136	1.52313e-72	6.69022e-71
Rusc1	501.281	3.12734	0.173825	17.9913	2.27893e-72	9.99191e-71
Dnajc12	777.747	-2.50099	0.139077	-17.9828	2.65885e-72	1.16367e-70
Gnal	694.048	3.0347	0.168823	17.9756	3.02803e-72	1.32286e-70
Pdgfra	4001.77	-1.74743	0.0973354	-17.9527	4.57392e-72	1.99463e-70
Cipc	2411.21	2.14152	0.119301	17.9506	4.74509e-72	2.06556e-70
Fam84a	353.532	-3.526	0.196456	-17.948	4.9757e-72	2.16207e-70
Ctsd	16748.4	1.67088	0.0931499	17.9376	6.0042e-72	2.60432e-70
Stard8	2580.17	-1.77659	0.0992764	-17.8954	1.28151e-71	5.54863e-70
Rnf19b	1608.52	2.27436	0.127097	17.8946	1.29813e-71	5.61059e-70
Slc16a9	798.128	-2.37428	0.132874	-17.8686	2.07081e-71	8.93426e-70
Hlf	1116.58	-2.26396	0.126929	-17.8364	3.68622e-71	1.58756e-69
Fah	2117.32	-2.77402	0.155789	-17.8063	6.32016e-71	2.71711e-69
Acad10	840.671	-2.24503	0.126092	-17.8047	6.49473e-71	2.78723e-69
Sfxn2	1430.42	-2.07827	0.116804	-17.7928	8.03304e-71	3.44132e-69
Slc2a5	772.476	-3.2428	0.182346	-17.7838	9.4372e-71	4.03573e-69
Slc25a42	1061.12	-2.34731	0.132053	-17.7756	1.09286e-70	4.66532e-69
Egr2	289.06	5.49459	0.309391	17.7594	1.45837e-70	6.21471e-69
Serpina1a	1261.87	-2.57471	0.145127	-17.7411	2.01879e-70	8.58781e-69
Fzd4	4333.37	-1.61845	0.0912735	-17.7319	2.37916e-70	1.01031e-68
Cadm1	2132.46	2.75649	0.155482	17.7287	2.51608e-70	1.06659e-68
Pdk2	3028.26	-2.03493	0.115065	-17.6851	5.46392e-70	2.31217e-68
Slc22a19	680.622	-2.55152	0.144348	-17.6762	6.39466e-70	2.70133e-68
Lrrc19	1646.11	-2.395	0.13555	-17.6687	7.30486e-70	3.08047e-68
Rap2a	2706.26	1.76724	0.10006	17.6618	8.25647e-70	3.47573e-68
Pm20d1	343.934	-3.34273	0.189277	-17.6606	8.43903e-70	3.54643e-68
Fam107a	392.938	-3.57821	0.202669	-17.6554	9.25e-70	3.88053e-68
Cckar	580.684	-3.19634	0.181293	-17.6307	1.43079e-69	5.99206e-68
Adra2b	1179.4	-2.39923	0.136165	-17.62	1.72978e-69	7.23175e-68
Elovl2	1801.38	-2.18126	0.123943	-17.5989	2.51049e-69	1.04776e-67
Lipg	1096.51	2.33959	0.132962	17.596	2.64475e-69	1.1019e-67
Carmil3	635.438	2.84936	0.161982	17.5906	2.9082e-69	1.20959e-67
Mgam	848.902	-2.73512	0.155552	-17.5832	3.31077e-69	1.37468e-67
Sgk2	820.985	-3.02504	0.172089	-17.5784	3.60835e-69	1.49568e-67
Aloxe3	234.931	5.74255	0.327096	17.5562	5.33411e-69	2.20725e-67
Fermt1	731.128	-2.38011	0.135577	-17.5554	5.40805e-69	2.23404e-67
Them6	1173.56	2.09864	0.11961	17.5457	6.41203e-69	2.64428e-67
Slco4c1	501.361	-3.28451	0.187551	-17.5126	1.1489e-68	4.72995e-67
Dmtn	1618.45	-2.12555	0.121537	-17.4889	1.74167e-68	7.15824e-67
Atp6v0d2	676.466	-3.01194	0.172422	-17.4684	2.49354e-68	1.02311e-66
Rragb	464.236	2.82145	0.161573	17.4624	2.76802e-68	1.13381e-66
Capn15	1820.34	1.91318	0.109789	17.4259	5.24909e-68	2.14647e-66
Bin2	2041.55	6.93893	0.398555	17.4102	6.90372e-68	2.81834e-66
Epop	378.776	3.09657	0.17832	17.3652	1.51283e-67	6.16555e-66
Mccc2	1873.87	-1.77936	0.102505	-17.3588	1.69366e-67	6.89097e-66
Chchd4	1989.27	1.75084	0.100968	17.3405	2.32648e-67	9.44986e-66
Ugt2b34	721.669	-2.40286	0.138662	-17.3289	2.84655e-67	1.1543e-65
Gstz1	2493.69	-1.77268	0.102393	-17.3125	3.78456e-67	1.53211e-65
Slc25a23	1766.6	-1.80008	0.104005	-17.3076	4.12096e-67	1.66553e-65
Sall1	1123.04	-2.49279	0.144179	-17.2895	5.64299e-67	2.27688e-65
Ank3	2805.55	-1.72792	0.0999669	-17.2849	6.10931e-67	2.46095e-65
Nat8f1	931.411	-3.11845	0.180539	-17.273	7.51978e-67	3.0241e-65
Cldn10	2183.64	-2.76074	0.159847	-17.2711	7.76462e-67	3.1174e-65
Aig1	2081.06	1.75883	0.101853	17.2683	8.15539e-67	3.26889e-65
Cd63	34585.7	1.52984	0.0887201	17.2435	1.25245e-66	5.01186e-65
Rgs3	1720.73	1.7229	0.0999669	17.2347	1.45861e-66	5.82725e-65
Ttc36	477.888	-3.28364	0.190546	-17.2328	1.50732e-66	6.01197e-65
Nuak2	1074.09	-2.33719	0.13567	-17.2271	1.66302e-66	6.62209e-65
Glb1l	1356.27	-2.07874	0.120749	-17.2153	2.0383e-66	8.10317e-65
Fmo2	3880.07	-2.61634	0.151994	-17.2135	2.10487e-66	8.35415e-65
Khk	3082.86	-2.70385	0.157158	-17.2047	2.45038e-66	9.70959e-65
Spsb1	1052.07	2.48221	0.144373	17.193	2.9952e-66	1.18491e-64
Anks4b	559.378	-3.09954	0.180573	-17.165	4.85316e-66	1.9168e-64
Dynlt1-ps1	1146.04	2.25317	0.131364	17.1521	6.05769e-66	2.38866e-64
Gla	787.238	2.52347	0.147233	17.1393	7.55123e-66	2.97276e-64
Kctd6	1593.27	1.94512	0.113515	17.1353	8.08877e-66	3.17923e-64
Baiap2l2	1052.64	-2.32728	0.136155	-17.0929	1.67642e-65	6.57839e-64
Spp2	10599.4	-2.36148	0.138173	-17.0907	1.73978e-65	6.81599e-64
Plxnb1	6547.25	1.67108	0.0979503	17.0605	2.92232e-65	1.14304e-63
Zfp655	2652.8	2.02345	0.118606	17.0603	2.93078e-65	1.14451e-63
H2-Q6	441.795	-3.08	0.18064	-17.0504	3.46912e-65	1.35257e-63
Sqle	2361.26	2.06901	0.121637	17.0097	6.9644e-65	2.71098e-63
Snx5	5380.49	1.70664	0.100342	17.0082	7.13454e-65	2.77277e-63
Tmem191c	626.293	2.70853	0.159288	17.004	7.67232e-65	2.97701e-63
Sema4g	782.861	-2.10641	0.123939	-16.9956	8.85517e-65	3.43049e-63
Cmbl	1217.3	-2.42224	0.142576	-16.9891	9.88301e-65	3.82258e-63
Fam69b	633.771	2.67359	0.157379	16.9883	1.00334e-64	3.87457e-63
Evpl	539.052	-2.98063	0.175555	-16.9784	1.18719e-64	4.57727e-63
Plscr2	3516.9	-1.87795	0.110644	-16.9729	1.30226e-64	5.01298e-63
Nudt4	12824.1	-1.53826	0.0906592	-16.9676	1.42763e-64	5.48689e-63
Hspa4l	2816.34	2.01466	0.118774	16.9622	1.56482e-64	6.00465e-63
Alpl	4006.26	-2.08285	0.122906	-16.9468	2.03376e-64	7.79181e-63
Gabarapl2	3713.66	1.76074	0.104177	16.9014	4.3953e-64	1.68129e-62
Cerk	2634.54	1.78468	0.105724	16.8805	6.25946e-64	2.3906e-62
Gpihbp1	1749.49	2.2106	0.13099	16.876	6.75256e-64	2.57488e-62
Pla2g5	236.684	-4.17582	0.2476	-16.8652	8.11392e-64	3.08914e-62
Dap	4623.27	1.58358	0.0938989	16.8647	8.18139e-64	3.10995e-62
Dnah17	242.141	3.79555	0.225286	16.8477	1.09054e-63	4.13893e-62
Nampt	4974.05	1.42254	0.0844504	16.8447	1.14735e-63	4.34778e-62
Slc6a15	534.104	-3.37287	0.200301	-16.839	1.26383e-63	4.78167e-62
Gas2	2418.91	-2.02163	0.120228	-16.815	1.89583e-63	7.16169e-62
Tnip1	1727.17	1.80025	0.107073	16.8132	1.95328e-63	7.36727e-62
0610005C13Rik	812.084	-2.69295	0.160348	-16.7945	2.67942e-63	1.00904e-61
Atp4a	255.187	-4.37638	0.260603	-16.7933	2.73413e-63	1.02805e-61
Ly6a	5839.22	-1.59854	0.0952673	-16.7795	3.44663e-63	1.29395e-61
Slc35c2	1616.19	1.93238	0.115174	16.7779	3.53987e-63	1.32691e-61
Lrpap1	8718.27	-1.40842	0.0839693	-16.773	3.84348e-63	1.43849e-61
Pter	1964.33	-1.88785	0.112636	-16.7607	4.72946e-63	1.76736e-61
Sema4a	950.198	-2.55069	0.152207	-16.758	4.95077e-63	1.84722e-61
Hspb8	1126.12	2.71994	0.162376	16.7509	5.58148e-63	2.07936e-61
Chrna4	315.712	-3.37417	0.201487	-16.7463	6.02119e-63	2.23973e-61
Serpina6	34245.3	-4.95503	0.296221	-16.7275	8.26658e-63	3.07027e-61
Slc9a2	590.532	-2.49364	0.149162	-16.7177	9.74265e-63	3.61296e-61
Orai3	1599.94	1.8642	0.111544	16.7127	1.06017e-62	3.92552e-61
Slc22a12	1962.64	-1.88088	0.112616	-16.7017	1.27403e-62	4.71023e-61
Hif1a	12043.5	1.88255	0.112744	16.6976	1.36368e-62	5.03401e-61
Myo15b	1037.14	-2.54577	0.152594	-16.6833	1.73334e-62	6.38891e-61
Tmigd1	1361.88	-2.41826	0.144968	-16.6813	1.79146e-62	6.59313e-61
Diras2	3597.74	9.8026	0.587817	16.6763	1.94957e-62	7.16414e-61
Eya1	310.641	4.19689	0.251792	16.6681	2.23703e-62	8.20806e-61
Atp12a	425.086	-2.66185	0.159755	-16.662	2.47588e-62	9.07075e-61
Gpr146	2513.51	2.29721	0.137921	16.656	2.73802e-62	1.0016e-60
Slc16a13	1065.96	-2.43182	0.146072	-16.6481	3.12475e-62	1.14135e-60
Grb7	1476.9	-2.21911	0.133341	-16.6423	3.43916e-62	1.25431e-60
A4gnt	359.276	-2.93461	0.176599	-16.6173	5.21985e-62	1.9009e-60
Cd63-ps	2817.97	1.46675	0.0882848	16.6138	5.53422e-62	2.01237e-60
Hadh	7786.32	-1.42167	0.0856381	-16.6009	6.86397e-62	2.49217e-60
Qprt	761.808	-2.70083	0.162754	-16.5946	7.63057e-62	2.76637e-60
Tcn2	19956.1	-1.65189	0.0998387	-16.5456	1.72327e-61	6.23818e-60
Ephx1	3139.32	1.76699	0.106806	16.5439	1.77298e-61	6.4086e-60
Pvalb	4267.33	5.79379	0.350343	16.5375	1.97026e-61	7.1111e-60
Glyctk	470.188	-3.33206	0.201647	-16.5242	2.45759e-61	8.8568e-60
Aoah	759.644	-2.13602	0.129321	-16.5172	2.75904e-61	9.92846e-60
Gcgr	244.215	-3.79285	0.229638	-16.5166	2.78459e-61	1.00056e-59
Pgs1	1889.06	1.86005	0.112624	16.5156	2.83419e-61	1.01687e-59
Espn	406.733	-3.28122	0.198732	-16.5108	3.06787e-61	1.09909e-59
Sema3g	2673.42	-1.95338	0.118318	-16.5096	3.12761e-61	1.11885e-59
Guk1	1854.74	1.6762	0.10155	16.5061	3.31498e-61	1.18413e-59
Nkx6-1	209.8	4.42865	0.26876	16.4781	5.27069e-61	1.87996e-59
Zfp469	217.521	4.33583	0.263209	16.473	5.73926e-61	2.04408e-59
Pgbd5	246.311	4.5092	0.273917	16.4619	6.8875e-61	2.44945e-59
Podxl	8147.14	-1.58099	0.0960448	-16.4609	6.9994e-61	2.4856e-59
Myo6	6636	-1.57454	0.0957774	-16.4396	9.96114e-61	3.53221e-59
Fads6	484.169	-3.03027	0.184477	-16.4263	1.24093e-60	4.3939e-59
Ftl1	35167	1.39471	0.0849347	16.421	1.35372e-60	4.78629e-59
Tmem98	1800.63	1.74156	0.106079	16.4176	1.43015e-60	5.04916e-59
Slc25a15	1971.92	-1.67598	0.102135	-16.4095	1.63479e-60	5.76329e-59
Ugt1a2	1163.2	-1.99831	0.121782	-16.409	1.64983e-60	5.79948e-59
Rhou	3682.58	4.42228	0.269504	16.409	1.64979e-60	5.79948e-59
Enpp6	975.039	-2.175	0.132557	-16.4081	1.67485e-60	5.87043e-59
Col9a3	187.917	4.73188	0.288387	16.4081	1.67392e-60	5.87043e-59
Aph1c	2157.87	2.18002	0.132894	16.4043	1.78231e-60	6.23809e-59
Ppfibp2	1207.51	1.98607	0.121092	16.4014	1.86844e-60	6.53012e-59
Steap2	1662.99	-2.08605	0.127195	-16.4004	1.89942e-60	6.62887e-59
Slc6a18	5336.36	-2.28694	0.139506	-16.3932	2.13982e-60	7.45715e-59
Reep5	4763.9	1.54823	0.0945757	16.3702	3.12041e-60	1.08588e-58
B3galt5	501.336	-2.3884	0.14613	-16.3444	4.77065e-60	1.65778e-58
Nphs2	1916.1	-1.99039	0.122002	-16.3145	7.78526e-60	2.70149e-58
Phtf2	982.547	1.83549	0.112511	16.3139	7.86292e-60	2.72454e-58
Hbegf	1066.42	2.04332	0.125307	16.3064	8.88329e-60	3.07372e-58
Calm1	14893.8	1.27663	0.0782974	16.3049	9.10852e-60	3.14717e-58
Ptch1	1247.09	-1.85701	0.113932	-16.2993	9.98297e-60	3.44441e-58
Grhpr	2723	-1.72172	0.105648	-16.2966	1.04257e-59	3.59206e-58
Ugt8a	377.106	-3.29198	0.202013	-16.2959	1.05537e-59	3.63102e-58
Faxc	331.846	3.31428	0.203468	16.2889	1.18303e-59	4.06448e-58
Serpinf2	403.279	-4.04847	0.248544	-16.2888	1.18626e-59	4.06983e-58
Serpine2	5711	1.58522	0.0973341	16.2864	1.23234e-59	4.22195e-58
S100a1	6968.34	1.85761	0.114072	16.2845	1.27187e-59	4.35121e-58
Clstn1	12296.8	1.75064	0.107549	16.2776	1.4232e-59	4.86209e-58
Met	2712.81	-1.76896	0.108703	-16.2733	1.52625e-59	5.20682e-58
Sema4d	1515.8	-1.77921	0.109399	-16.2635	1.79289e-59	6.10789e-58
Nov	590.272	3.38332	0.208207	16.2498	2.24021e-59	7.6211e-58
Mgat3	1702.39	-2.16495	0.133267	-16.2452	2.41381e-59	8.20022e-58
B3glct	1853.99	1.69287	0.104229	16.2418	2.55131e-59	8.65522e-58
Slc13a2	406.377	-2.67181	0.164582	-16.2339	2.90199e-59	9.83114e-58
Zdhhc9	1152.21	-1.93697	0.119461	-16.2143	3.99838e-59	1.35265e-57
Zmat3	2137.79	1.96358	0.121193	16.2021	4.874e-59	1.64659e-57
Slco1a6	1522.26	-2.42864	0.150121	-16.1779	7.22647e-59	2.43793e-57
Fgfr4	624.525	-2.45148	0.151586	-16.1722	7.92075e-59	2.66845e-57
Gnb4	1615.24	1.66669	0.103066	16.1711	8.06859e-59	2.71449e-57
Zfand5	5479.68	1.41387	0.0874379	16.17	8.20591e-59	2.75687e-57
Rragc	3685.83	1.50878	0.0933988	16.1542	1.06104e-58	3.55976e-57
Misp	369.379	-2.98747	0.185023	-16.1465	1.2025e-58	4.02877e-57
Rcan2	508.235	-2.38868	0.147965	-16.1436	1.25993e-58	4.21538e-57
Bphl	1977.13	-1.89841	0.117709	-16.128	1.62283e-58	5.4221e-57
Serpina1f	292.443	-6.38727	0.396503	-16.109	2.20563e-58	7.35918e-57
Lgals3	3383.73	2.30597	0.143205	16.1025	2.44846e-58	8.15817e-57
Scn1b	519.995	2.55964	0.158988	16.0996	2.5659e-58	8.53775e-57
Papln	585.208	-2.45601	0.152959	-16.0566	5.1392e-58	1.70768e-56
Lpin2	1757.55	-1.746	0.108809	-16.0465	6.05156e-58	2.00809e-56
Padi1	1264.74	8.48091	0.528566	16.0451	6.18263e-58	2.04879e-56
Chst7	726.27	2.30904	0.143986	16.0366	7.09442e-58	2.34773e-56
L2hgdh	1009.37	-1.87939	0.11725	-16.0289	8.03393e-58	2.65502e-56
Cadm4	1370.07	-1.80667	0.112741	-16.0249	8.55688e-58	2.824e-56
Tchp	766.422	1.96136	0.122503	16.0107	1.07549e-57	3.5446e-56
Chst8	681.923	2.38836	0.149202	16.0076	1.1311e-57	3.72281e-56
Cda	1278.33	-2.0979	0.131079	-16.0049	1.18193e-57	3.88486e-56
Adcy1	4009.76	1.56989	0.0981079	16.0017	1.24293e-57	4.07983e-56
Inmt	228.328	-4.43163	0.277053	-15.9956	1.37206e-57	4.49762e-56
Cmah	412.151	-2.76219	0.172704	-15.9938	1.41221e-57	4.62299e-56
Cth	2368.5	-1.78073	0.111352	-15.9919	1.45627e-57	4.76082e-56
Cdk15	211.458	4.34133	0.271538	15.9879	1.55081e-57	5.06308e-56
Pygl	2935.95	1.91267	0.119743	15.9731	1.96661e-57	6.41193e-56
Slc22a5	2609.97	-1.71211	0.10719	-15.9727	1.98153e-57	6.45191e-56
Dcdc2a	881.634	-2.16733	0.135838	-15.9553	2.61689e-57	8.50927e-56
Tulp4	4325.79	1.79571	0.112611	15.9462	3.02881e-57	9.83552e-56
Egr1	1178.33	2.44398	0.153379	15.9343	3.66543e-57	1.1887e-55
S100g	8595.84	-2.39119	0.150072	-15.9336	3.70347e-57	1.19943e-55
Lgals1	4041.79	1.85679	0.116602	15.9242	4.30562e-57	1.39259e-55
Slc18a1	1053.29	-2.08032	0.13075	-15.9107	5.33741e-57	1.72401e-55
Cat	5976.24	-1.76275	0.1108	-15.9093	5.46134e-57	1.7617e-55
Slc15a4	976.838	2.02353	0.127243	15.9029	6.052e-57	1.94964e-55
Themis3	245.144	6.68297	0.42024	15.9027	6.06546e-57	1.95139e-55
2310043M15Rik	197.724	4.21334	0.265031	15.8975	6.59311e-57	2.11834e-55
Ppargc1a	8207.57	2.03013	0.12785	15.879	8.86458e-57	2.84439e-55
Tpmt	877.923	-2.02862	0.127857	-15.8664	1.08358e-56	3.47232e-55
Kcnk1	1567.68	-1.65957	0.104619	-15.863	1.1433e-56	3.65886e-55
Slc5a2	3813.96	-4.80873	0.303724	-15.8326	1.85526e-56	5.92952e-55
Gm45847	285.059	3.38571	0.213849	15.8322	1.86438e-56	5.95082e-55
Pla1a	1001.89	-1.92707	0.12172	-15.832	1.8727e-56	5.9617e-55
Pdlim1	819.792	2.25509	0.142439	15.832	1.87169e-56	5.9617e-55
Slc13a1	1818.12	-2.32789	0.14706	-15.8295	1.94833e-56	6.19435e-55
Efemp1	702.63	-2.12342	0.134326	-15.808	2.74107e-56	8.70335e-55
Grip1	943.848	1.91286	0.121037	15.804	2.92105e-56	9.26271e-55
Tmem251	860.577	2.0284	0.1284	15.7975	3.23543e-56	1.02462e-54
Rnaset2a	377.895	3.43727	0.217636	15.7937	3.44049e-56	1.08814e-54
Hmox1	1175.78	2.14746	0.13606	15.7831	4.06424e-56	1.28375e-54
Aldoc	281.827	-3.28467	0.208537	-15.751	6.756e-56	2.13121e-54
Avpr1a	319.921	-3.04707	0.193654	-15.7346	8.75695e-56	2.75884e-54
Stbd1	1205.29	1.77933	0.113171	15.7225	1.06111e-55	3.33866e-54
Ugt3a1	213.988	-4.43971	0.282629	-15.7086	1.32032e-55	4.14884e-54
Tenm4	526.816	-2.74626	0.175149	-15.6796	2.08696e-55	6.54939e-54
Cxxc5	2779.26	-1.41846	0.0905719	-15.6611	2.78849e-55	8.73968e-54
Fbxl17	2346.87	1.42236	0.0908942	15.6485	3.39921e-55	1.06401e-53
Nccrp1	754.129	-9.43844	0.603198	-15.6473	3.4654e-55	1.08333e-53
Aldh7a1	3721.62	-1.54647	0.0988678	-15.6418	3.77748e-55	1.17937e-53
Tmem25	681.409	-2.59586	0.166279	-15.6115	6.0838e-55	1.89699e-53
Fgfr3	1384.57	-1.72019	0.110227	-15.6059	6.63578e-55	2.06645e-53
Erbb4	1349.05	-2.03208	0.130329	-15.5919	8.26015e-55	2.569e-53
Spp1	67850.6	1.60268	0.102825	15.5865	8.99138e-55	2.79285e-53
Lemd2	3185.09	1.64158	0.105368	15.5796	1.00242e-54	3.10969e-53
Galnt18	1373.96	-1.68587	0.108234	-15.5762	1.05689e-54	3.27446e-53
Nckap5	886.009	2.34991	0.150882	15.5745	1.08559e-54	3.35909e-53
Lrrc66	253.388	-3.76482	0.241742	-15.5737	1.09835e-54	3.39426e-53
Tmc3	193.851	3.98923	0.256246	15.568	1.20188e-54	3.70949e-53
Rarres1	369.304	3.06874	0.197204	15.5612	1.33535e-54	4.11619e-53
Ptprd	3185.16	-1.78089	0.114495	-15.5543	1.48696e-54	4.57774e-53
Tbc1d1	6545.41	1.56839	0.100842	15.553	1.51925e-54	4.6712e-53
Pnmal2	495.658	-2.40158	0.15443	-15.5512	1.56077e-54	4.7928e-53
Aprt	2165.44	1.44941	0.0932055	15.5507	1.57257e-54	4.82293e-53
Sipa1l2	3243.24	1.81707	0.117048	15.5242	2.37836e-54	7.28503e-53
Chrna6	283.663	7.41118	0.477464	15.522	2.4638e-54	7.53725e-53
Cgnl1	7655.96	-1.46286	0.0943232	-15.509	3.01733e-54	9.219e-53
Lsm11	850.902	2.00977	0.129595	15.5081	3.05678e-54	9.3278e-53
Ykt6	4946.9	1.35706	0.0875391	15.5023	3.34568e-54	1.01966e-52
Tbc1d30	326.053	3.0515	0.196975	15.4918	3.94059e-54	1.19946e-52
Ube2q1	4384.16	1.62537	0.105054	15.4718	5.37749e-54	1.63478e-52
Acsl1	11103.7	-1.83728	0.118805	-15.4647	6.00746e-54	1.82402e-52
Slc22a27	214.606	-5.66715	0.366578	-15.4596	6.50154e-54	1.97157e-52
Dst	5308.29	-1.59145	0.102955	-15.4577	6.68956e-54	2.02605e-52
Degs1	5882.12	1.43185	0.0926506	15.4543	7.05539e-54	2.13419e-52
Cln5	1786.63	1.67134	0.108212	15.445	8.15493e-54	2.46372e-52
Plod2	2382.28	-1.51934	0.0983933	-15.4415	8.60688e-54	2.59703e-52
Afm	854.667	-2.24551	0.145428	-15.4407	8.71581e-54	2.62664e-52
Pde4d	1074.67	1.78213	0.11543	15.439	8.9416e-54	2.69135e-52
Hsd11b2	3004.12	-4.67135	0.302783	-15.4281	1.06002e-53	3.18662e-52
Atp6v1g1	9111.15	1.59946	0.103694	15.4248	1.11489e-53	3.34742e-52
Srgap3	581.42	-2.78872	0.180909	-15.4151	1.29624e-53	3.88711e-52
Atp1b3	5802.95	1.25572	0.0814884	15.4097	1.40781e-53	4.21649e-52
Shmt1	1447.45	-1.93301	0.12545	-15.4086	1.43249e-53	4.28514e-52
Aspdh	187.145	-4.24083	0.275435	-15.3969	1.71823e-53	5.13356e-52
Slc35f2	408.028	-2.43683	0.158291	-15.3947	1.77757e-53	5.30432e-52
G6pc	10525.1	-2.13779	0.138881	-15.3929	1.8254e-53	5.44036e-52
Rnf150	1188.97	1.75859	0.114251	15.3923	1.84362e-53	5.48794e-52
Slc5a11	363.539	-2.79764	0.181788	-15.3896	1.92253e-53	5.71583e-52
Smtnl2	2128.58	-1.62528	0.105637	-15.3855	2.04651e-53	6.07699e-52
E330020D12Rik	16356	15.7438	1.02367	15.3798	2.23525e-53	6.62933e-52
Ddo	313.044	-3.28562	0.213673	-15.3769	2.33996e-53	6.93141e-52
Slc22a6	2203.67	-2.09235	0.136209	-15.3613	2.97465e-53	8.80077e-52
Enpep	4261.77	-1.51505	0.0986304	-15.3609	2.99383e-53	8.84674e-52
Tmem189	4506.28	2.02779	0.132102	15.3502	3.53136e-53	1.04224e-51
Paxip1	2536.89	1.81858	0.118579	15.3364	4.36514e-53	1.28676e-51
Adi1	2565.46	1.42305	0.0928686	15.3233	5.34292e-53	1.57309e-51
Tmem117	653.771	-2.28057	0.148853	-15.3209	5.54215e-53	1.62977e-51
Myh14	364.184	-2.58165	0.1686	-15.3122	6.33456e-53	1.86054e-51
Gpr143	1379.62	11.1759	0.729934	15.3109	6.46646e-53	1.89698e-51
Vwce	218.197	-3.58758	0.234684	-15.2868	9.36049e-53	2.74266e-51
Slc22a30	267.296	-3.44595	0.225566	-15.2769	1.08933e-52	3.18793e-51
Clec18a	1414.6	2.26372	0.148188	15.276	1.10458e-52	3.22867e-51
Srcin1	515.743	-2.32421	0.152174	-15.2734	1.15077e-52	3.35964e-51
Cstb	3298.36	1.90496	0.124749	15.2703	1.20592e-52	3.51643e-51
Steap3	470.453	-2.43395	0.159555	-15.2546	1.5334e-52	4.46598e-51
Wscd1	1567.98	1.87396	0.122889	15.2492	1.666e-52	4.84638e-51
Abcg2	3831.25	-1.765	0.115745	-15.2491	1.66895e-52	4.84915e-51
Epha7	273.593	-3.14162	0.20603	-15.2483	1.68878e-52	4.9009e-51
Renbp	2743.83	1.44236	0.0946339	15.2414	1.87737e-52	5.44168e-51
Cox4i2	359.719	2.69402	0.177043	15.2167	2.7395e-52	7.93116e-51
Ddc	665.357	-2.71589	0.17856	-15.21	3.03554e-52	8.77776e-51
Tubb2a	3399.54	1.50217	0.0988136	15.2021	3.42592e-52	9.89483e-51
Evc	1429.26	-1.80814	0.118993	-15.1953	3.79791e-52	1.09562e-50
Mmp12	197.011	5.62644	0.370703	15.1777	4.96674e-52	1.4311e-50
Osr2	305.375	-2.86597	0.188839	-15.1768	5.03864e-52	1.4501e-50
AI854703	375.133	-2.6563	0.175036	-15.1757	5.12248e-52	1.47249e-50
Tmod1	286.259	3.3782	0.222675	15.171	5.50575e-52	1.58079e-50
Ces1d	439.847	-3.598	0.237273	-15.164	6.12471e-52	1.75642e-50
Mab21l3	482.98	2.4203	0.159676	15.1575	6.75536e-52	1.935e-50
Aldh2	6111.01	-1.34309	0.0886386	-15.1524	7.30645e-52	2.09038e-50
Eif2ak3	2516.32	1.39064	0.0917886	15.1505	7.51815e-52	2.14842e-50
Adap1	1109.77	1.63872	0.108463	15.1086	1.42233e-51	4.05974e-50
Smim5	723.008	1.94422	0.128706	15.1059	1.4808e-51	4.22168e-50
Igfbp7	31047.5	-1.35115	0.0894501	-15.1051	1.49895e-51	4.26841e-50
Pax2	1389.09	-1.53443	0.101593	-15.1037	1.53128e-51	4.35537e-50
Tfap2b	1289.56	-1.69724	0.11241	-15.0987	1.65151e-51	4.69185e-50
Pdzd3	704.463	-2.31466	0.15342	-15.087	1.97143e-51	5.59416e-50
Ltbp1	1824.11	-2.11679	0.140336	-15.0836	2.0748e-51	5.88062e-50
Dynlt1b	509.032	2.52755	0.167778	15.0649	2.75734e-51	7.80603e-50
Mgst1	4053.53	1.43805	0.0955618	15.0484	3.53702e-51	1.00016e-49
Vegfb	2201.72	1.56558	0.104043	15.0475	3.58453e-51	1.01242e-49
Wdr72	2156.3	1.69017	0.112357	15.0429	3.8455e-51	1.08487e-49
Smim24	1091.27	-2.08365	0.13855	-15.039	4.07644e-51	1.14868e-49
Crlf1	209.87	4.46891	0.297258	15.0338	4.41273e-51	1.24201e-49
2310022A10Rik	971.743	1.92629	0.128157	15.0307	4.61949e-51	1.2987e-49
Cdk2	1848.77	1.58521	0.105605	15.0108	6.24272e-51	1.75301e-49
Atrnl1	5795.31	1.63124	0.108711	15.0053	6.77697e-51	1.90084e-49
Snx29	907.32	-1.94934	0.129977	-14.9976	7.61203e-51	2.1326e-49
Irak2	1252.23	1.58921	0.105965	14.9975	7.62124e-51	2.13272e-49
Lpar3	304.778	-3.80605	0.253943	-14.9878	8.81859e-51	2.46494e-49
Gpx8	1653.04	1.57968	0.10542	14.9846	9.26363e-51	2.58636e-49
Robo2	1019.66	-1.80323	0.12036	-14.982	9.63187e-51	2.68609e-49
Gm4450	317.831	-4.30833	0.287671	-14.9766	1.04466e-50	2.90995e-49
Sc5d	1615.27	1.47666	0.098599	14.9764	1.04737e-50	2.91417e-49
Prepl	1867.11	-1.59577	0.106564	-14.9748	1.07261e-50	2.98096e-49
Adhfe1	2157.46	-1.65133	0.110286	-14.9731	1.10101e-50	3.05641e-49
Runx1	370.492	2.99707	0.200246	14.967	1.20694e-50	3.34664e-49
0610040J01Rik	831.064	-1.94308	0.129879	-14.9607	1.32693e-50	3.67515e-49
Tnfrsf21	3418.43	-2.07167	0.138557	-14.9518	1.51679e-50	4.19622e-49
Pbld2	481.586	-2.38105	0.159379	-14.9395	1.82204e-50	5.03495e-49
Ttc39a	286.297	3.75239	0.25129	14.9325	2.02504e-50	5.58958e-49
Abcc4	2454.57	1.92207	0.128904	14.9109	2.80097e-50	7.72255e-49
Stx11	295.22	3.02949	0.203175	14.9107	2.80811e-50	7.73344e-49
Glis3	1273.36	-2.26657	0.152061	-14.9056	3.02937e-50	8.33334e-49
Atp6v1g3	748.3	-2.94353	0.19771	-14.8881	3.93909e-50	1.08236e-48
Aspa	864.83	-2.63584	0.177143	-14.8797	4.46381e-50	1.22515e-48
Efnb1	1545.26	-1.51664	0.101997	-14.8694	5.20629e-50	1.42732e-48
Igfals	261.135	-2.9963	0.201653	-14.8587	6.1117e-50	1.67366e-48
Susd3	630.569	-2.18871	0.14732	-14.8568	6.28287e-50	1.71859e-48
Tbc1d16	4974.59	1.44549	0.0973529	14.8479	7.17622e-50	1.96075e-48
Cyfip2	11426.2	1.89069	0.127361	14.8452	7.47508e-50	2.04011e-48
Gstt1	724.549	-2.00789	0.135329	-14.8371	8.42787e-50	2.29756e-48
Lonrf2	420.068	3.12679	0.210822	14.8314	9.18026e-50	2.49987e-48
Ppfia1	4747.81	1.25892	0.0849396	14.8214	1.06523e-49	2.89746e-48
Tspan33	625.276	-2.22871	0.150446	-14.814	1.1897e-49	3.23242e-48
Adgra3	2658.87	-1.3624	0.0920431	-14.8018	1.42709e-49	3.87306e-48
D030045P18Rik	202.394	-3.46584	0.234199	-14.7987	1.49329e-49	4.04823e-48
Soat1	1893.75	1.85332	0.125392	14.7803	1.96418e-49	5.31883e-48
Iah1	1734.87	-1.47715	0.0999749	-14.7752	2.11738e-49	5.72731e-48
Rassf8	4110.03	1.43812	0.0973926	14.7662	2.41803e-49	6.53326e-48
Rdh16	2095.81	-2.01258	0.136359	-14.7595	2.67346e-49	7.21536e-48
Farp2	1600.46	1.74935	0.118569	14.7538	2.90744e-49	7.83814e-48
Eno2	492.609	2.98937	0.202672	14.7498	3.08607e-49	8.31048e-48
Maoa	2203.29	1.79052	0.121461	14.7415	3.48928e-49	9.3859e-48
Frem2	3141.8	-1.9084	0.129526	-14.7337	3.91378e-49	1.05161e-47
Abhd14a	613.436	-2.00196	0.135975	-14.723	4.58629e-49	1.23095e-47
Mcm10	594.334	2.14526	0.145819	14.7118	5.41811e-49	1.4526e-47
Cyp2j11	492.218	-2.45639	0.167093	-14.7007	6.37696e-49	1.70779e-47
Slc19a2	1035.11	1.9573	0.133174	14.6973	6.70455e-49	1.79354e-47
Mcf2l	2144.01	1.65938	0.112936	14.6931	7.13916e-49	1.9077e-47
Gramd4	2142.06	1.67532	0.114101	14.6828	8.3099e-49	2.21811e-47
Sox9	251.948	3.05262	0.208054	14.6723	9.70404e-49	2.58739e-47
Abcd4	979.219	-1.85812	0.12667	-14.669	1.01839e-48	2.71236e-47
Slco4a1	403.688	-3.02246	0.206355	-14.6469	1.41058e-48	3.75279e-47
Camkk1	295.772	2.72122	0.18587	14.6405	1.55018e-48	4.11968e-47
H3f3a	10340.6	1.53422	0.104829	14.6355	1.66798e-48	4.4279e-47
Ptpn13	2565.88	-1.4438	0.0987137	-14.6261	1.91376e-48	5.07481e-47
Mgat4a	1432.15	-1.60486	0.110181	-14.5656	4.65065e-48	1.23189e-46
Itgb6	1287.47	-1.79938	0.123667	-14.5503	5.81552e-48	1.53877e-46
Tram1	5726.21	1.57627	0.108362	14.5463	6.16111e-48	1.62844e-46
Ptk2b	642.438	-2.39428	0.164668	-14.5401	6.7526e-48	1.78283e-46
Abca4	288.512	-2.97318	0.20464	-14.5288	7.95627e-48	2.09835e-46
Sdc1	2152.02	1.59834	0.110121	14.5144	9.81523e-48	2.58581e-46
Glrx5	3414.77	1.2842	0.0884785	14.5142	9.84726e-48	2.59144e-46
Lrrn4cl	267.145	4.04498	0.278964	14.5	1.2114e-47	3.18452e-46
Ptges	610.07	-2.00271	0.138293	-14.4816	1.58254e-47	4.15567e-46
Phactr1	627.079	-2.05632	0.141996	-14.4815	1.58652e-47	4.16162e-46
Acy3	1854.36	-1.67522	0.115724	-14.476	1.7181e-47	4.50189e-46
Reln	2860.04	5.07034	0.35033	14.473	1.79438e-47	4.69672e-46
Tuba1a	4424.36	1.8477	0.127963	14.4393	2.92974e-47	7.66022e-46
Slc23a3	228.732	-3.76388	0.260899	-14.4266	3.52045e-47	9.19482e-46
Gtf2i	6060.18	-1.21033	0.0839886	-14.4106	4.43743e-47	1.15773e-45
Sgpl1	5138.55	1.40053	0.0973085	14.3927	5.75238e-47	1.4992e-45
Epb41l4b	794.61	-1.69981	0.11813	-14.3893	6.03917e-47	1.57226e-45
Depp1	1123.54	2.26328	0.1574	14.3791	6.99512e-47	1.81918e-45
Ocln	987.003	-1.76051	0.122564	-14.364	8.70156e-47	2.26054e-45
Gm15462	165.943	4.24368	0.295964	14.3385	1.25698e-46	3.26198e-45
Tcea3	371.823	-2.65826	0.185456	-14.3336	1.34872e-46	3.49631e-45
Ntn4	1804.37	-1.56385	0.109225	-14.3177	1.69547e-46	4.3905e-45
Pdzrn4	211.51	3.11481	0.217782	14.3025	2.11229e-46	5.46407e-45
Maf	4842.31	-1.76884	0.12394	-14.2717	3.28492e-46	8.48838e-45
Sirpa	3606.85	1.39563	0.0978486	14.2631	3.71483e-46	9.58909e-45
BC025446	412.639	-2.5105	0.176024	-14.2622	3.76243e-46	9.70163e-45
Lrrc8b	3365.15	1.66529	0.116806	14.2569	4.06267e-46	1.04647e-44
Jag1	1855.98	-1.45689	0.102202	-14.255	4.17243e-46	1.0736e-44
Slc37a1	379.95	2.38732	0.16754	14.2493	4.53084e-46	1.16459e-44
Efhd1	1569.17	-1.73201	0.121598	-14.2437	4.90642e-46	1.2598e-44
Commd9	1466.36	1.44091	0.101281	14.2269	6.23675e-46	1.59969e-44
Rin2	1748.77	-1.46531	0.103021	-14.2234	6.55853e-46	1.68045e-44
Pde7a	2297.07	1.62654	0.114378	14.2208	6.81127e-46	1.74337e-44
Rhbg	165.359	-4.18177	0.294184	-14.2148	7.41191e-46	1.89511e-44
Lrp12	1166.3	1.76963	0.1245	14.2139	7.51162e-46	1.91858e-44
Igf2r	5570.4	1.55552	0.109518	14.2033	8.735e-46	2.22871e-44
Igfbp4	17657	-1.35402	0.0953658	-14.1981	9.40779e-46	2.39785e-44
Tmsb10	9525.5	1.88495	0.132791	14.1949	9.85131e-46	2.50826e-44
Ppara	568.435	-2.4284	0.171283	-14.1777	1.25976e-45	3.20413e-44
Tns1	17682.5	-1.93592	0.136551	-14.1773	1.26665e-45	3.21829e-44
Pdp2	543.511	-2.00105	0.141206	-14.1712	1.38156e-45	3.50658e-44
Rnf183	259.161	-3.38152	0.238643	-14.1698	1.40909e-45	3.57272e-44
Qdpr	3218.9	-1.31548	0.0928692	-14.1648	1.51208e-45	3.82988e-44
Kirrel3	730.801	1.98985	0.140496	14.163	1.55299e-45	3.9294e-44
Slc6a20a	308.766	-3.08974	0.218272	-14.1555	1.72769e-45	4.36686e-44
Oplah	1039.79	-1.77537	0.125462	-14.1507	1.84977e-45	4.67056e-44
Npy6r	336.517	-8.05201	0.569567	-14.1371	2.24401e-45	5.66013e-44
Gm4524	280.789	-2.70762	0.191729	-14.1221	2.77462e-45	6.99123e-44
Mcam	3881.98	1.35716	0.0961239	14.1189	2.90518e-45	7.31263e-44
Dgat2	2079.27	-1.69027	0.119722	-14.1183	2.93047e-45	7.36864e-44
Cdon	545.688	-2.02889	0.1438	-14.1091	3.3401e-45	8.38997e-44
Agtr1a	1147.7	-1.7901	0.126938	-14.1022	3.68224e-45	9.23984e-44
Tmem181b-ps	384.259	2.36746	0.168029	14.0896	4.39876e-45	1.10264e-43
Shisa2	892.864	2.20361	0.156434	14.0865	4.59963e-45	1.15181e-43
Hmx2	197.435	-4.55213	0.323543	-14.0696	5.83948e-45	1.46077e-43
Ift122	936.887	-1.62392	0.115459	-14.0649	6.24458e-45	1.5605e-43
Glyat	1479.59	-2.2894	0.163047	-14.0413	8.70866e-45	2.17403e-43
Pdhb	8600.61	1.20208	0.0856155	14.0404	8.82037e-45	2.19966e-43
Lpl	13237.3	2.022	0.144023	14.0394	8.94789e-45	2.22917e-43
Tspan7	1060.01	-1.55102	0.110511	-14.035	9.5153e-45	2.3681e-43
Fnip1	2717.78	1.41151	0.100604	14.0303	1.01709e-44	2.52608e-43
Gm49492	244.801	-2.94765	0.210091	-14.0303	1.01658e-44	2.52608e-43
Ctsf	1304.17	-1.53374	0.109334	-14.0281	1.04958e-44	2.60412e-43
Bcar3	1787.87	1.9999	0.142655	14.0192	1.18998e-44	2.94945e-43
Isoc2a	1421.17	-1.73559	0.12385	-14.0136	1.28733e-44	3.18749e-43
Gse1	2115.84	1.78898	0.12781	13.9971	1.6232e-44	4.01503e-43
Camk1d	661.118	2.39773	0.17136	13.9924	1.73529e-44	4.28791e-43
Atp1b1	35320.1	-1.51091	0.107985	-13.9919	1.7466e-44	4.31148e-43
Ranbp9	3056.73	1.66597	0.11917	13.9797	2.07252e-44	5.1108e-43
2010003K11Rik	147.086	5.0167	0.358907	13.9777	2.13149e-44	5.25091e-43
Gsta2	2452.49	-1.59905	0.114469	-13.9693	2.3989e-44	5.90367e-43
Ccdc92	538.713	1.93269	0.138523	13.9521	3.05491e-44	7.51051e-43
Tyrp1	15200.9	16.5221	1.18441	13.9496	3.16363e-44	7.76994e-43
Aqp7	232.753	-3.24666	0.232899	-13.9402	3.60823e-44	8.85293e-43
Dcbld2	1631.39	1.82264	0.130794	13.9352	3.87084e-44	9.48767e-43
Me3	768.586	-2.1629	0.155253	-13.9314	4.08072e-44	9.992e-43
Tinagl1	2603.4	-1.72676	0.123967	-13.9292	4.21118e-44	1.03011e-42
Elovl6	1926.1	-1.39632	0.10025	-13.9284	4.26019e-44	1.04105e-42
Nt5e	658.378	-2.12552	0.152607	-13.928	4.2801e-44	1.04486e-42
Sdf2l1	537.909	2.15671	0.154876	13.9253	4.44367e-44	1.0837e-42
Slc25a30	2324.79	-1.72317	0.123781	-13.9211	4.71803e-44	1.14946e-42
D630029K05Rik	158.809	-4.13489	0.297063	-13.9192	4.84121e-44	1.17829e-42
Cbs	235.892	-3.64174	0.261716	-13.9148	5.14716e-44	1.2515e-42
Glul	9086.95	-1.97363	0.142032	-13.8957	6.72384e-44	1.63322e-42
Slc14a1	366.309	-2.76831	0.199315	-13.8891	7.37082e-44	1.78858e-42
Dpp6	2334.28	6.42117	0.462768	13.8756	8.90603e-44	2.15896e-42
Castor2	1569.37	-2.10672	0.151955	-13.8641	1.04565e-43	2.53229e-42
Asb9	355.547	-2.55356	0.184194	-13.8634	1.05586e-43	2.55447e-42
Sufu	1609.24	-1.41015	0.101779	-13.8551	1.18479e-43	2.86353e-42
Cyp2e1	164.988	-5.27496	0.380794	-13.8525	1.2283e-43	2.96574e-42
Zfp395	1328	-1.717	0.124022	-13.8443	1.37655e-43	3.32039e-42
Slc16a14	170.218	-4.25685	0.307872	-13.8267	1.75962e-43	4.24019e-42
Golm1	1083.89	1.66059	0.120128	13.8235	1.83969e-43	4.42876e-42
Csnk1e	2347.97	1.58188	0.114449	13.8217	1.88676e-43	4.53756e-42
AA467197	148.117	5.50537	0.398389	13.8191	1.95487e-43	4.69671e-42
Myo9a	1780.55	-1.48061	0.107198	-13.8119	2.16154e-43	5.18813e-42
Mettl7a1	3805.66	-1.50786	0.109194	-13.809	2.24876e-43	5.39215e-42
Klrg2	293.324	2.90558	0.210721	13.7887	2.98008e-43	7.13867e-42
Tmem229a	3258.49	-1.40509	0.101918	-13.7864	3.07774e-43	7.36535e-42
Dact2	622.769	-2.03783	0.147858	-13.7823	3.25677e-43	7.78611e-42
Cpt2	2418.92	-1.37256	0.0999018	-13.739	5.92578e-43	1.41531e-41
Cacna1c	862.667	1.91912	0.139711	13.7363	6.15097e-43	1.46765e-41
Tubb6	1346.22	1.85199	0.135053	13.7131	8.47712e-43	2.0207e-41
Pisd	1309.67	1.847	0.134791	13.7026	9.78858e-43	2.33102e-41
Selenos	2012.65	1.43858	0.10511	13.6864	1.22373e-42	2.91129e-41
Dusp18	839.971	1.80205	0.131722	13.6807	1.32355e-42	3.1457e-41
Pdgfc	411.623	-2.19129	0.160348	-13.6658	1.62447e-42	3.85711e-41
E2f8	662.48	2.05868	0.15065	13.6653	1.63617e-42	3.88112e-41
Kcnmb2	142.22	4.56255	0.333892	13.6648	1.64862e-42	3.90682e-41
Tekt5	162.162	4.5918	0.336434	13.6485	2.06215e-42	4.88203e-41
Gjb1	371.447	-2.5854	0.18977	-13.6239	2.88756e-42	6.82949e-41
Ugcg	1185.32	1.63868	0.120339	13.6171	3.16707e-42	7.48329e-41
Dock8	1178.28	-1.62102	0.119051	-13.6162	3.20992e-42	7.57716e-41
Btg3	1150.23	1.56397	0.114873	13.6147	3.2744e-42	7.72186e-41
Vwa2	833.377	-1.74262	0.128093	-13.6043	3.77448e-42	8.89254e-41
Stard4	2596.6	-1.25279	0.0921251	-13.5988	4.07076e-42	9.58127e-41
Tgm2	2337.69	-1.52859	0.112413	-13.5979	4.11877e-42	9.6849e-41
Pgpep1	2122.77	-1.37166	0.101004	-13.5803	5.24344e-42	1.23175e-40
Lin7a	224.334	2.92805	0.215618	13.5798	5.27456e-42	1.23786e-40
Ech1	6106.72	-1.25393	0.0923934	-13.5716	5.9014e-42	1.38364e-40
Dcaf17	1545.49	1.68615	0.124289	13.5664	6.33364e-42	1.48355e-40
Pcsk6	645.644	-2.07724	0.153295	-13.5506	7.85692e-42	1.83858e-40
Pde4dip	2047.44	-1.46954	0.108574	-13.5349	9.7288e-42	2.27442e-40
Ankrd23	137.267	3.96542	0.293858	13.4943	1.68901e-41	3.94482e-40
Rybp	1531.7	1.62375	0.120364	13.4904	1.78229e-41	4.15867e-40
Rps6ka4	1850.57	1.4318	0.106183	13.4842	1.93805e-41	4.51778e-40
Tmcc3	1842.1	1.56963	0.116431	13.4812	2.0178e-41	4.69917e-40
Ext2	5808	1.48858	0.110484	13.4733	2.24609e-41	5.22582e-40
Drap1	3735.67	1.24634	0.0925153	13.4717	2.29638e-41	5.33772e-40
Cecr2	209.199	-2.93096	0.217752	-13.4601	2.68595e-41	6.23725e-40
Pax8	1414.93	-1.55975	0.115942	-13.4529	2.96131e-41	6.87012e-40
Osbpl6	1100.45	-1.59748	0.118769	-13.4503	3.06658e-41	7.10757e-40
Fzd6	2826.89	1.53662	0.114372	13.4352	3.75917e-41	8.70449e-40
Tpcn1	4057.08	-1.31109	0.0976139	-13.4314	3.95766e-41	9.15538e-40
Dync2li1	765.944	-1.71548	0.127734	-13.4301	4.02965e-41	9.31304e-40
Tpk1	1441.32	-1.48554	0.110641	-13.4267	4.21513e-41	9.73247e-40
Htra1	1104.08	-1.70947	0.12737	-13.4212	4.54158e-41	1.04663e-39
Prox1	620.997	-2.1577	0.160768	-13.4212	4.54127e-41	1.04663e-39
Mgat4b	7953.65	1.3094	0.0975672	13.4205	4.58889e-41	1.05653e-39
Eci3	232.182	-3.02552	0.225726	-13.4035	5.76482e-41	1.32602e-39
Mpzl3	383.947	2.20875	0.164806	13.4021	5.87611e-41	1.35034e-39
Mpst	1144.82	-1.64515	0.122891	-13.3871	7.18917e-41	1.65052e-39
Col26a1	1117.05	-1.75997	0.131525	-13.3812	7.78411e-41	1.78542e-39
Nktr	3582.99	1.24869	0.0933885	13.371	8.93769e-41	2.04808e-39
Gadd45b	623.505	2.46159	0.18423	13.3615	1.01484e-40	2.32333e-39
Tsc1	2706.32	1.33117	0.0997499	13.3451	1.26539e-40	2.8942e-39
Mut	2970.59	-1.26683	0.0949473	-13.3424	1.3114e-40	2.99659e-39
Gpr19	408.01	2.13126	0.159767	13.3398	1.35775e-40	3.0996e-39
Abhd10	842.999	1.71119	0.128361	13.3311	1.52662e-40	3.48185e-39
Dlgap4	2069.8	1.39244	0.104468	13.3289	1.57259e-40	3.58333e-39
Piezo1	5031.62	1.52996	0.11482	13.3248	1.65987e-40	3.77865e-39
Akr7a5	2667.02	-1.26385	0.0948695	-13.322	1.72484e-40	3.92289e-39
Cyp4f18	124.84	4.4704	0.335589	13.3211	1.74599e-40	3.96727e-39
Lnx1	565.001	2.0416	0.153297	13.3179	1.82093e-40	4.13369e-39
Krt19	329.136	-2.94638	0.221334	-13.3119	1.9732e-40	4.47516e-39
Nkx6-2	1063.43	11.216	0.842937	13.3059	2.13894e-40	4.84654e-39
Dixdc1	827.191	-1.73937	0.130741	-13.3039	2.19611e-40	4.97144e-39
Cln6	1705.88	1.69331	0.127311	13.3006	2.29719e-40	5.19542e-39
Perm1	442.116	2.40708	0.181008	13.2982	2.37172e-40	5.35899e-39
Nkpd1	530.222	7.63652	0.574845	13.2845	2.84816e-40	6.42954e-39
1810055G02Rik	700.994	1.78033	0.134068	13.2794	3.04935e-40	6.87733e-39
Tnik	397.786	2.48593	0.187279	13.2739	3.27864e-40	7.38759e-39
Lamc3	653.3	-1.84614	0.139087	-13.2732	3.31022e-40	7.45182e-39
Appl2	1944.92	1.27792	0.0962963	13.2707	3.42574e-40	7.70474e-39
Sema3e	237.332	-2.69541	0.203131	-13.2694	3.48559e-40	7.83209e-39
Tnfrsf10b	385.171	2.26276	0.170543	13.268	3.55137e-40	7.97254e-39
Prok2	133.021	4.31139	0.325037	13.2643	3.72845e-40	8.36232e-39
Nipsnap1	1923.78	-1.34932	0.101806	-13.2539	4.28566e-40	9.60319e-39
Pde1a	1185.53	-1.58211	0.11946	-13.2439	4.89294e-40	1.09539e-38
Palm	3083.04	-1.21139	0.0914752	-13.2428	4.9639e-40	1.11025e-38
Card10	1186.31	-1.4055	0.106158	-13.2397	5.17282e-40	1.15591e-38
Ephx2	891.083	-2.04827	0.154741	-13.2368	5.38013e-40	1.20113e-38
Megf6	1340.65	1.95067	0.14747	13.2275	6.0846e-40	1.35716e-38
Rnf213	2910.77	1.57421	0.119046	13.2235	6.41884e-40	1.4304e-38
Serp1	7626.73	1.12365	0.0850802	13.2069	8.00469e-40	1.78216e-38
Faah	674.947	-2.12344	0.160805	-13.2051	8.19979e-40	1.82393e-38
Bcl11a	168.191	3.70425	0.280526	13.2047	8.24653e-40	1.83265e-38
Prob1	493.77	-2.42126	0.183479	-13.1963	9.21103e-40	2.04512e-38
Iqgap2	1878.88	-1.4862	0.112627	-13.1958	9.2756e-40	2.05757e-38
Them7	165.593	-4.23979	0.321445	-13.1898	1.00493e-39	2.22717e-38
Zfp641	260.73	-2.4907	0.188839	-13.1895	1.00812e-39	2.23219e-38
Chpt1	12277.8	-1.12413	0.085256	-13.1853	1.06561e-39	2.35734e-38
Cnpy1	129.238	5.75314	0.436461	13.1814	1.12358e-39	2.48333e-38
Cgn	802.048	-1.70005	0.128985	-13.1802	1.14128e-39	2.52015e-38
Snhg15	266.735	2.9198	0.221615	13.1751	1.22111e-39	2.69399e-38
Afap1	3170.44	1.43141	0.108668	13.1723	1.26618e-39	2.79087e-38
Calm2	9360.74	1.0752	0.0816616	13.1666	1.36672e-39	3.00976e-38
Igsf8	1641.37	1.44034	0.109397	13.1661	1.37506e-39	3.02539e-38
Bscl2	2363.96	1.48468	0.112795	13.1626	1.44034e-39	3.16613e-38
Pdzd2	1334.55	-1.55713	0.11838	-13.1536	1.62164e-39	3.56146e-38
Rgs10	221.711	3.13439	0.238516	13.1412	1.91172e-39	4.19474e-38
Mbp	1402.68	1.73044	0.131684	13.1409	1.92039e-39	4.20995e-38
Dnase1	188.365	-3.19625	0.243243	-13.1402	1.93815e-39	4.24505e-38
Avp	4009.98	15.5614	1.18437	13.139	1.96859e-39	4.30784e-38
Lgals9	1814.52	1.5231	0.115989	13.1314	2.1751e-39	4.75545e-38
Acot3	359.5	-2.45956	0.18738	-13.1261	2.33481e-39	5.10005e-38
Plppr4	274.918	-2.80793	0.213954	-13.124	2.40012e-39	5.23799e-38
Plekhm2	2364.04	1.40415	0.106997	13.1233	2.4228e-39	5.28274e-38
Atox1	3965.01	1.49615	0.114058	13.1175	2.61421e-39	5.69499e-38
Stxbp4	465.734	-2.01932	0.154059	-13.1075	2.98215e-39	6.49071e-38
Me2	1122.02	1.49321	0.11393	13.1064	3.02661e-39	6.58158e-38
Fam104a	1750.62	1.42845	0.109072	13.0964	3.45139e-39	7.49858e-38
Rhbdl2	319.605	2.42719	0.185341	13.0958	3.48005e-39	7.5541e-38
Stc2	513.808	-2.17321	0.16597	-13.094	3.56134e-39	7.72365e-38
Osbpl3	1599.08	-1.30769	0.0998762	-13.0931	3.60476e-39	7.81084e-38
Glb1	2350.32	-1.36874	0.104608	-13.0846	4.03443e-39	8.73407e-38
Syne3	958.43	2.15386	0.164625	13.0834	4.09739e-39	8.86248e-38
Lonrf1	644.047	2.07714	0.158831	13.0776	4.41998e-39	9.55171e-38
Ctsb	24175.1	1.23535	0.0944884	13.0741	4.63144e-39	9.9998e-38
Slc39a8	1533.34	-1.45964	0.111656	-13.0727	4.71806e-39	1.01778e-37
Proc	335.287	-2.65214	0.202987	-13.0656	5.17732e-39	1.11586e-37
Rnaset2b	436.739	2.78465	0.21315	13.0643	5.26692e-39	1.13416e-37
Sec61g	1723.27	1.69637	0.129873	13.0617	5.44847e-39	1.17222e-37
Lpcat3	1991.62	-1.43482	0.109895	-13.0563	5.84773e-39	1.257e-37
Rxra	2387.28	-1.22041	0.0934798	-13.0554	5.92338e-39	1.27214e-37
Smoc1	296.663	3.54776	0.271805	13.0526	6.14142e-39	1.3178e-37
Vill	942.684	-1.60471	0.122951	-13.0516	6.221e-39	1.3337e-37
Pklr	638.598	-2.21337	0.169621	-13.049	6.44258e-39	1.37998e-37
Gm45187	148.912	4.88618	0.374472	13.0482	6.50927e-39	1.39304e-37
Tlr5	229.693	2.7568	0.211385	13.0416	7.09345e-39	1.51672e-37
Tuba1c	2940.15	1.17529	0.0901454	13.0377	7.47052e-39	1.59595e-37
Liph	144.933	3.77378	0.289661	13.0283	8.44831e-39	1.80325e-37
Hepacam2	218.555	-3.81446	0.292965	-13.0202	9.39417e-39	2.00338e-37
Gyg	1571.82	1.50634	0.115703	13.019	9.53688e-39	2.03202e-37
Arfgef3	1319.89	1.82325	0.140137	13.0105	1.06691e-38	2.27127e-37
Hsd3b2	150.444	-5.26927	0.405972	-12.9794	1.6016e-38	3.40655e-37
Acot4	849.621	-2.07683	0.160105	-12.9717	1.77069e-38	3.76292e-37
Txnrd1	5992.43	1.20225	0.0927082	12.9681	1.85533e-38	3.93932e-37
Smpdl3b	205.073	2.97199	0.229583	12.9452	2.5013e-38	5.30625e-37
Egfl6	1360.24	-1.67897	0.129727	-12.9423	2.59634e-38	5.50306e-37
Acadm	7940.62	-1.12265	0.0867626	-12.9394	2.69895e-38	5.71555e-37
Fam184a	748.219	1.73437	0.134097	12.9337	2.9059e-38	6.14847e-37
Kcng3	126.736	4.65579	0.360006	12.9325	2.94965e-38	6.23561e-37
Cbr1	8030.2	-1.52071	0.117663	-12.9242	3.2866e-38	6.94187e-37
Dlec1	610.054	-1.68545	0.130677	-12.8978	4.62959e-38	9.77001e-37
Cutal	422.771	-2.23622	0.173475	-12.8907	5.07636e-38	1.07035e-36
Bbs1	412.259	-2.30354	0.178701	-12.8905	5.09228e-38	1.07278e-36
Gm7932	186.342	-3.52077	0.273494	-12.8733	6.3625e-38	1.33921e-36
Tnrc18	3907.51	-1.19894	0.0932083	-12.863	7.27156e-38	1.52923e-36
Cyth1	2240.11	1.25105	0.0972686	12.8618	7.38181e-38	1.55107e-36
Syt17	229.801	-2.99985	0.233296	-12.8585	7.7035e-38	1.61727e-36
1700028J19Rik	173.728	-3.31963	0.258524	-12.8407	9.69423e-38	2.03344e-36
Nxpe3	497.694	-2.34021	0.182287	-12.838	1.00423e-37	2.10464e-36
Esr1	559.279	-1.86271	0.145138	-12.834	1.05706e-37	2.21172e-36
Rnf208	218.276	-2.74677	0.214022	-12.834	1.05715e-37	2.21172e-36
Spata13	1866.58	-1.36104	0.10605	-12.8339	1.05841e-37	2.21245e-36
Sele	168.361	3.38841	0.26414	12.8281	1.1414e-37	2.3839e-36
Slc28a1	141.81	-3.68522	0.287441	-12.8208	1.25438e-37	2.6176e-36
Rbm3	6095.05	1.23009	0.0959766	12.8166	1.32363e-37	2.75974e-36
Bmp6	643.231	-1.66148	0.129678	-12.8124	1.39815e-37	2.9126e-36
Rhobtb1	926.991	-1.46187	0.114104	-12.8118	1.40882e-37	2.93234e-36
Cln8	1378.82	1.6561	0.129302	12.808	1.47846e-37	3.07463e-36
Prdm16	2357.34	1.37342	0.107234	12.8077	1.48511e-37	3.08582e-36
Shroom4	2291.47	-1.35286	0.105729	-12.7955	1.73695e-37	3.60602e-36
Hsd17b14	274.307	-3.1167	0.243875	-12.7799	2.12221e-37	4.40209e-36
Acp6	678.541	-1.76873	0.138401	-12.7798	2.12606e-37	4.40632e-36
Pls1	1092.43	-1.60099	0.125278	-12.7796	2.13285e-37	4.41661e-36
Nrcam	681.334	2.36431	0.185121	12.7717	2.35932e-37	4.88142e-36
Acnat1	239.892	-3.21401	0.251693	-12.7695	2.4256e-37	5.01428e-36
Nos1	1098.15	4.28231	0.335935	12.7474	3.22157e-37	6.65407e-36
Aifm1	2284.12	-1.22762	0.0963063	-12.747	3.2395e-37	6.68543e-36
Pdzk1ip1	5632.28	-1.50907	0.11841	-12.7444	3.34945e-37	6.90647e-36
Slc5a6	484.722	-1.78783	0.140294	-12.7435	3.39056e-37	6.9853e-36
Azin2	814.295	1.9471	0.152803	12.7425	3.43099e-37	7.06261e-36
D430041D05Rik	231.778	3.59509	0.282162	12.7412	3.48831e-37	7.17451e-36
Kmo	566.704	-2.45639	0.192889	-12.7347	3.79208e-37	7.79269e-36
Agfg1	3328.8	1.25282	0.0984017	12.7317	3.94208e-37	8.0941e-36
Gal3st1	445.427	-2.42275	0.190457	-12.7207	4.53769e-37	9.30916e-36
Emx2	593.923	-2.02464	0.159198	-12.7178	4.71183e-37	9.65826e-36
Abcc1	990.709	-1.4188	0.111644	-12.7082	5.32154e-37	1.08988e-35
Zfp28	476.567	1.91497	0.150776	12.7008	5.85188e-37	1.19749e-35
Rgs5	12760.4	1.20094	0.0945822	12.6973	6.12313e-37	1.25194e-35
Stk39	2584.82	1.36542	0.107547	12.6961	6.21766e-37	1.2702e-35
Nr1h4	636.366	-2.4593	0.193807	-12.6894	6.76894e-37	1.38166e-35
Lhx1	260.4	-2.5269	0.199146	-12.6887	6.83316e-37	1.3936e-35
Adk	1803.17	-1.28173	0.101023	-12.6875	6.94086e-37	1.41438e-35
Klc4	1266.81	-1.44551	0.114086	-12.6703	8.64056e-37	1.75926e-35
Eogt	2310.21	1.29141	0.101978	12.6636	9.40959e-37	1.91423e-35
Tmem121b	116.894	5.40243	0.426876	12.6557	1.03993e-36	2.11379e-35
Map4k1	272.512	2.44202	0.193043	12.6501	1.11684e-36	2.26822e-35
Slc25a21	146.091	-3.52186	0.278512	-12.6453	1.18806e-36	2.41085e-35
Snhg11	564.466	-2.31639	0.183289	-12.6379	1.30428e-36	2.64449e-35
Decr1	3205.26	-1.10705	0.0875994	-12.6376	1.30961e-36	2.65309e-35
Amn	2866.32	-1.27947	0.101347	-12.6247	1.54393e-36	3.12517e-35
Gnptab	2242.88	1.35207	0.10717	12.6161	1.72109e-36	3.48087e-35
Kcne3	173.452	3.7201	0.294887	12.6153	1.73813e-36	3.5124e-35
Kit	2300.69	1.73671	0.137692	12.613	1.79015e-36	3.61453e-35
Ccnd3	1922.64	-1.23121	0.0977091	-12.6007	2.09193e-36	4.22034e-35
Gns	12204.6	1.32901	0.105488	12.5987	2.14612e-36	4.32607e-35
Inpp5f	1247.29	-1.40796	0.11182	-12.5913	2.35746e-36	4.74816e-35
Atp6v0a1	2721.96	1.61091	0.127942	12.5909	2.36955e-36	4.76856e-35
Prdx5	9887.21	-1.34842	0.10712	-12.588	2.45939e-36	4.94525e-35
Tmem159	1150.78	1.36485	0.108533	12.5755	2.88059e-36	5.7874e-35
Rab17	560.888	-1.99128	0.158359	-12.5744	2.91887e-36	5.85946e-35
Syne2	3557.31	-1.46736	0.116738	-12.5697	3.10049e-36	6.2189e-35
Vegfa	9051.43	1.05195	0.0837041	12.5675	3.18675e-36	6.38664e-35
Csrp1	8787.81	1.09757	0.0873468	12.5656	3.26264e-36	6.53334e-35
Itgb3	1294.06	4.08954	0.325579	12.5608	3.46798e-36	6.93881e-35
Ghr	2158.71	-1.42651	0.113575	-12.56	3.50334e-36	7.00379e-35
Tmem207	153.489	-4.6562	0.370746	-12.559	3.54725e-36	7.08575e-35
Cideb	212.992	-3.44583	0.274396	-12.5579	3.59748e-36	7.18017e-35
Rasgrp1	182.282	-2.97551	0.237063	-12.5516	3.8972e-36	7.772e-35
Synpr	129.33	4.41737	0.35207	12.5468	4.13775e-36	8.24494e-35
Cyp26b1	156.347	-3.93124	0.313356	-12.5456	4.20198e-36	8.36607e-35
Sec11a	2387.4	1.26454	0.100856	12.5381	4.62078e-36	9.19236e-35
Kif21a	1860.22	-1.31481	0.104983	-12.5241	5.51443e-36	1.09612e-34
Sprr1a	233.655	-3.09266	0.246956	-12.5231	5.58036e-36	1.10832e-34
Mal	5648.42	-1.29129	0.103139	-12.5199	5.81274e-36	1.15353e-34
Slc22a28	125.592	-4.76421	0.380699	-12.5144	6.22852e-36	1.23503e-34
Igf1	1985.29	-1.49702	0.11963	-12.5138	6.27669e-36	1.24356e-34
Ntmt1	1029.65	1.53958	0.123062	12.5106	6.53561e-36	1.29381e-34
Dnah12	135.184	-3.92848	0.314139	-12.5055	6.96241e-36	1.37717e-34
Mecom	2398.21	-1.32863	0.106376	-12.49	8.46712e-36	1.67344e-34
Slc22a4	308.079	-2.30889	0.184945	-12.4842	9.10509e-36	1.79807e-34
Plin3	2846.57	1.21709	0.0975314	12.4789	9.72911e-36	1.91974e-34
Acsl3	2029.64	1.31396	0.105344	12.473	1.04837e-35	2.06695e-34
Htatip2	467.974	2.07879	0.166704	12.4699	1.08946e-35	2.14623e-34
Prdm1	315.53	2.17178	0.174209	12.4666	1.1362e-35	2.23649e-34
Fbn2	556.554	2.19602	0.176197	12.4634	1.18168e-35	2.32413e-34
Trpc6	202.895	2.68712	0.215702	12.4576	1.27206e-35	2.49987e-34
Bcl7a	2029.12	-1.50071	0.120586	-12.4451	1.48617e-35	2.91827e-34
Apeh	2017.78	-1.37906	0.110913	-12.4337	1.71615e-35	3.36715e-34
Retsat	1611.79	-1.56166	0.125657	-12.428	1.84292e-35	3.61295e-34
Bri3	2026.63	1.44572	0.11647	12.4128	2.22788e-35	4.36061e-34
Fmnl1	583.346	-1.6271	0.131082	-12.4128	2.22655e-35	4.36061e-34
Rapgef3	1726.06	-1.53554	0.123709	-12.4126	2.23327e-35	4.36764e-34
Slc2a9	390.925	-2.19387	0.176768	-12.411	2.27793e-35	4.4514e-34
Smim20	1782.84	1.39583	0.112581	12.3985	2.66336e-35	5.2004e-34
Marcks	10364.1	1.15137	0.0929262	12.3901	2.95594e-35	5.76706e-34
Slc35d1	731.981	-1.56157	0.126081	-12.3855	3.13291e-35	6.10741e-34
Dhrs11	681.759	1.64366	0.132768	12.3799	3.35594e-35	6.53695e-34
Gsr	3031.29	-1.22204	0.098732	-12.3773	3.46654e-35	6.74698e-34
Tac2	627.864	10.4541	0.844891	12.3733	3.64716e-35	7.09283e-34
Acsl5	4190.5	1.12952	0.0912893	12.373	3.65971e-35	7.11155e-34
Reps2	679.146	-1.60776	0.130017	-12.3658	4.00379e-35	7.77395e-34
Cela1	701.256	-2.20014	0.178048	-12.357	4.4629e-35	8.65846e-34
Slc51b	269.194	-2.77569	0.224633	-12.3566	4.4896e-35	8.7033e-34
Pcdh1	2978.13	1.3961	0.113008	12.354	4.63661e-35	8.98111e-34
Rab3gap2	2014.23	1.48078	0.120009	12.3389	5.59334e-35	1.08257e-33
Mgp	12533.7	1.48848	0.12064	12.3382	5.64344e-35	1.0914e-33
Mtmr10	1956.61	1.43721	0.116707	12.3147	7.55094e-35	1.45913e-33
Taf11	1105.1	1.30855	0.106261	12.3145	7.56837e-35	1.46133e-33
Macrod1	476.223	-2.13404	0.173363	-12.3097	8.03442e-35	1.55009e-33
Tnfrsf1b	487.334	2.83401	0.230313	12.3051	8.50517e-35	1.63961e-33
AI464131	670.486	-1.85707	0.15093	-12.3042	8.59948e-35	1.65647e-33
Ddhd2	1612.79	1.22935	0.100042	12.2884	1.04569e-34	2.01267e-33
Acss3	253.424	-2.58752	0.210791	-12.2753	1.22973e-34	2.36501e-33
Gm15318	130.293	-3.80614	0.310388	-12.2626	1.43893e-34	2.76516e-33
Mpp5	1599.99	-1.33074	0.108689	-12.2436	1.81796e-34	3.49077e-33
Tmem201	1995.58	1.32273	0.108048	12.2421	1.85208e-34	3.55349e-33
Sec14l1	7943.03	1.37367	0.112387	12.2227	2.35192e-34	4.50892e-33
Arhgef38	383.66	-1.96973	0.161228	-12.2171	2.52046e-34	4.82823e-33
Cdc42ep4	2772.18	1.39976	0.114903	12.1821	3.87393e-34	7.41512e-33
Msra	2006.18	-1.37178	0.112612	-12.1814	3.90409e-34	7.46695e-33
Elf5	121.058	-5.07666	0.416801	-12.1801	3.97002e-34	7.58707e-33
Tgm1	360.711	-2.2972	0.188607	-12.1798	3.98239e-34	7.60474e-33
Sdc3	3447.78	1.34315	0.110316	12.1754	4.20107e-34	8.01602e-33
Gpt2	474.427	-1.81162	0.149	-12.1586	5.16646e-34	9.85033e-33
Trpm6	198.16	-3.54435	0.291537	-12.1575	5.23479e-34	9.97279e-33
Myrf	175.094	-2.98991	0.245952	-12.1565	5.29985e-34	1.00888e-32
mt-Tl1	227.17	3.54711	0.292078	12.1444	6.14389e-34	1.16864e-32
Acad12	469.459	-1.90063	0.156571	-12.1391	6.55223e-34	1.24533e-32
Map3k20	1310.07	1.43843	0.118534	12.1352	6.87332e-34	1.30534e-32
Ccng1	4343.17	1.26502	0.104337	12.1243	7.8489e-34	1.48945e-32
Fam174b	1292.33	1.47814	0.121961	12.1198	8.29551e-34	1.57297e-32
Tnfaip8	2165.95	-1.5179	0.12529	-12.1151	8.78427e-34	1.66435e-32
Klhl3	964.038	-1.49526	0.123464	-12.1109	9.24946e-34	1.75113e-32
Limk2	1997.73	1.44368	0.119292	12.102	1.03047e-33	1.94938e-32
Dusp9	262.351	-2.41762	0.199806	-12.0998	1.05827e-33	2.00041e-32
Efna2	292.44	2.48691	0.205685	12.0908	1.18067e-33	2.23006e-32
Slc51a	177.477	-3.04973	0.252453	-12.0804	1.34084e-33	2.53061e-32
Srgap1	1020.38	1.56317	0.129535	12.0675	1.56761e-33	2.95631e-32
Slitrk6	131.394	-3.48385	0.288784	-12.0638	1.63942e-33	3.08934e-32
Gm13652	297.147	-2.61488	0.216794	-12.0616	1.6851e-33	3.17296e-32
Rorc	2362.98	1.28379	0.106527	12.0513	1.90805e-33	3.58997e-32
Ppp2r3a	1873.13	-1.58024	0.131153	-12.0488	1.96743e-33	3.69883e-32
Clybl	2173.28	1.25665	0.104311	12.0472	2.00759e-33	3.77141e-32
Nectin3	2231.58	-1.27772	0.106082	-12.0446	2.07118e-33	3.88787e-32
P2rx4	1202.12	1.36971	0.113773	12.0389	2.2186e-33	4.16138e-32
Crybg1	826.657	-1.40841	0.116991	-12.0386	2.22631e-33	4.17261e-32
Amigo1	300.683	-2.32054	0.192799	-12.0361	2.29666e-33	4.30115e-32
Tpra1	1464.03	1.27859	0.106238	12.0351	2.32322e-33	4.34753e-32
Epb41l5	1845.64	-1.49069	0.123913	-12.0302	2.46571e-33	4.61064e-32
Adra1d	233.146	2.92942	0.243598	12.0257	2.60465e-33	4.86669e-32
Suclg1	5728.16	-0.993805	0.0827263	-12.0132	3.03013e-33	5.65734e-32
Rnf186	140.331	-3.68697	0.306937	-12.0122	3.06736e-33	5.72244e-32
Ces1e	279.549	-2.33937	0.194785	-12.01	3.14881e-33	5.86988e-32
Heyl	1472.58	1.366	0.113744	12.0094	3.17007e-33	5.90499e-32
Loxl4	461.708	2.00528	0.167014	12.0067	3.27631e-33	6.0982e-32
Etnppl	234.231	-3.10032	0.258271	-12.0041	3.3808e-33	6.28786e-32
Dnajc22	329.438	-2.47054	0.20586	-12.0011	3.50765e-33	6.5188e-32
Map1b	3013.18	3.30639	0.276305	11.9664	5.32627e-33	9.89106e-32
Nr3c2	410.496	-1.79366	0.149956	-11.9612	5.67094e-33	1.05231e-31
Trps1	803.642	-1.87007	0.156368	-11.9594	5.80098e-33	1.07562e-31
Dpyd	713.697	-2.0259	0.169553	-11.9485	6.61105e-33	1.22489e-31
Ttyh2	1121.07	1.36216	0.114087	11.9396	7.3537e-33	1.36144e-31
Tiparp	1311.9	1.53054	0.128307	11.9287	8.38622e-33	1.55142e-31
Naprt	345.282	-2.25574	0.189142	-11.9261	8.64904e-33	1.59882e-31
Zfp239	189.557	-3.02054	0.253451	-11.9177	9.57474e-33	1.7686e-31
Upb1	536.353	-2.29215	0.192345	-11.9169	9.66745e-33	1.78436e-31
Plekhg3	3105.44	-1.18065	0.0991993	-11.9018	1.15761e-32	2.13504e-31
Ston2	1048.87	-1.48507	0.124802	-11.8994	1.19146e-32	2.1958e-31
Tbc1d13	2094.22	-1.20811	0.101569	-11.8945	1.26404e-32	2.32779e-31
Megf9	999.546	-1.33276	0.112055	-11.8938	1.2749e-32	2.346e-31
Ahdc1	1157.57	-1.45632	0.12267	-11.8718	1.65819e-32	3.04901e-31
Kcnk5	867.291	-1.63684	0.137894	-11.8703	1.68937e-32	3.104e-31
Furin	4438.19	-1.24814	0.105224	-11.8617	1.87114e-32	3.43537e-31
Abhd17c	3037.3	-1.18517	0.100011	-11.8504	2.14132e-32	3.92846e-31
Lhfpl2	3167.32	1.06398	0.0898879	11.8367	2.52199e-32	4.62332e-31
Slc17a1	1591.09	-1.8396	0.155601	-11.8225	2.98509e-32	5.46817e-31
Dhtkd1	279.892	-2.41722	0.204573	-11.8159	3.22951e-32	5.91143e-31
Myo16	113.783	4.58903	0.388577	11.8098	3.47263e-32	6.35167e-31
Calb1	5372.75	-1.51467	0.128272	-11.8082	3.54036e-32	6.47068e-31
Pon3	802.728	1.60868	0.136242	11.8075	3.56847e-32	6.51715e-31
Irx3	875.183	-1.42854	0.121007	-11.8054	3.6585e-32	6.67656e-31
Cys1	692.464	-1.7474	0.148061	-11.8019	3.8156e-32	6.95802e-31
Dctd	314.368	2.24205	0.190049	11.7972	4.03396e-32	7.35071e-31
Plekhd1	212.77	-2.83745	0.240543	-11.796	4.09147e-32	7.4499e-31
Gstm5	1279.79	-1.26031	0.106931	-11.7862	4.5979e-32	8.36576e-31
Slc40a1	3003.41	-1.25926	0.106916	-11.778	5.0654e-32	9.20948e-31
Fgf1	1504.94	-1.62815	0.13825	-11.7769	5.13448e-32	9.32809e-31
Sdcbp	8600.89	1.06646	0.0906346	11.7666	5.80476e-32	1.05379e-30
Bach1	2622.38	1.59918	0.13599	11.7595	6.30943e-32	1.14456e-30
C1rl	194.151	-2.66677	0.227075	-11.744	7.58199e-32	1.37438e-30
Rassf10	198.883	-2.55564	0.217766	-11.7357	8.36247e-32	1.51472e-30
Slc25a48	109.01	-4.25222	0.362693	-11.724	9.59837e-32	1.73729e-30
Mfsd8	650.808	1.49325	0.127422	11.7189	1.01994e-31	1.84471e-30
Ddn	397.907	-2.15172	0.183685	-11.7142	1.07868e-31	1.94948e-30
Gm10053	796.32	1.60155	0.136722	11.7139	1.08172e-31	1.95354e-30
Mpped2	256.75	-2.16904	0.185213	-11.7111	1.1184e-31	2.01827e-30
Nfkbie	453.063	2.02477	0.173048	11.7006	1.26531e-31	2.28169e-30
Nadk2	1410.53	-1.36521	0.116696	-11.6988	1.29195e-31	2.328e-30
Hilpda	272.89	2.45193	0.209614	11.6973	1.31539e-31	2.36848e-30
Hdc	405.941	-2.77083	0.236995	-11.6915	1.40861e-31	2.53445e-30
Adam19	1582.58	1.51917	0.129974	11.6883	1.46352e-31	2.6313e-30
Ankrd33b	1118.05	-1.40433	0.120227	-11.6806	1.60117e-31	2.87665e-30
Stx3	2836.37	1.18362	0.101486	11.6629	1.97295e-31	3.54197e-30
Zc2hc1c	165.064	-3.10265	0.266256	-11.6529	2.2177e-31	3.97843e-30
Coro7	1712.16	1.26116	0.108284	11.6468	2.38219e-31	4.27036e-30
Srd5a1	393.61	-1.99926	0.17168	-11.6453	2.42435e-31	4.34273e-30
Anp32a	3283.32	-1.06318	0.0914381	-11.6274	2.99168e-31	5.35504e-30
Galns	1331.49	-1.36842	0.117731	-11.6233	3.13682e-31	5.6107e-30
Ackr3	1471.97	-1.60948	0.138492	-11.6214	3.20777e-31	5.73338e-30
F2rl1	809.891	-1.52838	0.131545	-11.6187	3.31326e-31	5.91757e-30
Osgin1	391.731	-2.1109	0.181748	-11.6144	3.4807e-31	6.21206e-30
Ncoa7	1963.76	-1.23587	0.106449	-11.6099	3.66881e-31	6.54299e-30
Slc18b1	566.473	-1.54781	0.133333	-11.6086	3.72537e-31	6.63897e-30
Ttll10	231.278	-2.8738	0.247991	-11.5883	4.72334e-31	8.41128e-30
Rhod	1060.1	1.56267	0.135029	11.5729	5.65617e-31	1.00651e-29
Spint1	4663.05	1.19939	0.103716	11.5642	6.25662e-31	1.11254e-29
Slc6a19	2438.29	-1.65191	0.142866	-11.5627	6.36899e-31	1.13004e-29
Hpcal1	999.871	-1.38712	0.119965	-11.5627	6.3672e-31	1.13004e-29
Dusp15	149.973	-3.269	0.282719	-11.5627	6.36668e-31	1.13004e-29
Lcorl	1305.18	1.2315	0.106536	11.5595	6.61135e-31	1.17219e-29
Zbtb44	1090.34	-1.47549	0.127688	-11.5555	6.92606e-31	1.22709e-29
Slc25a24	1356.17	1.62774	0.140883	11.5539	7.05492e-31	1.24901e-29
Ankrd1	216.737	2.84953	0.246665	11.5522	7.19392e-31	1.27269e-29
Habp2	1620.42	-1.35165	0.117005	-11.5521	7.20181e-31	1.27316e-29
Sephs2	2286.07	-1.20881	0.104645	-11.5516	7.24991e-31	1.28073e-29
Mfsd4b1	1740.65	-1.38106	0.119601	-11.5473	7.6219e-31	1.34546e-29
Gna12	3410.16	-1.24836	0.108121	-11.5459	7.74085e-31	1.36547e-29
Agpat4	639.951	1.6327	0.141414	11.5455	7.77535e-31	1.37056e-29
1810058I24Rik	1856.78	1.22649	0.106235	11.545	7.82033e-31	1.37749e-29
Celf2	1084.36	1.9002	0.164606	11.544	7.92019e-31	1.39407e-29
Tdrd6	92.4456	5.55958	0.481764	11.54	8.28822e-31	1.45779e-29
Pfkfb2	710.078	1.49033	0.129155	11.5391	8.37873e-31	1.47264e-29
Gm42793	99.1616	3.90516	0.338533	11.5355	8.73566e-31	1.53427e-29
Tmem65	3116.56	1.12568	0.0976617	11.5263	9.72301e-31	1.70645e-29
Gm37120	87.2395	4.61072	0.400711	11.5063	1.2257e-30	2.14963e-29
Mia2	3148.27	-1.14546	0.0995766	-11.5034	1.26882e-30	2.22364e-29
Dip2a	2956.92	1.1737	0.102032	11.5033	1.26994e-30	2.22399e-29
Trim2	2047.43	-1.24444	0.108317	-11.4889	1.50095e-30	2.62667e-29
Psca	125.424	-6.25587	0.544645	-11.4861	1.5488e-30	2.70845e-29
Ppp1r3d	296.42	2.19038	0.190752	11.4829	1.60784e-30	2.80967e-29
Gm26704	104.253	3.65385	0.318429	11.4746	1.77011e-30	3.09102e-29
Glud1	12036.6	-1.01443	0.0884078	-11.4745	1.77271e-30	3.09332e-29
Shisa3	467.748	-1.74378	0.152018	-11.4709	1.84729e-30	3.22116e-29
Tmem150a	909.511	-1.3761	0.120008	-11.4668	1.93731e-30	3.3757e-29
Tmem143	531.016	-1.67233	0.14591	-11.4614	2.0619e-30	3.59022e-29
Enpp1	1014.99	-1.45951	0.127365	-11.4592	2.1136e-30	3.6776e-29
Tmem106a	514.872	-1.70048	0.148431	-11.4563	2.18668e-30	3.80204e-29
Kansl1l	792.465	-1.51653	0.132409	-11.4533	2.26274e-30	3.93148e-29
Fzd7	1317.21	-1.49424	0.130507	-11.4495	2.36496e-30	4.10613e-29
Eda2r	123.673	3.30399	0.288611	11.4479	2.40898e-30	4.17958e-29
Sdha	13039.8	-1.03624	0.0905186	-11.4478	2.41095e-30	4.18001e-29
Ube2g2	1472.84	1.44557	0.126279	11.4474	2.42182e-30	4.19587e-29
Ccdc170	106.287	-5.07299	0.443285	-11.4441	2.5176e-30	4.35869e-29
Upk3b	117.751	-5.83868	0.510461	-11.438	2.69926e-30	4.66987e-29
Acaa1b	2521.53	-1.52224	0.133098	-11.437	2.73237e-30	4.72379e-29
Plk2	1908.82	1.27926	0.111887	11.4335	2.84397e-30	4.91323e-29
Scrn2	615.276	-1.70303	0.149054	-11.4256	3.11657e-30	5.38035e-29
Plekha6	2487.38	-1.07172	0.0938731	-11.4167	3.45278e-30	5.95653e-29
Vav3	709.846	-1.58036	0.138445	-11.4151	3.51455e-30	6.05449e-29
Bckdhb	429.588	-1.73808	0.152261	-11.4151	3.51317e-30	6.05449e-29
Fkbp4	4112.8	-1.11059	0.0973196	-11.4118	3.65007e-30	6.2835e-29
Dock10	993.236	1.35765	0.119001	11.4088	3.78058e-30	6.50357e-29
Lhfp	3935.07	0.986479	0.0865287	11.4006	4.15271e-30	7.13866e-29
Tpm4	9900.91	0.994222	0.0872595	11.3939	4.48672e-30	7.70739e-29
Ripor1	2264.51	-1.16897	0.102624	-11.3908	4.64709e-30	7.97724e-29
Unc13d	164.103	2.80451	0.246238	11.3894	4.72143e-30	8.09912e-29
Wnt7a	354.822	9.62532	0.84785	11.3526	7.19767e-30	1.23381e-28
Dag1	12702.5	-1.14755	0.101137	-11.3465	7.7231e-30	1.32295e-28
Hgfac	194.3	-2.98293	0.262951	-11.3441	7.93655e-30	1.35855e-28
Ppm1h	4204.32	1.03996	0.0918235	11.3257	9.79259e-30	1.67509e-28
Defb1	1919.54	-3.70459	0.327115	-11.325	9.86347e-30	1.68602e-28
Tpm1	9154.5	0.986448	0.0871972	11.3128	1.13357e-29	1.93632e-28
Ogdhl	807.979	1.42482	0.125977	11.3102	1.16842e-29	1.99445e-28
Spns2	1101.25	-1.30575	0.115452	-11.3099	1.17214e-29	1.99939e-28
Dnajc28	232.406	-2.46972	0.218461	-11.3051	1.23821e-29	2.11061e-28
Tcirg1	1223.04	1.23975	0.109702	11.301	1.29689e-29	2.20907e-28
Lasp1	4455.49	-0.957891	0.0848181	-11.2935	1.41337e-29	2.40579e-28
Sectm1b	166.073	-3.27751	0.290296	-11.2902	1.46653e-29	2.49454e-28
Prkag2os2	131.29	3.23279	0.286493	11.284	1.57381e-29	2.67514e-28
A930017K11Rik	132.127	-3.64496	0.323102	-11.2811	1.6264e-29	2.7626e-28
Gm4610	878.689	13.3713	1.18551	11.279	1.66702e-29	2.82962e-28
Acat1	7879.77	-0.961299	0.085242	-11.2773	1.69899e-29	2.88188e-28
Ptpa	6229.38	1.04306	0.0925315	11.2725	1.79422e-29	3.04129e-28
Amt	1100.36	-1.33449	0.118422	-11.2689	1.86831e-29	3.16466e-28
Nmrk2	1722.92	13.3802	1.18738	11.2687	1.87273e-29	3.16993e-28
Miga1	1731.75	1.27196	0.112949	11.2613	2.03719e-29	3.44592e-28
Suox	772.105	-1.57582	0.14002	-11.2542	2.20749e-29	3.73139e-28
Kynu	200.028	-2.81964	0.250642	-11.2497	2.32399e-29	3.92557e-28
Gm38534	106.397	6.46918	0.57528	11.2453	2.44314e-29	4.12397e-28
Frmd4b	1301.56	-1.37719	0.122541	-11.2386	2.63488e-29	4.44453e-28
9830144P21Rik	133.565	3.108	0.276569	11.2377	2.66284e-29	4.48858e-28
Tmem140	341.913	2.37617	0.21148	11.2359	2.71807e-29	4.5785e-28
Nrros	483.164	1.63654	0.145731	11.2299	2.90929e-29	4.89721e-28
Hlcs	820.742	1.55612	0.138708	11.2187	3.3017e-29	5.55389e-28
Tprkb	1494.03	-1.1766	0.104892	-11.2172	3.3556e-29	5.64066e-28
Gprasp1	1073.27	-1.34507	0.120044	-11.2048	3.86313e-29	6.48932e-28
Slc7a12	994.124	-3.89277	0.347429	-11.2045	3.87598e-29	6.5064e-28
Trim7	545.075	-1.99354	0.177932	-11.2039	3.90091e-29	6.54372e-28
Ugt3a2	3502.38	-3.46935	0.309688	-11.2027	3.95361e-29	6.62756e-28
Rab31	2117.59	1.17374	0.104775	11.2025	3.96508e-29	6.6422e-28
Hnmt	188.721	-2.43169	0.217106	-11.2004	4.05711e-29	6.79167e-28
Abca3	4468.2	-1.26804	0.113281	-11.1937	4.37831e-29	7.32432e-28
C1qtnf3	620.646	-1.86522	0.16664	-11.1931	4.40701e-29	7.36726e-28
Gm10804	375.021	-2.4393	0.217978	-11.1906	4.5352e-29	7.57634e-28
Ret	2445.11	6.06304	0.541922	11.188	4.66635e-29	7.79008e-28
Gstt2	2238.83	-1.2206	0.109105	-11.1874	4.70162e-29	7.84357e-28
Ap1s2	610.748	1.68008	0.150205	11.1852	4.81562e-29	8.02824e-28
Fam20c	1400.1	-1.17112	0.104711	-11.1843	4.8652e-29	8.10533e-28
Lynx1	318.684	-2.10205	0.187961	-11.1834	4.91695e-29	8.18592e-28
Sel1l3	2379.53	1.28835	0.115318	11.1721	5.58175e-29	9.28635e-28
Foxo3	2447.42	-1.31487	0.11773	-11.1685	5.81602e-29	9.66948e-28
Mafb	998.375	-1.50763	0.134991	-11.1684	5.82115e-29	9.67139e-28
Rnf7	2812.82	1.20311	0.107789	11.1617	6.27873e-29	1.04245e-27
Tmtc1	502.489	-2.30215	0.206283	-11.1601	6.38996e-29	1.06019e-27
Shb	2791.97	1.4218	0.127453	11.1555	6.73231e-29	1.11623e-27
Mfsd11	1347.58	1.16713	0.104647	11.153	6.92466e-29	1.14734e-27
Pxylp1	425.936	-1.76545	0.15844	-11.1427	7.77136e-29	1.28675e-27
AC078895.1	209.3	-2.84869	0.255665	-11.1423	7.81195e-29	1.29259e-27
Glod5	229.918	-3.09151	0.277591	-11.1369	8.29233e-29	1.37114e-27
Hmgn5	660.691	-1.4251	0.128006	-11.1331	8.65801e-29	1.43063e-27
H2-DMb1	432.823	-1.71207	0.153844	-11.1286	9.10239e-29	1.50304e-27
Zc3hav1	1392.22	1.70967	0.153658	11.1264	9.32855e-29	1.53934e-27
Pcbd1	2790.51	-1.31743	0.118428	-11.1243	9.55865e-29	1.5758e-27
Btnl9	646.579	1.40765	0.126539	11.1242	9.56249e-29	1.5758e-27
Slc16a6	695.957	1.70687	0.153446	11.1236	9.63446e-29	1.58658e-27
Tet1	502.581	-1.69091	0.15202	-11.1229	9.70248e-29	1.5967e-27
Tmem176a	4828.63	-1.03394	0.0929664	-11.1216	9.84435e-29	1.61895e-27
Atp1a1	82056.2	-1.30394	0.117285	-11.1177	1.02926e-28	1.69153e-27
Acsm2	5758.13	-4.01994	0.361598	-11.1171	1.03528e-28	1.70026e-27
Fitm1	269.719	-2.29004	0.206	-11.1167	1.04021e-28	1.70721e-27
Slc25a4	23963.3	0.902341	0.081212	11.1109	1.1101e-28	1.82069e-27
Actr3b	459.77	5.19784	0.467835	11.1104	1.11637e-28	1.82973e-27
Sh3d19	1542.63	-1.31547	0.118403	-11.11	1.12109e-28	1.83623e-27
Olfm1	1830.85	1.47377	0.132701	11.106	1.17321e-28	1.9203e-27
Itga6	6732.48	-0.975463	0.0878591	-11.1026	1.21876e-28	1.99352e-27
Ctsl	45259.3	1.07782	0.0970902	11.1012	1.23726e-28	2.02242e-27
Hpgd	603.802	-2.03656	0.183602	-11.0922	1.36812e-28	2.23482e-27
Wt1	495.005	-1.89522	0.170958	-11.0859	1.46925e-28	2.3984e-27
Ivl	1822.25	7.8825	0.711085	11.0852	1.4808e-28	2.41562e-27
Rps6ka1	640.439	-1.47019	0.132764	-11.0737	1.68241e-28	2.74267e-27
Klf5	532.603	1.78024	0.160803	11.0709	1.73608e-28	2.82826e-27
Kif1a	3295.05	4.30364	0.389061	11.0616	1.92594e-28	3.13547e-27
Spib	119.246	3.4496	0.312053	11.0545	2.08455e-28	3.39141e-27
Erich4	210.508	-2.98817	0.270348	-11.053	2.11898e-28	3.44512e-27
Bst1	256.622	-2.512	0.227316	-11.0507	2.17502e-28	3.53386e-27
Eif1	8389.39	0.994268	0.0900004	11.0474	2.25719e-28	3.66491e-27
Oaf	2163.36	1.1266	0.101983	11.047	2.2677e-28	3.67953e-27
Dock5	491.642	-1.77627	0.160797	-11.0467	2.27516e-28	3.68916e-27
2610528J11Rik	612.311	-1.86808	0.169181	-11.0419	2.39953e-28	3.88824e-27
Usp43	542.902	1.62191	0.146943	11.0377	2.51445e-28	4.07173e-27
Lrrc75b	153.169	-2.74057	0.248489	-11.0289	2.77113e-28	4.4844e-27
Smpdl3a	3835.98	-1.0727	0.0972676	-11.0283	2.79126e-28	4.51397e-27
C2cd2l	1171.18	-1.24553	0.112993	-11.023	2.96003e-28	4.7837e-27
St3gal1	1441.04	1.21671	0.110385	11.0224	2.97918e-28	4.81145e-27
Slc22a23	1732.19	-1.38624	0.125811	-11.0184	3.11526e-28	5.02788e-27
Cacng4	206.28	2.38726	0.216723	11.0153	3.22498e-28	5.20151e-27
Mitf	525.119	-1.82098	0.165321	-11.0148	3.2427e-28	5.22662e-27
Fahd1	1215.3	-1.32532	0.120343	-11.0128	3.31485e-28	5.33937e-27
Tomm20	7516.79	1.06603	0.0968118	11.0114	3.36874e-28	5.42258e-27
Hmga1b	301.312	2.28645	0.207819	11.0021	3.73192e-28	6.0032e-27
Phyhipl	402.417	-2.08557	0.189618	-10.9988	3.87216e-28	6.22468e-27
Hcn4	137.009	3.63186	0.330503	10.9889	4.32223e-28	6.94359e-27
Klhl14	265.092	-2.02938	0.184788	-10.9822	4.65444e-28	7.47233e-27
Sec61b	1817.73	1.27206	0.115907	10.9749	5.04853e-28	8.09966e-27
Sgcg	84.5323	4.94273	0.450585	10.9696	5.35216e-28	8.58111e-27
Cnih1	1982.18	1.04244	0.0950523	10.967	5.5053e-28	8.82083e-27
Gm10177	406.917	1.95537	0.178303	10.9666	5.53307e-28	8.85948e-27
Tle2	258.187	-2.33868	0.213341	-10.9621	5.81134e-28	9.29891e-27
Adra1a	118.82	-3.42825	0.312799	-10.9599	5.9546e-28	9.52188e-27
Chd3	6436.18	-0.893838	0.0815741	-10.9574	6.12493e-28	9.7878e-27
Lyz2	1667.94	1.81387	0.165554	10.9564	6.19391e-28	9.89153e-27
Mef2a	3954.05	1.20505	0.110023	10.9527	6.45116e-28	1.02956e-26
Pick1	573.869	1.63869	0.149688	10.9474	6.84087e-28	1.09103e-26
Eprn	403.29	-2.65464	0.242519	-10.9461	6.93409e-28	1.10518e-26
Arpc5	7686.97	0.961956	0.0879041	10.9432	7.15907e-28	1.14029e-26
Scnn1g	1376.33	-1.19394	0.109152	-10.9383	7.55968e-28	1.20331e-26
Cdk4	5616.65	1.12874	0.10326	10.931	8.18972e-28	1.30274e-26
Gatb	810.556	-1.44182	0.131997	-10.9232	8.93252e-28	1.41997e-26
Sult1b1	127.161	-3.21555	0.294432	-10.9212	9.12836e-28	1.45015e-26
St6gal1	960.036	-1.35548	0.124206	-10.9132	9.97213e-28	1.58316e-26
Srl	273.113	-2.15601	0.197633	-10.9092	1.04211e-27	1.65336e-26
Rpl17-ps3	2074.21	1.2523	0.114806	10.9079	1.05614e-27	1.67452e-26
Cnn2	3426.9	1.09122	0.100121	10.899	1.16568e-27	1.84699e-26
Usp2	1568.55	-1.35755	0.124641	-10.8916	1.26374e-27	2.00106e-26
Dna2	825.46	1.39342	0.127959	10.8896	1.29182e-27	2.04418e-26
Pgghg	721.87	-1.4595	0.134028	-10.8895	1.29288e-27	2.04454e-26
Triobp	2165.58	1.34141	0.123213	10.887	1.3299e-27	2.10171e-26
Acot11	574.433	1.5238	0.140096	10.8768	1.48633e-27	2.3474e-26
Wdr31	188.398	-2.34415	0.215524	-10.8766	1.49096e-27	2.35318e-26
Odc1	7218.62	1.02493	0.0942569	10.8738	1.53651e-27	2.42349e-26
Sowahb	487.825	-1.72215	0.158614	-10.8574	1.83833e-27	2.89766e-26
Gprc5b	2133.86	1.11924	0.103145	10.8512	1.96829e-27	3.1005e-26
St3gal4	669.641	1.43013	0.131809	10.85	1.99345e-27	3.1381e-26
Ppm1e	304.316	1.95471	0.180172	10.8491	2.01392e-27	3.16828e-26
Eps8l2	1635.49	-1.2898	0.11909	-10.8305	2.46779e-27	3.87979e-26
Gdf10	215	-2.44729	0.226022	-10.8277	2.54549e-27	3.99934e-26
Nppb	602.777	12.8276	1.1849	10.8259	2.59544e-27	4.0752e-26
Ppp1r3g	166.053	8.11633	0.750266	10.8179	2.83085e-27	4.44195e-26
Ppp1r26	360.484	-1.8377	0.169891	-10.8169	2.86176e-27	4.48754e-26
Gpr165	250.57	-2.54384	0.235196	-10.8158	2.89598e-27	4.53828e-26
Anxa1	1426.04	1.20662	0.111611	10.8109	3.05541e-27	4.78504e-26
Kcnq1	603.524	-1.42575	0.131905	-10.8089	3.12321e-27	4.88806e-26
Atp6v0d1	3678.8	1.00529	0.0930173	10.8075	3.17163e-27	4.96065e-26
Proz	104.365	-3.57247	0.330611	-10.8057	3.23656e-27	5.05895e-26
Scarb2	4733.03	1.257	0.11641	10.7981	3.51578e-27	5.49186e-26
Gskip	767.558	1.4302	0.132456	10.7975	3.536e-27	5.51988e-26
Spink8	237.836	-2.7149	0.251464	-10.7964	3.58154e-27	5.58739e-26
Acad11	1065.94	-1.26194	0.116964	-10.7891	3.87457e-27	6.04065e-26
H2-K2	144.277	2.85666	0.264832	10.7867	3.9773e-27	6.19684e-26
Sfrp2	487.696	-1.73342	0.160928	-10.7714	4.6974e-27	7.31409e-26
Gls	5748.68	-0.992434	0.0921369	-10.7713	4.70341e-27	7.31875e-26
Prkcq	377.231	-1.90652	0.177031	-10.7694	4.8004e-27	7.46489e-26
Fam162a	1791.9	1.29751	0.120507	10.7671	4.92324e-27	7.65102e-26
Slc34a3	402.274	-5.44772	0.506003	-10.7662	4.97118e-27	7.72059e-26
Tmem176b	7029.44	-0.937651	0.0871156	-10.7633	5.13007e-27	7.96226e-26
Nus1	5160.26	-1.08227	0.10056	-10.7624	5.17957e-27	8.03395e-26
Fmod	526.659	-1.91689	0.178157	-10.7595	5.34415e-27	8.28394e-26
Cldn16	369.705	-1.92158	0.178609	-10.7586	5.39916e-27	8.36388e-26
Clcn5	2292.32	-1.20799	0.112372	-10.7499	5.93082e-27	9.18162e-26
Nkd1	2265.56	1.3394	0.124632	10.7468	6.13257e-27	9.4879e-26
Myom2	218.717	-2.14957	0.200158	-10.7394	6.64911e-27	1.02805e-25
Hoxa1	94.8703	3.39732	0.316375	10.7383	6.72983e-27	1.03987e-25
Stum	284.292	2.72284	0.253566	10.7382	6.73679e-27	1.04028e-25
Rcan1	2066.31	1.2483	0.116253	10.7377	6.76903e-27	1.0446e-25
Rbbp9	1640.81	-1.3011	0.121187	-10.7363	6.87752e-27	1.06067e-25
Nepn	91.6849	-5.50305	0.513185	-10.7233	7.91069e-27	1.21923e-25
Mansc4	96.7352	-3.8667	0.360605	-10.7228	7.95659e-27	1.22553e-25
Paxx	730.089	1.30416	0.121629	10.7224	7.99003e-27	1.2299e-25
Rasgrf2	311.089	2.11148	0.197022	10.717	8.47053e-27	1.30304e-25
Tgfb3	427.285	1.76176	0.164444	10.7135	8.799e-27	1.35271e-25
Sostdc1	3136.75	-1.08334	0.101152	-10.71	9.13663e-27	1.40372e-25
Nsmce1	1149.7	1.31309	0.122647	10.7063	9.51053e-27	1.46024e-25
Fhl1	2983.31	-1.05392	0.0984437	-10.7058	9.55894e-27	1.46675e-25
Traf5	562.544	1.5729	0.14693	10.7051	9.63622e-27	1.47768e-25
Arrdc3	3601.17	-1.20211	0.112386	-10.6962	1.06e-26	1.62444e-25
Rbm47	3204.41	-1.0495	0.09817	-10.6907	1.12549e-26	1.72372e-25
Grn	9037.6	1.17196	0.109633	10.6899	1.13543e-26	1.73785e-25
Gm27202	90.1073	-4.23832	0.396594	-10.6868	1.17367e-26	1.79525e-25
Kcnn1	96.5695	-3.89609	0.364938	-10.676	1.31772e-26	2.01431e-25
Esm1	941.795	1.56708	0.146794	10.6754	1.32692e-26	2.0271e-25
Agps	4350.02	-1.14208	0.107063	-10.6673	1.4473e-26	2.20961e-25
Pcbp3	460.183	-1.66164	0.155806	-10.6648	1.48726e-26	2.2692e-25
Sec11c	901.754	1.24542	0.116834	10.6597	1.57061e-26	2.39485e-25
Gcsh	1418.62	-1.33379	0.125131	-10.6592	1.58019e-26	2.40795e-25
Olfm3	91.6122	-4.40094	0.412975	-10.6567	1.62291e-26	2.4715e-25
2010320O07Rik	599.316	10.9733	1.02975	10.6563	1.62968e-26	2.48025e-25
Elf2	2601.19	1.00923	0.0947975	10.6462	1.81643e-26	2.76275e-25
Tmem199	740.028	1.40185	0.131692	10.6449	1.84156e-26	2.79921e-25
Eci1	3997.25	1.02416	0.0962627	10.6392	1.95717e-26	2.97309e-25
Col27a1	1557.09	-1.24913	0.117471	-10.6336	2.08029e-26	3.15814e-25
Gkap1	1790.41	1.15764	0.108933	10.627	2.2314e-26	3.38543e-25
Numa1	4072.33	-0.978642	0.0922306	-10.6108	2.65414e-26	4.02429e-25
Rps6ka6	262.809	-2.07965	0.196001	-10.6104	2.66585e-26	4.03952e-25
Trpv5	339.875	-2.26467	0.213516	-10.6066	2.77691e-26	4.20519e-25
Foxo4	995.014	-1.41464	0.133425	-10.6025	2.90197e-26	4.39183e-25
Casz1	852.455	-1.21633	0.114829	-10.5925	3.22696e-26	4.88062e-25
Cep126	222.015	-2.25756	0.213206	-10.5886	3.36446e-26	5.08542e-25
Chst9	82.5735	-4.77901	0.451361	-10.588	3.38713e-26	5.1165e-25
Sdc4	7084.65	-0.911435	0.0860907	-10.5869	3.42698e-26	5.17348e-25
Kcnip3	386.237	1.86008	0.175859	10.5771	3.80455e-26	5.7399e-25
Zbtb20	3849.67	-1.05898	0.10015	-10.574	3.93344e-26	5.93068e-25
Hspa1a	294.184	-2.29502	0.217059	-10.5732	3.96539e-26	5.97514e-25
Ptprj	1997.38	-1.17602	0.111235	-10.5724	4.00081e-26	6.02477e-25
Plekha8	1636.8	1.25663	0.11897	10.5626	4.44246e-26	6.6857e-25
Gm26797	130.974	2.86804	0.271564	10.5612	4.50939e-26	6.78223e-25
Kng2	5503.58	-1.28419	0.12163	-10.5582	4.65712e-26	7.00009e-25
Slc24a5	162.785	2.93693	0.278337	10.5517	4.98777e-26	7.49246e-25
Abhd5	1330.72	1.14943	0.108985	10.5467	5.26004e-26	7.89656e-25
Rph3al	283.856	-2.01726	0.191285	-10.5458	5.31017e-26	7.96689e-25
Dzip1	858.243	1.34526	0.127587	10.5439	5.42203e-26	8.12969e-25
Clpx	2109.54	-1.12238	0.106511	-10.5377	5.78749e-26	8.67231e-25
Nit2	1222.38	-1.33742	0.126994	-10.5314	6.19132e-26	9.27171e-25
Creg1	2584.33	1.11724	0.106089	10.5311	6.20851e-26	9.29172e-25
Pex5	1700.59	-1.02434	0.0972844	-10.5294	6.32514e-26	9.46044e-25
Spr	1134.65	-1.17065	0.111218	-10.5257	6.57834e-26	9.8331e-25
Dnajc16	1837.4	1.25294	0.119041	10.5253	6.60695e-26	9.86979e-25
Mff	3658.64	0.940479	0.0894597	10.5129	7.53542e-26	1.12499e-24
Selenon	1674.58	1.14061	0.10852	10.5106	7.72108e-26	1.152e-24
Akr1c19	639.992	-1.98759	0.189246	-10.5027	8.39539e-26	1.25184e-24
Zp1	145.749	7.91802	0.754229	10.4982	8.80821e-26	1.31258e-24
Slc35b4	2035.13	-1.16494	0.110977	-10.4971	8.91187e-26	1.32722e-24
B4galnt1	567.284	1.54507	0.147247	10.493	9.29803e-26	1.38388e-24
Arpc1a	3347.01	0.993986	0.0947317	10.4926	9.33732e-26	1.38888e-24
Btd	1406.5	-1.29163	0.123163	-10.4872	9.88892e-26	1.47002e-24
Dmrt2	141.281	-2.78395	0.265493	-10.486	1.00226e-25	1.48898e-24
Asns	404.475	1.94701	0.185705	10.4844	1.01881e-25	1.51264e-24
Palm3	460.604	-1.61926	0.154525	-10.4789	1.07996e-25	1.60246e-24
Pxmp4	1600.1	-1.55347	0.148265	-10.4776	1.09453e-25	1.62309e-24
Gramd1c	457.991	1.5971	0.152434	10.4773	1.09865e-25	1.6282e-24
Mlxipl	763.599	-1.6725	0.159703	-10.4725	1.15493e-25	1.71056e-24
BC024386	250.343	-2.7314	0.260866	-10.4705	1.17981e-25	1.74635e-24
Tmie	503.675	1.7214	0.164442	10.4681	1.21033e-25	1.79043e-24
Arrb1	2823.19	-0.956941	0.0914181	-10.4677	1.21518e-25	1.79651e-24
Gm44386	113.293	-3.18668	0.304489	-10.4656	1.24224e-25	1.83541e-24
Retreg2	2026.9	-0.989609	0.0945648	-10.4649	1.2523e-25	1.84915e-24
Gm45792	166.956	-2.93081	0.280245	-10.458	1.3461e-25	1.98644e-24
Abcb8	1354.49	-1.11112	0.106269	-10.4558	1.37896e-25	2.03369e-24
Hectd2	189.132	2.37871	0.227513	10.4553	1.38579e-25	2.04252e-24
Slc25a45	575.708	-1.57626	0.150779	-10.4541	1.40334e-25	2.06714e-24
Tesmin	110.831	3.37807	0.323186	10.4524	1.42863e-25	2.10312e-24
Fcgrt	3462.88	-1.4282	0.136657	-10.451	1.45044e-25	2.13393e-24
Frk	1389.95	1.1068	0.105907	10.4507	1.45501e-25	2.13936e-24
Gm42778	203.524	2.51439	0.240686	10.4467	1.51645e-25	2.22835e-24
Bag2	1239.85	1.16211	0.111288	10.4424	1.58745e-25	2.33127e-24
Ssbp3	2096.46	1.03513	0.099136	10.4416	1.60149e-25	2.35047e-24
Pitx2	185.62	-2.34861	0.225148	-10.4314	1.78263e-25	2.61473e-24
Gprin3	137.5	-2.71096	0.259986	-10.4273	1.86086e-25	2.72784e-24
Gphn	917.481	-1.2008	0.115178	-10.4256	1.89519e-25	2.77648e-24
Bmf	1402.26	-1.67186	0.160377	-10.4246	1.91553e-25	2.8046e-24
Gjb2	1096.84	1.31564	0.12625	10.4209	1.98976e-25	2.91152e-24
Myh11	1290.01	-1.55785	0.149518	-10.4191	2.02851e-25	2.96644e-24
Ascc1	970.516	-1.17869	0.113152	-10.4169	2.0771e-25	3.03566e-24
Pomt2	732.699	-1.30893	0.125678	-10.4149	2.11964e-25	3.09597e-24
Cyp2c23	149.88	-2.88157	0.27691	-10.4062	2.32426e-25	3.39281e-24
Pxmp2	442.249	-1.75703	0.168851	-10.4058	2.33297e-25	3.40347e-24
Lrrc39	122.461	3.51346	0.337729	10.4032	2.39742e-25	3.49539e-24
Tmbim6	26486.7	-0.978716	0.0941185	-10.3988	2.51166e-25	3.65976e-24
Tifa	431.793	1.61454	0.155417	10.3885	2.79806e-25	4.07464e-24
Sh3tc2	771.095	-1.47936	0.142469	-10.3838	2.9397e-25	4.27832e-24
Cfb	220.999	-2.52854	0.243583	-10.3806	3.03872e-25	4.41979e-24
Apold1	448.065	1.87111	0.180399	10.3721	3.32231e-25	4.82938e-24
Thsd7a	782.479	-1.57748	0.152144	-10.3683	3.45471e-25	5.01883e-24
Bag4	652.042	-1.29869	0.125312	-10.3636	3.62848e-25	5.26812e-24
Foxq1	272.172	-2.4351	0.234968	-10.3636	3.63152e-25	5.26939e-24
Tle3	3311.12	1.27223	0.122763	10.3633	3.64185e-25	5.28123e-24
Ctnnd2	174.509	2.87773	0.277797	10.3591	3.80396e-25	5.51301e-24
Osbpl1a	2834.42	0.982144	0.0948415	10.3556	3.94522e-25	5.71433e-24
Ebp	1052.92	-1.14674	0.110771	-10.3524	4.08224e-25	5.90927e-24
Nbr1	3910.33	-1.06143	0.102593	-10.346	4.3651e-25	6.31496e-24
Serpina1b	234.481	-2.41967	0.233886	-10.3455	4.38536e-25	6.34051e-24
Msi2	7283.01	1.0183	0.0984519	10.3432	4.49472e-25	6.49476e-24
Ran	6859.44	1.02107	0.0987493	10.34	4.644e-25	6.70647e-24
Mturn	1043.77	-1.48392	0.143558	-10.3367	4.80886e-25	6.94041e-24
Fbxo3	3581.82	0.957877	0.0926994	10.3332	4.98909e-25	7.19625e-24
Clba1	744.212	1.31824	0.127581	10.3326	5.02047e-25	7.23723e-24
Adgrg1	10198.8	-1.0027	0.0970459	-10.3322	5.03931e-25	7.26007e-24
Nhs	781.49	-1.59225	0.154169	-10.3279	5.26779e-25	7.58475e-24
B3gnt7	199.806	-2.48821	0.240958	-10.3263	5.35726e-25	7.709e-24
Kyat1	602.105	-1.32737	0.128576	-10.3236	5.51086e-25	7.92533e-24
Cpox	1805.12	-1.15891	0.11233	-10.317	5.90375e-25	8.48534e-24
Dnajc13	3468.6	-1.04148	0.101027	-10.3089	6.4211e-25	9.22345e-24
Scamp2	2087.08	-1.0602	0.10291	-10.3022	6.88786e-25	9.88807e-24
Bdh1	1598.98	-1.05545	0.102465	-10.3006	7.00182e-25	1.00457e-23
Arhgef28	4387.59	1.14591	0.111256	10.2998	7.06288e-25	1.01273e-23
Gm7694	392.043	-1.60052	0.155464	-10.2951	7.41063e-25	1.06197e-23
Gpc4	5377.38	-1.09519	0.10645	-10.2883	7.95536e-25	1.13936e-23
Ap5z1	677.901	1.33991	0.130341	10.2801	8.66745e-25	1.24061e-23
Gm15418	84.0568	4.11734	0.400622	10.2774	8.91173e-25	1.27483e-23
Mylip	858.823	-1.43272	0.139515	-10.2693	9.6944e-25	1.38597e-23
Slc29a3	857.031	-1.50192	0.146304	-10.2657	1.00555e-24	1.43675e-23
Cotl1	7114.39	1.00252	0.0976747	10.2638	1.02538e-24	1.46423e-23
Dnajc10	3863.48	0.908774	0.0885854	10.2587	1.08112e-24	1.54292e-23
Fam53b	2245.07	1.04158	0.101541	10.2578	1.09176e-24	1.55719e-23
Zdhhc13	910.763	1.22325	0.119327	10.2513	1.1675e-24	1.66424e-23
Hexim1	1964.91	-1.23101	0.120102	-10.2498	1.18645e-24	1.69026e-23
Psmd8	4558.29	1.04667	0.102138	10.2476	1.21311e-24	1.72722e-23
Def8	2159.44	-1.0053	0.0982258	-10.2346	1.38759e-24	1.97449e-23
Mapkapk2	6220.29	0.95201	0.0930471	10.2315	1.43305e-24	2.03799e-23
Zmynd8	1832.46	-1.11436	0.108953	-10.2279	1.48701e-24	2.11349e-23
Ppil6	104.61	-3.49364	0.341682	-10.2249	1.53458e-24	2.17982e-23
Golt1b	986.322	1.13667	0.111194	10.2224	1.57385e-24	2.2343e-23
Iqcg	129.23	-3.02071	0.29558	-10.2196	1.61978e-24	2.29816e-23
Dusp5	171.283	2.46388	0.241318	10.2101	1.78742e-24	2.53453e-23
Lrrc20	381.249	1.78442	0.174879	10.2038	1.90743e-24	2.70312e-23
Gucy2c	711.937	12.1055	1.18644	10.2032	1.91822e-24	2.71682e-23
Rnf182	208.527	2.20039	0.215806	10.1961	2.06365e-24	2.9211e-23
Apmap	2411.05	-1.0441	0.102468	-10.1895	2.20849e-24	3.12429e-23
Dhrs1	1895.59	-1.03128	0.101279	-10.1826	2.37083e-24	3.352e-23
Ankrd39	417.077	1.56363	0.153629	10.1779	2.48841e-24	3.5162e-23
Bex4	266.325	-2.03196	0.199709	-10.1746	2.5743e-24	3.63546e-23
Slc39a1	4006.68	0.949924	0.0934549	10.1645	2.85531e-24	4.02996e-23
Cdh2	239.395	-2.29282	0.225626	-10.162	2.92937e-24	4.13208e-23
Lama3	961.696	1.73724	0.171008	10.1588	3.02731e-24	4.26776e-23
Bloc1s2	634.07	1.36865	0.134731	10.1584	3.03953e-24	4.28249e-23
Chka	2788.11	1.15176	0.113658	10.1335	3.92196e-24	5.52258e-23
Lrrn1	207.532	-2.46016	0.242798	-10.1325	3.96201e-24	5.57573e-23
Plcb3	1207.32	-1.07141	0.105749	-10.1316	4.00245e-24	5.62938e-23
Carnmt1	756.634	1.34493	0.132752	10.1312	4.01849e-24	5.64868e-23
Nsg2	266.944	-2.49871	0.246722	-10.1276	4.16601e-24	5.85265e-23
Slc30a1	1745.29	-1.30178	0.128609	-10.1221	4.4105e-24	6.19254e-23
Nr1i2	113.78	-2.97062	0.293578	-10.1187	4.56645e-24	6.4078e-23
Epn3	2646.31	1.12582	0.11128	10.117	4.64468e-24	6.51381e-23
Nostrin	416.702	1.53185	0.151502	10.1111	4.93178e-24	6.91246e-23
Arpp21	107.136	2.99862	0.296589	10.1103	4.97105e-24	6.96349e-23
Pmaip1	311.245	1.8216	0.180207	10.1083	5.07456e-24	7.10438e-23
Gng2	1911.82	1.32832	0.131442	10.1057	5.21027e-24	7.29018e-23
Ephb4	3534.74	-0.94007	0.0930471	-10.1032	5.34884e-24	7.47976e-23
Gria3	549.9	-1.63549	0.161882	-10.103	5.35816e-24	7.48848e-23
Mfhas1	995.189	-1.26392	0.125185	-10.0965	5.72721e-24	7.99965e-23
Cfap54	149.001	2.50834	0.248584	10.0905	6.08522e-24	8.49483e-23
Endod1	2394.24	1.03268	0.102411	10.0837	6.52324e-24	9.10106e-23
Smad3	3960.13	1.13298	0.112362	10.0833	6.5493e-24	9.13218e-23
Bbs2	403.818	-1.53794	0.152614	-10.0773	6.95962e-24	9.69875e-23
Mrps33	785.044	1.41015	0.139968	10.0748	7.13899e-24	9.94302e-23
Acvr1b	1869.22	-1.05203	0.104425	-10.0745	7.1617e-24	9.96892e-23
Cfh	12591.7	-0.928745	0.0922181	-10.0712	7.40863e-24	1.03067e-22
C1ra	519.333	-1.55483	0.154401	-10.0701	7.49007e-24	1.04141e-22
Osbp2	125.031	2.61713	0.259932	10.0685	7.61426e-24	1.05807e-22
Rbpms2	958.287	-1.25473	0.124675	-10.064	7.97057e-24	1.10695e-22
Tspan3	5791.65	-0.940817	0.0934955	-10.0627	8.07493e-24	1.1208e-22
Kif26a	1218.15	1.39187	0.138326	10.0622	8.11368e-24	1.12554e-22
Kcnj15	6591.7	-2.99169	0.297513	-10.0557	8.67242e-24	1.20236e-22
Manf	1703.86	1.25364	0.124776	10.0471	9.45954e-24	1.31074e-22
Aqp2	3998.25	-7.6189	0.7584	-10.046	9.56599e-24	1.32473e-22
Pigk	1992.3	0.981366	0.0977341	10.0412	1.00462e-23	1.39044e-22
Ache	294.404	-2.0516	0.204351	-10.0396	1.02118e-23	1.41255e-22
Aldh16a1	1321.05	-1.03498	0.103103	-10.0383	1.03456e-23	1.43025e-22
Atp5l	5296.27	0.905569	0.0902524	10.0337	1.08328e-23	1.49675e-22
Slc46a1	314.344	-1.72215	0.171673	-10.0316	1.10733e-23	1.52911e-22
Atp6v0a4	3730.75	-3.59591	0.358576	-10.0283	1.14464e-23	1.57973e-22
Itgb2	215.504	2.36146	0.235515	10.0268	1.16228e-23	1.60317e-22
2310022B05Rik	3835.47	1.05253	0.104984	10.0256	1.1763e-23	1.62158e-22
Ggt6	122.93	-3.07816	0.307053	-10.0249	1.18535e-23	1.63313e-22
Ccer2	123.679	7.68547	0.766754	10.0234	1.20308e-23	1.65662e-22
Agtrap	1482.12	-1.06836	0.106597	-10.0224	1.21551e-23	1.67278e-22
Dennd1a	1047.52	-1.13021	0.112778	-10.0215	1.22586e-23	1.68608e-22
Tanc1	4241.99	-1.03924	0.103722	-10.0195	1.25149e-23	1.72036e-22
Tkt	5457.46	-0.905705	0.090401	-10.0188	1.26083e-23	1.73222e-22
Eif2s2	3471.81	0.880966	0.0879375	10.0181	1.2693e-23	1.74287e-22
Epb41l4a	932.925	1.49398	0.149139	10.0174	1.27804e-23	1.75388e-22
Nfatc2	244.322	-1.95046	0.194815	-10.0118	1.35205e-23	1.8544e-22
Ephb2	606.311	-1.30307	0.130204	-10.008	1.4062e-23	1.92757e-22
Uqcrq	6958.76	1.00332	0.100338	9.99936	1.53383e-23	2.10133e-22
Prdx2	9016.02	0.918663	0.0918764	9.99891	1.54085e-23	2.10977e-22
Hspd1	8213.2	-1.03658	0.103704	-9.99558	1.5935e-23	2.18062e-22
Cenpa	1389.17	1.19748	0.119832	9.99294	1.63649e-23	2.23819e-22
Ap1s1	2439.34	0.898047	0.089918	9.9874	1.73064e-23	2.36563e-22
Foxk1	2481.68	1.02836	0.102977	9.98635	1.749e-23	2.38938e-22
Ilf3	2714.76	0.880849	0.0882278	9.9838	1.79453e-23	2.4502e-22
Gm4737	322.592	-1.95323	0.195736	-9.97894	1.88468e-23	2.57185e-22
Dclk2	433.282	1.516	0.151962	9.97616	1.93829e-23	2.64352e-22
Dach1	865.294	-1.28313	0.128626	-9.97569	1.94742e-23	2.65448e-22
Gm37795	186.812	2.3399	0.234659	9.9715	2.03132e-23	2.76729e-22
Galm	1916.57	-1.17857	0.118253	-9.96655	2.13525e-23	2.90724e-22
Sema3d	871.6	-1.85322	0.186101	-9.95815	2.32354e-23	3.16184e-22
Fmo4	108.204	-3.08307	0.309707	-9.9548	2.40301e-23	3.26815e-22
Ros1	107.755	-6.88221	0.691742	-9.94911	2.54445e-23	3.45858e-22
Heph	2053.95	-1.14168	0.11485	-9.94063	2.7708e-23	3.76413e-22
Tmem178	1472.13	1.11046	0.111757	9.93637	2.8917e-23	3.92618e-22
Trap1	2832.07	-0.886999	0.0892711	-9.93602	2.90201e-23	3.93798e-22
Nceh1	7427.09	1.18056	0.118827	9.93507	2.92976e-23	3.97342e-22
Ift57	452.097	-1.48429	0.1494	-9.93499	2.93219e-23	3.9745e-22
Dnah9	81.8309	-3.86143	0.388708	-9.93401	2.96093e-23	4.0112e-22
Gm14137	323.444	4.63683	0.467044	9.92804	3.14374e-23	4.25649e-22
Fam198b	785.3	1.26538	0.127463	9.92744	3.16283e-23	4.27898e-22
Wnk2	222.097	-2.13279	0.214839	-9.9274	3.16387e-23	4.27898e-22
Net1	2271.18	-0.966743	0.0973956	-9.92594	3.21048e-23	4.33959e-22
Npc2	8014.98	0.847701	0.0854217	9.92373	3.28263e-23	4.43466e-22
Fam120a	10263.6	0.92696	0.0934155	9.92298	3.3073e-23	4.46549e-22
Cpeb4	2990.45	-0.950432	0.0958126	-9.9197	3.41795e-23	4.61234e-22
Napa	3355.19	0.969116	0.0977346	9.9158	3.55406e-23	4.79335e-22
Zfp618	1188.4	-1.13068	0.114038	-9.91491	3.58573e-23	4.83337e-22
Picalm	7436.34	-0.921425	0.0929529	-9.91281	3.66181e-23	4.93319e-22
Tes	2441.26	0.974344	0.0983033	9.91162	3.70593e-23	4.98986e-22
Cdh3	535.878	-1.77891	0.179564	-9.90684	3.88763e-23	5.23161e-22
Keg1	2813.42	-2.7463	0.277268	-9.90487	3.96498e-23	5.33274e-22
Cct2	6726.3	0.818045	0.0825948	9.90431	3.98709e-23	5.35952e-22
Cdc34	1109.11	1.12359	0.113487	9.90053	4.14058e-23	5.55969e-22
Slc24a4	72.068	5.42051	0.547496	9.90055	4.14011e-23	5.55969e-22
Gm9732	87.8647	4.43238	0.447741	9.89943	4.18635e-23	5.61804e-22
Wsb2	3751.17	1.08641	0.109759	9.89812	4.2418e-23	5.68931e-22
Abcc6	100.293	-3.39477	0.342998	-9.89736	4.27405e-23	5.7294e-22
Ssx2ip	844.509	-1.15306	0.116517	-9.89607	4.32961e-23	5.80068e-22
Srp19	1001.59	1.17572	0.118812	9.89564	4.34833e-23	5.82254e-22
Fzd10	226.093	2.01718	0.203916	9.89222	4.49954e-23	6.0217e-22
St8sia6	496.101	-1.82047	0.18406	-9.89064	4.57084e-23	6.11375e-22
B3galnt1	659.156	-1.31855	0.13334	-9.88864	4.66338e-23	6.23409e-22
Dtnbp1	2107.47	0.958144	0.0969288	9.88503	4.83441e-23	6.45918e-22
Gm12121	115.307	-3.40688	0.344665	-9.88461	4.8545e-23	6.48245e-22
Tldc2	93.9056	-4.12734	0.417924	-9.87582	5.29973e-23	7.0731e-22
Tacstd2	1064.67	-1.48193	0.150062	-9.87549	5.31746e-23	7.09287e-22
Crip2	2258.14	-0.930148	0.0941891	-9.87533	5.32594e-23	7.10028e-22
Camsap3	569.587	-1.39469	0.141233	-9.87508	5.33898e-23	7.11376e-22
Apbb1	646.964	-1.31773	0.133489	-9.87141	5.53831e-23	7.3753e-22
Entpd8	100.351	-3.27154	0.33142	-9.87128	5.54546e-23	7.38077e-22
Yipf1	1076.41	1.04516	0.105893	9.86994	5.61983e-23	7.47566e-22
Sestd1	3600.96	-0.999625	0.101287	-9.86922	5.66057e-23	7.52574e-22
Lap3	2860.83	-1.02086	0.103467	-9.86655	5.81301e-23	7.72417e-22
Inpp5j	232.966	-1.92254	0.194859	-9.86632	5.82607e-23	7.7373e-22
Sytl4	310.462	-1.88893	0.191493	-9.86427	5.94668e-23	7.89316e-22
Foxs1	210.291	1.97893	0.200687	9.8608	6.15591e-23	8.16641e-22
Grem2	331.445	-2.16826	0.220252	-9.84443	7.24479e-23	9.60567e-22
Slc4a1	504.906	-4.07358	0.414073	-9.83783	7.73639e-23	1.02519e-21
Pepd	5811.83	0.959311	0.097607	9.8283	8.50401e-23	1.12629e-21
Usp36	1242.71	1.04693	0.106526	9.8279	8.53811e-23	1.13019e-21
Aldh8a1	1132.75	-4.00558	0.407792	-9.82259	8.99974e-23	1.19065e-21
Bid	792.84	-1.35709	0.138187	-9.82068	9.17198e-23	1.21278e-21
Rnf181	2971.67	-0.944802	0.096225	-9.81868	9.35582e-23	1.23641e-21
Myo10	5662.88	1.03896	0.105914	9.80949	1.02483e-22	1.35288e-21
Pigx	933.901	1.17893	0.120182	9.80954	1.0243e-22	1.35288e-21
Mlph	476.297	1.91169	0.194981	9.80451	1.07667e-22	1.42055e-21
Naaladl2	168.772	-2.17551	0.221909	-9.80362	1.08623e-22	1.43238e-21
Olfml3	2268.29	-1.08937	0.111125	-9.80315	1.09133e-22	1.43833e-21
Ccdc93	1693.72	1.2027	0.122776	9.79588	1.17272e-22	1.54476e-21
Gpr176	161.889	2.46025	0.251158	9.79564	1.17555e-22	1.54765e-21
Sim1	806.865	-1.34443	0.13727	-9.79405	1.1941e-22	1.57122e-21
Gm20219	102.367	2.99132	0.305488	9.79193	1.21947e-22	1.60373e-21
Ryr2	112.093	-3.09973	0.316668	-9.78857	1.26071e-22	1.65706e-21
Traf4	1587.9	-1.05134	0.107419	-9.78731	1.27653e-22	1.67695e-21
H2afz	6650.75	1.02491	0.104765	9.78298	1.33227e-22	1.74924e-21
Cpne2	987.372	1.29272	0.132154	9.78193	1.34623e-22	1.76661e-21
Rack1	18857.7	0.909932	0.0930591	9.77801	1.3994e-22	1.83539e-21
Ihh	283.372	-2.03103	0.207744	-9.77659	1.41912e-22	1.86025e-21
Zhx3	2337.4	-1.52344	0.155846	-9.77527	1.43767e-22	1.88355e-21
Arhgap8	386.897	2.0277	0.207444	9.77468	1.44612e-22	1.8936e-21
0610006L08Rik	87.0295	-3.77907	0.386756	-9.77119	1.49684e-22	1.95896e-21
Slc1a3	104.837	-3.04877	0.312103	-9.76849	1.53733e-22	2.01086e-21
Eaf2	149.058	-2.72286	0.27876	-9.76776	1.54831e-22	2.02414e-21
Kif12	1920.19	-3.37474	0.345659	-9.76319	1.61975e-22	2.11639e-21
Tmsb4x	19749	1.22138	0.125108	9.76259	1.62945e-22	2.12793e-21
Hspa12a	1133.96	-1.07104	0.109719	-9.76164	1.64471e-22	2.1467e-21
Shd	415.261	-1.65406	0.169492	-9.75895	1.68896e-22	2.20327e-21
Slc17a3	584.525	-2.01877	0.206891	-9.75767	1.71043e-22	2.23007e-21
Pbx3	820.791	1.37562	0.140993	9.75666	1.72752e-22	2.25115e-21
Irf2bpl	2752.93	-1.03671	0.106285	-9.75404	1.77265e-22	2.30872e-21
Defb29	132.967	-3.46589	0.355343	-9.75363	1.77985e-22	2.31686e-21
Aqp11	658.362	-1.98244	0.203292	-9.75166	1.81473e-22	2.36099e-21
Smoc2	2817.83	-1.06111	0.108874	-9.7462	1.91507e-22	2.4902e-21
Adgrf5	4351.67	-1.076	0.110433	-9.74347	1.96725e-22	2.55669e-21
Ubl3	4215.46	0.873796	0.0897142	9.73977	2.04016e-22	2.65002e-21
Gba2	895.765	1.13586	0.116681	9.73476	2.14314e-22	2.78231e-21
Pink1	4310.59	-1.22692	0.126044	-9.73401	2.15905e-22	2.80146e-21
Dlg2	1610.57	4.11014	0.422344	9.73174	2.20783e-22	2.86322e-21
Gab1	1203.98	-1.16295	0.119508	-9.73112	2.22133e-22	2.87919e-21
Cd81	6234.55	-0.82087	0.0843949	-9.72654	2.32372e-22	3.01031e-21
Fbxo40	283.532	-1.70027	0.174825	-9.72556	2.3461e-22	3.03767e-21
Uap1l1	3495.03	0.954789	0.0982066	9.72225	2.42371e-22	3.13649e-21
Pex6	1166.91	-1.01649	0.104622	-9.71575	2.58345e-22	3.34143e-21
Sec13	2969.6	0.946719	0.0974735	9.71258	2.66508e-22	3.44518e-21
Wdr60	340.266	-1.6117	0.165957	-9.71155	2.69214e-22	3.4783e-21
Bcl2l14	205.353	1.96176	0.202086	9.70753	2.80045e-22	3.61631e-21
Slc3a2	5945.34	-0.891882	0.091893	-9.70566	2.85222e-22	3.68122e-21
Nynrin	581.848	-1.28732	0.1327	-9.70099	2.98591e-22	3.85171e-21
Fignl2	419.18	-1.52683	0.157407	-9.69983	3.01995e-22	3.892e-21
Hnf4aos	135.219	-2.4812	0.255799	-9.69982	3.02035e-22	3.892e-21
Fth1	24462.2	-0.865633	0.089332	-9.69007	3.32303e-22	4.27976e-21
Hebp2	384.941	1.58633	0.163736	9.68839	3.37822e-22	4.34854e-21
Gper1	116.559	-2.83155	0.29247	-9.68149	3.61421e-22	4.64986e-21
Stat3	4351.18	1.00328	0.10369	9.67574	3.82301e-22	4.91587e-21
Gnaz	109.365	-2.79018	0.288559	-9.66937	4.06874e-22	5.22909e-21
Slc16a1	3377.19	1.21805	0.126002	9.66693	4.16702e-22	5.35256e-21
Phactr4	1736.3	-1.03122	0.106686	-9.66592	4.20821e-22	5.39976e-21
Irgm2	303.031	-1.6843	0.174251	-9.66594	4.20735e-22	5.39976e-21
Phldb2	5110.65	-0.876468	0.0906997	-9.66341	4.31271e-22	5.53093e-21
Churc1	516.028	1.38733	0.143588	9.66191	4.37619e-22	5.60938e-21
AI661453	840.281	-1.40994	0.145962	-9.65962	4.47534e-22	5.73344e-21
Mettl27	354.576	-1.64686	0.170567	-9.65521	4.672e-22	5.98223e-21
Mogat2	386.399	-2.24627	0.232657	-9.65483	4.68951e-22	6.00149e-21
Adam12	4004.99	1.08974	0.113048	9.6397	5.4347e-22	6.9515e-21
Ddias	248.696	1.88193	0.195279	9.63717	5.57008e-22	7.12091e-21
Elf3	401.234	-1.50976	0.156684	-9.63566	5.65265e-22	7.22266e-21
Sgsm2	851.627	-1.11353	0.115586	-9.63379	5.75676e-22	7.35182e-21
Nectin1	753.89	-1.15311	0.119719	-9.63181	5.86858e-22	7.49069e-21
Slc35e3	666.721	-1.36958	0.142228	-9.62948	6.00328e-22	7.6586e-21
Ap1m2	1567.38	1.00245	0.104137	9.62631	6.19122e-22	7.89421e-21
Capn10	586.804	-1.28455	0.133456	-9.62523	6.25652e-22	7.97328e-21
Gna14	339.024	-1.6564	0.172168	-9.62083	6.53027e-22	8.3178e-21
Slc2a1	3387.23	1.2619	0.131178	9.61973	6.60036e-22	8.40265e-21
Pex11a	629.569	-1.53111	0.159256	-9.61414	6.9688e-22	8.86705e-21
Ctnnb1	22753.4	0.870969	0.0906209	9.61113	7.1756e-22	9.12541e-21
Hkdc1	307.089	1.93268	0.201122	9.6095	7.29014e-22	9.26622e-21
Cox6a1	14445.3	0.851004	0.0886137	9.60352	7.72574e-22	9.81476e-21
Lgr4	5196.71	-0.980558	0.102128	-9.60129	7.89531e-22	1.00249e-20
Utp14b	403.53	1.81296	0.188851	9.59995	7.99821e-22	1.01503e-20
Ftl1-ps1	670.386	1.30097	0.135559	9.59705	8.22665e-22	1.04347e-20
Slc16a3	880.195	3.61292	0.376515	9.59568	8.33639e-22	1.05683e-20
5830473C10Rik	99.773	2.89105	0.301288	9.59563	8.34068e-22	1.05683e-20
Folh1	1333.86	-4.02158	0.419227	-9.59284	8.56967e-22	1.08528e-20
Prr13	1472.74	0.969226	0.101067	9.58998	8.81024e-22	1.11517e-20
Lrrc59	3884.61	0.94437	0.0985943	9.57834	9.86148e-22	1.24758e-20
Gna13	3228	1.04914	0.109572	9.57487	1.01989e-21	1.2896e-20
Arhgap9	195.435	2.18482	0.22824	9.5725	1.04356e-21	1.31884e-20
Tmem51	1366.08	1.08784	0.113659	9.57114	1.05731e-21	1.33552e-20
Plk3	248.406	1.86761	0.195146	9.57031	1.06584e-21	1.34559e-20
Gm12338	1502.48	1.1023	0.115208	9.56789	1.09114e-21	1.37681e-20
Mettl26	1673.85	-1.11216	0.116258	-9.56631	1.10793e-21	1.39728e-20
Tbc1d2	700.705	1.37793	0.144065	9.56463	1.12606e-21	1.41941e-20
Lims2	552.918	-1.35615	0.1418	-9.5638	1.13512e-21	1.43008e-20
Trpc1	558.567	-1.59432	0.166715	-9.56316	1.14216e-21	1.43822e-20
Akt1	6824.08	0.818419	0.0855952	9.56151	1.16054e-21	1.45984e-20
Smyd2	784.012	1.22077	0.127675	9.56155	1.16008e-21	1.45984e-20
Il17re	227.589	-2.07253	0.216805	-9.55942	1.18416e-21	1.48878e-20
Xrcc3	480.273	1.45884	0.152616	9.55892	1.1899e-21	1.49522e-20
Ak7	307.773	1.66257	0.173954	9.5575	1.20635e-21	1.51511e-20
Mindy1	2032.97	-1.1486	0.120265	-9.55052	1.29047e-21	1.61921e-20
Gm9973	253.761	-2.4146	0.252824	-9.55051	1.29057e-21	1.61921e-20
Hook2	1746.37	0.9381	0.0982288	9.55015	1.29512e-21	1.62408e-20
C530008M17Rik	284.637	1.80853	0.189593	9.539	1.44215e-21	1.80753e-20
Htr5b	224.769	11.4025	1.1956	9.53701	1.47009e-21	1.84159e-20
Selenof	9178.48	0.970928	0.101815	9.53616	1.48222e-21	1.85583e-20
Rab11fip3	4335.2	-0.994328	0.104326	-9.53096	1.55832e-21	1.95011e-20
Tspoap1	97.7003	-2.93368	0.308031	-9.52396	1.66706e-21	2.08512e-20
Gfpt2	160.854	-2.30574	0.24214	-9.52234	1.69329e-21	2.11683e-20
Dok5	134.099	8.22181	0.863553	9.52091	1.71674e-21	2.14504e-20
Cbx6	3978.77	-0.803231	0.0843814	-9.51905	1.74768e-21	2.18258e-20
Rdh16f2	126.246	-2.99548	0.31471	-9.51824	1.76135e-21	2.19852e-20
Tmem167	1896.02	0.933295	0.0980595	9.51764	1.7716e-21	2.21018e-20
Tob2	1338.3	-1.26349	0.132761	-9.51704	1.78189e-21	2.22187e-20
Cck	898.49	1.69856	0.178478	9.51694	1.78351e-21	2.22275e-20
Acat2	1057.82	-1.17971	0.124116	-9.50489	2.00258e-21	2.49449e-20
Mpzl1	4139.6	0.977659	0.102885	9.50245	2.05001e-21	2.55227e-20
Malrd1	123.961	-2.58433	0.272076	-9.49854	2.1285e-21	2.64863e-20
Capza1	2211.46	0.875992	0.092245	9.49636	2.17356e-21	2.70331e-20
Rpl35	5909.03	1.22505	0.129106	9.4887	2.33931e-21	2.90775e-20
Cish	444.596	-1.46928	0.154846	-9.48866	2.34033e-21	2.90775e-20
Gtf2f2	671.477	1.21341	0.127919	9.48583	2.40463e-21	2.98612e-20
Wdr91	695.275	-1.28642	0.135634	-9.48449	2.43577e-21	3.02324e-20
Wwp1	2343.9	-1.01543	0.107158	-9.47598	2.6427e-21	3.27841e-20
Dscam	69.1434	5.1531	0.543841	9.47537	2.65816e-21	3.2959e-20
Pck1	29554.1	-2.46587	0.260306	-9.47297	2.72003e-21	3.3709e-20
C1qtnf12	766.991	-1.3026	0.137512	-9.47265	2.72829e-21	3.3794e-20
Basp1	1731.62	1.62713	0.17182	9.46998	2.79906e-21	3.4653e-20
Cdca5	450.307	1.59578	0.168515	9.46968	2.80696e-21	3.47331e-20
Nomo1	3877.84	1.04631	0.110496	9.46917	2.82066e-21	3.48848e-20
Thy1	750.707	1.717	0.181342	9.46833	2.8435e-21	3.51495e-20
Map3k15	379.464	-1.46029	0.154273	-9.46565	2.91729e-21	3.60432e-20
Col7a1	1229.82	1.53541	0.162242	9.46372	2.97179e-21	3.66979e-20
Sh3pxd2a	6241.49	0.968367	0.102337	9.46256	3.00485e-21	3.70873e-20
Sgip1	565.983	3.85956	0.408029	9.45905	3.10766e-21	3.83367e-20
Tbc1d32	412.163	-1.5316	0.161945	-9.45752	3.15345e-21	3.88819e-20
Ss18	2990.36	0.93227	0.0985751	9.45746	3.1552e-21	3.88838e-20
Etfdh	3564.38	-0.993836	0.105184	-9.44856	3.43535e-21	4.23148e-20
F2r	7524.03	1.37547	0.145577	9.4484	3.44055e-21	4.23573e-20
Depdc7	383.38	-1.55171	0.164266	-9.44628	3.51082e-21	4.32005e-20
Fam102b	1561.87	0.930601	0.0985315	9.44471	3.56391e-21	4.38316e-20
Mxra7	794.413	1.10284	0.116769	9.44462	3.56693e-21	4.38466e-20
Map3k13	291.096	-1.65138	0.175006	-9.43614	3.86773e-21	4.75201e-20
Aen	681.468	1.17176	0.1242	9.43448	3.92944e-21	4.82538e-20
4833439L19Rik	7810.9	-0.849539	0.0900792	-9.43102	4.06117e-21	4.98463e-20
Sucnr1	367.844	-1.87442	0.198764	-9.43039	4.08585e-21	5.01239e-20
Tyw3	463.946	-1.57428	0.166996	-9.42704	4.21839e-21	5.17238e-20
Fam171a1	1564.24	-0.976993	0.103669	-9.42414	4.33663e-21	5.31467e-20
Prr5l	516.115	1.27391	0.1352	9.42246	4.4063e-21	5.39733e-20
Evl	2057.7	0.907508	0.0963617	9.41772	4.60992e-21	5.6439e-20
Hibch	625.374	-1.2105	0.128558	-9.41603	4.68481e-21	5.7327e-20
Arsk	464.328	-1.44641	0.153626	-9.41508	4.72705e-21	5.78147e-20
Mcoln2	124.374	-2.69694	0.286493	-9.41363	4.79275e-21	5.85887e-20
Slc6a12	1268.85	3.27004	0.347409	9.41265	4.83796e-21	5.91117e-20
Gstk1	366.084	-1.88493	0.2003	-9.41055	4.93546e-21	6.02727e-20
Sema7a	1073.42	1.37173	0.14577	9.41021	4.95168e-21	6.04404e-20
Fam19a5	416.982	1.56819	0.166799	9.40168	5.36995e-21	6.55129e-20
Syk	323.893	1.53429	0.163201	9.40124	5.39257e-21	6.57558e-20
Slc16a11	412.193	-1.47342	0.156743	-9.40022	5.4448e-21	6.63593e-20
Mgll	4188.78	1.18608	0.12623	9.39621	5.65627e-21	6.89021e-20
Srsf3	6347.73	0.854784	0.0910498	9.38809	6.10958e-21	7.43869e-20
Ap2m1	7487.48	0.786116	0.083754	9.38601	6.23153e-21	7.58336e-20
Uqcr10	8675.7	1.10783	0.118033	9.38577	6.24599e-21	7.59715e-20
Atf4	4146.06	0.962636	0.10257	9.38519	6.28035e-21	7.63512e-20
[truncated: 27,481 more rows]
