# Supplementary material for: SFPQ-TFE3 reciprocally regulates mTORC1 and induces lineage plasticity in a mouse model of renal tumorigenesis
Source: Nat Commun. 2025 Oct 3;16:8822. doi: 10.1038/s41467-025-63885-2 (PMC12494988; doi:10.1038/s41467-025-63885-2)
Supplement: Supplementary file 4 — Supplementary Dataset 2 [file 41467_2025_63885_MOESM4_ESM.xlsx]

## Sheet: Supplementary Data 2
Supplementary Data 2: List of upregulated and downregulated genes in tamoxifen-treated, SFPQ-TFE3-LSL; Pax8-ERT-Cre kidneys compared to controls
geneID	baseMean	log2FoldChange	lfcSE	stat	pvalue	padj
Nr4a1	20271.5	8.96885	0.323158	27.7537	1.5707e-169	3.51208e-165
Aadat	20198.3	-11.5106	0.420508	-27.3731	5.73237e-165	6.40879e-161
Smoc1	17371.7	7.99281	0.330555	24.18	3.61336e-129	2.69316e-125
Pah	11664.2	-8.87751	0.369381	-24.0335	1.2423e-127	6.94446e-124
Slc22a12	6050.48	-7.26579	0.30382	-23.9148	2.15075e-126	9.61815e-123
Miox	22411.1	-8.58784	0.361888	-23.7306	1.74169e-124	6.4907e-121
Slc3a1	7552.93	-7.61711	0.329565	-23.1126	3.45492e-118	1.1036e-114
Acsm1	3830.53	-8.54886	0.37495	-22.8	4.58611e-115	1.28182e-111
Cyp2j5	12957.5	-7.02483	0.309312	-22.7111	3.47825e-114	8.64151e-111
Gsta2	6202.42	-6.33666	0.292135	-21.6909	2.50318e-104	5.5971e-101
Aldh8a1	4247.95	-7.51044	0.346983	-21.645	6.77996e-104	1.37818e-100
Dao	2927.2	-6.68017	0.312386	-21.3843	1.86895e-101	3.48247e-98
Mettl7b	2962.3	-7.46428	0.355564	-20.9928	7.62945e-98	1.31227e-94
Slc6a18	12512.9	-7.10492	0.342331	-20.7545	1.11591e-95	1.78227e-92
F13b	2115.87	-8.75557	0.425738	-20.5656	5.57755e-94	8.31427e-91
Gatm	13840.3	-7.75401	0.37822	-20.5013	2.09575e-93	2.92882e-90
Ndrg4	5227.26	8.10205	0.39793	20.3605	3.74729e-92	4.92878e-89
Hgd	5235.31	-7.48161	0.368479	-20.3041	1.18388e-91	1.47064e-88
Aqp1	13000.6	-7.02135	0.347091	-20.2291	5.42605e-91	6.38561e-88
Napsa	45154.9	-8.84101	0.438179	-20.1767	1.56886e-90	1.75398e-87
Hk2	22367	8.98284	0.450601	19.9352	2.01419e-88	2.14463e-85
Kif1a	2558.62	8.41168	0.423101	19.881	5.94189e-88	6.03912e-85
Ret	3083.04	9.14682	0.462122	19.7931	3.41617e-87	3.32111e-84
Adcyap1r1	9507.97	8.08994	0.411029	19.6822	3.06686e-86	2.85729e-83
Klk1	26671.2	-7.58553	0.387444	-19.5784	2.36384e-85	2.11422e-82
Sgk2	1855.67	-8.56841	0.439513	-19.4952	1.20492e-84	1.03623e-81
Car3	3282.86	-8.66212	0.444463	-19.4889	1.3629e-84	1.12868e-81
Slc5a8	1650.01	-6.79102	0.350344	-19.3839	1.05609e-83	8.43363e-81
Ugt3a2	20319.5	-8.77256	0.453966	-19.3243	3.35553e-83	2.58723e-80
Fmo1	6081.58	-7.69346	0.398683	-19.2972	5.67479e-83	4.22961e-80
Slc17a3	5130.01	-7.41678	0.387936	-19.1186	1.76945e-81	1.27628e-78
Clec18a	3977.83	8.1736	0.429848	19.0151	1.27949e-80	8.94045e-78
Rida	12376.9	-5.81155	0.305961	-18.9944	1.89696e-80	1.28534e-77
Cyp2a4	3919.84	-9.17781	0.484365	-18.9481	4.57674e-80	3.00988e-77
Slc22a18	3483.93	-7.67143	0.405665	-18.9108	9.30053e-80	5.94171e-77
Mfsd4b5	3025.64	-6.74326	0.359185	-18.7738	1.23752e-78	7.68639e-76
Folr1	4786.6	-7.46694	0.400102	-18.6626	9.97519e-78	6.02825e-75
Kmo	1885.52	-6.94484	0.373234	-18.6072	2.80864e-77	1.65266e-74
Map1a	2623.25	6.53241	0.351234	18.5985	3.30498e-77	1.89486e-74
Slco1a6	6683.47	-8.49803	0.458611	-18.5299	1.18467e-76	6.62228e-74
Trpm1	1120.56	7.25038	0.394014	18.4013	1.28181e-75	6.99056e-73
Tmod1	2399.41	6.75832	0.367637	18.3831	1.79265e-75	9.54373e-73
Ehhadh	9584.71	-6.08076	0.331367	-18.3505	3.26957e-75	1.70018e-72
Rarres1	1729.35	6.56395	0.360822	18.1916	6.01346e-74	3.05593e-71
Ddc	1360.03	-6.98727	0.38776	-18.0196	1.36773e-72	6.79611e-70
Acmsd	1648.74	-7.52386	0.417848	-18.0062	1.74066e-72	8.46113e-70
Kcna2	1978.58	7.81024	0.434532	17.9739	3.12023e-72	1.48443e-69
Cda	1710.6	-5.7621	0.321517	-17.9216	7.99716e-72	3.72534e-69
Igfn1	2572.22	9.65716	0.540398	17.8705	2.00298e-71	9.14014e-69
Mep1a	13225.1	-7.22002	0.404403	-17.8535	2.71366e-71	1.21355e-68
Ugt3a1	3296.5	-10.965	0.617681	-17.7519	1.66593e-70	7.30396e-68
Kcnj1	5743.32	-6.75378	0.381473	-17.7045	3.87376e-70	1.66572e-67
Aqp2	1998.18	-7.7646	0.43883	-17.6939	4.67534e-70	1.97247e-67
Ugt1a2	6082.13	-9.04521	0.511692	-17.6771	6.29887e-70	2.6082e-67
Tinag	1831.69	-6.94384	0.395181	-17.5713	4.08904e-69	1.66238e-66
Sult1c2	1179.75	-6.67087	0.380336	-17.5394	7.16584e-69	2.86122e-66
Gpr143	1960.88	9.09439	0.521151	17.4506	3.40639e-68	1.33626e-65
Tmem52b	5228.31	-6.21431	0.358862	-17.3167	3.52007e-67	1.35705e-64
Slc23a1	3460.95	-6.61464	0.383268	-17.2585	9.65214e-67	3.658e-64
Fbp1	17321.5	-7.37847	0.429252	-17.1891	3.20392e-66	1.19399e-63
Cfap54	1916.95	7.4831	0.436198	17.1553	5.73942e-66	2.10383e-63
Hao2	21679.6	-9.15761	0.53553	-17.1001	1.48205e-65	5.34493e-63
Ghr	12144.7	-6.46093	0.37904	-17.0455	3.77423e-65	1.33955e-62
Basp1	3063.21	6.00514	0.35234	17.0436	3.89873e-65	1.36212e-62
Apaf1	3862.94	5.62527	0.33027	17.0324	4.72552e-65	1.62558e-62
Adam33	1295.09	6.63091	0.389623	17.0188	5.96201e-65	2.01986e-62
Slc6a20b	2164.08	-7.2731	0.427619	-17.0083	7.12184e-65	2.37678e-62
Cfd	4774	-9.90337	0.582537	-17.0004	8.15427e-65	2.64246e-62
Serpina1f	4249.8	-7.98945	0.469943	-17.0009	8.08743e-65	2.64246e-62
Adcy2	1527.53	7.75697	0.457037	16.9723	1.31668e-64	4.20584e-62
Clrn3	1134.52	-6.55276	0.387078	-16.9288	2.76094e-64	8.69502e-62
Keg1	17455.5	-7.75087	0.458083	-16.9202	3.19297e-64	9.91593e-62
Prss12	1883.54	5.79974	0.343291	16.8945	4.93602e-64	1.51191e-61
Slc7a9	2647.31	-6.78215	0.403233	-16.8194	1.75828e-63	5.31287e-61
Ugt2b34	1440.7	-6.14322	0.366201	-16.7755	3.68527e-63	1.0987e-60
Snap91	1556.83	7.5312	0.450538	16.716	1.00208e-62	2.94823e-60
Car5b	1494.69	-5.30989	0.320052	-16.5907	8.13143e-62	2.36128e-59
Rdh16f2	7519.67	-8.07625	0.486886	-16.5876	8.57026e-62	2.45681e-59
Slc27a2	27498.8	-7.25497	0.43752	-16.582	9.4001e-62	2.66059e-59
Ngef	830.587	-5.91144	0.356771	-16.5693	1.16176e-61	3.24711e-59
Ak4	7121.66	-6.91386	0.418999	-16.5009	3.61434e-61	9.97737e-59
Plk5	14248.4	9.65994	0.585741	16.4918	4.20028e-61	1.14534e-58
Slc16a9	1385.81	-6.12198	0.371876	-16.4624	6.83079e-61	1.8402e-58
Bhmt2	1145.5	-7.94567	0.482934	-16.4529	7.99203e-61	2.1274e-58
Apom	1277.2	-8.53878	0.519152	-16.4476	8.72902e-61	2.29624e-58
Prlr	2865.75	-9.11898	0.554536	-16.4443	9.20778e-61	2.39402e-58
Slc38a1	3916.67	6.10539	0.373761	16.335	5.56102e-60	1.42925e-57
Mreg	17957.8	7.24766	0.445157	16.2811	1.34333e-59	3.41327e-57
Ces1d	5376.87	-7.13862	0.438727	-16.2712	1.57997e-59	3.96945e-57
Mfsd4b1	2994.37	-6.03064	0.370992	-16.2555	2.04303e-59	5.07579e-57
Eya1	2147.77	10.2993	0.63383	16.2492	2.26116e-59	5.556e-57
Slc5a2	3185.89	-7.367	0.454025	-16.226	3.30362e-59	8.02923e-57
Hpn	3490.56	-6.19316	0.382703	-16.1827	6.68107e-59	1.60633e-56
Acox2	1381.26	-7.48831	0.463667	-16.1502	1.1321e-58	2.69294e-56
Megf6	1583.73	7.20312	0.446292	16.1399	1.3371e-58	3.14711e-56
Ass1	28103.3	-5.35667	0.332722	-16.0995	2.57107e-58	5.98846e-56
Upb1	1692.76	-6.20861	0.385824	-16.0918	2.91101e-58	6.71033e-56
Hpgds	1426.49	6.14337	0.382621	16.056	5.18782e-58	1.18367e-55
Cyp4a10	3788.21	-6.46859	0.403684	-16.0239	8.70388e-58	1.96585e-55
Slc24a5	748.302	6.53647	0.408108	16.0165	9.79856e-58	2.19096e-55
Phyhipl	565.061	-6.27556	0.392404	-15.9926	1.43915e-57	3.18607e-55
Cdo1	1837.52	-5.12948	0.320822	-15.9886	1.5348e-57	3.36453e-55
Ppp1r1a	3168.03	-8.74157	0.548912	-15.9253	4.23138e-57	9.18579e-55
Shc2	4198.29	8.68549	0.547723	15.8575	1.24852e-56	2.68431e-54
Hsd3b3	525.687	-6.77627	0.430223	-15.7506	6.80195e-56	1.44849e-53
Chsy3	806.253	6.70126	0.426911	15.6971	1.58358e-55	3.34045e-53
Slc16a4	2728.61	-6.65876	0.424591	-15.6827	1.98516e-55	4.14843e-53
Pipox	2932.63	-6.33339	0.404401	-15.6612	2.78665e-55	5.7694e-53
Bsnd	982.24	-6.29218	0.403217	-15.6049	6.73669e-55	1.38195e-52
Tmeff1	941.22	6.05408	0.38867	15.5764	1.05288e-54	2.14022e-52
Ugt1a7c	1618.65	-5.24037	0.336886	-15.5553	1.4648e-54	2.95071e-52
Pdzd3	1254.79	-5.54426	0.3566	-15.5476	1.65277e-54	3.29963e-52
Eno3	5904.1	6.06161	0.392294	15.4517	7.34922e-54	1.45423e-51
Pbld1	2403.06	-7.3673	0.476845	-15.4501	7.53103e-54	1.47714e-51
Ggt1	7316.3	-6.85248	0.444064	-15.4313	1.00826e-53	1.96041e-51
Vnn1	1172.51	-5.32819	0.345627	-15.416	1.27692e-53	2.46138e-51
Scd1	16824.8	-6.44936	0.419137	-15.3872	1.99366e-53	3.81011e-51
Cltrn	26541	-8.62388	0.560685	-15.381	2.19596e-53	4.16116e-51
Zfhx4	549.811	6.96824	0.453212	15.3752	2.39948e-53	4.5086e-51
Lrrn4cl	8766.4	8.21225	0.534514	15.364	2.8561e-53	5.32186e-51
Cabp1	711.121	5.79179	0.377454	15.3443	3.86485e-53	7.14198e-51
Sostdc1	1375.92	-5.53281	0.361083	-15.3228	5.38301e-53	9.86592e-51
Slc22a4	959.455	-7.14789	0.467749	-15.2815	1.01594e-52	1.84686e-50
Emx1	849.18	-8.5955	0.563838	-15.2446	1.78804e-52	3.22424e-50
Slc22a19	4224.24	-11.6779	0.767118	-15.2231	2.48621e-52	4.44734e-50
Cyp2d26	2474.37	-7.12724	0.468758	-15.2045	3.30023e-52	5.85659e-50
Hyal1	3360.54	6.09868	0.401474	15.1907	4.07434e-52	7.17341e-50
Aldob	96814	-7.05718	0.465076	-15.1743	5.23626e-52	9.14709e-50
Rdh16	3964.62	-6.56557	0.432916	-15.1659	5.94688e-52	1.03079e-49
Ap1s2	2434.26	4.61027	0.304606	15.1352	9.48857e-52	1.63203e-49
Zdhhc2	1894.77	4.8927	0.324089	15.0968	1.69954e-51	2.90089e-49
Slc22a1	6909.89	-7.33107	0.485977	-15.0852	2.02644e-51	3.43267e-49
Fads3	1974.03	-5.19916	0.345173	-15.0625	2.85907e-51	4.80668e-49
Car2	5117.68	-4.68055	0.310816	-15.0589	3.01773e-51	5.03556e-49
Ptgfr	900.82	-8.2015	0.544734	-15.056	3.15384e-51	5.2237e-49
Ldhd	4861.06	-4.54563	0.302619	-15.021	5.35177e-51	8.79894e-49
Dnajc22	780.482	-6.52575	0.435094	-14.9985	7.5118e-51	1.22601e-48
Acaa1b	3695.28	-5.22017	0.348109	-14.9958	7.82286e-51	1.26753e-48
Calb1	6744.02	-8.67007	0.57843	-14.989	8.66694e-51	1.39419e-48
Tceal5	650.361	6.84843	0.457028	14.9847	9.24532e-51	1.47661e-48
Gm7353	1222.57	5.7589	0.385895	14.9235	2.31864e-50	3.67694e-48
Id4	904.818	-6.17705	0.414039	-14.919	2.47981e-50	3.90483e-48
Slc17a1	5263.48	-6.79651	0.455646	-14.9162	2.58492e-50	4.04188e-48
Aqp11	892.752	-5.81199	0.389713	-14.9135	2.69164e-50	4.17952e-48
Slc16a12	1988.42	-5.02086	0.336984	-14.8994	3.32706e-50	5.13055e-48
Carmil3	1478.58	5.96155	0.400287	14.8932	3.64963e-50	5.58944e-48
Cyp2j11	5252.48	-8.41701	0.565544	-14.883	4.24758e-50	6.46095e-48
Aadac	3813.06	-7.98215	0.538094	-14.8341	8.81523e-50	1.33181e-47
Dmgdh	1345.67	-9.03104	0.609733	-14.8115	1.23517e-49	1.85358e-47
Tcea3	893	-7.34172	0.497866	-14.7464	3.24583e-49	4.83845e-47
Hs6st2	1902.64	5.14048	0.348645	14.7442	3.35464e-49	4.96753e-47
Atp6v1c2	412.768	-6.26388	0.425027	-14.7376	3.69663e-49	5.43794e-47
Ces1e	688.72	-6.63852	0.450983	-14.7201	4.78846e-49	6.99803e-47
Chaf1b	607.113	5.07437	0.344909	14.7122	5.38381e-49	7.81701e-47
Sqor	1703.28	-5.08918	0.346842	-14.6729	9.61595e-49	1.38718e-46
Nkx6-1	1095.95	9.30094	0.634243	14.6646	1.0862e-48	1.55688e-46
Slc7a12	4815	-10.2136	0.697068	-14.6522	1.30346e-48	1.85639e-46
Them7	656.698	-7.02932	0.480035	-14.6433	1.4857e-48	2.10255e-46
Fam107a	1692.1	-7.21693	0.493265	-14.6309	1.78333e-48	2.50787e-46
Optn	7372.93	5.04804	0.345057	14.6296	1.81848e-48	2.54133e-46
Qprt	789.375	-6.6676	0.456551	-14.6043	2.63708e-48	3.66242e-46
Irf4	1935.76	6.39515	0.438409	14.5872	3.3883e-48	4.67669e-46
Slc10a2	1859.52	-7.74558	0.532779	-14.5381	6.95039e-48	9.5344e-46
Prss8	3514.9	-6.34312	0.43661	-14.5281	8.04157e-48	1.0964e-45
Kap	156225	-10.0212	0.689966	-14.5242	8.51305e-48	1.15365e-45
Cdkl1	1752.95	-5.43837	0.375038	-14.5009	1.19635e-47	1.61147e-45
Acy3	6995.29	-6.4533	0.445078	-14.4993	1.22433e-47	1.63929e-45
Bace2	4726.96	6.20303	0.427873	14.4974	1.25902e-47	1.6757e-45
Nov	12342.2	9.18826	0.634409	14.4832	1.54751e-47	2.04747e-45
Rhou	1812.72	5.32923	0.368118	14.477	1.69398e-47	2.22808e-45
Cldn8	1203.62	-4.77341	0.329877	-14.4703	1.86773e-47	2.44225e-45
Kynu	698.152	-6.74491	0.466615	-14.455	2.33255e-47	3.03232e-45
Glt1d1	1887.71	5.21005	0.360875	14.4373	3.01501e-47	3.89046e-45
Nat8f6	927.364	-9.01849	0.624679	-14.437	3.02746e-47	3.89046e-45
Gucy2f	1489.06	9.80723	0.680666	14.4083	4.58905e-47	5.86349e-45
Tmem116	756.508	-4.91795	0.342439	-14.3615	9.02335e-47	1.14638e-44
Ces2c	1087.27	-5.48603	0.38249	-14.343	1.17929e-46	1.48976e-44
Dgat2	2162.05	-6.51332	0.4542	-14.3402	1.22714e-46	1.54151e-44
Pecr	2920.26	-5.41846	0.379003	-14.2966	2.29786e-46	2.8704e-44
Galnt11	8251.06	-4.54445	0.318428	-14.2715	3.29477e-46	4.09283e-44
D630029K05Rik	844.661	-7.53139	0.528013	-14.2637	3.68636e-46	4.55398e-44
Proc	1011.35	-6.70254	0.469968	-14.2617	3.79025e-46	4.65659e-44
Glb1l2	2305.4	-5.64718	0.396202	-14.2533	4.27695e-46	5.22583e-44
Acot12	1329.53	-6.17665	0.434027	-14.231	5.88163e-46	7.14746e-44
Tnik	951.959	6.40371	0.450312	14.2206	6.82392e-46	8.24773e-44
Kcnk1	1501.83	-5.64241	0.397095	-14.2092	8.03038e-46	9.65372e-44
Fgf1	3740.54	-5.06618	0.356785	-14.1995	9.223e-46	1.10281e-43
Aif1l	3872.83	-5.554	0.391671	-14.1803	1.21363e-45	1.44344e-43
Spsb4	577.089	-5.46412	0.386478	-14.1383	2.20679e-45	2.61078e-43
Slc22a13	2239.62	-9.55201	0.676227	-14.1254	2.64764e-45	3.11585e-43
Tmem191c	1208.91	4.8799	0.345551	14.1221	2.77617e-45	3.25001e-43
Cpe	5129.66	4.13789	0.293138	14.1158	3.03381e-45	3.53313e-43
Dnase1	6588.66	-6.66276	0.473329	-14.0764	5.30621e-45	6.1475e-43
Hpca	723.98	8.06656	0.573844	14.057	6.97383e-45	8.03788e-43
Trim7	993.451	-4.593	0.326824	-14.0534	7.34119e-45	8.4179e-43
Slc16a5	448.062	-5.30957	0.378185	-14.0396	8.9217e-45	1.0178e-42
Kng2	8758.93	-6.91206	0.492462	-14.0357	9.42225e-45	1.06945e-42
Impact	4638.15	4.0612	0.289391	14.0336	9.71021e-45	1.09657e-42
Pcsk1n	2070.82	9.57791	0.682613	14.0312	1.00374e-44	1.12782e-42
Mpv17l	15610.8	-6.7269	0.47956	-14.0272	1.062e-44	1.18732e-42
0610005C13Rik	2156.88	-8.04124	0.574905	-13.9871	1.8695e-44	2.0797e-42
Spp2	7272.57	-8.31868	0.596668	-13.9419	3.52439e-44	3.90125e-42
Erich4	557.776	-6.44122	0.463351	-13.9014	6.21259e-44	6.84302e-42
Slc5a10	2521.55	-6.14074	0.441976	-13.8938	6.90415e-44	7.56749e-42
Hpd	1909.36	-11.0622	0.796724	-13.8846	7.84911e-44	8.56127e-42
Rnaset2a	781.473	5.21847	0.375888	13.8831	8.0243e-44	8.70987e-42
Umod	32009.7	-6.00965	0.433266	-13.8706	9.54987e-44	1.03157e-41
Adra2b	1423.99	-5.64707	0.407921	-13.8435	1.39193e-43	1.49632e-41
Slc22a2	1974.82	-6.56252	0.475354	-13.8055	2.35999e-43	2.52485e-41
Cnpy1	556.7	6.40076	0.46367	13.8046	2.39212e-43	2.54704e-41
Mme	3931.4	-5.01068	0.363031	-13.8023	2.46785e-43	2.61522e-41
Mep1b	3308.62	-11.6151	0.842279	-13.7901	2.92367e-43	3.08365e-41
Slc39a5	774.03	-5.79019	0.419946	-13.788	3.01192e-43	3.16181e-41
Gm10804	607.19	-7.02451	0.510001	-13.7735	3.67846e-43	3.84348e-41
Sox9	2317.01	7.10279	0.516539	13.7507	5.04091e-43	5.24255e-41
Car4	1053.78	-5.67986	0.41316	-13.7473	5.2831e-43	5.46899e-41
Tmem72	1348.24	-5.82052	0.42343	-13.7461	5.37392e-43	5.53736e-41
Megf10	542.057	7.97891	0.581039	13.7321	6.51717e-43	6.68459e-41
Rasl10b	1370.11	5.22736	0.380756	13.7289	6.81825e-43	6.96146e-41
4931406C07Rik	8938.45	-4.2911	0.313042	-13.7078	9.12166e-43	9.27092e-41
Coro6	627.84	5.31397	0.387796	13.703	9.73948e-43	9.85406e-41
Cyp2c23	626.47	-7.84885	0.574487	-13.6624	1.7037e-42	1.71598e-40
Tmem174	3781.6	-6.46008	0.472946	-13.6592	1.77852e-42	1.78331e-40
Myo5a	59287	5.23849	0.384061	13.6397	2.32387e-42	2.31972e-40
Cpeb1	3398.66	4.40768	0.32478	13.5713	5.92793e-42	5.89105e-40
Spock1	8577.13	10.129	0.747423	13.5519	7.72144e-42	7.63945e-40
Gjb1	499.243	-5.95417	0.440438	-13.5188	1.21216e-41	1.194e-39
Gsta3	2406.08	-6.50476	0.482605	-13.4784	2.09511e-41	2.05468e-39
Slc5a12	3388.55	-6.74147	0.501403	-13.4452	3.28468e-41	3.19956e-39
Amn	1750.13	-5.80626	0.431851	-13.4451	3.29114e-41	3.19956e-39
Cela1	2013.28	-7.43805	0.553494	-13.4384	3.60319e-41	3.48776e-39
Tigar	1839.03	4.25762	0.317191	13.4229	4.44002e-41	4.27926e-39
Sgip1	622.573	5.20618	0.389689	13.3599	1.03761e-40	9.95748e-39
Ocln	445.26	-4.59805	0.344392	-13.3512	1.16513e-40	1.11335e-38
Fam171b	329.482	5.62585	0.421387	13.3508	1.1719e-40	1.11505e-38
Klhdc8a	403.426	-5.3005	0.397502	-13.3345	1.45774e-40	1.38115e-38
Naprt	432.537	-4.98276	0.373741	-13.3321	1.5054e-40	1.42029e-38
Cd44	2227.83	5.26233	0.39542	13.3082	2.07375e-40	1.94828e-38
Lhfpl2	2525.81	4.41303	0.332453	13.2741	3.26976e-40	3.05908e-38
Card14	1474.22	5.30647	0.400138	13.2616	3.86496e-40	3.60086e-38
Hhipl1	4022.23	7.98959	0.602726	13.2557	4.17924e-40	3.8775e-38
A730017C20Rik	478.685	7.98348	0.602573	13.249	4.57247e-40	4.22481e-38
Rragb	1342.29	5.2448	0.396408	13.2308	5.82563e-40	5.36054e-38
Gipc2	1249.41	-5.02659	0.379967	-13.229	5.96676e-40	5.44558e-38
Pde4c	666.49	-5.73794	0.433731	-13.2293	5.94709e-40	5.44558e-38
Cd36	3795.14	-5.70521	0.432924	-13.1783	1.16995e-39	1.06342e-37
Guca2b	3401.86	-6.83784	0.519313	-13.1671	1.35732e-39	1.22874e-37
Apob	3067.54	-6.53726	0.496958	-13.1545	1.60242e-39	1.44476e-37
Cldn2	5012.85	-5.24195	0.399226	-13.1303	2.20851e-39	1.98323e-37
Cnr1	488.77	7.57379	0.577122	13.1234	2.41922e-39	2.16375e-37
Enpp3	676.427	-6.19632	0.472202	-13.1222	2.4576e-39	2.18932e-37
Tmem252	1494.9	-4.99784	0.381243	-13.1093	2.91181e-39	2.58365e-37
Eci3	3315.96	-8.93044	0.682121	-13.0922	3.65103e-39	3.22676e-37
Fbp2	617.381	-6.3042	0.481557	-13.0913	3.69362e-39	3.25155e-37
Cdk15	627.571	8.07048	0.617427	13.0711	4.8143e-39	4.22148e-37
Pxmp4	1424.45	-3.78209	0.289822	-13.0497	6.38175e-39	5.57406e-37
Hnf4a	7795.78	-6.65929	0.510848	-13.0358	7.65907e-39	6.66369e-37
Gxylt2	2816.61	6.37635	0.489233	13.0334	7.90463e-39	6.84573e-37
Dctd	394.286	5.24028	0.402074	13.0331	7.92954e-39	6.84573e-37
Gm19950	1755.39	-6.859	0.526494	-13.0277	8.5136e-39	7.3217e-37
Aoah	935.101	-4.2862	0.329264	-13.0175	9.72643e-39	8.33268e-37
Akr1c19	1398.75	-6.33325	0.486995	-13.0048	1.14953e-38	9.81046e-37
Grb7	1075.83	-5.8734	0.451771	-13.0008	1.21e-38	1.02873e-36
Akr1c14	1401.11	-8.05483	0.620817	-12.9746	1.70573e-38	1.4447e-36
Wfdc15b	4759.23	-9.64283	0.743289	-12.9732	1.73641e-38	1.46514e-36
Cyp4a14	3615.75	-5.85391	0.451248	-12.9727	1.74712e-38	1.46863e-36
Aqp7	335.358	-6.5967	0.508914	-12.9623	2.00134e-38	1.67603e-36
Clcnkb	1891.41	-5.64428	0.435578	-12.9582	2.11268e-38	1.76267e-36
Dpp4	1238.37	-4.56336	0.352582	-12.9427	2.58385e-38	2.14776e-36
Tmprss2	2256.68	-4.98698	0.38551	-12.936	2.81816e-38	2.33385e-36
Blnk	8995.45	5.49549	0.424921	12.933	2.9325e-38	2.41959e-36
Map1b	1946.92	5.74006	0.444182	12.9228	3.34861e-38	2.74267e-36
Prodh2	1436.33	-7.58925	0.587265	-12.923	3.33755e-38	2.74267e-36
Slc9a2	719.211	-7.40285	0.573	-12.9195	3.49559e-38	2.85261e-36
Ttc36	1725.38	-7.91848	0.613467	-12.9078	4.06998e-38	3.30926e-36
Glyat	7397.4	-6.41746	0.497394	-12.9022	4.37675e-38	3.5458e-36
Nyx	7068.13	9.58061	0.744993	12.86	7.55704e-38	6.1002e-36
Habp2	1465.13	-5.97464	0.46486	-12.8526	8.32197e-38	6.6935e-36
Mdk	9497.21	4.32261	0.336613	12.8415	9.5995e-38	7.69336e-36
Sh3bp2	1515.57	3.95229	0.30783	12.8392	9.89206e-38	7.89952e-36
Slc5a1	1385.46	-5.61942	0.437704	-12.8384	9.98858e-38	7.94821e-36
Sept3	557.482	6.33562	0.493535	12.8372	1.01449e-37	8.04397e-36
Reln	3759.15	6.95541	0.543025	12.8086	1.46722e-37	1.15926e-35
Grid1	610.068	6.21081	0.485424	12.7946	1.75746e-37	1.38369e-35
Slc13a1	4564.12	-5.95558	0.465904	-12.7828	2.04445e-37	1.604e-35
Ppp1r1b	765.188	-7.85146	0.614596	-12.775	2.26192e-37	1.76841e-35
Camkk1	562.368	4.84297	0.379261	12.7695	2.42768e-37	1.89139e-35
Slc18a1	1751.77	-4.68044	0.366949	-12.755	2.92317e-37	2.26952e-35
Dio1	2258.18	-10.4632	0.820568	-12.7511	3.072e-37	2.37681e-35
E2f8	575.985	6.87401	0.539424	12.7433	3.39889e-37	2.62066e-35
Lrrc19	4933.3	-7.50217	0.589643	-12.7232	4.39238e-37	3.37504e-35
Agxt2	1227.7	-6.96601	0.54825	-12.7059	5.48258e-37	4.19831e-35
Elovl2	779.599	-6.304	0.49643	-12.6987	6.01507e-37	4.59034e-35
Gm5424	6456.45	-4.27912	0.33728	-12.6872	6.9675e-37	5.2991e-35
Slc5a11	594.762	-5.59088	0.441084	-12.6753	8.10344e-37	6.14213e-35
Stard10	7036.91	-6.33513	0.499952	-12.6715	8.51051e-37	6.42889e-35
Lrp2	17446.5	-8.0371	0.634713	-12.6626	9.53343e-37	7.17736e-35
Acsm5	1180.29	-7.83066	0.61847	-12.6613	9.68373e-37	7.26605e-35
Col9a3	273.646	6.41589	0.507366	12.6455	1.1848e-36	8.86021e-35
Cbs	684.676	-8.58513	0.679204	-12.64	1.2706e-36	9.47021e-35
Nphs2	1050.96	-5.67979	0.449615	-12.6326	1.39645e-36	1.03737e-34
Gclm	4916.77	-3.57481	0.283036	-12.6302	1.43913e-36	1.06553e-34
Crym	279.394	-6.00927	0.476338	-12.6156	1.73323e-36	1.27904e-34
Sox11	335.063	6.32828	0.502071	12.6043	1.99829e-36	1.4698e-34
Gcgr	564.145	-7.16793	0.568747	-12.603	2.03196e-36	1.48966e-34
Tmem268	3335.85	4.37721	0.347478	12.5971	2.19106e-36	1.60105e-34
2610528J11Rik	843.88	-7.84876	0.623254	-12.5932	2.3017e-36	1.67642e-34
C130021I20Rik	709.115	6.13621	0.487645	12.5833	2.60764e-36	1.89308e-34
Cryl1	3970.56	-4.92267	0.391338	-12.5791	2.75248e-36	1.99177e-34
Paqr9	1564.04	-7.65713	0.610015	-12.5524	3.85876e-36	2.77881e-34
Faxc	348.511	7.52833	0.59976	12.5522	3.86498e-36	2.77881e-34
Spink1	12380.8	-7.76454	0.618643	-12.5509	3.9294e-36	2.81607e-34
Tmem213	462.872	-6.66988	0.531561	-12.5477	4.09053e-36	2.92218e-34
Pde1a	1231.13	-4.90244	0.390732	-12.5468	4.13936e-36	2.94765e-34
Cideb	331.967	-6.77697	0.540527	-12.5377	4.64219e-36	3.29521e-34
Sdc4	5076.73	-3.89646	0.310981	-12.5296	5.14366e-36	3.63963e-34
Espn	509.177	-5.65495	0.451505	-12.5247	5.47159e-36	3.85946e-34
Stx12	8782.83	3.50951	0.280437	12.5144	6.22417e-36	4.36277e-34
Trim63	1698.46	4.14236	0.331001	12.5147	6.20622e-36	4.36277e-34
Gas2l3	352.388	4.67221	0.373382	12.5132	6.321e-36	4.4168e-34
Acot4	1193.03	-4.42216	0.3539	-12.4955	7.89891e-36	5.50217e-34
Ranbp17	278.949	4.74788	0.380038	12.4932	8.13595e-36	5.64969e-34
Dok5	413.749	8.18189	0.655017	12.4911	8.34825e-36	5.77916e-34
Itgb6	914.711	-5.44281	0.436329	-12.4741	1.03365e-35	7.13346e-34
Ceacam2	925.873	-9.17963	0.737805	-12.4418	1.54939e-35	1.06598e-33
Tspan33	709.01	-4.58539	0.368656	-12.4381	1.62318e-35	1.11332e-33
Pdzk1ip1	10878.3	-6.50505	0.523258	-12.4318	1.75561e-35	1.20048e-33
Napb	1113.14	4.53874	0.365844	12.4062	2.41787e-35	1.64828e-33
Gpx3	296672	-6.07466	0.490853	-12.3757	3.53746e-35	2.40036e-33
Tnfrsf19	311.973	6.60205	0.533473	12.3756	3.54257e-35	2.40036e-33
Slc9a3	1391.09	-6.34617	0.512998	-12.3707	3.76346e-35	2.54232e-33
Eno2	491.746	5.01001	0.405124	12.3666	3.96172e-35	2.66819e-33
B3galt1	370.945	4.67544	0.378506	12.3523	4.73171e-35	3.17721e-33
Sult1d1	13784.2	-6.93506	0.56146	-12.3518	4.76117e-35	3.18742e-33
Pdzk1	5773.38	-6.96915	0.564386	-12.3482	4.98177e-35	3.32514e-33
Nrn1	380.568	7.13986	0.579434	12.3221	6.88663e-35	4.58289e-33
Klrg2	769.108	5.89455	0.478999	12.306	8.41096e-35	5.58068e-33
Fam217b	940.049	4.447	0.36263	12.2632	1.42766e-34	9.44452e-33
Fut9	4714.78	-6.12581	0.500008	-12.2514	1.65062e-34	1.08872e-32
Adamtsl5	2596.88	6.14575	0.502151	12.2389	1.92739e-34	1.26754e-32
Inmt	4835.44	-9.11492	0.745154	-12.2323	2.09056e-34	1.37082e-32
Agtr2	844.4	8.93549	0.73061	12.2302	2.14443e-34	1.40203e-32
Slc27a6	1253.47	11.2325	0.918639	12.2273	2.22149e-34	1.44818e-32
Slc22a5	4065.69	-3.80189	0.311255	-12.2147	2.59446e-34	1.6864e-32
Acsm2	15008.5	-7.08733	0.580485	-12.2093	2.7716e-34	1.79632e-32
Krt7	1289.8	-3.59878	0.295156	-12.1928	3.39434e-34	2.19357e-32
Pla2g5	230.993	-5.87464	0.482602	-12.1728	4.33748e-34	2.79499e-32
Ppp1r16b	1330.97	-5.16209	0.424979	-12.1467	5.97308e-34	3.83788e-32
Kcnq4	380.614	6.40955	0.527829	12.1432	6.23179e-34	3.99263e-32
Tbx1	1388.41	8.44543	0.695672	12.14	6.48517e-34	4.1431e-32
Misp	372.115	-5.03884	0.415254	-12.1344	6.94414e-34	4.42368e-32
Prelid3a	287.111	6.96577	0.574896	12.1166	8.62905e-34	5.48141e-32
Colq	613.747	7.83815	0.648007	12.0958	1.11187e-33	7.04288e-32
Gstt1	2143.95	-5.46432	0.451839	-12.0935	1.14277e-33	7.21815e-32
Ranbp3l	544.344	-7.0083	0.579837	-12.0867	1.24231e-33	7.8248e-32
Baiap2l2	651.859	-6.16707	0.510975	-12.0692	1.53563e-33	9.64514e-32
Atp6v0a4	3247.41	-5.71971	0.473957	-12.068	1.55867e-33	9.76245e-32
Slc16a3	472.69	4.48407	0.371771	12.0614	1.68911e-33	1.05355e-31
Aspdh	583.971	-9.94431	0.824483	-12.0613	1.69152e-33	1.05355e-31
Slc10a5	463.341	-7.28403	0.603979	-12.0601	1.71626e-33	1.06599e-31
N4bp3	3638.18	3.73937	0.310128	12.0575	1.77036e-33	1.09655e-31
Npl	992.829	-4.59429	0.3812	-12.0522	1.88928e-33	1.16697e-31
Psrc1	384.244	4.65631	0.386383	12.051	1.9155e-33	1.1799e-31
Stard8	1472.92	-4.46358	0.37045	-12.0491	1.96133e-33	1.20482e-31
S100b	1114.24	8.12182	0.674394	12.0431	2.10779e-33	1.29124e-31
Epcam	1778.9	-4.12024	0.342148	-12.0423	2.12967e-33	1.30108e-31
Slc34a1	30661.9	-7.28024	0.604848	-12.0365	2.28531e-33	1.39236e-31
Cpne2	2433.55	4.44221	0.36922	12.0313	2.43176e-33	1.47756e-31
Acot3	466.191	-6.5629	0.545814	-12.024	2.65637e-33	1.60966e-31
9030619P08Rik	1625.3	-10.4358	0.86825	-12.0194	2.81018e-33	1.69826e-31
Gstt3	429.32	-4.93994	0.411287	-12.0109	3.11289e-33	1.87613e-31
Oxgr1	534.291	-6.2288	0.519614	-11.9874	4.13914e-33	2.48793e-31
Atp6v0d2	612.252	-4.84506	0.404629	-11.9741	4.85745e-33	2.91187e-31
Hoxd8	2209.76	-4.577	0.383113	-11.9469	6.7417e-33	4.0306e-31
Akr1c21	21843.8	-8.12959	0.680512	-11.9463	6.78929e-33	4.04823e-31
Nos1	48656.8	9.33197	0.781723	11.9377	7.52765e-33	4.47655e-31
Cacna1c	991.079	5.28458	0.442766	11.9354	7.73974e-33	4.59046e-31
Atp4a	661.756	-8.03393	0.673221	-11.9336	7.91207e-33	4.68026e-31
Tmigd1	2162.59	-6.45192	0.540846	-11.9293	8.32654e-33	4.91244e-31
Fcgrt	2936.98	-3.87463	0.324897	-11.9257	8.69549e-33	5.11661e-31
Slc4a9	701.506	-5.61249	0.471193	-11.9112	1.03459e-32	6.07175e-31
Fxyd2	43712.1	-6.77087	0.568981	-11.9	1.18382e-32	6.92937e-31
Lpar3	382.828	-9.009	0.757165	-11.8983	1.20748e-32	7.04938e-31
Dmrt1	738.255	9.96405	0.83759	11.8961	1.24033e-32	7.22232e-31
Khk	12254.8	-6.94823	0.584268	-11.8922	1.29959e-32	7.54775e-31
Cyp2d12	1275.87	-10.7949	0.907858	-11.8905	1.32652e-32	7.6842e-31
Astn1	625.405	6.29462	0.530004	11.8766	1.56697e-32	9.05359e-31
Tmem206	4202	3.56732	0.300498	11.8713	1.6678e-32	9.61132e-31
Slc25a10	3931.15	-4.31129	0.363399	-11.8638	1.8254e-32	1.04926e-30
Gal3st1	375.666	-5.97772	0.504115	-11.8578	1.95942e-32	1.1234e-30
Zfp346	2141.68	3.50285	0.295635	11.8486	2.189e-32	1.25182e-30
Clec2h	1763.21	-11.5504	0.976739	-11.8254	2.88393e-32	1.64502e-30
D630023F18Rik	858.006	-7.63842	0.648214	-11.7838	4.73159e-32	2.69207e-30
Ccdc170	342.278	-7.99101	0.679317	-11.7633	6.03329e-32	3.42397e-30
Selenbp1	4723.4	-4.58283	0.389747	-11.7585	6.38798e-32	3.61608e-30
Tmem45b	527.265	-6.34455	0.539758	-11.7544	6.70061e-32	3.78347e-30
Retsat	3501.48	-4.12871	0.351443	-11.7479	7.2427e-32	4.07926e-30
Pcbd1	4447.25	-6.54243	0.557655	-11.732	8.73335e-32	4.90648e-30
Slc7a7	2033.6	-5.61448	0.478706	-11.7285	9.1111e-32	5.10587e-30
Gucy1b2	3574.08	9.29146	0.792411	11.7255	9.42911e-32	5.27087e-30
Egf	16205.9	-7.46381	0.637329	-11.7111	1.11864e-31	6.23758e-30
Abcg2	5298.01	-3.60671	0.308083	-11.7069	1.17469e-31	6.52805e-30
Ndnf	299.18	7.44924	0.636318	11.7068	1.17657e-31	6.52805e-30
Slc1a1	1561.89	-6.44699	0.550877	-11.7031	1.22809e-31	6.79703e-30
Itih5	609.441	-5.86723	0.501356	-11.7027	1.23445e-31	6.81537e-30
Abcc5	8123.52	4.14897	0.354736	11.6959	1.33712e-31	7.36406e-30
Nat8f1	6749.19	-7.7841	0.666458	-11.6798	1.61648e-31	8.88073e-30
Gk	11759.4	-4.52509	0.387738	-11.6705	1.80369e-31	9.88492e-30
Tmem176a	6398.47	-3.52023	0.301659	-11.6696	1.82355e-31	9.96934e-30
Aspa	2291.52	-6.83059	0.586706	-11.6423	2.51284e-31	1.36781e-29
Slc22a29	873.859	-9.75993	0.838323	-11.6422	2.51418e-31	1.36781e-29
Tmem125	188.384	-7.13433	0.61297	-11.639	2.61202e-31	1.41759e-29
Olfr213	2331.36	14.5264	1.2497	11.624	3.11395e-31	1.68535e-29
Lonrf2	216.94	5.45914	0.469653	11.6238	3.12047e-31	1.68535e-29
Slc2a5	1277.64	-5.5968	0.483587	-11.5735	5.61381e-31	3.02469e-29
Slc22a8	5452.33	-7.28869	0.629935	-11.5705	5.8115e-31	3.12368e-29
0610040J01Rik	903.313	-4.63918	0.401055	-11.5674	6.02522e-31	3.23079e-29
Csad	2426.07	-3.33161	0.288094	-11.5643	6.25063e-31	3.34364e-29
Nat6	2819.27	3.94298	0.341025	11.5621	6.40944e-31	3.41881e-29
AI314278	3094.59	-9.03919	0.781804	-11.562	6.42173e-31	3.41881e-29
Rhcg	1165.89	-7.15357	0.61878	-11.5608	6.51243e-31	3.45886e-29
Cyp26a1	670.601	6.50174	0.563003	11.5483	7.52804e-31	3.98879e-29
Dmtn	1590.29	-6.17089	0.534391	-11.5475	7.59812e-31	4.0164e-29
Ackr3	844.869	-4.82094	0.418564	-11.5178	1.07318e-30	5.6595e-29
Camk2n1	3110.55	-4.4815	0.389216	-11.5142	1.11903e-30	5.88743e-29
Nat8f2	220.138	-5.91475	0.514412	-11.4981	1.34898e-30	7.08057e-29
Igfals	477.764	-7.10465	0.619819	-11.4625	2.03649e-30	1.06641e-28
Col9a2	500.061	8.59835	0.750416	11.4581	2.14145e-30	1.11876e-28
Marveld3	420.918	-6.20284	0.541862	-11.4473	2.42688e-30	1.26492e-28
Slc51a	983.046	-6.70603	0.585954	-11.4446	2.5013e-30	1.30067e-28
Idh1	7992.34	-3.51913	0.307505	-11.4441	2.51598e-30	1.30527e-28
Tspan1	602.38	-4.93036	0.431282	-11.4319	2.89841e-30	1.5002e-28
Rnf186	339.485	-5.82791	0.510451	-11.4172	3.43228e-30	1.77242e-28
Vwa2	427.712	-5.4491	0.477636	-11.4085	3.79351e-30	1.95445e-28
Tmprss6	213.114	-7.33333	0.643351	-11.3987	4.24652e-30	2.18281e-28
Adipoq	1040.61	-10.502	0.921397	-11.3979	4.28267e-30	2.19634e-28
Angptl3	319.233	-6.88217	0.605241	-11.371	5.83416e-30	2.98517e-28
Paqr5	1067.72	-4.62355	0.406836	-11.3646	6.27173e-30	3.20173e-28
Fggy	1445.87	-3.62308	0.319313	-11.3465	7.71967e-30	3.93193e-28
Abhd14b	2259.66	-4.05601	0.358193	-11.3235	1.00353e-29	5.09976e-28
Sectm1b	471.943	-6.67948	0.590827	-11.3053	1.23512e-29	6.26241e-28
Hoga1	2524.6	-6.31238	0.558378	-11.3049	1.24159e-29	6.28101e-28
Slc12a1	11727.6	-5.7928	0.512734	-11.2979	1.34459e-29	6.78669e-28
Phlda1	526.495	3.70719	0.328201	11.2955	1.38142e-29	6.95687e-28
Cutal	1009.65	-7.30139	0.646772	-11.289	1.48764e-29	7.47496e-28
Cdh4	1882.03	5.66974	0.502579	11.2813	1.6234e-29	8.13882e-28
Ntsr2	397.268	8.11271	0.719723	11.272	1.80443e-29	9.02617e-28
Ildr1	370.099	-4.49899	0.399327	-11.2664	1.92252e-29	9.59542e-28
Nox4	8293.92	-4.3976	0.390723	-11.255	2.18749e-29	1.08936e-27
Arhgap24	2666.5	-4.69191	0.416907	-11.2541	2.21101e-29	1.09863e-27
Slc37a4	2900.09	-3.46159	0.307648	-11.2518	2.26955e-29	1.12521e-27
Cgref1	2978.1	-6.93614	0.616519	-11.2505	2.30323e-29	1.13939e-27
Akr1d1	732.524	-8.97579	0.798011	-11.2477	2.37694e-29	1.17325e-27
A1cf	497.083	-7.24559	0.644582	-11.2408	2.57172e-29	1.2666e-27
Aqp3	22838.6	4.59718	0.409018	11.2395	2.60714e-29	1.28122e-27
Slc22a7	2846.93	-14.127	1.25704	-11.2383	2.64398e-29	1.29648e-27
Treh	558.768	-7.30793	0.65054	-11.2336	2.78739e-29	1.36381e-27
Me2	1550.51	3.17375	0.282614	11.23	2.90565e-29	1.41857e-27
Adgrl3	202.1	4.62752	0.412226	11.2257	3.0507e-29	1.48614e-27
St8sia1	1118.56	-6.50478	0.579605	-11.2228	3.15187e-29	1.53208e-27
Cpne4	244.371	-6.86795	0.611988	-11.2224	3.16697e-29	1.53608e-27
Dner	1689.76	12.2417	1.09302	11.1999	4.08097e-29	1.97512e-27
Fxyd4	292.009	-5.21036	0.465341	-11.1969	4.22442e-29	2.04013e-27
BC035947	472.288	-5.23669	0.468396	-11.18	5.10618e-29	2.46065e-27
Cryab	1139.13	-3.18377	0.284923	-11.1741	5.45835e-29	2.62471e-27
Slc44a4	717.894	-6.38353	0.571313	-11.1734	5.50177e-29	2.63991e-27
Serpinf2	683.365	-6.30954	0.564923	-11.1688	5.79317e-29	2.77378e-27
Arhgef38	199.991	-4.96536	0.444873	-11.1613	6.30518e-29	3.01247e-27
Moxd1	365.035	8.69371	0.779291	11.1559	6.69909e-29	3.19385e-27
Mal	5638.31	-5.23845	0.469645	-11.1541	6.83962e-29	3.25391e-27
Sypl2	570.219	-6.36896	0.571101	-11.1521	6.99577e-29	3.32113e-27
Olfm3	207.012	-7.85997	0.704855	-11.1512	7.06517e-29	3.34697e-27
Gpx6	1190.88	-10.6453	0.955004	-11.1468	7.41867e-29	3.50701e-27
Mmp16	246.565	6.19484	0.555793	11.1459	7.49427e-29	3.53527e-27
Cyp4a31	2406.67	-6.22493	0.558672	-11.1424	7.80171e-29	3.67255e-27
Nell2	308.096	6.14888	0.552146	11.1363	8.34994e-29	3.92237e-27
Cdh16	9824.16	-5.29536	0.475586	-11.1344	8.53355e-29	4.00021e-27
Gm47163	3170.51	10.1518	0.911897	11.1326	8.70653e-29	4.07276e-27
Sec14l3	498.442	-8.936	0.802822	-11.1307	8.88984e-29	4.14983e-27
Pmel	55337.7	10.0742	0.905636	11.1239	9.59874e-29	4.47141e-27
Cpxm2	886.326	4.86322	0.437216	11.1231	9.67985e-29	4.49982e-27
Ung	375.301	3.99842	0.359476	11.1229	9.70276e-29	4.50111e-27
Igdcc4	381.128	5.59872	0.503372	11.1224	9.75709e-29	4.51695e-27
Acnat2	1304.77	-6.00008	0.539647	-11.1185	1.01953e-28	4.71005e-27
Gng2	1153.29	3.90111	0.350977	11.115	1.06049e-28	4.88919e-27
Glyctk	900.367	-5.40131	0.48624	-11.1083	1.14283e-28	5.25795e-27
Kcnj16	6724.17	-5.94077	0.535028	-11.1037	1.20406e-28	5.52831e-27
Papss2	4607.69	-6.7946	0.612481	-11.0936	1.34809e-28	6.1769e-27
Pm20d1	584.736	-6.09663	0.549917	-11.0865	1.45956e-28	6.67399e-27
Klhdc7a	2225.83	-5.50047	0.496796	-11.0719	1.71739e-28	7.83689e-27
Nrcam	1170.49	6.58812	0.595049	11.0716	1.72367e-28	7.84955e-27
Slc40a1	1344.91	-3.71016	0.335436	-11.0607	1.9455e-28	8.84174e-27
Nppa	946.184	8.75729	0.792386	11.0518	2.14885e-28	9.74612e-27
Nlrp6	633.563	-6.57338	0.595927	-11.0305	2.72295e-28	1.23249e-26
Slc2a2	1967.05	-5.21358	0.47301	-11.0221	2.98887e-28	1.35012e-26
Pde9a	261.843	-5.65723	0.513515	-11.0167	3.1756e-28	1.43158e-26
Clcnka	527.495	-6.4832	0.589278	-11.0019	3.74029e-28	1.68276e-26
Cldn10	4504.27	-7.18573	0.653414	-10.9972	3.94175e-28	1.76921e-26
Gpr157	567.163	4.73355	0.430438	10.9971	3.94829e-28	1.76921e-26
Elovl4	336.513	7.7527	0.705999	10.9812	4.70762e-28	2.10525e-26
Dclk2	835.914	3.79668	0.346002	10.973	5.15171e-28	2.29924e-26
Zscan18	243.57	4.48022	0.408753	10.9607	5.90486e-28	2.63013e-26
Clstn2	880.11	5.23963	0.478223	10.9565	6.18717e-28	2.7504e-26
Slc25a21	158.046	-6.05084	0.552362	-10.9545	6.32431e-28	2.80579e-26
C1qtnf3	812.73	-5.87342	0.536196	-10.9539	6.366e-28	2.81869e-26
Tmem181b-ps	477.662	3.97809	0.363902	10.9318	8.12393e-28	3.58994e-26
Osgin1	1025.96	-5.87482	0.537455	-10.9308	8.21141e-28	3.62144e-26
Afm	531.789	-7.61853	0.697346	-10.925	8.75091e-28	3.85178e-26
Folh1	1470.31	-5.66207	0.518677	-10.9164	9.62704e-28	4.22909e-26
Slc16a7	3077.04	-3.87318	0.354812	-10.9161	9.65229e-28	4.23187e-26
Defb1	9212.89	-8.23856	0.755012	-10.9118	1.012e-27	4.42824e-26
Gm13111	523.011	-6.45201	0.59177	-10.9029	1.11645e-27	4.87576e-26
Wscd1	3241.41	5.43161	0.498316	10.8999	1.15341e-27	5.02736e-26
Phf19	264.04	4.29733	0.39429	10.8989	1.16642e-27	5.07415e-26
Ihh	290.379	-5.0692	0.465444	-10.8911	1.2709e-27	5.51793e-26
Entpd8	179.065	-7.05234	0.647632	-10.8894	1.29461e-27	5.60999e-26
Cend1	349.735	4.75389	0.43778	10.8591	1.80546e-27	7.80851e-26
Anks4b	714.028	-5.72362	0.527529	-10.8499	1.99708e-27	8.6206e-26
Iyd	1166.96	-4.94889	0.456312	-10.8454	2.09734e-27	9.03592e-26
Mfsd2a	256.876	-6.50802	0.600102	-10.8449	2.10951e-27	9.07089e-26
Cdkn3	315.449	5.55846	0.51262	10.8432	2.14731e-27	9.21573e-26
Abcb1b	405.76	-3.59629	0.331723	-10.8412	2.19474e-27	9.40123e-26
Efcab6	244.422	7.81021	0.721326	10.8276	2.54834e-27	1.0895e-25
Dmrta2	282.529	5.46738	0.505595	10.8138	2.96273e-27	1.26425e-25
C1rl	267.128	-4.59764	0.425196	-10.813	2.98742e-27	1.27236e-25
Cys1	608.192	-4.4278	0.409597	-10.8101	3.08212e-27	1.31019e-25
Ryr3	234.603	5.79106	0.535749	10.8093	3.11082e-27	1.31989e-25
Flvcr2	410.303	-6.6406	0.614423	-10.8079	3.15916e-27	1.33786e-25
Itgb8	3084.76	-4.94347	0.457574	-10.8036	3.30813e-27	1.39829e-25
Gpr176	619.955	5.22284	0.483526	10.8016	3.38322e-27	1.42734e-25
Prr15l	1282.44	-5.13544	0.475624	-10.7973	3.5453e-27	1.4929e-25
Ctsl	86854.8	3.69632	0.342791	10.783	4.1408e-27	1.74038e-25
Dpep1	2765.94	-4.71838	0.437954	-10.7737	4.58248e-27	1.92241e-25
Slc22a22	628.421	-7.17332	0.666341	-10.7652	5.02359e-27	2.10351e-25
Trnp1	582.494	5.10331	0.474658	10.7516	5.82738e-27	2.43552e-25
Car12	2216.45	-6.42959	0.598272	-10.7469	6.12728e-27	2.55608e-25
BC024386	784.541	-8.74718	0.815371	-10.7279	7.53271e-27	3.13653e-25
Glod5	912.465	-8.49644	0.792503	-10.721	8.11101e-27	3.37105e-25
Anxa3	9205.13	4.7782	0.445948	10.7147	8.68224e-27	3.60176e-25
Gm16010	613.763	-8.69501	0.812639	-10.6997	1.02094e-26	4.22744e-25
Slc6a17	307.2	-5.61468	0.524985	-10.6949	1.07504e-26	4.44324e-25
Slc26a4	930.022	-7.32655	0.685086	-10.6943	1.08191e-26	4.46339e-25
Tnfaip8	3886	-3.81516	0.356829	-10.6919	1.11129e-26	4.57613e-25
Amt	1270.55	-3.94003	0.368925	-10.6798	1.26598e-26	5.20354e-25
Cblc	164.342	-4.2977	0.402498	-10.6776	1.29634e-26	5.31854e-25
Gas2	6293.57	-6.10988	0.572723	-10.6681	1.43503e-26	5.87677e-25
Slc39a6	2784.92	4.7307	0.443799	10.6596	1.57352e-26	6.43218e-25
Slc6a20a	210.073	-5.29188	0.496598	-10.6563	1.6302e-26	6.65167e-25
Fam174b	1950.37	3.51505	0.329949	10.6533	1.68283e-26	6.85395e-25
Gstm2	590.9	-3.94162	0.370039	-10.6519	1.70829e-26	6.94498e-25
Acss1	4796.06	-6.22679	0.584652	-10.6504	1.73597e-26	7.04469e-25
Aqp4	884.335	-13.402	1.25853	-10.649	1.76321e-26	7.12936e-25
Cyp2d9	357.723	-7.11214	0.667872	-10.649	1.76311e-26	7.12936e-25
Ak3l2-ps	195.235	-6.29593	0.592059	-10.634	2.0714e-26	8.3604e-25
Smim22	221.712	-6.06889	0.571023	-10.6281	2.20523e-26	8.88449e-25
G6pc	3862.55	-6.22948	0.586168	-10.6275	2.22088e-26	8.93144e-25
Cckar	468.32	-5.96152	0.561335	-10.6203	2.39888e-26	9.62999e-25
S100g	21907.5	-8.98792	0.846929	-10.6124	2.61056e-26	1.04609e-24
Nt5e	1057.52	-4.65884	0.4392	-10.6076	2.74815e-26	1.09926e-24
Prok1	166.362	-7.12979	0.673005	-10.594	3.17864e-26	1.26918e-24
Gng3	278.814	6.86526	0.648817	10.5812	3.64319e-26	1.45208e-24
Mov10l1	417.997	9.1279	0.862779	10.5796	3.70352e-26	1.4735e-24
Pltp	3174.26	4.80878	0.454777	10.5739	3.9368e-26	1.56353e-24
C030005K06Rik	312.65	-6.4733	0.612487	-10.5689	4.15371e-26	1.64675e-24
Slc51b	821.328	-7.7759	0.736065	-10.5641	4.36928e-26	1.72915e-24
Slc23a3	208.414	-6.42642	0.608594	-10.5594	4.59355e-26	1.81469e-24
Hsd3b4	960.068	-8.24352	0.781127	-10.5534	4.90093e-26	1.93271e-24
Acss3	314.92	-4.28993	0.407217	-10.5348	5.97337e-26	2.35149e-24
Scrn2	1104.92	-3.18487	0.302547	-10.5268	6.49753e-26	2.55334e-24
Fam151a	362.587	-9.2473	0.87931	-10.5165	7.24857e-26	2.84347e-24
Efhd1	914.354	-5.53956	0.527132	-10.5089	7.86324e-26	3.07919e-24
Chgb	342.53	7.39829	0.704951	10.4948	9.13017e-26	3.56907e-24
Fez1	259.516	4.88804	0.465997	10.4894	9.66287e-26	3.77071e-24
Tst	1028.25	-4.30161	0.410306	-10.4839	1.02419e-25	3.98972e-24
Hmcn1	933.52	5.8464	0.557849	10.4803	1.06441e-25	4.13917e-24
Soat1	3468.27	3.8389	0.366814	10.4655	1.24388e-25	4.82868e-24
Smagp	1003.62	-4.51845	0.432018	-10.4589	1.33349e-25	5.16757e-24
Rnf182	498.423	7.36708	0.7048	10.4527	1.42385e-25	5.50816e-24
Slc22a28	332.506	-9.12887	0.873847	-10.4468	1.5161e-25	5.85491e-24
Fam169b	137.95	-5.03165	0.481708	-10.4454	1.53742e-25	5.92703e-24
Slc22a26	458.561	-8.79821	0.842373	-10.4446	1.55183e-25	5.97227e-24
Reps2	791.592	-4.36875	0.418306	-10.4439	1.56235e-25	6.00244e-24
Pth1r	5944.67	-4.32557	0.414872	-10.4263	1.88109e-25	7.21462e-24
Alb	184.193	-7.10421	0.681505	-10.4243	1.92078e-25	7.34166e-24
P2rx5	140.543	-4.99908	0.479553	-10.4244	1.9177e-25	7.34166e-24
Fbxo32	2824.36	5.21178	0.500251	10.4183	2.04533e-25	7.80437e-24
Smim24	1733.14	-4.24386	0.407636	-10.4109	2.21085e-25	8.42157e-24
Adh1	1230.3	-3.27171	0.314667	-10.3974	2.54838e-25	9.69078e-24
Rps6ka2	1059.08	4.12036	0.396335	10.3961	2.58159e-25	9.8004e-24
Spint1	1115.48	-4.63157	0.445786	-10.3897	2.76314e-25	1.04718e-23
Dlk1	36722.3	9.65754	0.929819	10.3865	2.8572e-25	1.081e-23
Fgfr4	340.639	-5.64631	0.54408	-10.3777	3.13139e-25	1.18273e-23
ccdc198	4848.28	-6.57728	0.633798	-10.3776	3.13669e-25	1.18274e-23
Gm4450	2137.09	-13.713	1.32272	-10.3673	3.49229e-25	1.31461e-23
Ugt2b38	1495.05	-6.15718	0.593982	-10.3659	3.54304e-25	1.33147e-23
Ly6a	6254.92	-3.76619	0.363484	-10.3613	3.71693e-25	1.39447e-23
Raver2	1323.18	5.01519	0.484068	10.3605	3.74994e-25	1.4045e-23
Cdcp1	425.649	-4.7055	0.454454	-10.3542	4.00625e-25	1.49799e-23
Aldh1a3	393.633	4.51943	0.436971	10.3426	4.52024e-25	1.68735e-23
Ust	420.716	4.18609	0.405148	10.3322	5.03699e-25	1.874e-23
Hcn4	249.301	6.14472	0.594712	10.3323	5.03542e-25	1.874e-23
Gli2	287.658	6.31241	0.611729	10.319	5.78433e-25	2.14847e-23
Fmo2	4096.81	-5.68276	0.552095	-10.2931	7.5703e-25	2.80716e-23
Id1	785.713	-3.92295	0.381152	-10.2924	7.62806e-25	2.8239e-23
Ap1m2	513.332	-4.92287	0.478486	-10.2884	7.94551e-25	2.93656e-23
Calml4	5624.44	-7.15244	0.695539	-10.2833	8.37942e-25	3.09181e-23
Fads2	892.207	-5.55948	0.540649	-10.283	8.40995e-25	3.09797e-23
Uroc1	1029.78	-4.12159	0.401103	-10.2756	9.07405e-25	3.3371e-23
Acadm	17877.1	-3.4947	0.340702	-10.2574	1.09661e-24	4.02632e-23
Cidec	843.353	-11.4903	1.12194	-10.2414	1.29288e-24	4.73913e-23
Cyp2a5	1640.14	-5.74088	0.560771	-10.2375	1.34698e-24	4.92938e-23
Ttr	720.837	-5.30128	0.517984	-10.2344	1.38987e-24	5.07801e-23
Pacsin1	607.421	5.4468	0.532335	10.2319	1.42681e-24	5.2045e-23
Etnppl	128.809	-6.43751	0.630016	-10.218	1.64704e-24	5.998e-23
Gm16316	162.963	6.41627	0.628192	10.2139	1.71878e-24	6.24908e-23
Ank2	4967.5	5.53927	0.542411	10.2123	1.74643e-24	6.33933e-23
Eif2c5	649.113	12.6817	1.24195	10.2111	1.76782e-24	6.40655e-23
Slc9b2	220.575	7.90808	0.774662	10.2084	1.81795e-24	6.57755e-23
C1ql3	1326.22	5.05285	0.495111	10.2055	1.87361e-24	6.7662e-23
Nepn	199.714	-7.37542	0.7227	-10.2054	1.87614e-24	6.7662e-23
Kl	6677.96	-7.79669	0.764463	-10.1989	2.00494e-24	7.21907e-23
Rasd2	6295.96	6.06527	0.594724	10.1985	2.01429e-24	7.24107e-23
Tmem106a	1382.36	-4.08699	0.400869	-10.1953	2.08045e-24	7.4669e-23
Susd3	1513.12	-6.30267	0.618585	-10.1889	2.22354e-24	7.9677e-23
Slc25a48	345.03	-6.45993	0.63427	-10.1848	2.31808e-24	8.29318e-23
Fam81a	498.872	-4.29879	0.422678	-10.1704	2.68919e-24	9.60549e-23
Gm853	922.009	-13.4619	1.32491	-10.1607	2.9704e-24	1.0593e-22
Errfi1	4977.17	-3.64765	0.359082	-10.1583	3.04415e-24	1.08387e-22
Rgs6	145.904	-5.65371	0.557209	-10.1465	3.43552e-24	1.22127e-22
Defb29	740.647	-8.09518	0.798975	-10.132	3.98557e-24	1.41456e-22
Kcp	117.681	-5.08504	0.502629	-10.1169	4.64976e-24	1.64768e-22
A4gnt	222.881	-7.26525	0.718285	-10.1147	4.75363e-24	1.68182e-22
Nkx6-2	251.699	7.39077	0.730719	10.1144	4.77029e-24	1.68505e-22
Tpk1	1226.75	-3.45829	0.342058	-10.1102	4.97608e-24	1.75497e-22
Crb3	495.547	-4.69555	0.4649	-10.1001	5.51707e-24	1.9427e-22
Cyp51	5527.7	-3.4427	0.34108	-10.0935	5.90093e-24	2.0746e-22
Gm11992	3700.31	3.41056	0.337957	10.0917	6.0125e-24	2.11051e-22
Ripk4	340.519	-4.95971	0.491474	-10.0915	6.02389e-24	2.11119e-22
Slc12a8	209.213	5.70598	0.565538	10.0895	6.14977e-24	2.15194e-22
Ggt6	191.948	-7.01696	0.695534	-10.0886	6.2054e-24	2.16801e-22
Slc13a2	478.022	-6.13095	0.608074	-10.0826	6.59779e-24	2.30151e-22
Zfp641	166.761	-5.50368	0.545978	-10.0804	6.7443e-24	2.34895e-22
Haao	2433.81	-5.86778	0.58269	-10.0702	7.48584e-24	2.60316e-22
9330159F19Rik	140.322	5.20993	0.517794	10.0618	8.15227e-24	2.83051e-22
Sephs2	3352.04	-3.18329	0.316446	-10.0595	8.34308e-24	2.89227e-22
Cfb	223.9	-4.80412	0.478094	-10.0485	9.32947e-24	3.22921e-22
Creld2	4786.33	3.28686	0.327149	10.047	9.47248e-24	3.27364e-22
Ppp1r3d	1365.61	5.53656	0.551105	10.0463	9.53799e-24	3.2912e-22
Cavin2	1038.76	-3.3335	0.33182	-10.0461	9.55662e-24	3.29254e-22
Sytl2	5713.21	4.49764	0.447821	10.0434	9.82317e-24	3.37917e-22
Slc12a3	12363.5	-6.87743	0.685258	-10.0363	1.05601e-23	3.62711e-22
Spns2	1674.42	-3.55252	0.354291	-10.0271	1.15866e-23	3.97356e-22
Cwh43	281.543	-5.77617	0.576255	-10.0236	1.20012e-23	4.10943e-22
Gc	1476.48	-4.885	0.487587	-10.0187	1.2612e-23	4.31199e-22
Gnb5	1281.08	3.13501	0.313086	10.0133	1.33271e-23	4.54952e-22
Samd9l	2616.64	-3.25058	0.324777	-10.0087	1.39606e-23	4.75851e-22
Plin1	363.466	-9.68804	0.968091	-10.0074	1.41473e-23	4.81481e-22
Pdzrn4	182.357	5.47788	0.547425	10.0066	1.42525e-23	4.84325e-22
Gm6088	526.123	12.3787	1.23839	9.99574	1.59097e-23	5.39821e-22
Fga	272.064	-4.0776	0.408222	-9.98869	1.70833e-23	5.7876e-22
Ephx2	1989.94	-3.96413	0.397223	-9.9796	1.8722e-23	6.33319e-22
Nr1h4	929.807	-4.95921	0.49708	-9.97667	1.92837e-23	6.51335e-22
Igfbp4	10534.9	-4.82542	0.48406	-9.96864	2.09067e-23	7.0509e-22
Mdga2	138.657	5.60374	0.562882	9.95545	2.38744e-23	8.03962e-22
Ckmt1	693.014	-3.88489	0.390314	-9.95323	2.44125e-23	8.20847e-22
Foxq1	375.043	-5.25455	0.528344	-9.94532	2.6431e-23	8.86054e-22
Gm33022	503.719	12.3159	1.23836	9.94536	2.64205e-23	8.86054e-22
Slco4c1	232.099	-5.51156	0.554783	-9.93461	2.94325e-23	9.85195e-22
Slc1a3	119.714	-5.74533	0.578585	-9.92997	3.08344e-23	1.03058e-21
Neu2	113.755	-6.40652	0.645686	-9.92204	3.33868e-23	1.11422e-21
Nptxr	1211.78	5.9277	0.597532	9.92031	3.39707e-23	1.13202e-21
Kif12	1068.17	-4.93434	0.497681	-9.91468	3.59422e-23	1.19593e-21
Rasgrf2	837.291	3.92987	0.396399	9.91394	3.62071e-23	1.20296e-21
Nkd1	485.117	3.09245	0.311966	9.91278	3.66325e-23	1.21529e-21
Scml4	358.115	4.98206	0.502865	9.90735	3.86772e-23	1.28122e-21
BC025446	1439.4	-8.67863	0.878852	-9.87496	5.34528e-23	1.76805e-21
Pygl	524.134	-4.13543	0.419301	-9.86268	6.04129e-23	1.99532e-21
Igfbp1	243.279	-6.61632	0.671472	-9.85345	6.62279e-23	2.18415e-21
Olfr214	465.065	12.2007	1.23833	9.85253	6.684e-23	2.20109e-21
Soga3	364.305	8.26406	0.838836	9.85182	6.73119e-23	2.21338e-21
Tro	265.29	5.73252	0.582282	9.84492	7.20939e-23	2.36714e-21
Slc13a3	7002.67	-6.28584	0.638536	-9.84414	7.26607e-23	2.38051e-21
Galnt14	468.501	-6.85925	0.69679	-9.84406	7.2714e-23	2.38051e-21
Fam83g	209.233	-5.48038	0.557146	-9.83652	7.83714e-23	2.56196e-21
Ush1c	842.685	-5.76467	0.586067	-9.8362	7.86209e-23	2.56637e-21
Notum	119.756	-5.72876	0.582841	-9.82903	8.4426e-23	2.75184e-21
Bmp7	13688.6	4.83901	0.492465	9.8261	8.69207e-23	2.82903e-21
Fgf13	180.482	4.1457	0.421919	9.82583	8.71521e-23	2.83244e-21
Sardh	3813.22	-5.53049	0.563743	-9.81031	1.01652e-22	3.29889e-21
Hoxd9	536.125	-4.45245	0.453914	-9.80903	1.02953e-22	3.33627e-21
Slc16a13	720.248	-3.99778	0.4077	-9.80567	1.06435e-22	3.44412e-21
Gpnmb	157657	10.0366	1.0237	9.80426	1.07937e-22	3.48766e-21
Dleu7	195.415	-5.46914	0.558183	-9.79811	1.14708e-22	3.70111e-21
Gm45187	300.577	9.16609	0.935606	9.79696	1.1603e-22	3.73837e-21
Mrgprx2	452.205	12.1602	1.24143	9.79533	1.17907e-22	3.79338e-21
Apela	598.269	-8.27548	0.844895	-9.79468	1.18672e-22	3.8125e-21
Slc15a4	2001.63	3.20905	0.327681	9.79321	1.20407e-22	3.86271e-21
Scn4b	807.593	-6.73651	0.687922	-9.79256	1.21188e-22	3.88219e-21
Arpp21	207.199	6.65375	0.679535	9.79161	1.22328e-22	3.91309e-21
Tmem139	250.587	-6.71823	0.686154	-9.79114	1.22898e-22	3.92571e-21
Gm14506	497.465	12.298	1.25623	9.78962	1.2476e-22	3.97951e-21
Bex2	414.705	5.71974	0.584516	9.78543	1.30036e-22	4.1419e-21
Plscr2	7883.53	-5.17798	0.529253	-9.78356	1.32469e-22	4.20872e-21
Cth	3878.99	-4.61721	0.471937	-9.78353	1.32511e-22	4.20872e-21
Nudt9	3453.34	2.98152	0.30486	9.77997	1.37251e-22	4.35309e-21
C8a	539.264	-12.6889	1.29763	-9.77847	1.39303e-22	4.41191e-21
Mamdc2	273.022	3.89503	0.398508	9.77405	1.45515e-22	4.60215e-21
Speer9-ps1	455.143	12.1697	1.24571	9.76926	1.52567e-22	4.81836e-21
Rnf183	202.857	-6.02416	0.617256	-9.75957	1.67858e-22	5.29379e-21
Pcsk1	189.611	5.73736	0.588173	9.75455	1.76379e-22	5.55471e-21
Rhov	131.047	-6.62348	0.679437	-9.74849	1.8723e-22	5.88813e-21
Slc15a2	2147.37	-5.9973	0.615563	-9.7428	1.98029e-22	6.21899e-21
Atp6v1g3	1405.99	-6.02343	0.618295	-9.74201	1.99566e-22	6.25847e-21
B3galt5	538.657	-6.12853	0.629225	-9.7398	2.03949e-22	6.38698e-21
Brca1	173.503	4.53788	0.465993	9.73809	2.07419e-22	6.48656e-21
Map3k7cl	1506.71	-5.8907	0.605026	-9.73627	2.11166e-22	6.59452e-21
Aldh18a1	1357.06	4.78689	0.491973	9.72998	2.24635e-22	7.00536e-21
Ahnak2	164.25	4.32948	0.445135	9.72622	2.331e-22	7.2592e-21
Grhpr	2439.45	-3.25971	0.335294	-9.72194	2.43104e-22	7.56022e-21
Scnn1g	603.348	-6.41953	0.660743	-9.71563	2.58641e-22	8.03223e-21
Scin	465.521	-3.14499	0.323972	-9.7076	2.79855e-22	8.679e-21
Spns3	170.797	-4.5751	0.471539	-9.70248	2.9426e-22	9.11309e-21
Actr3b	297.12	4.75995	0.490764	9.69906	3.0428e-22	9.41037e-21
Gabrb3	169.622	-6.44516	0.664538	-9.69872	3.05304e-22	9.429e-21
Paqr7	444.616	-4.6578	0.480302	-9.69765	3.08512e-22	9.51493e-21
Bdh2	3127.7	-4.19398	0.432963	-9.68671	3.43422e-22	1.0577e-20
Efemp1	317.136	-3.50953	0.362735	-9.6752	3.8435e-22	1.1805e-20
Hsd3b2	735.606	-8.0472	0.831732	-9.67523	3.84222e-22	1.1805e-20
Tmem37	1947.52	-5.01611	0.518696	-9.67063	4.01916e-22	1.23276e-20
Inpp5j	392.392	-6.5675	0.679373	-9.66699	4.16444e-22	1.27557e-20
St6galnac3	1208.02	3.56757	0.369642	9.65143	4.84748e-22	1.48276e-20
Plppr4	173.801	-4.66721	0.484097	-9.64106	5.36333e-22	1.63831e-20
Tgm1	349.884	-5.1142	0.530568	-9.6391	5.46657e-22	1.66756e-20
Tnfrsf21	4205.69	-5.11849	0.531445	-9.63127	5.89937e-22	1.79714e-20
Slc4a4	9887.13	-5.6064	0.582983	-9.61675	6.79469e-22	2.06706e-20
Prune2	571.526	5.81398	0.604822	9.61272	7.06579e-22	2.14662e-20
Bche	662.976	3.80772	0.396622	9.60037	7.96584e-22	2.41677e-20
Slc34a3	686.523	-12.075	1.2588	-9.59247	8.60034e-22	2.60574e-20
Gm37494	2872.91	2.74147	0.285809	9.59196	8.64279e-22	2.61506e-20
Cdhr2	727.565	-6.13828	0.640423	-9.58474	9.26926e-22	2.80082e-20
Hoxd10	219.871	-4.01005	0.418415	-9.5839	9.34496e-22	2.81988e-20
AA467197	135.438	4.76193	0.497111	9.57922	9.77761e-22	2.94646e-20
Bex1	472.989	4.00766	0.418495	9.57636	1.0053e-21	3.02536e-20
Sez6l	425.169	12.0712	1.26099	9.57278	1.0407e-21	3.12771e-20
Grin2c	1552.18	6.12941	0.640355	9.5719	1.04961e-21	3.15025e-20
Gcnt2	658.597	-2.99303	0.3127	-9.57157	1.05291e-21	3.15591e-20
Tbc1d24	1815.79	3.30509	0.345798	9.55785	1.2023e-21	3.59885e-20
Kcnk5	872.984	-4.46275	0.467088	-9.55441	1.24291e-21	3.71542e-20
Dtl	105.728	5.04287	0.527966	9.55149	1.27842e-21	3.81648e-20
Col11a1	449.423	7.53005	0.788502	9.54982	1.29923e-21	3.87345e-20
Xylb	2671.49	-5.01093	0.525021	-9.54425	1.37098e-21	4.08189e-20
Dmbt1	377.271	11.8989	1.24718	9.54069	1.41891e-21	4.21901e-20
Kif6	111.503	4.76928	0.499917	9.54014	1.42637e-21	4.23554e-20
Ces2g	128.912	-6.15152	0.644951	-9.53796	1.45669e-21	4.31984e-20
Usp2	1333.47	-5.49816	0.576662	-9.53446	1.50668e-21	4.46217e-20
Tmem98	1415.28	2.93926	0.308406	9.53049	1.56546e-21	4.63012e-20
Bspry	335.77	-3.93374	0.412875	-9.52768	1.60841e-21	4.75087e-20
Gstk1	1007.71	-4.25641	0.447208	-9.51774	1.76987e-21	5.22088e-20
Tmem184a	289.203	-5.16644	0.542881	-9.51672	1.78733e-21	5.26544e-20
Scx	1674.13	5.37124	0.564516	9.51477	1.8212e-21	5.35816e-20
Cat	10243.6	-3.67866	0.386825	-9.50987	1.90905e-21	5.60924e-20
Adra1a	204.932	-6.22504	0.655604	-9.49512	2.19959e-21	6.45444e-20
Slc28a1	155.586	-7.19887	0.758419	-9.49194	2.26774e-21	6.64569e-20
Degs2	128.709	-4.41228	0.464921	-9.49038	2.30195e-21	6.73711e-20
Sucnr1	322.344	-5.90559	0.622421	-9.4881	2.35279e-21	6.87691e-20
Sigirr	973.69	-5.25273	0.553889	-9.48335	2.4625e-21	7.1882e-20
Cfap77	151.432	3.97022	0.418708	9.48209	2.49233e-21	7.26579e-20
Gm40841	180.187	7.60387	0.802025	9.48084	2.52252e-21	7.34421e-20
Nmrk1	1402.75	-4.28781	0.452317	-9.47965	2.55149e-21	7.41891e-20
Smim1	1252.78	-5.32517	0.5627	-9.46361	2.97499e-21	8.63907e-20
Kif21b	1381.06	5.53259	0.585129	9.45533	3.21996e-21	9.33831e-20
Slc25a15	2448.23	-2.68414	0.283949	-9.4529	3.2958e-21	9.54588e-20
A330102I10Rik	344.411	7.29152	0.77213	9.44338	3.60957e-21	1.04411e-19
Slc7a5	1492.64	5.13618	0.543919	9.44291	3.62559e-21	1.04739e-19
Adtrp	1980.52	-5.45082	0.577491	-9.4388	3.77065e-21	1.08789e-19
Mettl7a1	8730.89	-4.23522	0.448784	-9.43709	3.83265e-21	1.10436e-19
Fat3	126.358	5.25493	0.557991	9.41759	4.61554e-21	1.32823e-19
Sarm1	236.272	6.19567	0.657942	9.41675	4.65283e-21	1.33724e-19
Scn8a	160.229	4.92375	0.52362	9.40329	5.28838e-21	1.51795e-19
Mtmr11	477.042	-3.53078	0.375606	-9.40021	5.44553e-21	1.56105e-19
Sfxn1	3172.63	-2.89372	0.308218	-9.38854	6.08403e-21	1.74186e-19
Ebf1	1120.62	3.34234	0.35607	9.38676	6.18733e-21	1.76917e-19
Sh2d4a	380.541	-3.44833	0.367409	-9.38555	6.25918e-21	1.78742e-19
Sgcg	438.474	12.1156	1.29232	9.37513	6.90932e-21	1.97057e-19
B3gat2	632.022	-5.34869	0.571888	-9.35269	8.54492e-21	2.43394e-19
Rab27a	4030.18	2.78233	0.297793	9.34317	9.34911e-21	2.65962e-19
Gm44573	127.834	5.81177	0.623037	9.32813	1.07754e-20	3.06146e-19
Slc6a12	425.361	5.65157	0.606021	9.32571	1.10244e-20	3.12824e-19
Retn	688.245	-11.1705	1.19786	-9.32537	1.10598e-20	3.13432e-19
Diras2	399.589	7.35881	0.790585	9.30807	1.30182e-20	3.68465e-19
Scrn1	659.406	3.63912	0.39142	9.29723	1.44159e-20	4.07508e-19
Myo7a	10208.4	4.98691	0.536511	9.29507	1.47111e-20	4.15328e-19
Itga8	314.776	-3.72637	0.401553	-9.2799	1.69642e-20	4.77732e-19
Hsd17b14	193.123	-8.75714	0.943659	-9.27999	1.69495e-20	4.77732e-19
Bpnt1	3700.64	-2.94685	0.317833	-9.2717	1.83197e-20	5.15255e-19
Hs6st3	410.252	10.2067	1.10117	9.26901	1.87886e-20	5.27781e-19
Lims2	564.365	-4.13847	0.446626	-9.26608	1.93116e-20	5.41791e-19
Syne4	409.843	-3.2492	0.350899	-9.25964	2.05117e-20	5.7474e-19
Pard6g	501.019	3.35992	0.362984	9.25639	2.11453e-20	5.91751e-19
Cxxc5	1289.82	-4.0974	0.442965	-9.24993	2.24632e-20	6.27846e-19
Gm43759	204.431	5.16136	0.559109	9.2314	2.67111e-20	7.45644e-19
Chrna4	435.976	-8.72723	0.946293	-9.22255	2.90114e-20	8.08847e-19
Gm15731	168.167	5.68039	0.616076	9.22027	2.96346e-20	8.25194e-19
Mettl27	250.017	-3.71061	0.402458	-9.21988	2.97427e-20	8.27171e-19
F7	411.484	9.04613	0.982378	9.2084	3.31024e-20	9.19464e-19
Gpr19	351.716	3.18996	0.34669	9.20119	3.54022e-20	9.82125e-19
Gm12678	306.832	-11.8739	1.29093	-9.19791	3.6499e-20	1.0113e-18
Sp5	151.062	-6.63364	0.721233	-9.19764	3.65912e-20	1.0126e-18
Iah1	2243.83	-3.04936	0.331555	-9.19715	3.67572e-20	1.01593e-18
Kirrel3	136.671	5.33629	0.580305	9.19567	3.7267e-20	1.02875e-18
Zfp536	109.911	6.13485	0.667452	9.19145	3.87571e-20	1.06857e-18
Runx2	223.812	3.686	0.401033	9.19126	3.88263e-20	1.06916e-18
Slc5a9	421.926	-6.05639	0.65953	-9.18289	4.19671e-20	1.15281e-18
Afmid	182.013	-4.01957	0.437724	-9.1829	4.19632e-20	1.15281e-18
Ptprs	4048.77	4.12676	0.449439	9.18202	4.23082e-20	1.16075e-18
Vil1	1604.57	-5.12937	0.558998	-9.17601	4.47372e-20	1.22589e-18
Slc16a1	2734.9	3.60042	0.392516	9.17267	4.61441e-20	1.26289e-18
Mkx	191.138	4.43669	0.483929	9.16806	4.81623e-20	1.31651e-18
Map7d2	110.069	6.01056	0.655657	9.16724	4.85289e-20	1.32492e-18
Galnt18	552.929	-3.89767	0.425314	-9.16423	4.99039e-20	1.36079e-18
Arhgef19	198.201	-5.38785	0.588194	-9.15999	5.19025e-20	1.41357e-18
Gm44386	341.143	-6.58347	0.718763	-9.15945	5.21643e-20	1.41897e-18
Cdkn1c	274.006	-4.2026	0.459031	-9.15538	5.41645e-20	1.47159e-18
F11r	1294.77	-2.82249	0.308475	-9.14982	5.70297e-20	1.54755e-18
Igfbp7	17100.7	-3.15781	0.34522	-9.14725	5.8401e-20	1.58284e-18
Mybpc1	163.62	7.44787	0.814421	9.14498	5.96407e-20	1.61449e-18
Usp35	292.167	3.52598	0.385853	9.13815	6.35287e-20	1.71766e-18
Chdh	2608.39	-5.70143	0.6242	-9.13398	6.60261e-20	1.78302e-18
A4galt	352.017	-3.1333	0.34312	-9.13181	6.73623e-20	1.81691e-18
Bphl	4755.47	-4.36165	0.477646	-9.13155	6.75224e-20	1.81904e-18
Hgfac	188.44	-5.62829	0.61638	-9.1312	6.77445e-20	1.82282e-18
Hykk	1767.37	-5.03784	0.551762	-9.13046	6.82119e-20	1.8332e-18
Rph3al	125.667	-4.39425	0.482226	-9.11243	8.05584e-20	2.16241e-18
Cdkn1a	1049.84	3.09404	0.339654	9.10939	8.28477e-20	2.22119e-18
AF529169	170.613	5.18426	0.569201	9.10796	8.39428e-20	2.24786e-18
Hcar1	101.562	-5.13325	0.564034	-9.10096	8.95391e-20	2.39485e-18
Klhl29	731.005	3.59657	0.395299	9.09835	9.17134e-20	2.45007e-18
Veph1	514.793	-4.74401	0.521469	-9.09738	9.25342e-20	2.46905e-18
Gm2a	4499.8	-2.90673	0.319622	-9.09426	9.52302e-20	2.53796e-18
Epb41l4b	470.641	-3.67749	0.40465	-9.0881	1.00789e-19	2.68291e-18
Snph	122.79	5.49346	0.605073	9.07899	1.09584e-19	2.91355e-18
Slc16a14	707.228	-6.21101	0.684373	-9.07548	1.1318e-19	3.0056e-18
E330034G19Rik	291.929	7.92629	0.874169	9.06723	1.22084e-19	3.2382e-18
Cdc7	149.919	3.86346	0.426473	9.0591	1.31535e-19	3.48474e-18
Tppp	103.567	-4.64882	0.513328	-9.05625	1.35018e-19	3.57279e-18
Tecpr1	12263.7	4.91561	0.54293	9.05385	1.38011e-19	3.64767e-18
Synm	1392.51	5.46413	0.603526	9.05367	1.38239e-19	3.64938e-18
Cd81	4269.63	-2.88266	0.318464	-9.05175	1.40701e-19	3.71001e-18
Slc6a4	157.158	-5.96125	0.658644	-9.0508	1.41923e-19	3.73781e-18
Irf6	284.329	-3.79779	0.419631	-9.05032	1.42551e-19	3.74993e-18
Myo15b	944.842	-5.34363	0.590808	-9.04462	1.50188e-19	3.94619e-18
Nat8	865.679	-5.47955	0.606377	-9.03654	1.61705e-19	4.24382e-18
Sugct	2053.4	-4.30405	0.476349	-9.03549	1.63266e-19	4.27976e-18
Rhbg	156.955	-6.00806	0.664985	-9.03488	1.64182e-19	4.29872e-18
Pck1	28973.8	-5.86001	0.648655	-9.0341	1.65362e-19	4.32455e-18
Lactb2	10573.3	-3.57855	0.396154	-9.03322	1.6669e-19	4.35312e-18
2310030G06Rik	364.798	-3.37028	0.373102	-9.03312	1.66844e-19	4.35312e-18
Enpp6	1606.84	-3.07153	0.340127	-9.03054	1.70834e-19	4.45203e-18
Tmem207	320.616	-11.9373	1.32206	-9.02932	1.72738e-19	4.49642e-18
Gm15889	213.319	-5.99557	0.664054	-9.02874	1.73662e-19	4.51522e-18
St14	876.997	-4.1638	0.461183	-9.02852	1.74009e-19	4.51898e-18
Pllp	120.299	-6.32799	0.701514	-9.02047	1.87281e-19	4.858e-18
Inpp5a	5142.47	3.24675	0.360165	9.01462	1.97551e-19	5.11848e-18
Prr5	272.744	-4.29446	0.476577	-9.01105	2.04087e-19	5.2817e-18
Cryz	6534.58	-3.52304	0.391024	-9.00977	2.06485e-19	5.33757e-18
Tmem140	1260.19	3.81588	0.423638	9.0074	2.11004e-19	5.44181e-18
Abcd2	102.226	-4.57495	0.507909	-9.00742	2.10958e-19	5.44181e-18
Acat3	138.738	-4.13235	0.458948	-9.00396	2.17727e-19	5.60874e-18
Sycp2	290.55	6.63246	0.736724	9.00264	2.2036e-19	5.67003e-18
Pdk4	5216.57	3.62007	0.40255	8.99286	2.40877e-19	6.19081e-18
Ndrg1	10407	-3.61955	0.40253	-8.99201	2.42756e-19	6.23196e-18
Ugt1a10	189.798	-4.95143	0.550884	-8.98816	2.51395e-19	6.44633e-18
Smpdl3a	5468.47	-3.54699	0.394671	-8.9872	2.5361e-19	6.49566e-18
C1qtnf12	960.923	-3.41889	0.381006	-8.97331	2.8773e-19	7.36115e-18
Gm9973	637.35	-11.9668	1.33452	-8.96714	3.04321e-19	7.77672e-18
Rapgef3	1198.05	-3.6466	0.40669	-8.96656	3.05932e-19	7.80896e-18
Amy1	95.6156	-4.51615	0.503808	-8.96403	3.13021e-19	7.98078e-18
Eda2r	509.144	4.24733	0.473858	8.96329	3.15121e-19	8.02517e-18
Hnf1a	398.307	-6.15564	0.686965	-8.96062	3.22851e-19	8.21269e-18
Prom1	1608.73	-4.15695	0.46409	-8.95721	3.32993e-19	8.46105e-18
Dennd2a	676.742	2.74735	0.30679	8.95515	3.39273e-19	8.61082e-18
Arhgef16	761.748	-3.90561	0.436386	-8.94989	3.55842e-19	9.02112e-18
Met	1594.45	-4.50146	0.503008	-8.94908	3.58462e-19	9.07726e-18
Krt8	1197.08	-2.77116	0.309741	-8.94669	3.66289e-19	9.26497e-18
Tspan10	590.564	11.5833	1.29544	8.9416	3.8358e-19	9.69134e-18
Rell1	2919.6	3.45271	0.386879	8.92452	4.47641e-19	1.12971e-17
Ryr2	163.875	4.05497	0.454391	8.92397	4.49879e-19	1.13408e-17
Sfrp1	2383.75	-4.22758	0.473933	-8.9202	4.65443e-19	1.17199e-17
Dmrtc1a	111.229	4.66464	0.523027	8.91855	4.72432e-19	1.18825e-17
Thbs2	1196.46	3.85542	0.432328	8.91781	4.75594e-19	1.19486e-17
Gpr45	324.356	9.85272	1.10516	8.91519	4.86978e-19	1.22209e-17
Elmo3	482.478	-3.26648	0.366481	-8.91309	4.96288e-19	1.24406e-17
Nek6	1628.54	2.92033	0.327674	8.91228	4.99941e-19	1.25041e-17
Abca8a	406.4	-3.72982	0.418502	-8.9123	4.99825e-19	1.25041e-17
Igsf5	498.311	-5.32806	0.597898	-8.91132	5.0428e-19	1.25986e-17
Msl3l2	172.48	3.64425	0.408959	8.91105	5.05513e-19	1.26153e-17
Nectin3	1783.84	-2.55204	0.286771	-8.89923	5.62348e-19	1.4018e-17
Fitm1	318.048	-5.12441	0.576811	-8.88403	6.44821e-19	1.60559e-17
Gm39458	231.66	6.94212	0.781945	8.87801	6.80672e-19	1.69297e-17
Nuak2	1098.51	-4.21628	0.4751	-8.87452	7.02328e-19	1.7449e-17
Pcsk6	352.767	-7.01612	0.790617	-8.87424	7.04108e-19	1.74738e-17
Slc26a1	802.109	-5.39075	0.607594	-8.87229	7.16587e-19	1.77637e-17
Lrrc66	200.212	-11.2602	1.26927	-8.87138	7.22448e-19	1.78892e-17
Cdhr5	1760.03	-5.44565	0.613925	-8.87022	7.30019e-19	1.80567e-17
Ftcd	84.4413	-6.33519	0.714509	-8.86649	7.54904e-19	1.86516e-17
Arhgap19	428.443	3.51581	0.396747	8.86161	7.88694e-19	1.94649e-17
Plscr4	265.513	-3.27646	0.369742	-8.86147	7.89681e-19	1.94678e-17
Slc17a2	299.421	-9.97701	1.12595	-8.861	7.92971e-19	1.95273e-17
Rbm11	288.638	3.63086	0.409769	8.86075	7.94785e-19	1.95505e-17
Slc16a11	265.564	-3.40546	0.384427	-8.85852	8.10827e-19	1.99232e-17
Tmem181a	972.054	3.1147	0.351618	8.85819	8.13262e-19	1.99611e-17
Cadps2	357.57	-4.29555	0.485094	-8.85508	8.36213e-19	2.05019e-17
Brinp2	171.132	5.60572	0.633403	8.85016	8.73936e-19	2.14033e-17
Cacna1a	598.522	4.12978	0.466703	8.84885	8.84259e-19	2.16324e-17
Fbxo40	218.018	-4.80805	0.543565	-8.84539	9.12056e-19	2.22881e-17
Mlxipl	853.011	-3.65429	0.413272	-8.84234	9.37344e-19	2.2881e-17
Npnt	2440.84	-4.53402	0.51284	-8.84101	9.48603e-19	2.31306e-17
Pxylp1	136.796	-4.42292	0.500554	-8.83605	9.91625e-19	2.41533e-17
Mdga1	81.9838	4.79684	0.542979	8.83429	1.00732e-18	2.45089e-17
Ces1f	1623	-5.88475	0.666631	-8.8276	1.06943e-18	2.59918e-17
1700016C15Rik	176.014	-5.40772	0.61282	-8.82431	1.10139e-18	2.67394e-17
Gm33023	75.5	-5.51519	0.625047	-8.82363	1.10811e-18	2.68735e-17
Nipal1	306.777	3.82492	0.433978	8.81364	1.21145e-18	2.93479e-17
Efemp2	1628.34	3.59151	0.407748	8.80817	1.27203e-18	3.07819e-17
Apoc3	160.073	-5.72799	0.650603	-8.80413	1.31877e-18	3.18786e-17
Gbp2	286.058	-3.18265	0.362265	-8.78543	1.55772e-18	3.75734e-17
Gm44451	404.738	11.0375	1.25634	8.78543	1.55769e-18	3.75734e-17
Lrp8	1367.98	4.24343	0.483446	8.77747	1.672e-18	4.02865e-17
Tmem255a	82.1123	5.04735	0.575263	8.77399	1.7245e-18	4.15069e-17
Defb41	193.119	10.9327	1.24642	8.77133	1.76575e-18	4.2454e-17
Stox2	4239.35	5.43062	0.619304	8.76891	1.80403e-18	4.33276e-17
Pomk	1234.15	2.46396	0.281205	8.76217	1.9152e-18	4.59483e-17
Dcn	22881.1	4.29773	0.490632	8.75957	1.95999e-18	4.69726e-17
Wfdc16	191.546	-11.1943	1.27843	-8.75624	2.0187e-18	4.83277e-17
Gdf11	648.673	3.57399	0.40844	8.75035	2.127e-18	5.08421e-17
Fmn2	164.003	8.28331	0.946634	8.75028	2.12827e-18	5.08421e-17
Esrp2	362.47	-4.06211	0.464372	-8.74752	2.18094e-18	5.20446e-17
Prok2	227.042	11.1666	1.27709	8.74372	2.25553e-18	5.37673e-17
Gm6185	156.231	8.22835	0.941111	8.74322	2.26551e-18	5.39476e-17
Acnat1	563.153	-7.58141	0.867486	-8.73952	2.34094e-18	5.56844e-17
Kcnj15	5724.26	-6.2415	0.714487	-8.73564	2.42273e-18	5.75688e-17
Csmd2	194.081	10.9399	1.25243	8.73488	2.43919e-18	5.78983e-17
Rab17	1263.75	-6.84217	0.783456	-8.73332	2.47306e-18	5.86402e-17
Prkag2os2	104.261	4.34264	0.497416	8.73039	2.53806e-18	6.01176e-17
Gsn	2817.52	-3.2213	0.368993	-8.72996	2.54755e-18	6.02786e-17
Zfp467	699.074	-3.13311	0.359228	-8.72179	2.7385e-18	6.47281e-17
B3gnt5	249.99	5.23925	0.601303	8.71317	2.95499e-18	6.97714e-17
Abca4	129.707	-4.57441	0.525098	-8.71153	2.99796e-18	7.07114e-17
Dusp9	122.624	-5.59284	0.642131	-8.7098	3.04409e-18	7.17236e-17
Cpn1	1595.92	-2.46376	0.28288	-8.70955	3.05073e-18	7.18047e-17
Agtr1a	457.109	-3.82414	0.439109	-8.70887	3.06921e-18	7.21636e-17
Dmp1	209.599	11.0512	1.2692	8.70721	3.11441e-18	7.31494e-17
Oca2	198.803	10.9745	1.26091	8.7036	3.21509e-18	7.5435e-17
Enpp2	2658.05	-4.40901	0.507059	-8.69526	3.46045e-18	8.11066e-17
Cldn16	247.757	-4.94706	0.569134	-8.69227	3.55264e-18	8.31801e-17
Nccrp1	184.667	-11.1436	1.28414	-8.67785	4.03329e-18	9.4335e-17
Tmem171	168.505	-3.78453	0.436318	-8.67379	4.1798e-18	9.76597e-17
Dnajc12	3505.81	-5.69202	0.656643	-8.66837	4.38354e-18	1.02313e-16
Tjp3	255.779	-4.54113	0.523941	-8.66725	4.42666e-18	1.03212e-16
Rorb	630.767	6.6171	0.76371	8.66442	4.538e-18	1.05698e-16
Nedd9	787.666	-2.9886	0.345289	-8.65535	4.91418e-18	1.1434e-16
Faah	410.82	-4.90058	0.566366	-8.65267	5.03077e-18	1.16932e-16
Ntrk3	692.135	4.31256	0.498652	8.64845	5.22045e-18	1.21214e-16
Smim5	462.086	-4.6831	0.541591	-8.64694	5.2901e-18	1.22704e-16
Scp2	10199.6	-2.43484	0.281652	-8.64486	5.38731e-18	1.24829e-16
Cyp4b1	2818.18	-4.234	0.490403	-8.63372	5.93903e-18	1.37471e-16
Robo1	471.398	3.478	0.403513	8.61929	6.73685e-18	1.55777e-16
Gdpd1	328.586	3.31944	0.385305	8.6151	6.98807e-18	1.61419e-16
Slc35f2	165.275	-5.30181	0.615555	-8.61305	7.11395e-18	1.64157e-16
Mthfd2	374.025	2.73729	0.317998	8.60789	7.4419e-18	1.71547e-16
Vwa1	811.597	-3.92527	0.456116	-8.60585	7.57512e-18	1.74438e-16
Plekhb1	489.314	-4.72441	0.549096	-8.60399	7.69942e-18	1.77118e-16
Mras	1718.15	2.97413	0.345727	8.60252	7.79825e-18	1.79207e-16
Prodh	2144.34	-4.44696	0.517454	-8.59392	8.40526e-18	1.92959e-16
Gldc	3162.35	-4.85985	0.566076	-8.58516	9.07107e-18	2.0803e-16
Nrsn1	167.835	10.7305	1.25024	8.58274	9.26422e-18	2.12242e-16
Hsd11b2	1702.85	-4.98611	0.581345	-8.57685	9.75085e-18	2.23162e-16
Plxnc1	403.751	3.19914	0.373005	8.57668	9.7654e-18	2.23266e-16
Ces2b	239.851	-6.3904	0.745148	-8.57601	9.8217e-18	2.24324e-16
Tmem246	328.035	-3.81338	0.444821	-8.57284	1.00967e-17	2.3037e-16
Pfkfb2	1415.84	3.7569	0.438245	8.57259	1.01179e-17	2.30618e-16
St8sia6	431.487	-4.24419	0.495344	-8.56816	1.0515e-17	2.39425e-16
2310034O05Rik	297.369	11.5558	1.34927	8.5645	1.08542e-17	2.46898e-16
Hmx2	109.085	-7.50721	0.876958	-8.56051	1.12365e-17	2.55333e-16
Lrrc7	174.588	10.7872	1.26033	8.55899	1.13859e-17	2.58465e-16
Bmp4	374.433	-3.96275	0.46359	-8.54798	1.25262e-17	2.84064e-16
Reep2	160.318	4.88533	0.571744	8.54462	1.28959e-17	2.9215e-16
Mccc2	2255.09	-2.38497	0.279198	-8.5422	1.31688e-17	2.98031e-16
Hepacam2	208.493	-4.6157	0.540806	-8.53486	1.40323e-17	3.17252e-16
Sord	26076.6	-3.00546	0.352399	-8.52857	1.48168e-17	3.34649e-16
Slc36a4	1496.34	3.00163	0.352006	8.52723	1.49897e-17	3.38214e-16
Pls1	829.032	-2.99932	0.351877	-8.52376	1.54453e-17	3.48142e-16
Nckap5l	816.01	4.35829	0.511623	8.51856	1.61552e-17	3.63778e-16
Pbld2	353.995	-3.5221	0.413834	-8.51091	1.72576e-17	3.88209e-16
Gfra1	715.047	2.78975	0.327848	8.50927	1.75026e-17	3.93326e-16
Slc22a30	185.284	-6.26108	0.73604	-8.50644	1.79356e-17	4.02651e-16
B3galt2	81.2429	-5.63482	0.662558	-8.50464	1.82154e-17	4.08522e-16
Gm44120	471.221	-5.78799	0.680792	-8.50185	1.86594e-17	4.18059e-16
1700028J19Rik	167.474	-5.49482	0.646505	-8.49927	1.90788e-17	4.2703e-16
Efcab1	139.008	8.04359	0.946843	8.49517	1.97652e-17	4.41949e-16
2310002L09Rik	186.463	10.8819	1.28101	8.49477	1.98328e-17	4.43018e-16
Kcne1	175.772	-5.51705	0.649634	-8.49255	2.02152e-17	4.5111e-16
Gm2237	93.0458	4.51979	0.533394	8.47364	2.37842e-17	5.30223e-16
Vstm5	271.009	-5.41238	0.639346	-8.46549	2.55089e-17	5.68106e-16
Pde7a	2058.01	2.53443	0.299409	8.46476	2.56672e-17	5.71063e-16
Ptger3	7811.48	2.97314	0.351278	8.46378	2.58841e-17	5.75317e-16
Zfp28	464.702	2.78872	0.32953	8.46274	2.6116e-17	5.79893e-16
Hcn1	161.967	8.18605	0.967577	8.46036	2.66553e-17	5.91282e-16
Ogn	594.427	-3.45491	0.408372	-8.4602	2.66916e-17	5.91501e-16
Ccdc13	96.9737	6.34862	0.750734	8.45656	2.7539e-17	6.09675e-16
Tmem221	111.372	-4.34137	0.513798	-8.44956	2.92405e-17	6.46703e-16
Cldn7	409.921	-3.43698	0.40696	-8.44551	3.02723e-17	6.68861e-16
Gm37021	159.81	10.6596	1.26275	8.44154	3.13187e-17	6.91299e-16
Zfp365	120.868	6.16551	0.731655	8.42679	3.55284e-17	7.83447e-16
Slc6a19	5289.56	-2.8664	0.340161	-8.4266	3.55854e-17	7.83931e-16
Cmah	810.39	-5.81743	0.690457	-8.42547	3.59301e-17	7.90744e-16
Fmo4	382.018	-6.04963	0.718604	-8.41858	3.81081e-17	8.37854e-16
Gm10639	602.953	-5.81617	0.691309	-8.41327	3.98737e-17	8.75811e-16
Bhlhe41	2186.61	5.13194	0.611024	8.39891	4.50628e-17	9.88818e-16
Hps4	2157.35	3.67951	0.438188	8.39709	4.57661e-17	1.00326e-15
1810019D21Rik	164.466	-4.19326	0.5	-8.38653	5.00714e-17	1.09657e-15
Ncoa7	1743.61	-2.65828	0.317006	-8.38558	5.04781e-17	1.10439e-15
Tmem25	449.107	-3.88878	0.463986	-8.38125	5.23682e-17	1.14351e-15
Onecut2	271.686	10.4627	1.24835	8.38127	5.23603e-17	1.14351e-15
Pole	197.116	3.16573	0.377775	8.37994	5.29557e-17	1.15521e-15
Mttp	389.135	-3.37009	0.402211	-8.37892	5.34172e-17	1.16414e-15
Flrt2	669.008	3.26217	0.389369	8.3781	5.37896e-17	1.17112e-15
Trpv5	292.629	-4.97952	0.594486	-8.37618	5.46742e-17	1.18922e-15
Rap2a	2310.6	2.70498	0.323015	8.37417	5.56142e-17	1.20849e-15
Atl1	309.028	3.65628	0.436827	8.37008	5.75787e-17	1.24996e-15
Prkag2	6454.48	3.26368	0.389983	8.36878	5.82154e-17	1.26256e-15
Fam13a	1161.3	-3.31924	0.396658	-8.36801	5.8601e-17	1.26969e-15
Cdk1	224.356	3.59783	0.429983	8.36738	5.89112e-17	1.27517e-15
Cldn19	351.815	-3.65442	0.437006	-8.36241	6.14508e-17	1.32886e-15
Vill	574.206	-4.39472	0.52563	-8.36086	6.22636e-17	1.34513e-15
Gm4610	150.669	10.575	1.26524	8.35813	6.37221e-17	1.37531e-15
Gm15638	224.998	-5.60851	0.67133	-8.35432	6.58099e-17	1.41901e-15
Ip6k3	184.095	4.41515	0.529035	8.34567	7.0812e-17	1.52539e-15
Ogdhl	4489.38	4.66397	0.559048	8.3427	7.2613e-17	1.56268e-15
Ptgds	3880.76	5.41757	0.649668	8.33899	7.49301e-17	1.611e-15
Tex13b	147.554	10.5442	1.2645	8.33863	7.51533e-17	1.61424e-15
P2ry2	151.743	-3.82019	0.458832	-8.32589	8.36962e-17	1.79601e-15
Gm13855	166.408	-7.51471	0.902928	-8.3226	8.60509e-17	1.84477e-15
Gss	4036.43	-3.60825	0.43371	-8.31951	8.83305e-17	1.89183e-15
Msra	3902.94	-2.60174	0.312823	-8.31699	9.0225e-17	1.93056e-15
Dnajc27	524.201	2.73816	0.329405	8.31243	9.376e-17	2.00428e-15
0610006L08Rik	170.869	-6.43299	0.774265	-8.3085	9.69163e-17	2.06977e-15
Gna14	153.061	-3.9709	0.478746	-8.29437	1.09161e-16	2.32905e-15
Tusc5	88.7806	-4.15017	0.500624	-8.29	1.13245e-16	2.41387e-15
Lhx1os	184.781	-6.29059	0.759055	-8.28739	1.15761e-16	2.46515e-15
Mal2	1034.27	-4.19418	0.506692	-8.27757	1.25717e-16	2.67208e-15
1700109G14Rik	153.657	10.6026	1.28088	8.27763	1.25655e-16	2.67208e-15
Cfap52	408.189	5.57718	0.67412	8.27328	1.30327e-16	2.76482e-15
Ppp1r3g	138.757	10.4562	1.26385	8.27331	1.30292e-16	2.76482e-15
Nudt4	11350.8	-2.33981	0.283016	-8.26743	1.36883e-16	2.90114e-15
Tmem61	105.626	-6.87284	0.83137	-8.26689	1.37498e-16	2.91142e-15
4930452B06Rik	273.431	3.16519	0.382931	8.26569	1.38892e-16	2.93816e-15
Arhgef3	751.117	-2.99079	0.362063	-8.26041	1.45174e-16	3.06575e-15
Spink8	423.376	-7.5268	0.911191	-8.26039	1.45198e-16	3.06575e-15
Chadl	82.2739	-4.22871	0.511976	-8.25959	1.46174e-16	3.08343e-15
Ddhd2	2618	2.97036	0.359731	8.25716	1.49174e-16	3.14377e-15
Il17re	206.272	-4.89725	0.593199	-8.25566	1.51066e-16	3.18063e-15
Dusp14	184.425	-4.14016	0.50154	-8.25489	1.52036e-16	3.19805e-15
Gm42517	138.653	4.08485	0.494865	8.25449	1.52557e-16	3.20599e-15
AI506816	1786.95	3.65509	0.442855	8.25349	1.5384e-16	3.22991e-15
Sh3pxd2b	1554.12	4.45179	0.53941	8.25307	1.54372e-16	3.23806e-15
Aass	5323.84	-2.32168	0.281571	-8.24545	1.64544e-16	3.44818e-15
Mogat2	275.168	-7.34981	0.891684	-8.24262	1.6848e-16	3.52735e-15
Bhmt	333.606	-5.27295	0.640766	-8.22914	1.88558e-16	3.94403e-15
Slc25a45	375.01	-2.89881	0.352438	-8.22501	1.95174e-16	4.07859e-15
Aloxe3	132.317	7.60672	0.925049	8.22304	1.98404e-16	4.14221e-15
Cd164l2	130.609	-7.24052	0.881295	-8.21577	2.10808e-16	4.39707e-15
Adrb3	105.607	-10.3369	1.25874	-8.21211	2.1734e-16	4.52909e-15
Gm47063	132.392	10.3884	1.26542	8.20946	2.22177e-16	4.62559e-15
Acsm3	65.616	-5.57528	0.680696	-8.19055	2.60033e-16	5.40869e-15
Dpys	225.985	-4.76042	0.581858	-8.18141	2.80542e-16	5.82986e-15
Fam187b	105.57	-7.45132	0.910779	-8.18125	2.80911e-16	5.83209e-15
Wnk4	1484.29	-4.71853	0.576852	-8.17978	2.84357e-16	5.89816e-15
Plxna4	2020.79	5.012	0.613194	8.1736	2.99314e-16	6.20265e-15
Slc22a6	3719.97	-5.69689	0.697586	-8.16658	3.1725e-16	6.56825e-15
Mogat1	305.825	-4.55213	0.557513	-8.16505	3.2129e-16	6.64574e-15
Timd2	76.796	-5.97966	0.73294	-8.15847	3.39301e-16	7.0118e-15
3425401B19Rik	119.442	10.2398	1.25546	8.15621	3.45692e-16	7.13729e-15
Sowahb	310.728	-5.20536	0.638273	-8.15539	3.48061e-16	7.17956e-15
Mpst	2576.94	-3.88162	0.475978	-8.15504	3.4907e-16	7.19375e-15
Car5a	129.801	-10.6316	1.30407	-8.15262	3.56138e-16	7.33263e-15
Lad1	1745.26	-4.74178	0.582275	-8.14355	3.83851e-16	7.89596e-15
Gys2	156.975	-4.9535	0.608382	-8.14208	3.8855e-16	7.98526e-15
Slc30a2	314.915	-4.75615	0.584323	-8.1396	3.96593e-16	8.14309e-15
Cnksr1	112.53	-4.53746	0.557555	-8.13814	4.01408e-16	8.23439e-15
Pex11a	925.738	-3.10383	0.381627	-8.13316	4.1825e-16	8.57201e-15
Birc5	139.824	3.68046	0.452682	8.13035	4.28066e-16	8.76516e-15
Gm3468	67.9248	5.35666	0.65909	8.12735	4.38763e-16	8.97598e-15
Vegfb	3739.7	2.48499	0.305807	8.12601	4.43641e-16	9.06747e-15
Trabd2b	1297.08	-5.71782	0.704162	-8.12003	4.66058e-16	9.51694e-15
Sim1	281.38	-4.29842	0.529619	-8.11606	4.81573e-16	9.82479e-15
Plekhg3	1390.85	-4.25929	0.525143	-8.11073	5.03179e-16	1.02562e-14
Azgp1	185.755	-8.68853	1.07142	-8.10933	5.08982e-16	1.03651e-14
Ephx1	8005.97	3.12282	0.385122	8.10866	5.11791e-16	1.04128e-14
Rap1gap2	793.715	-4.88155	0.602859	-8.09733	5.61776e-16	1.14194e-14
Apba1	476.441	3.98603	0.492386	8.09532	5.71124e-16	1.15988e-14
Gm15825	192.801	9.05252	1.11985	8.08367	6.28442e-16	1.27513e-14
Sod3	4423.1	-4.64084	0.574214	-8.08207	6.36769e-16	1.29086e-14
Rbp4	243.665	-6.55511	0.811202	-8.08073	6.43786e-16	1.3039e-14
Tubb5	4329.72	2.24653	0.278066	8.07912	6.52347e-16	1.31885e-14
Hs3st3b1	117.459	-4.95886	0.613783	-8.07917	6.52107e-16	1.31885e-14
Slc38a3	563.379	-4.41365	0.546393	-8.0778	6.59479e-16	1.33206e-14
Them6	524.228	-3.62626	0.448926	-8.07764	6.6031e-16	1.33254e-14
Tmem176b	7876.86	-2.40825	0.298337	-8.07223	6.90242e-16	1.39169e-14
Dcaf17	1481.25	2.47469	0.306702	8.06872	7.1039e-16	1.43102e-14
Gm38534	100.328	7.08074	0.877663	8.06772	7.16233e-16	1.44149e-14
Gcnt1	8247.32	-2.57587	0.319537	-8.06125	7.55189e-16	1.51716e-14
Aard	100.821	5.73108	0.710938	8.0613	7.54858e-16	1.51716e-14
Cubn	4673.42	-5.81215	0.721485	-8.05581	7.8954e-16	1.58475e-14
Klhl14	86.4016	-4.533	0.56278	-8.05466	7.97019e-16	1.59833e-14
Plekhd1	111.846	-5.62781	0.699366	-8.04701	8.48401e-16	1.69984e-14
Kctd16	248.761	10.3357	1.2846	8.04588	8.56304e-16	1.71414e-14
Adra1d	291.856	5.03635	0.626004	8.04525	8.60698e-16	1.7214e-14
Bco2	90.3774	-4.10662	0.511275	-8.03211	9.58108e-16	1.9145e-14
Srm	1292.48	2.51823	0.313713	8.02718	9.97414e-16	1.99127e-14
Rilp	277.247	-4.05522	0.505323	-8.02501	1.01517e-15	2.02491e-14
Gm12968	125.683	7.35853	0.917291	8.02202	1.04018e-15	2.07295e-14
Sh3yl1	568.802	-3.20325	0.399526	-8.01762	1.0781e-15	2.14661e-14
Lsm11	489.575	2.4518	0.305845	8.01649	1.08808e-15	2.16454e-14
Ctnnd2	146.965	5.12353	0.639269	8.01466	1.10439e-15	2.19504e-14
Jazf1	199.892	4.47176	0.558294	8.00968	1.15004e-15	2.28374e-14
Ube2u	189.916	-6.66359	0.83212	-8.00796	1.16626e-15	2.31389e-14
Glul	11807.1	-3.22229	0.402899	-7.99777	1.26693e-15	2.51139e-14
Gm43566	99.3237	4.55237	0.569404	7.99498	1.29598e-15	2.5667e-14
Slc46a3	223.57	-3.07089	0.384716	-7.98221	1.43737e-15	2.8442e-14
Dclk3	596.713	-5.23757	0.656185	-7.98185	1.44157e-15	2.85e-14
Celf2	2021.02	3.60827	0.452072	7.98164	1.44405e-15	2.85238e-14
Rnf144a	1192.75	2.46436	0.308826	7.97977	1.46603e-15	2.89324e-14
Gcdh	5610.17	-2.44154	0.306042	-7.9778	1.48961e-15	2.93719e-14
Acy1	2048.52	-3.18709	0.40005	-7.96675	1.62908e-15	3.20936e-14
Plek2	100.874	-5.79911	0.72816	-7.96406	1.66488e-15	3.277e-14
Pccb	5776.51	-2.61609	0.328543	-7.96271	1.68311e-15	3.30997e-14
Sult1b1	118.163	-7.2837	0.915122	-7.95926	1.73064e-15	3.40046e-14
Palm	1504.45	-2.96464	0.372583	-7.95699	1.7628e-15	3.4606e-14
Eef1a2	101.253	10.0012	1.25698	7.95652	1.76942e-15	3.47054e-14
Mcoln2	115.395	-5.99998	0.754484	-7.95243	1.82883e-15	3.58392e-14
Car14	760.245	-3.10435	0.390449	-7.95072	1.85438e-15	3.63082e-14
Ace	2212	-5.22187	0.656854	-7.94981	1.86802e-15	3.65113e-14
Sfmbt2	81.4594	6.05306	0.761408	7.94982	1.86776e-15	3.65113e-14
Ankrd45	321.244	3.01675	0.379509	7.94909	1.8788e-15	3.66899e-14
Gm15318	162.142	-9.08711	1.14344	-7.94717	1.90821e-15	3.72317e-14
Prc1	167.101	3.39014	0.426662	7.94572	1.93059e-15	3.76355e-14
Rnaset2b	539.408	2.91116	0.366457	7.94407	1.95654e-15	3.81083e-14
Cenpe	156.432	3.98776	0.50225	7.93981	2.02499e-15	3.94071e-14
Olfml3	474.04	-3.08276	0.388312	-7.93888	2.04008e-15	3.96663e-14
Tex11	188.762	9.93604	1.25179	7.93743	2.06408e-15	4.0098e-14
Tcf21	665.263	-4.93376	0.621714	-7.93574	2.09248e-15	4.05793e-14
Ano9	92.8038	-3.91798	0.49371	-7.93578	2.0917e-15	4.05793e-14
B4galnt3	343.558	-6.03272	0.760383	-7.93379	2.12558e-15	4.11853e-14
Gstm1	3373.5	-3.34142	0.421186	-7.93336	2.13302e-15	4.12937e-14
Dab2	4854.97	-4.19077	0.528503	-7.9295	2.20036e-15	4.25237e-14
Rad50	3482.43	4.50203	0.567756	7.92951	2.20014e-15	4.25237e-14
Gm15962	90.8189	-5.57566	0.703303	-7.92781	2.23042e-15	4.30674e-14
Pcdh10	119.628	10.2414	1.292	7.92677	2.24924e-15	4.33935e-14
Hgsnat	4497.7	2.57783	0.32541	7.92179	2.34112e-15	4.51271e-14
Alcam	481.855	-3.28219	0.414443	-7.91952	2.3842e-15	4.59179e-14
Cyp4f14	81.7752	-7.13115	0.900508	-7.91902	2.39382e-15	4.60634e-14
Cyp24a1	595.173	-3.90533	0.493485	-7.91376	2.49722e-15	4.80119e-14
Tnfsf10	916.405	-3.6705	0.464407	-7.90363	2.70892e-15	5.20374e-14
Slc7a3	106.803	4.96534	0.628539	7.89982	2.79314e-15	5.36091e-14
Lgals3	4526.25	2.86889	0.363182	7.89934	2.80388e-15	5.37691e-14
Ctsd	30738.4	2.35145	0.297687	7.89908	2.80964e-15	5.38335e-14
Zmynd10	394.022	-6.52897	0.827039	-7.89439	2.91729e-15	5.58004e-14
Tlr5	73.7955	4.13197	0.523403	7.89444	2.91627e-15	5.58004e-14
Man1c1	1100.29	3.49729	0.443081	7.89312	2.94725e-15	5.63252e-14
Epb41l4a	1003.11	2.64539	0.33527	7.89033	3.01396e-15	5.75508e-14
Tubb3	106.92	6.55006	0.830177	7.88995	3.02311e-15	5.76765e-14
Stard5	2213.56	-2.53996	0.322145	-7.8845	3.15796e-15	6.01977e-14
Asns	766.768	3.15185	0.399822	7.88313	3.19283e-15	6.08106e-14
Hmgcs2	834.262	-4.16036	0.527942	-7.88034	3.26503e-15	6.21328e-14
Zkscan2	122.989	5.03917	0.639533	7.87945	3.28825e-15	6.25215e-14
Gm47708	539.807	-7.79344	0.989216	-7.8784	3.31602e-15	6.29959e-14
Gm8281	95.0779	9.91036	1.25842	7.87523	3.40108e-15	6.4557e-14
Rpp25	101.852	3.51838	0.446911	7.87265	3.47203e-15	6.58478e-14
Btd	1144.6	-2.57532	0.327279	-7.86888	3.57843e-15	6.78082e-14
Crmp1	226.821	5.27571	0.6706	7.86715	3.62822e-15	6.86934e-14
Slc39a8	1504.56	-2.7881	0.354439	-7.86625	3.65437e-15	6.913e-14
Racgap1	591.027	3.71623	0.472492	7.86518	3.68576e-15	6.9665e-14
Shmt1	1276.69	-2.47673	0.314911	-7.86486	3.69521e-15	6.97845e-14
Sgpp2	407.469	-4.56518	0.580871	-7.85919	3.86617e-15	7.29516e-14
Esr1	122.585	-3.65079	0.464684	-7.8565	3.95009e-15	7.44721e-14
Rab25	225.756	-4.52153	0.57579	-7.85275	4.07007e-15	7.66695e-14
Chrdl1	249.067	-4.56627	0.581535	-7.8521	4.09129e-15	7.70043e-14
Pdilt	90.7699	-6.90618	0.880791	-7.84088	4.47394e-15	8.41356e-14
Avpr1a	101.781	-3.51925	0.449048	-7.83714	4.60923e-15	8.6607e-14
Slc36a2	64.3748	-5.94625	0.758975	-7.83458	4.70397e-15	8.83129e-14
Marcks	5435.26	2.68103	0.342383	7.83049	4.8597e-15	9.11601e-14
Anxa13	69.0228	-4.42484	0.565222	-7.82849	4.93757e-15	9.25432e-14
Gm30551	101.588	-10.2815	1.31362	-7.8268	5.00455e-15	9.372e-14
Rbm47	1950.88	-4.18555	0.535151	-7.82126	5.22978e-15	9.7856e-14
Dbp	1616.3	-3.12735	0.400029	-7.8178	5.37528e-15	1.00478e-13
Gm13652	71.6949	-3.83611	0.490694	-7.81772	5.37889e-15	1.00478e-13
Tmed6	436.818	-5.77784	0.739159	-7.81677	5.41945e-15	1.01151e-13
Cracr2a	279.414	4.5501	0.582125	7.81636	5.43711e-15	1.01396e-13
Slc25a24	504.617	2.66701	0.341219	7.81612	5.44775e-15	1.0151e-13
Coq8a	1981.93	-3.09939	0.396861	-7.80977	5.7293e-15	1.06667e-13
Tmem30b	344.037	-4.2014	0.53837	-7.80393	6.0007e-15	1.11627e-13
Aldh6a1	10678.4	-2.75544	0.35327	-7.79981	6.19996e-15	1.15238e-13
Mfsd4b3	320.189	-4.67864	0.599901	-7.79902	6.23907e-15	1.15868e-13
Halr1	140.581	-4.89292	0.627503	-7.79746	6.31681e-15	1.17215e-13
Abca6	328.839	3.96592	0.508649	7.79698	6.34045e-15	1.17556e-13
Insrr	290.858	-6.06908	0.778458	-7.79629	6.37559e-15	1.18109e-13
Npr3	281.256	-3.68726	0.473235	-7.7916	6.61684e-15	1.22477e-13
Ildr2	786.137	-5.71585	0.733639	-7.79109	6.6434e-15	1.22867e-13
Vdr	1889.58	-5.32394	0.683418	-7.79017	6.6921e-15	1.23666e-13
Ovol1	63.4242	-6.40123	0.822292	-7.78461	6.99263e-15	1.29112e-13
Gm17750	252.718	-7.58497	0.97439	-7.78433	7.00863e-15	1.29301e-13
Dglucy	2048.84	-2.47206	0.317675	-7.78173	7.15412e-15	1.31877e-13
Ptprm	2400.26	3.44389	0.442611	7.78083	7.20478e-15	1.32701e-13
Gm13404	161.274	9.70988	1.24891	7.7747	7.56275e-15	1.39179e-13
Slc35f1	108.908	-3.97208	0.511561	-7.76464	8.18784e-15	1.50559e-13
Shank2	514.915	-5.46839	0.705173	-7.75468	8.85688e-15	1.62728e-13
Inka2	243.793	3.42747	0.4421	7.7527	8.99605e-15	1.65149e-13
Smtnl2	383.727	-3.90441	0.503753	-7.75064	9.1433e-15	1.67715e-13
Cxcl12	3504.4	-3.77172	0.486657	-7.75025	9.17118e-15	1.68088e-13
Ipcef1	240.479	-4.2447	0.54771	-7.74991	9.19578e-15	1.68401e-13
Mansc4	123.463	-3.75051	0.48396	-7.74964	9.21548e-15	1.68624e-13
Tmod2	260.669	5.05336	0.652123	7.74909	9.25506e-15	1.69209e-13
Ptpn18	157.414	-3.65561	0.471827	-7.74777	9.35222e-15	1.70846e-13
Fam19a5	117.915	-3.19027	0.412062	-7.74222	9.76988e-15	1.7833e-13
Tmem169	111.972	-5.69712	0.735992	-7.74074	9.88418e-15	1.80269e-13
Epn3	459.837	-4.64054	0.599683	-7.73832	1.00735e-14	1.83436e-13
Abhd3	1048.45	-2.55229	0.329825	-7.73832	1.00742e-14	1.83436e-13
Gbp3	832.547	-3.53485	0.457034	-7.73432	1.0396e-14	1.89141e-13
L2hgdh	1958.32	-2.43645	0.315375	-7.72555	1.11371e-14	2.0246e-13
Tldc2	82.8689	-5.79229	0.749896	-7.72412	1.12626e-14	2.04575e-13
Ggct	584.808	-3.13188	0.405632	-7.72098	1.15437e-14	2.09512e-13
Gm19541	90.0184	-10.1028	1.30999	-7.7121	1.23762e-14	2.24437e-13
Gdpd3	149.291	-3.8262	0.496472	-7.70678	1.29036e-14	2.33623e-13
Klhl1	86.7725	9.77887	1.26885	7.70687	1.28944e-14	2.33623e-13
AC078895.1	66.6128	-6.48127	0.841165	-7.70511	1.3073e-14	2.36498e-13
Fbn2	291.32	9.72149	1.26243	7.70064	1.35385e-14	2.44723e-13
Apcdd1	499.743	2.93022	0.380711	7.69672	1.396e-14	2.52041e-13
Rgn	87.9362	-6.01072	0.780951	-7.69667	1.39659e-14	2.52041e-13
Cdkn2a	132.282	8.51327	1.10667	7.6927	1.44065e-14	2.59782e-13
Aig1	2888.47	2.1576	0.280541	7.69083	1.46186e-14	2.63395e-13
C130074G19Rik	2554.15	-4.77979	0.621503	-7.69069	1.46338e-14	2.63456e-13
Ppp1r14c	87.0818	4.78324	0.622317	7.68618	1.51592e-14	2.72695e-13
2210011C24Rik	107.456	-3.61148	0.469903	-7.6856	1.52282e-14	2.73716e-13
Cmpk2	384.369	-3.18857	0.41509	-7.68164	1.57066e-14	2.82088e-13
Raet1d	148.614	9.59092	1.24884	7.67984	1.59287e-14	2.85847e-13
Ostm1	1812.23	2.25288	0.293386	7.67892	1.60438e-14	2.87682e-13
Rtl5	190.153	-3.08679	0.402133	-7.67605	1.64072e-14	2.93963e-13
Trim59	158.869	3.21812	0.419252	7.67587	1.64297e-14	2.94129e-13
Gm31369	333.001	-10.1683	1.32518	-7.67319	1.67767e-14	3.00101e-13
Kcnq5	138.468	5.62648	0.733404	7.67173	1.6969e-14	3.033e-13
4732463B04Rik	103.804	-4.1834	0.545552	-7.66819	1.74441e-14	3.11542e-13
Sacs	610.445	4.08404	0.532627	7.66772	1.75077e-14	3.12429e-13
Scnn1b	526.46	-4.94111	0.644488	-7.66673	1.76433e-14	3.14596e-13
Ano3	399.937	3.62126	0.472454	7.6648	1.79109e-14	3.19114e-13
Gpm6a	1935.46	-2.88593	0.376581	-7.66351	1.80918e-14	3.2208e-13
Rab44	94.7336	5.37726	0.702505	7.65442	1.94189e-14	3.45431e-13
Cd82	1071.51	-3.00411	0.392656	-7.65074	1.99826e-14	3.55175e-13
Gm12121	84.3382	-4.71417	0.616255	-7.64971	2.01436e-14	3.57753e-13
Gm6083	219.406	11.1172	1.45341	7.64906	2.02447e-14	3.59264e-13
Klhl8	630.472	2.40933	0.315123	7.64568	2.0785e-14	3.68559e-13
Syngr1	3858.45	2.69173	0.3521	7.64477	2.09311e-14	3.70856e-13
Dusp15	118.922	-6.10972	0.799499	-7.64194	2.13972e-14	3.78813e-13
Mapk13	164.202	-3.77213	0.493655	-7.64122	2.15167e-14	3.80627e-13
Wnt9a	156.087	2.93211	0.383806	7.63957	2.17945e-14	3.85238e-13
Carhsp1	744.964	-2.35069	0.307853	-7.63576	2.24494e-14	3.96499e-13
Cnksr2	75.8436	4.86964	0.637878	7.63413	2.27356e-14	4.01238e-13
Gm47223	86.0995	9.76698	1.28129	7.62279	2.48242e-14	4.37751e-13
Zc2hc1c	128.932	-3.17552	0.416716	-7.62035	2.52995e-14	4.45782e-13
Lepr	193.182	-3.69954	0.48551	-7.61989	2.5389e-14	4.47006e-13
AI838599	137.591	-3.6436	0.478317	-7.61754	2.58565e-14	4.54878e-13
Scnn1a	1407.32	-5.39188	0.708098	-7.61459	2.64528e-14	4.65004e-13
Dpf1	127.299	6.29771	0.827544	7.61012	2.73847e-14	4.81008e-13
Pard6b	716.012	-3.72953	0.490219	-7.60788	2.78626e-14	4.89018e-13
Nrtn	246.757	-5.10596	0.671182	-7.60742	2.79617e-14	4.90371e-13
Bbs9	1444.83	2.93372	0.385803	7.6042	2.86663e-14	5.02335e-13
Orm1	149.807	-10.8389	1.4257	-7.60247	2.90528e-14	5.08709e-13
Gpr160	323.575	-2.9423	0.387075	-7.60137	2.93006e-14	5.12646e-13
Trim35	3558.01	2.88813	0.380033	7.59968	2.96859e-14	5.18982e-13
Tstd1	425.75	-5.27927	0.694733	-7.599	2.98435e-14	5.21328e-13
Gng8	163.19	4.47021	0.588321	7.59825	3.00164e-14	5.23939e-13
Rrh	204.133	-6.46988	0.851681	-7.5966	3.04012e-14	5.30243e-13
Gm43190	53.2652	-5.46752	0.719972	-7.59407	3.10003e-14	5.4027e-13
Vwce	117.867	-5.59662	0.7374	-7.58966	3.20734e-14	5.58536e-13
Bmp6	730.055	-4.29055	0.565479	-7.58745	3.26265e-14	5.67727e-13
Herpud1	5636.57	-2.63268	0.346999	-7.587	3.27406e-14	5.68827e-13
4930435M08Rik	93.3318	9.88444	1.3028	7.58707	3.2722e-14	5.68827e-13
Cited2	1409.3	-2.75442	0.363105	-7.58573	3.30631e-14	5.73984e-13
Gm13655	86.722	-6.01325	0.793515	-7.57799	3.50956e-14	6.08796e-13
Arg2	499.564	-4.90335	0.647248	-7.57569	3.57212e-14	6.19168e-13
Phlda2	214.079	-4.53527	0.5987	-7.57521	3.58559e-14	6.20539e-13
Baat	107.927	-10.3648	1.36823	-7.57529	3.58322e-14	6.20539e-13
St3gal1	2698.56	3.69899	0.488739	7.56845	3.77705e-14	6.53169e-13
Mlana	117.476	8.40152	1.11039	7.5663	3.83991e-14	6.63528e-13
Vcan	110.339	3.63182	0.480026	7.56587	3.85288e-14	6.65254e-13
Kcnip2	89.4969	-4.56897	0.604405	-7.55944	4.0481e-14	6.98423e-13
Fabp7	116.207	-8.01201	1.05991	-7.55912	4.05819e-14	6.99624e-13
Aebp1	18264.1	4.25562	0.563004	7.55876	4.06927e-14	7.00993e-13
Maob	111.784	-3.66141	0.484413	-7.55846	4.0788e-14	7.02094e-13
Pbk	168.801	3.65245	0.483249	7.55811	4.08966e-14	7.0288e-13
Gimap8	402.695	-2.94094	0.389106	-7.5582	4.08682e-14	7.0288e-13
Asb9	497.175	-7.11782	0.942299	-7.55368	4.23127e-14	7.26661e-13
Akr1c12	111.967	-3.65862	0.48455	-7.55056	4.33399e-14	7.43731e-13
Tfec	374.54	-4.18616	0.554465	-7.54992	4.35542e-14	7.46834e-13
Pcolce2	132.244	-3.53142	0.467865	-7.54795	4.42172e-14	7.57622e-13
Rbm20	1571.24	3.95772	0.524713	7.54264	4.60566e-14	7.88533e-13
Pkhd1	1888.7	-4.36009	0.578215	-7.5406	4.67809e-14	8.00322e-13
Myo16	132.164	9.4219	1.24966	7.53957	4.71507e-14	8.06032e-13
Gm5524	81.8832	-9.96581	1.32192	-7.53892	4.73897e-14	8.08881e-13
Slc45a2	76.58	4.39268	0.582666	7.53893	4.73839e-14	8.08881e-13
Tesc	582.008	-4.38872	0.583144	-7.52597	5.23315e-14	8.92549e-13
Mex3a	417.687	4.51768	0.600697	7.52073	5.44725e-14	9.28357e-13
Gng7	197.444	2.80566	0.373063	7.52062	5.45168e-14	9.28405e-13
Ppm1e	695.208	3.95827	0.526377	7.51983	5.48457e-14	9.33295e-13
Htra1	1138.56	-3.73577	0.496889	-7.51832	5.54831e-14	9.43424e-13
Nr1h3	1290.81	-4.70857	0.626308	-7.51798	5.56302e-14	9.45206e-13
Prkag3	71.0243	-4.92523	0.655183	-7.51732	5.59086e-14	9.49215e-13
Flrt1	458.111	-6.00886	0.799363	-7.51706	5.60219e-14	9.50418e-13
Mgam	954.026	-5.12296	0.682035	-7.51128	5.85505e-14	9.92562e-13
Gm4737	651.935	-2.46805	0.328768	-7.50695	6.05187e-14	1.02515e-12
Ly6c1	1392.14	-3.25862	0.434569	-7.49851	6.45467e-14	1.09255e-12
Nqo1	1266.52	-4.42057	0.58957	-7.49796	6.48182e-14	1.09632e-12
Chst7	1414.79	4.20553	0.561026	7.49615	6.57209e-14	1.11075e-12
Adgb	86.4178	4.75538	0.634636	7.49309	6.72697e-14	1.13607e-12
Gdap1l1	63.3166	6.50397	0.868021	7.49287	6.73817e-14	1.1371e-12
Gm45792	134.42	-6.44798	0.860831	-7.49041	6.8658e-14	1.15776e-12
Dixdc1	221.938	-2.65716	0.355019	-7.48457	7.17833e-14	1.20955e-12
Bub1b	196.108	3.24588	0.433919	7.48039	7.41042e-14	1.24772e-12
Lrpap1	8087.64	-2.27103	0.303697	-7.47795	7.54908e-14	1.27011e-12
Cct2	10152.9	2.12148	0.283852	7.47389	7.78584e-14	1.30896e-12
Gm11789	118.344	-10.498	1.40504	-7.47163	7.92088e-14	1.33029e-12
Gm32122	80.3607	9.66725	1.29387	7.47157	7.92462e-14	1.33029e-12
Tspan5	2143.58	2.51839	0.337177	7.46905	8.07765e-14	1.35496e-12
Pianp	98.2656	4.8491	0.649366	7.46744	8.17726e-14	1.37064e-12
Tpx2	166.202	3.74694	0.502343	7.45892	8.72358e-14	1.46112e-12
Kcnj10	1007.91	-5.55542	0.74561	-7.45084	9.27453e-14	1.55223e-12
Aifm3	120.418	-5.50712	0.739182	-7.45029	9.3135e-14	1.55759e-12
Adh4	124.514	9.33523	1.25341	7.44786	9.48646e-14	1.58533e-12
Tfpi2	348.036	-4.61886	0.620241	-7.44688	9.55742e-14	1.596e-12
Gm17275	144.928	4.51995	0.607051	7.44574	9.64025e-14	1.60863e-12
Fgfbp1	70.111	-6.29452	0.845443	-7.44523	9.67748e-14	1.61363e-12
Wdr17	77.0452	3.52236	0.47334	7.4415	9.95451e-14	1.65859e-12
Rtn4rl1	235.15	-2.88424	0.387735	-7.43868	1.01693e-13	1.69311e-12
Slc2a12	226.372	-4.18504	0.562784	-7.43633	1.03523e-13	1.72231e-12
Telo2	1214.55	3.2322	0.43466	7.43616	1.03653e-13	1.72318e-12
Atp6v1b1	1262.58	-5.25487	0.7068	-7.43474	1.04778e-13	1.74059e-12
Xkr4	80.457	7.28263	0.979596	7.43432	1.05104e-13	1.74471e-12
Lhfpl4	89.8699	7.44852	1.00247	7.43014	1.0848e-13	1.79941e-12
Dennd2d	162.301	-3.816	0.513799	-7.42703	1.11061e-13	1.84087e-12
Adam12	647.83	3.62774	0.488538	7.42571	1.12175e-13	1.85683e-12
Sobp	516.278	5.90204	0.794814	7.42569	1.1219e-13	1.85683e-12
1700112H15Rik	73.4167	9.53703	1.28446	7.42491	1.12853e-13	1.86641e-12
Ifit1	2377.92	3.86552	0.520841	7.42167	1.15649e-13	1.91125e-12
Susd2	1307.27	-5.32968	0.718657	-7.41617	1.20558e-13	1.9909e-12
Adap2	363.615	-3.12204	0.420989	-7.41597	1.20742e-13	1.99247e-12
Abcc3	1300.79	-4.50703	0.608416	-7.40782	1.28395e-13	2.11719e-12
Mki67	590.421	3.89462	0.525817	7.4068	1.29385e-13	2.13195e-12
Gm5096	51.609	-5.8235	0.786326	-7.40597	1.30196e-13	2.14373e-12
Hnf4aos	276.9	-7.7624	1.04829	-7.40485	1.31301e-13	2.16034e-12
0610040F04Rik	158.289	-4.41966	0.597471	-7.39728	1.39001e-13	2.28535e-12
Gm48558	147.785	-8.9671	1.21238	-7.3963	1.40033e-13	2.30062e-12
Zcchc12	411.358	4.4813	0.606003	7.39486	1.41557e-13	2.32395e-12
Gm36251	92.5295	6.55285	0.886183	7.39446	1.41979e-13	2.32917e-12
Cox8b	425.646	-9.5041	1.28649	-7.38763	1.49472e-13	2.45029e-12
Chn2	207.186	-3.22604	0.436896	-7.38399	1.5361e-13	2.51629e-12
Trpv4	907.148	-4.94238	0.669507	-7.38212	1.55793e-13	2.55016e-12
Samd11	67.2717	9.41178	1.27507	7.38137	1.56666e-13	2.56258e-12
Tmem220	128.526	-4.25213	0.576128	-7.38053	1.57661e-13	2.57698e-12
Osbpl3	1062.74	-3.4289	0.464807	-7.37704	1.61849e-13	2.6435e-12
Malrd1	204.622	-6.50601	0.882015	-7.37631	1.62739e-13	2.6561e-12
Hsd17b7	2909.28	3.25038	0.440786	7.37406	1.65512e-13	2.69938e-12
Ctso	890.719	-3.58721	0.486537	-7.37294	1.66911e-13	2.72022e-12
Col12a1	959.827	2.7259	0.369722	7.37283	1.67047e-13	2.72044e-12
Gprc5c	2186.23	-4.16053	0.564364	-7.37208	1.67992e-13	2.73385e-12
Nr1i2	112.723	-5.06318	0.686876	-7.37131	1.68962e-13	2.74763e-12
Plekha6	1474.52	-4.81401	0.653133	-7.37064	1.69813e-13	2.75947e-12
Trpm6	307.947	-5.32059	0.722434	-7.36481	1.77403e-13	2.88071e-12
Echdc2	1733.87	-3.04212	0.413159	-7.36308	1.79718e-13	2.91618e-12
Oaf	884.731	-3.47001	0.471323	-7.36229	1.80782e-13	2.93132e-12
Rap1gap	1411.21	-3.12849	0.425046	-7.36036	1.83414e-13	2.97183e-12
Slitrk6	73.9406	-6.60365	0.897511	-7.35774	1.87053e-13	3.02861e-12
1700018G05Rik	93.9468	9.89388	1.34485	7.35689	1.88243e-13	3.04566e-12
Amacr	1698.26	-3.01224	0.409529	-7.35536	1.90416e-13	3.07859e-12
Tle2	195.687	-4.00817	0.545072	-7.35348	1.93113e-13	3.11995e-12
Sytl4	116.675	-3.18773	0.433787	-7.34861	2.0028e-13	3.23341e-12
Epha8	72.8111	9.52625	1.29643	7.34809	2.01062e-13	3.24369e-12
Garnl3	132.002	3.58398	0.487859	7.34634	2.03707e-13	3.28398e-12
Gm28023	63.4017	-9.60099	1.307	-7.34582	2.04507e-13	3.2945e-12
Scg3	106.537	8.24387	1.12255	7.34391	2.07447e-13	3.33946e-12
Gm20400	69.4354	-9.72756	1.32468	-7.34335	2.08312e-13	3.35097e-12
Gap43	71.4965	9.49856	1.29361	7.34266	2.09383e-13	3.36578e-12
Nav3	195.147	3.85794	0.525446	7.34221	2.1009e-13	3.37472e-12
Acsl6	320.015	4.78552	0.652348	7.33583	2.20356e-13	3.53709e-12
1700019D03Rik	1650.81	5.25805	0.717488	7.32842	2.32888e-13	3.73556e-12
Cftr	752.397	3.41609	0.466223	7.32717	2.3507e-13	3.76786e-12
Mturn	1851.16	-2.05882	0.281099	-7.3242	2.4032e-13	3.84925e-12
Cyp26b1	142.905	-6.26448	0.855474	-7.32282	2.42813e-13	3.8864e-12
Nova1	131.068	3.40663	0.465603	7.3166	2.54342e-13	4.06801e-12
Nrxn2	80.0785	-3.22617	0.441045	-7.31484	2.57681e-13	4.11848e-12
Azin2	1176.08	3.21981	0.440535	7.30887	2.69408e-13	4.30283e-12
Bend7	1212.26	2.36312	0.323373	7.3077	2.71761e-13	4.33731e-12
Tlnrd1	1504.72	2.27883	0.311922	7.30578	2.75662e-13	4.3933e-12
Ttpa	219.68	-3.19682	0.437569	-7.30586	2.75505e-13	4.3933e-12
Cdca5	68.4006	3.82686	0.523903	7.30451	2.78282e-13	4.43189e-12
Bcl11a	258.872	5.33068	0.730199	7.30031	2.871e-13	4.56908e-12
Stk32a	65.6823	-4.2853	0.587013	-7.30018	2.87381e-13	4.5703e-12
Glb1l	1290.26	-2.67241	0.366101	-7.29965	2.88519e-13	4.58266e-12
Nol4	65.7594	9.37887	1.28484	7.29963	2.88568e-13	4.58266e-12
Nat8f7	115.202	-9.49563	1.30106	-7.29837	2.91276e-13	4.62238e-12
Sult1a1	412.125	-3.37652	0.462765	-7.2964	2.95564e-13	4.6871e-12
Tnip2	859.213	3.15524	0.432527	7.2949	2.98871e-13	4.73619e-12
Cfap58	138.148	9.48569	1.30051	7.29384	3.01238e-13	4.77031e-12
Ppfia2	155.18	5.24859	0.719825	7.29147	3.06581e-13	4.85148e-12
Eva1a	1196.34	-3.13898	0.430582	-7.2901	3.09736e-13	4.89795e-12
Slc46a1	520.516	-2.46236	0.337822	-7.28891	3.12472e-13	4.93772e-12
Tnfrsf1b	1319.65	3.77491	0.517975	7.28781	3.1503e-13	4.97462e-12
Ckb	22523.1	3.20137	0.439295	7.28751	3.15736e-13	4.98081e-12
Cytip	403.605	-3.60839	0.495151	-7.28745	3.15867e-13	4.98081e-12
Gm40663	133.107	-9.70464	1.33177	-7.28701	3.16899e-13	4.99357e-12
Tnfrsf10b	243.156	2.78475	0.382165	7.28677	3.17472e-13	4.99907e-12
Eprn	635.427	-5.72332	0.785558	-7.28567	3.20064e-13	5.03633e-12
Marveld2	203.156	-3.39557	0.466145	-7.28436	3.23192e-13	5.08198e-12
Gabra3	185.109	-3.07949	0.422792	-7.28371	3.24764e-13	5.10311e-12
Smlr1	117.42	-8.61914	1.18345	-7.28309	3.26268e-13	5.12314e-12
Slc4a1	688.765	-6.16982	0.847672	-7.27854	3.37443e-13	5.29489e-12
Stmn4	137.847	8.64767	1.18901	7.27298	3.51645e-13	5.51387e-12
Jph1	250.008	3.27795	0.450766	7.27195	3.54339e-13	5.55223e-12
Rad54l	107.486	3.5297	0.485485	7.27045	3.58296e-13	5.60637e-12
Cdh26	117.625	9.25428	1.27286	7.27046	3.58274e-13	5.60637e-12
Smpd2	633.123	-2.38871	0.328589	-7.2696	3.60547e-13	5.63765e-12
Gnb4	1214.33	2.68139	0.369038	7.26589	3.70583e-13	5.79053e-12
Epdr1	1078.16	2.60431	0.358555	7.26336	3.77604e-13	5.8961e-12
Ckap2	195.439	3.68976	0.508533	7.2557	3.99585e-13	6.23497e-12
Baiap3	65.2466	-4.85664	0.669585	-7.2532	4.07037e-13	6.34683e-12
Clip3	311.33	3.54395	0.488849	7.24958	4.18056e-13	6.51411e-12
Arhgef37	365.568	3.94339	0.544124	7.24723	4.25377e-13	6.62356e-12
Cdk20	515.913	2.45701	0.339084	7.24602	4.29205e-13	6.67851e-12
Fa2h	96.1569	-7.34895	1.01429	-7.24544	4.31038e-13	6.70237e-12
Ston2	700.975	-5.12518	0.7075	-7.24408	4.3539e-13	6.76533e-12
Acad12	1066.74	-2.105	0.290588	-7.24394	4.35825e-13	6.7674e-12
Pik3r3	1531.48	2.7757	0.383275	7.24205	4.41951e-13	6.85775e-12
Pde3b	423.056	-3.43839	0.474861	-7.24085	4.45891e-13	6.9141e-12
Dmrtc1c1	59.9952	9.24662	1.27722	7.23964	4.49883e-13	6.97116e-12
Kcnip4	151.036	5.5523	0.767062	7.23839	4.54031e-13	7.03056e-12
4930461G14Rik	74.1141	-9.82148	1.35715	-7.23686	4.59189e-13	7.10551e-12
Stard4	1378	-2.89733	0.400536	-7.23362	4.70271e-13	7.27197e-12
Cish	371.244	-3.02842	0.418837	-7.23055	4.81031e-13	7.43321e-12
Gyg	2998.99	2.46567	0.341314	7.22405	5.04626e-13	7.79243e-12
Itgbl1	106.342	4.18283	0.579121	7.22272	5.09594e-13	7.86371e-12
Ceacam1	424.957	-4.66857	0.646616	-7.22	5.19875e-13	8.01683e-12
Hoxb5os	555.077	-4.84368	0.671279	-7.2156	5.3698e-13	8.2749e-12
Elf2	1884.55	2.06448	0.286155	7.21456	5.4107e-13	8.33219e-12
Cep135	1469.29	3.75433	0.520416	7.21409	5.42939e-13	8.35521e-12
Smarca1	124.28	3.16723	0.439117	7.21273	5.48395e-13	8.43337e-12
Fam161a	132.164	-2.87304	0.398352	-7.21232	5.50056e-13	8.45309e-12
C1galt1	1564.76	-2.03096	0.281789	-7.20737	5.70415e-13	8.749e-12
Gm5580	99.4598	8.13211	1.12831	7.20736	5.70485e-13	8.749e-12
C2cd4c	62.8824	9.31418	1.29231	7.20741	5.70257e-13	8.749e-12
Aurkb	86.5267	3.7073	0.514505	7.20558	5.77985e-13	8.85794e-12
Gm6135	214.038	-10.3912	1.44227	-7.20476	5.81442e-13	8.90482e-12
Aldh4a1	2664.81	-2.73108	0.379167	-7.20285	5.89668e-13	9.02463e-12
St6galnac4	344.998	2.78042	0.386043	7.20235	5.91818e-13	9.05134e-12
Gcm1	54.3009	-9.37978	1.30243	-7.20173	5.9453e-13	9.08659e-12
Dcxr	2399.62	-2.84038	0.394448	-7.20089	5.98202e-13	9.13647e-12
Dgke	508.66	2.60634	0.362113	7.19758	6.12887e-13	9.35437e-12
Sema4a	1149.23	-4.29807	0.597344	-7.1953	6.23242e-13	9.50592e-12
Plet1	141.411	-3.5253	0.489996	-7.19454	6.26727e-13	9.55256e-12
Nat8f3	297.654	-5.98882	0.832429	-7.19438	6.27437e-13	9.55687e-12
Ccnb1	175.232	3.7847	0.526105	7.19382	6.30043e-13	9.59004e-12
Adgrg4	76.7905	-9.87273	1.37268	-7.19232	6.36981e-13	9.68904e-12
Nkpd1	141.514	9.52049	1.3246	7.18746	6.60096e-13	1.00338e-11
Aldh9a1	7582.31	-2.19989	0.306133	-7.18607	6.66847e-13	1.01295e-11
Id3	2046.89	-3.45296	0.480517	-7.18592	6.67563e-13	1.01335e-11
Cxcl14	788.954	-3.65255	0.508467	-7.18346	6.79709e-13	1.03109e-11
AI661453	308.068	-5.32517	0.742056	-7.17623	7.16602e-13	1.08632e-11
Gm19253	57.7291	9.19069	1.2814	7.17235	7.37194e-13	1.11678e-11
Pdxk	21040.4	3.7613	0.524591	7.16997	7.50148e-13	1.13563e-11
Slco2b1	524.777	-2.59049	0.361566	-7.16463	7.79949e-13	1.17995e-11
Anpep	1398.63	-5.06773	0.707422	-7.16365	7.85568e-13	1.18765e-11
Ahcy	3835.22	-2.55139	0.356268	-7.16142	7.98469e-13	1.20634e-11
Hells	121.831	3.21371	0.448916	7.15883	8.13693e-13	1.22851e-11
Spaca1	202.115	5.4271	0.758502	7.15503	8.36577e-13	1.2622e-11
Adig	237.736	-8.64137	1.2079	-7.15404	8.42576e-13	1.2704e-11
Dmrtc1c2	62.0689	9.29521	1.29942	7.15334	8.46912e-13	1.27608e-11
Stra6l	145.84	-3.90217	0.545914	-7.14796	8.80766e-13	1.32619e-11
Nphs1	299.611	-6.06266	0.848223	-7.14748	8.83832e-13	1.32991e-11
Camk2g	1257.64	2.11246	0.295688	7.14422	9.05056e-13	1.36093e-11
Adhfe1	3592.11	-2.21541	0.310116	-7.14382	9.07751e-13	1.36407e-11
Cyp46a1	199.681	3.68775	0.516426	7.14091	9.27161e-13	1.3923e-11
Myo7b	602.203	-5.75346	0.805823	-7.13986	9.34286e-13	1.40206e-11
Dpysl3	1694.79	4.10193	0.574645	7.1382	9.45638e-13	1.41751e-11
Ccdc40	80.1604	5.07561	0.711053	7.13816	9.45852e-13	1.41751e-11
Vat1	4215.34	3.24084	0.454323	7.13333	9.79689e-13	1.46724e-11
Myl9	855.903	-2.84484	0.398941	-7.13099	9.9651e-13	1.49143e-11
Rapsn	528.878	2.95048	0.413774	7.13066	9.98853e-13	1.49394e-11
Fbxl19	2046.48	3.59198	0.503934	7.12787	1.01932e-12	1.52353e-11
Cdc42ep5	113.744	-3.59366	0.504512	-7.12304	1.05575e-12	1.57693e-11
Selenbp2	94.1786	-9.20585	1.29256	-7.1222	1.06216e-12	1.58544e-11
Hsf2bp	267.579	-5.76225	0.809072	-7.12205	1.06332e-12	1.58612e-11
Tlr12	257.255	-5.00166	0.702292	-7.1219	1.06446e-12	1.58675e-11
Neu1	5379.76	-2.1091	0.296173	-7.12118	1.07005e-12	1.59403e-11
Zfp655	4098.84	2.65476	0.373131	7.11481	1.12071e-12	1.66838e-11
Serpinb1a	281.43	-3.17578	0.446429	-7.11374	1.12942e-12	1.68023e-11
Hnf4g	69.5486	-5.57106	0.783167	-7.11349	1.13142e-12	1.68208e-11
Cndp1	444.96	-3.02698	0.425713	-7.11037	1.15733e-12	1.71946e-11
Foxi1	311.105	-4.40938	0.620231	-7.10925	1.16678e-12	1.73235e-11
AC154546.2	76.631	-8.02494	1.12884	-7.10902	1.16871e-12	1.73406e-11
2810429I04Rik	59.6218	3.64834	0.513443	7.10564	1.19767e-12	1.77586e-11
Edil3	143.719	2.68662	0.378177	7.10412	1.2109e-12	1.79428e-11
Slc22a27	72.6978	-9.7942	1.37876	-7.10364	1.21515e-12	1.79939e-11
Tmem202	81.1498	5.08476	0.715918	7.10242	1.22587e-12	1.81406e-11
Iqgap3	131.463	3.48098	0.490135	7.10209	1.22888e-12	1.81731e-11
Grid2ip	69.9527	9.46837	1.33373	7.09918	1.25501e-12	1.85472e-11
Adamts17	68.5879	6.47855	0.912901	7.09666	1.27809e-12	1.88758e-11
Gm6329	58.2002	9.203	1.29706	7.09527	1.29096e-12	1.90534e-11
Mc5r	48.8771	5.80242	0.817861	7.09463	1.29698e-12	1.91297e-11
Xpnpep2	120.034	-6.45639	0.910125	-7.09397	1.30322e-12	1.9209e-11
Tek	624.431	-2.68316	0.378258	-7.09347	1.30795e-12	1.9266e-11
Igsf10	205.535	2.94264	0.414899	7.09243	1.31773e-12	1.93973e-11
Dact3	442.974	2.68387	0.378445	7.09185	1.32334e-12	1.9467e-11
Tspan15	477.451	-2.40896	0.339727	-7.09088	1.33262e-12	1.95907e-11
Kif14	62.8298	4.68728	0.661247	7.08854	1.3553e-12	1.9911e-11
Rab3b	63.4318	-4.63068	0.653297	-7.08816	1.35902e-12	1.99525e-11
Top2a	401.235	3.69434	0.521267	7.08724	1.36815e-12	2.00734e-11
B230334C09Rik	62.1692	9.2968	1.31194	7.08631	1.37732e-12	2.01947e-11
Rarb	309.314	2.34898	0.331492	7.08608	1.37964e-12	2.02155e-11
Sdc1	1173.06	2.06907	0.292065	7.08427	1.39781e-12	2.04683e-11
Olfm1	2100.87	2.9012	0.409595	7.0831	1.4096e-12	2.06274e-11
Slc19a1	1017.2	-2.52526	0.356562	-7.08223	1.41849e-12	2.07439e-11
Pdgfc	359.092	-3.45855	0.48835	-7.08211	1.41973e-12	2.07484e-11
Myrf	160.602	-5.12484	0.723641	-7.08202	1.42071e-12	2.07492e-11
Elavl2	52.7428	9.06051	1.28035	7.07659	1.47748e-12	2.15642e-11
Prkg1	279.347	2.90969	0.411289	7.07458	1.49905e-12	2.18649e-11
Lrrc75b	120.337	-3.24938	0.459451	-7.0723	1.52388e-12	2.22125e-11
Svopl	106.217	-4.99286	0.706128	-7.07075	1.541e-12	2.24474e-11
Dusp4	1508.44	3.54088	0.500866	7.06951	1.55479e-12	2.26335e-11
Lhx1	345.117	-5.02287	0.711022	-7.0643	1.61433e-12	2.3485e-11
Mapk15	136.375	-4.05001	0.57332	-7.06413	1.61622e-12	2.34971e-11
Lrtm2	55.8335	-5.21845	0.738858	-7.06286	1.6311e-12	2.3698e-11
Dpyd	1028.07	-3.60047	0.509973	-7.06012	1.66355e-12	2.41538e-11
Olfm4	138.875	-3.43725	0.487247	-7.05443	1.73311e-12	2.51475e-11
Tedc1	84.2304	3.43467	0.487204	7.04976	1.79226e-12	2.59889e-11
Tceal6	61.2419	9.2767	1.31608	7.04872	1.80572e-12	2.61671e-11
Prr11	64.4171	3.94105	0.559597	7.04265	1.88623e-12	2.73161e-11
Fam84a	204.868	-3.99353	0.56759	-7.03594	1.97923e-12	2.86443e-11
Pkd2l1	50.5356	8.99865	1.27899	7.03572	1.98229e-12	2.86702e-11
Gm31718	90.622	-4.41947	0.628231	-7.03478	1.9957e-12	2.88453e-11
Gm15217	237.626	-6.58412	0.935964	-7.03459	1.99847e-12	2.88667e-11
Fam25c	162.704	-6.13906	0.873049	-7.03175	2.03963e-12	2.94422e-11
Tmem238	455.577	-3.01359	0.428782	-7.02826	2.09128e-12	3.01683e-11
Tnfaip2	785.503	-2.38771	0.339789	-7.02703	2.10975e-12	3.04153e-11
Pik3ip1	1434.37	2.93438	0.417633	7.02621	2.12221e-12	3.05752e-11
Gm1673	160.25	3.84377	0.547102	7.02568	2.13027e-12	3.06715e-11
Gstm5	1989.41	-3.18178	0.453097	-7.0223	2.18253e-12	3.14037e-11
Gm10681	53.9265	-6.90921	0.98404	-7.02127	2.19865e-12	3.16154e-11
Ccdc158	238.07	3.36464	0.479438	7.0179	2.25234e-12	3.23666e-11
Satb1	372.048	3.60607	0.514232	7.01252	2.34056e-12	3.36127e-11
Ccna2	182.756	2.93295	0.418347	7.01081	2.36946e-12	3.40059e-11
Ppic	4914.83	-4.49913	0.641981	-7.0082	2.41402e-12	3.46231e-11
Gm17034	51.0513	9.01374	1.2864	7.00695	2.43576e-12	3.49126e-11
Gm13262	45.7527	-5.91607	0.84446	-7.00575	2.45667e-12	3.51898e-11
Dapk1	722.783	-4.07489	0.581822	-7.00368	2.49331e-12	3.56917e-11
Epha10	57.511	9.18437	1.31167	7.00204	2.52263e-12	3.60882e-11
Selenon	532.662	2.17346	0.310419	7.00168	2.5291e-12	3.61577e-11
Sox4	1734.26	3.41721	0.488086	7.00124	2.53713e-12	3.62494e-11
Magee1	396.512	2.98328	0.426247	6.99894	2.57901e-12	3.68242e-11
Celsr3	69.0702	5.51893	0.788883	6.99588	2.63606e-12	3.75908e-11
Garem2	59.0566	9.2244	1.31854	6.99592	2.63517e-12	3.75908e-11
Pnp	426.362	-2.74662	0.392634	-6.99536	2.64584e-12	3.77062e-11
Prom2	284.472	-4.4276	0.633021	-6.99439	2.66414e-12	3.79428e-11
Gm12108	55.8643	5.9923	0.857059	6.9917	2.71578e-12	3.86536e-11
Rell2	52.5906	4.09162	0.585315	6.99046	2.73993e-12	3.89725e-11
Gm26704	83.5799	4.97311	0.711517	6.98945	2.75968e-12	3.92285e-11
Aldh3b3	53.4408	-9.35019	1.33779	-6.98926	2.7634e-12	3.92564e-11
Lynx1	257.503	-3.8716	0.553999	-6.98846	2.77922e-12	3.9456e-11
Gm27202	42.9686	-9.04084	1.29376	-6.98805	2.78729e-12	3.95455e-11
Uhrf1	261.52	3.17651	0.454702	6.98591	2.83017e-12	4.01284e-11
Pvalb	9956.85	4.04852	0.579813	6.98246	2.90056e-12	4.11005e-11
AC183095.1	55.8104	4.99204	0.715117	6.98073	2.93641e-12	4.15821e-11
Gm11591	77.8462	9.62284	1.37863	6.98	2.95175e-12	4.17729e-11
Etfb	1162.62	-2.87302	0.411649	-6.97929	2.9667e-12	4.19579e-11
Bmyc	267.571	3.71434	0.532313	6.97774	2.99975e-12	4.23985e-11
Phospho1	108.034	4.76627	0.683114	6.97727	3.00967e-12	4.25119e-11
Prdx6	16940.9	2.52863	0.362515	6.97526	3.05307e-12	4.30976e-11
Tacstd2	464.554	-2.4446	0.350481	-6.97499	3.05897e-12	4.31536e-11
Wfdc2	3727.91	-4.33648	0.621871	-6.97329	3.09623e-12	4.36518e-11
Gucd1	2781.37	-3.51555	0.504159	-6.9731	3.10035e-12	4.36823e-11
Mbl1	57.843	-9.46312	1.35768	-6.97008	3.16751e-12	4.46004e-11
Gm20636	77.2829	3.23209	0.463821	6.9684	3.20566e-12	4.51092e-11
Sh3tc1	896.313	-3.83907	0.551106	-6.96612	3.25809e-12	4.58182e-11
Ldha	7017.3	-2.72801	0.391756	-6.96354	3.31826e-12	4.6635e-11
Insc	47.8626	-9.19004	1.32001	-6.96212	3.35181e-12	4.70769e-11
Agps	2467.76	-1.97407	0.283639	-6.9598	3.40761e-12	4.78306e-11
D630045J12Rik	621.985	-3.92653	0.564246	-6.95889	3.42969e-12	4.81103e-11
Ksr2	134.024	-6.51697	0.936924	-6.9557	3.50811e-12	4.91795e-11
Pspc1	779.031	2.02954	0.291827	6.95458	3.53621e-12	4.95424e-11
4732465J04Rik	64.7467	-5.57625	0.802063	-6.95238	3.59173e-12	5.02888e-11
Axin2	170.984	2.86079	0.411533	6.95155	3.61305e-12	5.05556e-11
Ttc3	5512.67	2.63849	0.379612	6.9505	3.64003e-12	5.09013e-11
Fabp1	78.2555	-6.70255	0.964806	-6.94704	3.73024e-12	5.21301e-11
Gm45895	90.7063	8.01277	1.15406	6.94312	3.83543e-12	5.35666e-11
Depdc7	503.405	-3.26188	0.470087	-6.93888	3.95223e-12	5.51635e-11
Cpb2	68.5406	-6.52279	0.940284	-6.93705	4.00374e-12	5.58475e-11
Gm19385	49.3274	8.96323	1.29341	6.92991	4.2111e-12	5.87033e-11
Ppfibp2	1910.24	3.37437	0.487003	6.92885	4.24281e-12	5.91086e-11
4933431E20Rik	284.655	-2.4463	0.353071	-6.92864	4.24899e-12	5.91578e-11
Lrrc9	96.6845	5.03874	0.727438	6.9267	4.30771e-12	5.99081e-11
Gm18609	61.0944	4.89805	0.707128	6.92668	4.30824e-12	5.99081e-11
Ces2e	434.82	-3.29306	0.475583	-6.92426	4.38269e-12	6.09055e-11
Inhba	72.5419	3.51956	0.508463	6.92196	4.45422e-12	6.1861e-11
Clec3b	85.4583	-4.37588	0.632314	-6.92042	4.50319e-12	6.25024e-11
Adamts19	46.6318	8.88275	1.28567	6.90906	4.87861e-12	6.7671e-11
Gm26797	89.7285	3.16077	0.457544	6.90812	4.91124e-12	6.80814e-11
Gm3636	83.6193	8.76136	1.27009	6.89822	5.26588e-12	7.29524e-11
Gm10419	133.818	3.67711	0.533323	6.89471	5.39742e-12	7.47284e-11
Ppp2r2b	63.1023	-4.36406	0.633193	-6.89214	5.49584e-12	7.6044e-11
Dhfr	1032.08	-2.74551	0.398429	-6.89083	5.5468e-12	7.67015e-11
Gfi1	89.7833	6.06013	0.879558	6.88997	5.58042e-12	7.71187e-11
Fam20c	718.11	-3.1983	0.464375	-6.88732	5.68517e-12	7.85179e-11
Hmmr	153.578	3.44925	0.501056	6.88396	5.82122e-12	8.03472e-11
Nmrk2	47.945	8.92209	1.29612	6.88371	5.83117e-12	8.03854e-11
A530016L24Rik	75.4859	-8.88454	1.29065	-6.88377	5.82881e-12	8.03854e-11
Knl1	85.231	3.69088	0.536231	6.883	5.86043e-12	8.07388e-11
Adam19	643.598	4.47598	0.650436	6.88151	5.92211e-12	8.15385e-11
Vstm2a	197.801	-3.16189	0.459989	-6.87384	6.24963e-12	8.59948e-11
Esrp1	235.556	-3.94835	0.574587	-6.87164	6.34698e-12	8.72807e-11
Ctxn1	290.772	3.00005	0.436796	6.86831	6.49671e-12	8.92849e-11
Tubb2b	884.765	2.15626	0.313988	6.86735	6.54035e-12	8.98294e-11
Edn3	101.604	-5.17513	0.754211	-6.86165	6.80692e-12	9.34332e-11
Hnf1aos1	65.4861	-5.06439	0.738112	-6.86127	6.825e-12	9.36239e-11
Fermt1	365.467	-3.61926	0.527554	-6.86046	6.86394e-12	9.41004e-11
mt-Co3	3658.54	-2.17619	0.317294	-6.8586	6.95364e-12	9.52717e-11
Hsd17b2	74.3452	-6.9554	1.0143	-6.85734	7.01537e-12	9.60586e-11
Tkfc	3466.8	-3.67204	0.535501	-6.8572	7.02221e-12	9.60934e-11
Mapk8ip2	52.9377	4.22516	0.616296	6.85574	7.09444e-12	9.70225e-11
Fgf9	254.055	-3.71382	0.541797	-6.85464	7.14922e-12	9.77118e-11
Lrat	63.4903	-6.11663	0.892535	-6.8531	7.2268e-12	9.87118e-11
Mecom	677.579	-3.76196	0.549071	-6.8515	7.30817e-12	9.97623e-11
Hopx	119.024	-4.48991	0.655591	-6.84864	7.4557e-12	1.01714e-10
AC160637.1	470.676	3.56507	0.520639	6.8475	7.5153e-12	1.02465e-10
Gpr137c	161.777	3.40901	0.497911	6.84664	7.56064e-12	1.0302e-10
Cnrip1	510.342	3.77721	0.551899	6.84403	7.69949e-12	1.04848e-10
Gm906	50.4405	-9.27054	1.35467	-6.84338	7.73441e-12	1.0526e-10
Fabp4	5816.79	-4.39081	0.641781	-6.8416	7.83137e-12	1.06514e-10
Btbd7	5023.3	3.26302	0.476971	6.84112	7.85774e-12	1.06808e-10
Scp2-ps2	428.523	-2.1932	0.320629	-6.84031	7.90247e-12	1.07351e-10
Dhdh	303.952	-2.41655	0.353326	-6.83943	7.9508e-12	1.07942e-10
Bcam	1480.78	-3.14528	0.460039	-6.83697	8.08837e-12	1.09743e-10
Gnmt	561.615	-4.75567	0.695612	-6.83667	8.10574e-12	1.09912e-10
Agt	7301.45	2.74769	0.401939	6.83609	8.13838e-12	1.10287e-10
Cbr1	13476.2	-4.56178	0.667385	-6.83531	8.18285e-12	1.10823e-10
Akr1c18	2136.66	-11.7785	1.72337	-6.83458	8.22458e-12	1.11321e-10
Tspan17	571.975	2.24259	0.328148	6.8341	8.25225e-12	1.11628e-10
Foxp2	67.7063	4.92623	0.720937	6.83309	8.31026e-12	1.12344e-10
Lrit3	55.1781	-6.94474	1.01688	-6.82945	8.524e-12	1.15164e-10
Ankrd13c	4858.9	-2.38617	0.349461	-6.82814	8.60239e-12	1.16153e-10
Nmu	55.5664	9.13636	1.34008	6.81777	9.24661e-12	1.24776e-10
Pkm	21635.4	2.48304	0.364342	6.81511	9.41891e-12	1.26948e-10
5033421B08Rik	63.2658	5.5926	0.820613	6.81515	9.41647e-12	1.26948e-10
Ugdh	1514.69	-2.36177	0.346626	-6.81361	9.51804e-12	1.28207e-10
Gm42397	120.746	-5.42495	0.797058	-6.80621	1.00202e-11	1.34889e-10
Pcbp3	167.222	-3.98268	0.58535	-6.80393	1.01804e-11	1.36964e-10
Wnt7b	86.8503	-4.60652	0.677381	-6.80048	1.0427e-11	1.40197e-10
Alad	1366.29	-2.75571	0.405277	-6.79957	1.04932e-11	1.41002e-10
Sytl1	66.8869	-3.44946	0.507897	-6.79166	1.10852e-11	1.48868e-10
Dact2	349.737	-2.8041	0.412912	-6.79104	1.11328e-11	1.49417e-10
Pstpip2	424.348	3.02014	0.444879	6.78867	1.13172e-11	1.51801e-10
Gdap1	43.4248	8.78034	1.2937	6.78702	1.14471e-11	1.53452e-10
Pklr	387.372	-3.93368	0.579824	-6.78427	1.16677e-11	1.56315e-10
Ccdc107	3874.27	-4.36475	0.643521	-6.78261	1.18025e-11	1.58026e-10
Nus1	5975.53	-2.02941	0.299507	-6.77584	1.23688e-11	1.6551e-10
Ecm1	1190.24	-3.02652	0.446685	-6.77552	1.23962e-11	1.65778e-10
Csrp2	2939.79	-3.6369	0.536863	-6.77434	1.24972e-11	1.67028e-10
Vegfd	186.563	-2.77519	0.409691	-6.77388	1.25375e-11	1.67466e-10
Slc52a3	182.957	-4.10161	0.605879	-6.76969	1.29058e-11	1.72282e-10
Fsd1l	408.71	2.52191	0.372599	6.76842	1.30195e-11	1.73697e-10
Gm26995	41.9401	8.72947	1.2899	6.76754	1.30995e-11	1.74659e-10
Gm15883	86.3649	-8.17001	1.20776	-6.76461	1.3367e-11	1.78121e-10
Bhlhb9	680.649	2.03929	0.301521	6.76335	1.34834e-11	1.79565e-10
Gm10732	77.5992	-8.03097	1.18745	-6.76323	1.34947e-11	1.79608e-10
C630028M04Rik	47.5011	8.9086	1.31824	6.75797	1.39938e-11	1.8614e-10
Ddx25	64.0499	5.40967	0.80053	6.7576	1.40292e-11	1.865e-10
Cfap157	87.1967	3.85718	0.570811	6.75737	1.40524e-11	1.86697e-10
Gstz1	6470.95	-4.04345	0.598538	-6.75554	1.42309e-11	1.88957e-10
Lyplal1	3183.52	-3.86874	0.572724	-6.75499	1.42847e-11	1.89558e-10
2310007B03Rik	95.3013	-3.9385	0.583083	-6.75462	1.43212e-11	1.89931e-10
Pde5a	424.128	2.28802	0.33884	6.7525	1.45319e-11	1.9261e-10
Kcnq1	386.675	-4.31587	0.639308	-6.75085	1.46982e-11	1.94699e-10
Plcb1	332.276	-3.74829	0.555292	-6.75013	1.47715e-11	1.95554e-10
Lmo3	42.5815	8.75176	1.29658	6.74986	1.47992e-11	1.95805e-10
Paxip1	2429.49	2.61592	0.387601	6.74899	1.48876e-11	1.96858e-10
Brsk1	234.893	3.76839	0.558533	6.74693	1.51001e-11	1.9955e-10
Serpina3c	46.8444	-9.15824	1.35761	-6.74584	1.52143e-11	2.0094e-10
Mymx	55.013	-6.19964	0.919099	-6.74534	1.52672e-11	2.0152e-10
Llgl2	1265.26	-3.84792	0.570913	-6.73995	1.58444e-11	2.09016e-10
Lrrc31	63.1196	-3.80263	0.564366	-6.73789	1.60707e-11	2.11876e-10
Gm11695	65.2988	-9.64545	1.4316	-6.73753	1.61102e-11	2.12271e-10
Dennd2c	214.954	2.45942	0.365044	6.73733	1.61322e-11	2.12436e-10
Mia2	3375.73	-2.49869	0.371251	-6.73044	1.6915e-11	2.22613e-10
Scd3	56.8538	4.40243	0.654421	6.72721	1.72949e-11	2.27479e-10
Trim37	1410.89	1.87548	0.278908	6.72436	1.76369e-11	2.3184e-10
Gm26684	45.7679	-5.24589	0.780525	-6.72098	1.80508e-11	2.37142e-10
Slc35d3	52.7099	6.6715	0.992712	6.72048	1.81125e-11	2.37813e-10
Polq	87.1102	3.68789	0.548947	6.71811	1.84094e-11	2.4157e-10
D830030K20Rik	76.2937	8.62883	1.28474	6.71639	1.86276e-11	2.4429e-10
Nipal4	43.1038	5.05224	0.752376	6.71504	1.88011e-11	2.4642e-10
Lzts3	1718.23	-3.18598	0.474583	-6.71322	1.90371e-11	2.49367e-10
Grip1	656.662	3.68905	0.549659	6.71153	1.92592e-11	2.52129e-10
Fbxl17	3390.28	2.87877	0.429152	6.70805	1.97241e-11	2.58063e-10
Raet1e	74.8217	4.84162	0.722086	6.70504	2.01347e-11	2.63282e-10
Vwde	49.373	8.96608	1.33805	6.70085	2.07217e-11	2.70799e-10
Prdx5	22535.9	-3.66127	0.546542	-6.69897	2.09893e-11	2.73976e-10
Fcrls	115.286	3.52335	0.525952	6.69901	2.09842e-11	2.73976e-10
Mettl26	2663.43	-2.90991	0.434419	-6.69839	2.10726e-11	2.74903e-10
Cacna1s	75.9638	8.62145	1.28724	6.6976	2.1187e-11	2.76233e-10
Tmem229a	2584.13	-2.85693	0.426893	-6.69239	2.19561e-11	2.86095e-10
Bbox1	51.9643	-6.08382	0.910012	-6.68544	2.30239e-11	2.99834e-10
1110019B22Rik	87.3654	-9.09478	1.36086	-6.68312	2.33911e-11	3.04439e-10
C730027H18Rik	46.3579	-6.67686	0.999104	-6.68285	2.34341e-11	3.04821e-10
Gm31600	37.3686	-8.83286	1.32246	-6.6791	2.40414e-11	3.12538e-10
Gm6652	113.321	-3.37816	0.505981	-6.67646	2.44783e-11	3.18033e-10
Tmem56	235.273	-3.99359	0.598191	-6.67611	2.45366e-11	3.18605e-10
Ggt7	129.529	2.88767	0.432722	6.67325	2.50195e-11	3.24687e-10
Gm2814	78.9091	3.14951	0.472161	6.67041	2.55082e-11	3.30837e-10
Ano5	67.1216	-4.8105	0.721368	-6.66859	2.58273e-11	3.34781e-10
Gm31105	45.8363	-3.71661	0.55743	-6.66741	2.60364e-11	3.37297e-10
Fam69b	1531.23	4.04871	0.607312	6.6666	2.61792e-11	3.38951e-10
Pgam2	1328.81	-3.55052	0.532612	-6.66625	2.62424e-11	3.39572e-10
Ace2	802.67	-2.06988	0.310573	-6.66471	2.65185e-11	3.42945e-10
Ddn	122.832	-5.12865	0.769812	-6.66222	2.69721e-11	3.4861e-10
Cyp2e1	1696.75	-4.16063	0.624967	-6.65736	2.78785e-11	3.60117e-10
AC154341.1	39.9813	8.66003	1.30112	6.65585	2.81671e-11	3.63635e-10
Ces1c	100.216	4.16534	0.625835	6.65566	2.8204e-11	3.63901e-10
Mmp17	609.587	4.31205	0.647927	6.65515	2.83008e-11	3.64939e-10
Slc25a16	2240.72	-1.90204	0.28591	-6.65258	2.88001e-11	3.71164e-10
Dhrs3	1813.97	-2.36933	0.356223	-6.65125	2.90615e-11	3.74317e-10
Cebpa	943.268	-3.45939	0.520197	-6.65015	2.92787e-11	3.76897e-10
Gm43158	40.809	-6.09348	0.916434	-6.64912	2.94843e-11	3.79327e-10
Celf4	104.384	2.75868	0.414956	6.64814	2.96828e-11	3.81661e-10
Slc9a3r2	1004.78	-2.49665	0.37558	-6.64746	2.98189e-11	3.8319e-10
Prima1	46.3814	-5.95895	0.896652	-6.64578	3.01614e-11	3.87369e-10
4930551O13Rik	49.7702	5.16642	0.777869	6.64176	3.09963e-11	3.97862e-10
Hexa	6542.43	2.54868	0.38375	6.64152	3.10469e-11	3.98284e-10
Kif11	204.841	3.06124	0.460948	6.64117	3.11199e-11	3.98991e-10
Tmc4	388.269	-2.97679	0.448329	-6.63974	3.14243e-11	4.02663e-10
Cpm	794.32	-2.54337	0.38325	-6.63632	3.21617e-11	4.11753e-10
Arhgap6	224.279	-2.30265	0.346979	-6.63628	3.21705e-11	4.11753e-10
Gm17753	46.1876	-6.28383	0.946946	-6.63589	3.22547e-11	4.12594e-10
Cerk	2028.26	2.55871	0.385673	6.6344	3.25834e-11	4.1656e-10
Gm5796	47.0669	8.89504	1.34126	6.63184	3.31527e-11	4.23597e-10
Armcx1	437.055	1.97899	0.298428	6.6314	3.32526e-11	4.24631e-10
Gp2	51.1149	-5.0302	0.75875	-6.62959	3.36614e-11	4.29605e-10
Galnt13	68.6101	6.6092	0.997099	6.62843	3.39274e-11	4.32754e-10
Tsku	151.756	-3.85371	0.58173	-6.62457	3.48261e-11	4.43964e-10
Nuf2	127.788	3.92047	0.591885	6.6237	3.50327e-11	4.46343e-10
Panx1	163.263	2.8754	0.434183	6.62254	3.53067e-11	4.49578e-10
Gnptab	2811.61	2.53168	0.382528	6.6183	3.63349e-11	4.62407e-10
Gm43335	44.9184	8.82991	1.33501	6.61409	3.73848e-11	4.75497e-10
Zfp706	4871.31	-2.41572	0.365586	-6.6078	3.90084e-11	4.95865e-10
Mkrn2os	154.177	-4.0277	0.609596	-6.60716	3.91775e-11	4.97732e-10
Slc7a1	893.176	2.97108	0.449757	6.60596	3.94939e-11	5.01467e-10
Bex3	2462.37	2.83348	0.429189	6.60192	4.05854e-11	5.15034e-10
Ankrd36	65.0254	8.39536	1.27172	6.60159	4.06766e-11	5.15898e-10
Pkp2	322.497	-2.72225	0.412493	-6.5995	4.12533e-11	5.22916e-10
Lrrn1	595.794	2.2886	0.346879	6.5977	4.17598e-11	5.29036e-10
Gm12542	38.6817	8.61383	1.30583	6.59642	4.21213e-11	5.33313e-10
Smpd1	6926.72	2.25206	0.341534	6.59396	4.2825e-11	5.41611e-10
Bub1	75.4829	3.50003	0.530791	6.594	4.28144e-11	5.41611e-10
Kdsr	3762.28	3.05578	0.463463	6.59337	4.29952e-11	5.43455e-10
Tmem150c	144.014	-3.62543	0.550123	-6.59021	4.39198e-11	5.54829e-10
Bik	206.208	-4.50158	0.683138	-6.58957	4.41103e-11	5.56921e-10
Hadh	8670.44	-2.77136	0.420742	-6.58685	4.49252e-11	5.66889e-10
Pla1a	375.664	-2.79593	0.424569	-6.58535	4.53812e-11	5.72321e-10
Nat8f5	73.0077	-4.09763	0.622452	-6.58305	4.60899e-11	5.8093e-10
Ppara	762.076	-3.70915	0.563564	-6.5816	4.65399e-11	5.86271e-10
Fbln5	3398.01	-2.80781	0.426641	-6.5812	4.66673e-11	5.87545e-10
Tnxb	2368.32	2.9608	0.450005	6.57948	4.72107e-11	5.94052e-10
Nudt12	899.137	-2.61478	0.39752	-6.57773	4.77676e-11	6.00722e-10
Des	306.174	-2.27614	0.346164	-6.57533	4.85447e-11	6.10152e-10
Col4a4	2107.92	-4.90232	0.745697	-6.57415	4.89332e-11	6.14689e-10
Hdx	86.9124	5.37524	0.817644	6.57406	4.89614e-11	6.14698e-10
Srd5a2	44.393	-5.36086	0.815482	-6.57386	4.90287e-11	6.15197e-10
Gata3	146.256	-4.16356	0.633447	-6.57287	4.93559e-11	6.18956e-10
Ckap2l	103.317	4.36712	0.664444	6.57259	4.94472e-11	6.19753e-10
Akr1c20	101.148	-6.77454	1.03138	-6.56839	5.08617e-11	6.37125e-10
Ugt1a6a	44.8062	-6.65368	1.01394	-6.56222	5.30128e-11	6.63699e-10
Dpf3	36.7592	-5.12973	0.782018	-6.5596	5.39527e-11	6.75088e-10
Tinagl1	863.988	-2.63027	0.401062	-6.55825	5.44415e-11	6.80824e-10
Spata25	46.5797	8.87999	1.35444	6.5562	5.5198e-11	6.89898e-10
Rasgrp2	329.791	-3.0938	0.471899	-6.55607	5.52455e-11	6.90106e-10
Lcn2	197.646	3.95201	0.603561	6.54781	5.83857e-11	7.28924e-10
Panct2	77.7644	-3.91136	0.597611	-6.545	5.94973e-11	7.42389e-10
Tspan8	1060.07	-3.24856	0.496435	-6.54377	5.99882e-11	7.48096e-10
Rln3	59.5554	7.42274	1.13489	6.54052	6.1306e-11	7.64104e-10
C7	87.0023	-3.21396	0.49147	-6.53949	6.17295e-11	7.68953e-10
Card10	849.835	-3.76528	0.57581	-6.53909	6.18926e-11	7.70556e-10
Adssl1	91.0495	-3.24851	0.496856	-6.53813	6.22922e-11	7.75099e-10
Slc41a3	454.775	3.21847	0.492365	6.53675	6.28688e-11	7.81839e-10
B3gnt7	85.711	-5.46078	0.835486	-6.53606	6.31617e-11	7.85045e-10
Boc	191.856	-2.40598	0.368183	-6.53476	6.37133e-11	7.9146e-10
Cacna1g	63.3852	-3.88237	0.59422	-6.53356	6.42253e-11	7.97377e-10
Uap1l1	5234.95	1.92322	0.294468	6.53118	6.52523e-11	8.09679e-10
Rragc	4044.63	1.84398	0.282373	6.53029	6.56421e-11	8.14064e-10
Gm39078	47.8305	-9.18823	1.40745	-6.52829	6.65249e-11	8.24554e-10
Apoa4	50.3551	-9.2625	1.41922	-6.52647	6.73396e-11	8.34191e-10
Eps8	12004	2.26355	0.347539	6.51308	7.36241e-11	9.11536e-10
Ttc21b	1411.15	2.70265	0.415035	6.51187	7.42208e-11	9.18416e-10
Sh3d21	98.5401	-3.21832	0.49449	-6.50836	7.59735e-11	9.39584e-10
Steap2	1968.68	-2.94503	0.452507	-6.50824	7.60343e-11	9.39816e-10
Gm11755	35.9582	8.50845	1.30758	6.50701	7.66593e-11	9.47018e-10
Mindy1	1579.46	-1.86573	0.286771	-6.50601	7.71712e-11	9.5229e-10
2900055J20Rik	53.1365	9.07197	1.39439	6.50604	7.7159e-11	9.5229e-10
Trim36	295.28	3.37431	0.5188	6.50407	7.81752e-11	9.64147e-10
Pigr	634.425	-3.61371	0.55564	-6.50368	7.83775e-11	9.66108e-10
Gm49188	38.6499	-4.51299	0.694005	-6.50282	7.88258e-11	9.71099e-10
Acss2	2169.66	-2.31544	0.356175	-6.50083	7.98779e-11	9.83519e-10
Pax9	91.3905	3.7534	0.577407	6.50044	8.00842e-11	9.85516e-10
Ror2	116.574	-4.62297	0.711374	-6.49865	8.10466e-11	9.96811e-10
Bco1	46.3844	-6.26088	0.963741	-6.49643	8.22472e-11	1.01102e-09
Ngfr	277.411	3.34851	0.515535	6.4952	8.2922e-11	1.01876e-09
Ptger4	555.342	2.87408	0.442521	6.4948	8.31448e-11	1.02093e-09
Pgpep1	2420.36	-2.04965	0.315667	-6.49308	8.40991e-11	1.03208e-09
Adgrl4	1304.53	-2.77518	0.427428	-6.49274	8.42902e-11	1.03386e-09
Casr	719.658	-5.05422	0.778504	-6.49223	8.45765e-11	1.0368e-09
Fgfr3	564.651	-3.60529	0.555355	-6.49188	8.47741e-11	1.03866e-09
Abi3bp	126.314	-3.09268	0.476531	-6.48998	8.58489e-11	1.05125e-09
Ddx4	49.1938	5.71452	0.880551	6.48971	8.60012e-11	1.05254e-09
Lifr	1260.56	-2.23168	0.343974	-6.48792	8.70318e-11	1.06457e-09
Tent5a	745.181	2.34209	0.361213	6.48394	8.93568e-11	1.09241e-09
Tmem263	532.439	2.04155	0.315015	6.48079	9.12418e-11	1.11428e-09
Gtse1	95.5277	3.6532	0.563696	6.48079	9.12455e-11	1.11428e-09
Slc4a10	80.5162	5.77643	0.891459	6.47975	9.18754e-11	1.12136e-09
Rassf2	791.915	2.70061	0.416805	6.4793	9.21494e-11	1.12409e-09
Rnf212b	56.9898	-9.44193	1.45748	-6.47826	9.27871e-11	1.13125e-09
Gm33472	50.7417	-9.27414	1.43194	-6.47662	9.37988e-11	1.14296e-09
Cpt1c	264.79	2.87864	0.444489	6.47628	9.40087e-11	1.1449e-09
Rtn4r	80.4923	-3.33681	0.515251	-6.47609	9.41279e-11	1.14573e-09
Gm47889	51.5018	-5.82877	0.900562	-6.47237	9.64751e-11	1.17366e-09
Erbb3	853.233	-4.31366	0.666777	-6.46941	9.83831e-11	1.19622e-09
Dnm3	662.464	2.7345	0.42275	6.46836	9.90711e-11	1.20393e-09
Serpina1d	245.057	-4.89327	0.756758	-6.4661	1.00563e-10	1.2214e-09
Gm3696	63.5926	8.36548	1.29382	6.46572	1.00814e-10	1.22378e-09
Sectm1a	38.3731	-5.64523	0.873458	-6.46308	1.02596e-10	1.24473e-09
Cdca3	196.508	3.56167	0.551314	6.46033	1.04477e-10	1.26687e-09
Cipc	3023.79	2.2878	0.354138	6.4602	1.04567e-10	1.26727e-09
Fzd6	1575.59	2.60208	0.403122	6.45481	1.08353e-10	1.31245e-09
Pcolce	1145.13	-2.78342	0.431401	-6.45205	1.10347e-10	1.33587e-09
Clspn	57.9146	4.49106	0.696116	6.4516	1.10673e-10	1.33909e-09
Eaf2	284.165	-5.1521	0.798861	-6.4493	1.12368e-10	1.35887e-09
Neurl2	119.06	2.88126	0.446903	6.44716	1.13966e-10	1.37745e-09
Mgat4b	7941.15	2.28589	0.354618	6.44605	1.14799e-10	1.38677e-09
Glis2	1523.3	-4.09682	0.635822	-6.44335	1.16867e-10	1.41098e-09
Dgkk	64.4077	7.54358	1.17184	6.43739	1.21543e-10	1.46665e-09
Slc7a13	44.7486	-9.09553	1.41303	-6.43692	1.21926e-10	1.47048e-09
Rab20	301.854	-2.50412	0.389115	-6.43542	1.23131e-10	1.48421e-09
Hoxb6	668.591	-2.76623	0.429937	-6.43403	1.24265e-10	1.49708e-09
Acbd4	1611.14	-3.22387	0.501083	-6.43381	1.24445e-10	1.49843e-09
Paqr8	209.241	3.01339	0.468418	6.43312	1.25013e-10	1.50446e-09
Gm6560	171.941	2.60332	0.40488	6.42984	1.27737e-10	1.53641e-09
Gm48936	37.5736	-5.96778	0.92818	-6.42956	1.27977e-10	1.53848e-09
A830019P07Rik	434.635	5.19471	0.808193	6.42756	1.29665e-10	1.55793e-09
Plcd3	162.866	-2.49131	0.38779	-6.42437	1.32419e-10	1.59016e-09
Slc19a2	1166.39	1.82847	0.28464	6.42378	1.32935e-10	1.5955e-09
Gm7091	36.2152	8.51691	1.32692	6.41857	1.37558e-10	1.6501e-09
D130043K22Rik	34.1939	-5.00337	0.779793	-6.41628	1.39646e-10	1.67426e-09
Ephb6	332.287	3.08979	0.481828	6.41264	1.43023e-10	1.71382e-09
Dmxl2	6541.58	3.30151	0.515009	6.41059	1.44955e-10	1.73604e-09
Tmcc2	408.972	2.12692	0.331995	6.4065	1.48902e-10	1.78141e-09
Bbc3	221.14	2.59882	0.405651	6.40653	1.48873e-10	1.78141e-09
Sytl3	90.2499	-6.60997	1.03186	-6.40589	1.49495e-10	1.78754e-09
P3h2	1419.99	-4.26975	0.666557	-6.40568	1.49696e-10	1.789e-09
Fah	3346.57	-2.49046	0.388833	-6.40496	1.50406e-10	1.79642e-09
Eif5a2	634.589	2.44022	0.380994	6.40489	1.50478e-10	1.79642e-09
Khdrbs2	33.2633	8.39556	1.31105	6.4037	1.51656e-10	1.80952e-09
Ccnf	102.924	3.06852	0.47933	6.40169	1.53665e-10	1.8325e-09
Slc38a4	37.4806	-5.15984	0.806072	-6.40121	1.54148e-10	1.83728e-09
Slc25a25	1086.73	-2.80378	0.438353	-6.39619	1.59306e-10	1.89776e-09
B2m	18499.6	1.79627	0.280843	6.39598	1.59519e-10	1.89928e-09
Tbc1d16	8931.63	3.36624	0.526443	6.39431	1.61273e-10	1.91914e-09
Fahd1	2011.62	-2.47749	0.387468	-6.39404	1.61558e-10	1.92151e-09
Cmtm8	137.577	-2.81571	0.440434	-6.39304	1.62622e-10	1.93313e-09
Erlin1	2009.64	-1.99939	0.312757	-6.3928	1.62872e-10	1.93508e-09
Gm15343	31.5849	-8.59879	1.34545	-6.39101	1.64797e-10	1.95691e-09
Cdh2	524.257	3.118	0.48796	6.38988	1.66021e-10	1.97039e-09
Wdr86	47.957	-3.85065	0.602762	-6.38834	1.67696e-10	1.98922e-09
C030015A19Rik	159.053	3.00196	0.470298	6.3831	1.73536e-10	2.05741e-09
Gm49291	29.781	-8.51087	1.33346	-6.38256	1.74152e-10	2.06361e-09
Rab11fip4	933.631	-4.98147	0.780667	-6.38105	1.7588e-10	2.08298e-09
Cd9	1786.55	-3.14725	0.493332	-6.37958	1.77571e-10	2.1019e-09
Pcdh9	110.308	3.53529	0.554257	6.37842	1.78928e-10	2.11684e-09
Cyb5a	7579.24	-3.43659	0.538943	-6.37654	1.81132e-10	2.14178e-09
Phtf2	979.18	2.18719	0.343043	6.37586	1.81934e-10	2.15013e-09
Gm27216	76.2247	-7.98346	1.25438	-6.36449	1.95936e-10	2.31438e-09
Maoa	1613.07	2.25912	0.354964	6.36438	1.96086e-10	2.31493e-09
Baiap2	851.836	-2.74419	0.431441	-6.36052	2.01074e-10	2.37256e-09
Wdr31	150.839	-2.38155	0.374485	-6.35954	2.02354e-10	2.38642e-09
Abcc6	108.228	-5.98658	0.941756	-6.35683	2.05961e-10	2.42766e-09
Cdc20	174.181	2.60818	0.410303	6.35672	2.06113e-10	2.42818e-09
Large2	219.026	-3.47499	0.546819	-6.35492	2.08534e-10	2.45423e-09
Apln	373.585	-2.58941	0.407466	-6.35491	2.08544e-10	2.45423e-09
Mrgprb1	7433.22	9.90284	1.55885	6.35267	2.11605e-10	2.48894e-09
Gm33543	91.1016	-9.1556	1.44148	-6.35152	2.132e-10	2.50639e-09
Nup54	1109.24	2.0876	0.328808	6.349	2.16718e-10	2.5464e-09
Alms1-ps2	36.1744	-5.56588	0.876708	-6.34862	2.17255e-10	2.55138e-09
Zfr2	281.122	2.72098	0.428874	6.34449	2.23167e-10	2.61944e-09
Rarres2	630.565	-4.23913	0.668382	-6.34237	2.2626e-10	2.65434e-09
Irf5	218.776	-2.27835	0.359361	-6.34002	2.29736e-10	2.69371e-09
Ttc22	47.0144	-6.70294	1.05758	-6.33801	2.32745e-10	2.72755e-09
Cyp3a41a	40.827	8.69234	1.37177	6.33657	2.34936e-10	2.75179e-09
Acp6	656.996	-1.98605	0.313452	-6.33607	2.35698e-10	2.75927e-09
Atat1	571.886	1.91834	0.302912	6.333	2.40441e-10	2.81332e-09
Fjx1	357.199	2.89523	0.457181	6.33278	2.40781e-10	2.81583e-09
Fgg	154.406	-3.27067	0.516576	-6.33144	2.42882e-10	2.83891e-09
Slc5a6	1010.34	-2.4031	0.379678	-6.32932	2.46247e-10	2.87674e-09
Pacsin3	236.142	-2.98927	0.47267	-6.32423	2.54501e-10	2.97162e-09
Gm45769	140.835	-3.34856	0.529613	-6.32266	2.57102e-10	3.00041e-09
Gm37726	32.3712	8.35667	1.32202	6.32112	2.5968e-10	3.02892e-09
Gm42788	31.8437	8.33321	1.31865	6.31948	2.62439e-10	3.05951e-09
Ak7	72.4395	-3.06881	0.485785	-6.31721	2.66329e-10	3.10323e-09
Hibadh	8254.7	-1.99783	0.316278	-6.31669	2.67228e-10	3.1121e-09
H2-Q10	62.5873	-5.51551	0.873475	-6.31445	2.71132e-10	3.15591e-09
Arl4d	216.822	-2.57778	0.408356	-6.31259	2.74399e-10	3.19228e-09
Pou3f3	1986.94	-3.62387	0.574096	-6.31231	2.74901e-10	3.19645e-09
Abca13	2312.99	-4.01369	0.636063	-6.3102	2.7867e-10	3.2386e-09
Pim3	2805.95	-2.47048	0.391692	-6.30718	2.84158e-10	3.30066e-09
Gm44999	62.9569	8.35115	1.32558	6.3	2.97644e-10	3.45552e-09
Cenpf	220.437	4.21527	0.669346	6.29759	3.02309e-10	3.50785e-09
Gm3591	30.5327	8.27183	1.31402	6.29508	3.07248e-10	3.56331e-09
4933412E12Rik	122.52	-2.95074	0.468746	-6.29495	3.07493e-10	3.56431e-09
Ipo5	5887.74	2.60573	0.414159	6.29161	3.14184e-10	3.63621e-09
Akr7a5	3732.97	-1.78134	0.283125	-6.2917	3.14001e-10	3.63621e-09
Shd	107.138	-4.58253	0.728348	-6.29168	3.14042e-10	3.63621e-09
Gm36283	45.8314	-4.00623	0.637093	-6.28829	3.20982e-10	3.71297e-09
Srcin1	215.696	-5.37002	0.854146	-6.287	3.23659e-10	3.74199e-09
4933417A18Rik	35.0144	-8.73887	1.39007	-6.28662	3.24458e-10	3.74929e-09
Gm3558	31.7209	8.32789	1.32485	6.28591	3.25946e-10	3.76454e-09
Mrvi1	139.354	-3.22091	0.512516	-6.28451	3.28893e-10	3.79662e-09
Trim47	503.586	-2.25396	0.358771	-6.28244	3.33294e-10	3.84544e-09
Zfand2a	1812.88	2.4795	0.394741	6.28132	3.3572e-10	3.87062e-09
Matn2	299.603	-2.04269	0.325203	-6.28127	3.35823e-10	3.87062e-09
B3galnt1	793.149	-3.54484	0.564499	-6.27963	3.3939e-10	3.90972e-09
Egln3	171.88	-2.41912	0.385627	-6.27323	3.53633e-10	4.0717e-09
Bcat1	90.2059	-4.11178	0.655734	-6.27049	3.59908e-10	4.14182e-09
Fignl1	77.9278	3.69207	0.588845	6.27002	3.60999e-10	4.15223e-09
Hpse	265.002	4.45224	0.710786	6.26383	3.75643e-10	4.31844e-09
G0s2	773.416	-4.53477	0.724049	-6.26306	3.77496e-10	4.33752e-09
Mms22l	107.49	2.40382	0.383852	6.26237	3.79171e-10	4.35453e-09
AU021092	433.871	-4.01778	0.641737	-6.26078	3.83047e-10	4.39678e-09
Pum3	1914.02	2.50604	0.400304	6.26033	3.84158e-10	4.40727e-09
Crip2	753.138	-2.08824	0.333601	-6.25969	3.85745e-10	4.42321e-09
Fam110b	336.925	3.19004	0.509856	6.25674	3.93111e-10	4.50536e-09
2610316D01Rik	30.7549	8.28175	1.32381	6.25598	3.95039e-10	4.52514e-09
Slc14a2	202.937	-4.58328	0.732713	-6.25522	3.96947e-10	4.54466e-09
Tspyl2	749.993	1.96856	0.314741	6.25455	3.98662e-10	4.56197e-09
Tmem200b	122.761	-2.67237	0.427602	-6.24966	4.11342e-10	4.70298e-09
Apoc1	155.52	-7.17869	1.14866	-6.24964	4.11405e-10	4.70298e-09
Dock3	147.156	5.33491	0.853868	6.24793	4.15922e-10	4.75218e-09
Cryzl2	4795.32	-2.01058	0.321977	-6.24448	4.25201e-10	4.85572e-09
Tnfrsf12a	2508.95	3.01511	0.482981	6.2427	4.3007e-10	4.90709e-09
Slc35f3	1098.5	2.70205	0.432851	6.24244	4.30797e-10	4.90709e-09
Htr4	103.673	5.13651	0.822816	6.24259	4.30383e-10	4.90709e-09
Dscaml1	82.9453	3.94447	0.631871	6.24252	4.30581e-10	4.90709e-09
Gm12962	59.3531	-9.50073	1.5219	-6.24268	4.30146e-10	4.90709e-09
Pnpla3	41.2044	-6.5165	1.04413	-6.24111	4.34489e-10	4.94663e-09
Abhd12	4969.87	2.29539	0.368108	6.23564	4.49943e-10	5.11996e-09
Npr2	409.137	-3.6226	0.58096	-6.23554	4.50221e-10	5.12052e-09
Tshr	51.0011	-4.80455	0.771264	-6.22945	4.68063e-10	5.32074e-09
Gm10522	25.6394	-8.29274	1.33195	-6.22601	4.7846e-10	5.43616e-09
Epb41l5	1649.57	-1.80838	0.290495	-6.22517	4.81021e-10	5.46249e-09
Gdf6	74.8469	5.52319	0.887294	6.22475	4.82312e-10	5.47436e-09
Adra2c	43.0477	-8.07186	1.29698	-6.22359	4.85912e-10	5.51243e-09
Ivl	311.581	5.33646	0.857608	6.2225	4.8931e-10	5.54816e-09
Gnl3	2137.42	2.25618	0.36259	6.2224	4.89603e-10	5.54867e-09
Rergl	87.315	-5.99481	0.963938	-6.21909	5.00055e-10	5.66425e-09
Sall3	118.905	-6.03851	0.971225	-6.21741	5.05416e-10	5.72208e-09
Arhgef10l	576.494	-3.19705	0.514238	-6.21706	5.06541e-10	5.73191e-09
Fam49a	728.337	2.72614	0.438525	6.2166	5.08034e-10	5.74589e-09
9030612E09Rik	38.0416	6.11537	0.983755	6.21636	5.08816e-10	5.75183e-09
Podn	164.497	-3.36824	0.542387	-6.21002	5.29779e-10	5.98578e-09
Bcl2l1	1608.06	-1.95062	0.314186	-6.2085	5.34922e-10	6.04083e-09
Igfbp3	6191.68	-2.32193	0.374038	-6.20774	5.37522e-10	6.06714e-09
Gm12927	45.4677	-9.11502	1.46965	-6.20218	5.56848e-10	6.2821e-09
Zfp185	154.101	-3.35727	0.54134	-6.20178	5.58276e-10	6.29504e-09
Gm26685	47.3273	-5.99414	0.966668	-6.20082	5.61683e-10	6.33026e-09
Inpp4b	510.643	2.09863	0.338514	6.19955	5.66241e-10	6.37841e-09
Clic5	1879.02	-2.50795	0.404599	-6.19861	5.69638e-10	6.41345e-09
Slc17a4	44.3043	-8.12004	1.31016	-6.19773	5.72827e-10	6.4461e-09
Gm4524	177.502	-4.78674	0.772613	-6.19552	5.80919e-10	6.53388e-09
Syp	109.213	-3.10151	0.50067	-6.19472	5.83901e-10	6.56412e-09
Tmem51	2048.24	2.3127	0.37336	6.19427	5.85559e-10	6.57945e-09
Gstt2	4607.69	-3.65291	0.589786	-6.19361	5.88017e-10	6.60375e-09
Diaph3	80.1406	3.19279	0.51573	6.19081	5.9857e-10	6.71889e-09
Gm266	38.8514	-6.41631	1.03649	-6.1904	6.00134e-10	6.73307e-09
Gucy1a1	456.741	-2.27315	0.367334	-6.18822	6.08469e-10	6.82316e-09
Gm37811	53.8108	6.00573	0.970575	6.1878	6.10086e-10	6.83786e-09
Col26a1	42.2018	-6.11325	0.988238	-6.18601	6.1706e-10	6.91256e-09
Gm17546	96.1749	-9.23424	1.49307	-6.18473	6.22098e-10	6.9655e-09
Epha1	221.075	-4.1995	0.679472	-6.18054	6.38839e-10	7.14937e-09
[truncated: 25,790 more rows]
