# Supplementary material for: SFPQ-TFE3 reciprocally regulates mTORC1 and induces lineage plasticity in a mouse model of renal tumorigenesis
Source: Nat Commun. 2025 Oct 3;16:8822. doi: 10.1038/s41467-025-63885-2 (PMC12494988; doi:10.1038/s41467-025-63885-2)
Supplement: Supplementary file 5 — Supplementary Dataset 3 [file 41467_2025_63885_MOESM5_ESM.xlsx]

## Sheet: Supplementary Data 3
Supplementary Data 3: List of upregulated and downregulated genes in PRCC-TFE3-LSL; KSP-Cre kidneys compared to controls
geneID	baseMean	log2FoldChange	lfcSE	stat	pvalue	padj
Gpnmb	137556	14.5098	0.644998	22.4959	4.5537e-112	9.30868e-108
Cd68	6390.27	8.68218	0.540524	16.0625	4.6708e-58	4.77403e-54
Adam33	956.189	6.92555	0.445267	15.5537	1.50139e-54	1.02305e-50
Ugt1a9	1416.59	8.72878	0.6292	13.8728	9.25517e-44	4.72986e-40
Diras2	5424.12	12.4419	0.918906	13.5399	9.09131e-42	3.71689e-38
Tbx1	478.626	8.03608	0.654699	12.2745	1.24193e-34	4.23125e-31
Trpm1	5508.34	9.55168	0.806085	11.8495	2.16578e-32	6.32469e-29
Itgb3	852.174	6.0703	0.529469	11.4649	1.9803e-30	5.06017e-27
Peg3	4630.53	5.32395	0.47174	11.2858	1.54302e-29	3.50472e-26
Colec12	5396.19	4.86413	0.446145	10.9026	1.12053e-27	2.29059e-24
Tyrp1	1161.98	13.6299	1.28922	10.5722	4.00985e-26	7.45176e-23
Kap	145939	-8.77798	0.834709	-10.5162	7.27408e-26	1.23914e-22
Card14	1157.78	6.07496	0.591429	10.2717	9.4554e-25	1.48683e-21
Cfap52	2321.55	6.67163	0.658236	10.1356	3.839e-24	5.60549e-21
Lhfpl2	1547.34	4.59033	0.453947	10.112	4.88581e-24	6.25266e-21
Cdh4	460.171	5.08431	0.502806	10.1119	4.89397e-24	6.25266e-21
Nccrp1	408.009	-8.3487	0.836835	-9.97652	1.93128e-23	2.32231e-20
Chaf1b	1003.76	6.90588	0.692873	9.96701	2.12527e-23	2.4136e-20
Gdf15	2368.24	5.35351	0.537415	9.96159	2.24445e-23	2.41479e-20
Pomk	4980.12	5.55946	0.561143	9.90739	3.86609e-23	3.76336e-20
Nmrk2	3076.15	15.034	1.51743	9.90755	3.85981e-23	3.76336e-20
Cd44	834.974	4.92928	0.497913	9.8999	4.16709e-23	3.87198e-20
Zdhhc2	2729.46	6.53583	0.661384	9.88205	4.98022e-23	4.42633e-20
Il16	877.138	4.88183	0.496551	9.83147	8.24046e-23	7.01881e-20
P2rx7	1065.84	5.54387	0.5644	9.8226	8.99963e-23	7.35882e-20
Pianp	293.994	7.09692	0.729372	9.73018	2.24202e-22	1.76274e-19
Nr4a1	2169.32	6.17898	0.63633	9.71034	2.72423e-22	2.06254e-19
Hgsnat	10236.2	4.47628	0.461947	9.69002	3.32472e-22	2.42729e-19
Tspan10	805.008	12.1379	1.27215	9.54128	1.41078e-21	9.94457e-19
Ngfr	1814	7.67971	0.811909	9.45883	3.11421e-21	2.12202e-18
Nyx	372.73	9.1222	0.965296	9.45016	3.38323e-21	2.23097e-18
1700019D03Rik	1858.35	6.60047	0.720942	9.15535	5.41836e-20	3.46132e-17
Col9a3	172.223	6.30296	0.68878	9.15091	5.64573e-20	3.49728e-17
Scn1b	1969.03	4.36344	0.477188	9.14407	6.01449e-20	3.5575e-17
Fgb	861.428	5.39332	0.589904	9.1427	6.09101e-20	3.5575e-17
Dennd2a	775.695	4.52031	0.496816	9.09856	9.15363e-20	5.19774e-17
Moxd1	445.24	9.40296	1.03524	9.08285	1.05769e-19	5.84358e-17
Cacna1e	141.633	5.38021	0.593046	9.07216	1.16683e-19	6.27692e-17
Mcoln3	3334.65	4.56637	0.5107	8.94141	3.84253e-19	2.01408e-16
Gpr157	501.996	5.42466	0.611127	8.87649	6.9006e-19	3.52655e-16
Plcxd2	1181.29	4.1213	0.464449	8.87351	7.08773e-19	3.53384e-16
2310043M15Rik	472.247	11.3688	1.28315	8.86007	7.99659e-19	3.89205e-16
Mllt3	2152.58	4.08009	0.464865	8.77695	1.67967e-18	7.98506e-16
Arpp21	244.23	8.17754	0.938356	8.71475	2.91411e-18	1.35387e-15
Aoc1	1015.39	4.58624	0.526897	8.70425	3.19683e-18	1.45221e-15
Igfn1	432.415	10.3422	1.19867	8.62807	6.23951e-18	2.77278e-15
F7	447.678	9.07709	1.06606	8.51461	1.67158e-17	7.27031e-15
Mmp7	355.355	7.71083	0.908616	8.48635	2.1323e-17	9.08093e-15
Gxylt2	326.465	5.03994	0.596667	8.44683	2.99322e-17	1.24872e-14
Eno2	1030.91	6.91876	0.822228	8.41465	3.9407e-17	1.61112e-14
Hpgds	2532.8	7.75806	0.926148	8.3767	5.44332e-17	2.18181e-14
Gpr143	244.6	6.92063	0.827694	8.36133	6.2013e-17	2.43783e-14
Ifi30	4016.81	3.72286	0.446388	8.33997	7.43069e-17	2.866e-14
Slc16a4	2408.9	-3.98398	0.480367	-8.29361	1.0986e-16	4.1588e-14
Sox9	261.573	4.56463	0.552591	8.2604	1.45179e-16	5.39592e-14
Mreg	5628	6.3167	0.767855	8.22643	1.92873e-16	7.04056e-14
Adamtsl5	364.028	3.97572	0.485002	8.19732	2.45804e-16	8.8153e-14
Gm36251	643.202	12.7756	1.56567	8.15982	3.35534e-16	1.18258e-13
Kif1a	240.76	6.15835	0.757754	8.12712	4.39621e-16	1.52317e-13
Eno3	1371.01	4.93128	0.608395	8.10539	5.25779e-16	1.79133e-13
Jazf1	204.306	4.33896	0.535774	8.09848	5.5648e-16	1.86485e-13
Eif2c5	557.12	12.5682	1.55379	8.0887	6.03031e-16	1.98825e-13
Spon2	168.596	5.947	0.737034	8.06882	7.09796e-16	2.30312e-13
Optn	3169.39	4.33849	0.537985	8.06434	7.36352e-16	2.35195e-13
Wfdc15b	3082.64	-6.18375	0.768181	-8.04987	8.28842e-16	2.60664e-13
Kyat3	1961.5	-3.39959	0.423049	-8.03592	9.2877e-16	2.87666e-13
Agt	14024.4	3.74146	0.467402	8.00482	1.19646e-15	3.65044e-13
Ugt1a10	547.756	3.61849	0.452765	7.99198	1.32789e-15	3.99188e-13
Bace2	2009.45	5.70895	0.715683	7.97692	1.50024e-15	4.44463e-13
2010320O07Rik	1857.13	11.092	1.39501	7.95122	1.84691e-15	5.3935e-13
Acnat2	1112.59	-3.31105	0.421666	-7.85232	4.08421e-15	1.17591e-12
Prkag2	5787.05	3.77079	0.48085	7.84192	4.43693e-15	1.25972e-12
Cracr2a	120.719	3.8839	0.495599	7.83678	4.62252e-15	1.29443e-12
Rnf223	292.393	7.07697	0.903962	7.82883	4.9242e-15	1.36028e-12
Lcn2	1068.09	4.76131	0.610076	7.80446	5.97569e-15	1.62873e-12
Fblim1	1217.63	3.28748	0.423035	7.77116	7.77683e-15	2.09176e-12
Psrc1	134.095	4.9641	0.639343	7.76437	8.20497e-15	2.17826e-12
Cxcr1	274.688	9.70358	1.2513	7.75482	8.84695e-15	2.31858e-12
Gm6088	179.192	9.96966	1.28858	7.73696	1.01825e-14	2.63481e-12
Impact	2988.29	3.80187	0.492586	7.71819	1.17996e-14	3.01509e-12
Rapsn	424.044	3.29773	0.427636	7.71153	1.24314e-14	3.13732e-12
Vash2	71.3305	5.55371	0.722412	7.68774	1.49758e-14	3.73335e-12
Efcab1	791.451	9.43719	1.22953	7.67543	1.64862e-14	4.06037e-12
Ctsl	118737	4.67932	0.611495	7.65225	1.9749e-14	4.80606e-12
Stra6l	1333.88	3.47939	0.456221	7.62654	2.41134e-14	5.79913e-12
H2-DMb2	225.216	4.11074	0.539656	7.61732	2.58995e-14	6.15625e-12
Medag	368.088	6.56343	0.86328	7.6029	2.89576e-14	6.80405e-12
Focad	543.327	3.43303	0.452132	7.59297	3.12648e-14	7.20971e-12
Ankrd1	189.504	3.73935	0.492508	7.59246	3.13895e-14	7.20971e-12
Acadm	18629.1	-3.31474	0.437989	-7.5681	3.7873e-14	8.60223e-12
Igf2	179.982	-6.55902	0.8697	-7.5417	4.63881e-14	1.04205e-11
Lgals3	19719.9	5.61892	0.747262	7.51935	5.50476e-14	1.22313e-11
Eci3	2474.72	-4.61858	0.615332	-7.50583	6.10413e-14	1.34173e-11
Anxa8	1272.06	5.73321	0.764448	7.49981	6.39122e-14	1.38989e-11
Ramp3	10114.4	6.0276	0.806828	7.47073	7.97489e-14	1.71603e-11
Bhlhe41	617.173	3.56407	0.47834	7.4509	9.27025e-14	1.97398e-11
Aspdh	449.067	-5.15937	0.694841	-7.42526	1.12557e-13	2.37205e-11
Mpv17l	13583.8	-4.31572	0.583779	-7.39272	1.4385e-13	3.00059e-11
Cd109	244.119	5.81943	0.789162	7.37419	1.65349e-13	3.4142e-11
Pla2g2e	180.951	10.9437	1.48754	7.35691	1.88218e-13	3.84756e-11
Ttc36	1362.54	-4.44606	0.605589	-7.34172	2.10871e-13	4.26794e-11
Mfsd2a	515.895	-5.40785	0.737342	-7.33425	2.22972e-13	4.46862e-11
Timp1	138.939	5.2799	0.720624	7.32685	2.35621e-13	4.67627e-11
Gm6122	133.343	10.5021	1.43637	7.31155	2.64081e-13	5.19072e-11
Fabp3	1126.58	-3.84971	0.52743	-7.29901	2.89896e-13	5.64386e-11
Trem2	1365.84	8.3998	1.15433	7.27674	3.41976e-13	6.59497e-11
Nrcam	499.421	5.32372	0.732721	7.26568	3.71172e-13	7.09113e-11
Fgg	2827.86	5.62386	0.774306	7.2631	3.78319e-13	7.16075e-11
Nckap5l	282.014	3.11352	0.429116	7.25567	3.99686e-13	7.42762e-11
Adgrg2	142.979	3.26825	0.450381	7.25664	3.96816e-13	7.42762e-11
Tmem52	455.904	3.96477	0.547797	7.23767	4.56458e-13	8.40623e-11
Atf3	972.083	5.75113	0.796432	7.22112	5.156e-13	9.39382e-11
Akr1d1	495.32	-5.85228	0.810547	-7.22016	5.19275e-13	9.39382e-11
Masp1	205.389	3.00813	0.416992	7.21388	5.43813e-13	9.75143e-11
Gucy2c	72.8507	9.63855	1.33774	7.20508	5.80111e-13	1.0223e-10
Slc24a2	116.112	9.34438	1.29682	7.20559	5.77912e-13	1.0223e-10
Nlrp10	97.5575	10.0536	1.39705	7.19633	6.18548e-13	1.08072e-10
Higd1c	75.2465	4.66703	0.653177	7.14513	8.99101e-13	1.55758e-10
Nat8f1	3720.8	-4.31173	0.605229	-7.12414	1.04733e-12	1.79911e-10
Gm6300	148.307	-10.6757	1.50269	-7.10436	1.20877e-12	2.05914e-10
Bhmt	302.694	-4.76829	0.672277	-7.09274	1.31479e-12	2.22124e-10
Acy1	2181.19	-4.42585	0.625062	-7.08066	1.43472e-12	2.40398e-10
Mrgprb1	360.733	11.9409	1.68759	7.07571	1.48689e-12	2.47114e-10
Slc9a9	221.535	3.94608	0.558213	7.06912	1.55916e-12	2.57035e-10
Eya1	85.2615	5.82007	0.82441	7.05967	1.66896e-12	2.72934e-10
Slc17a2	343.006	-3.4533	0.490628	-7.03853	1.94277e-12	3.15192e-10
Gm26704	210.663	7.12358	1.01589	7.01215	2.34682e-12	3.77745e-10
Khk	8653.12	-3.38817	0.483701	-7.00467	2.47572e-12	3.94182e-10
E330020D12Rik	194.324	7.59645	1.08459	7.004	2.4875e-12	3.94182e-10
Cck	5359.45	5.59515	0.800036	6.99362	2.67875e-12	4.18008e-10
Art5	137.528	6.06819	0.867635	6.99394	2.67264e-12	4.18008e-10
Fbxo32	976.729	4.14641	0.5943	6.97696	3.01637e-12	4.67126e-10
Fcrls	71.4369	4.90742	0.706345	6.94762	3.71507e-12	5.71003e-10
Shc2	129.591	5.86066	0.845552	6.93117	4.17365e-12	6.34923e-10
Kcnmb2	508.974	11.4755	1.65579	6.93052	4.19306e-12	6.34923e-10
Tnfrsf1b	576.661	3.2635	0.471003	6.92883	4.24345e-12	6.37827e-10
Vat1	2669.12	2.95856	0.427836	6.91517	4.67288e-12	6.97248e-10
Dkk3	1361.92	2.48185	0.359041	6.91244	4.76388e-12	7.05675e-10
Cdkn2a	134.263	9.54895	1.38189	6.91006	4.8445e-12	7.12455e-10
Gm31369	210.73	-5.23914	0.758776	-6.90474	5.02969e-12	7.34406e-10
Apoe	33897	2.85314	0.413999	6.89166	5.51469e-12	7.99513e-10
Tmem268	608.426	2.8463	0.413521	6.88309	5.85694e-12	8.37255e-10
Igf2os	51.518	-5.66942	0.823614	-6.88359	5.83642e-12	8.37255e-10
Dnmt3a	3545.11	3.94885	0.574567	6.87274	6.29811e-12	8.94069e-10
Clec18a	154.192	4.53598	0.661241	6.85981	6.89541e-12	9.7211e-10
Bex1	944.456	5.53372	0.808564	6.84389	7.70718e-12	1.07911e-09
Prkag2os2	64.1336	5.78311	0.845688	6.83835	8.01118e-12	1.11404e-09
Gm6185	159.391	10.7605	1.57608	6.82742	8.64553e-12	1.19413e-09
9030619P08Rik	1401.42	-5.36859	0.787177	-6.82005	9.10075e-12	1.24025e-09
Mucl2	283.106	11.5909	1.6994	6.82062	9.06473e-12	1.24025e-09
Nat8	882.377	-2.58344	0.379651	-6.80478	1.01205e-11	1.37008e-09
Vcam1	1220.79	3.44352	0.506212	6.80253	1.02795e-11	1.38245e-09
Tmem207	244.661	-5.87205	0.863836	-6.79764	1.06349e-11	1.4209e-09
Gm39463	89.3648	9.92306	1.46113	6.79138	1.11068e-11	1.47432e-09
Inhbe	97.1688	9.08835	1.33945	6.78514	1.15978e-11	1.52956e-09
Aldh6a1	7090.36	-2.71307	0.401001	-6.76575	1.32625e-11	1.73789e-09
Adgra1	141.406	5.24885	0.775904	6.76481	1.33482e-11	1.73799e-09
Fstl1	3313.11	3.14327	0.464805	6.76255	1.35582e-11	1.75415e-09
Mettl7b	2545.38	-3.13555	0.46394	-6.75854	1.39391e-11	1.7921e-09
Lrrc66	168.161	-5.0654	0.749833	-6.75536	1.4248e-11	1.82036e-09
Lrrc28	2158.06	3.55318	0.526773	6.74519	1.52828e-11	1.94044e-09
Lbp	548.841	3.0754	0.456007	6.74419	1.53888e-11	1.94183e-09
Rassf8	2938.59	2.84759	0.42306	6.73095	1.68564e-11	2.11398e-09
Soat1	1353.57	2.78261	0.414711	6.70977	1.94932e-11	2.42975e-09
C4bp	80.0493	6.07149	0.907289	6.6919	2.20291e-11	2.72921e-09
Aqp11	662.83	-3.01831	0.451649	-6.68286	2.34331e-11	2.88566e-09
Tnni3k	53.092	9.17659	1.37544	6.67175	2.52774e-11	3.09413e-09
Ndnf	63.5331	6.56493	0.986007	6.6581	2.77395e-11	3.3753e-09
Hmgcr	1774.85	-2.50272	0.377127	-6.63628	3.21699e-11	3.89122e-09
Pecr	2522.25	-3.18257	0.479996	-6.63042	3.34735e-11	4.02509e-09
Ccnf	149.706	5.02627	0.758236	6.6289	3.38202e-11	4.04299e-09
Gm28023	42.9539	-5.62139	0.849902	-6.61417	3.73643e-11	4.4407e-09
Bdh1	2354.68	-3.39456	0.513646	-6.60874	3.87606e-11	4.58002e-09
Gm32914	130.11	10.467	1.58562	6.6012	4.0784e-11	4.79142e-09
Rhox6	95.916	-5.99828	0.909281	-6.59673	4.20327e-11	4.9099e-09
Fam25c	244.274	-4.1235	0.626401	-6.58284	4.61544e-11	5.36073e-09
Slc22a30	193.785	-5.77014	0.877578	-6.57507	4.86293e-11	5.61627e-09
Ankrd34c	50.3453	9.09579	1.38444	6.57	5.03148e-11	5.77829e-09
Sez6l	330.392	7.30792	1.11352	6.56293	5.27615e-11	6.02543e-09
Rln3	176.755	10.9104	1.66424	6.55577	5.5354e-11	6.28637e-09
Slc9a8	3474.95	-3.78004	0.57761	-6.54428	5.97843e-11	6.752e-09
March4	54.4832	9.22184	1.4095	6.54264	6.04432e-11	6.7889e-09
Serpine1	425.012	3.029	0.464024	6.52766	6.68033e-11	7.46225e-09
Acsm1	3014.5	-4.63278	0.710793	-6.51777	7.13609e-11	7.92804e-09
Havcr1	555.514	4.76157	0.731038	6.51344	7.34485e-11	8.11586e-09
Ccl8	83.99	3.97715	0.611041	6.50882	7.5744e-11	8.32451e-09
Cp	6232.22	2.56309	0.394671	6.49425	8.3449e-11	9.12227e-09
C1qtnf3	528.696	-3.62204	0.557895	-6.49233	8.45194e-11	9.19014e-09
Dlgap5	46.622	4.75784	0.734551	6.47721	9.34347e-11	1.01058e-08
Mrgprx2	147.055	10.6444	1.64452	6.47269	9.62704e-11	1.03577e-08
Rell1	923.3	2.67347	0.413177	6.47052	9.76672e-11	1.04529e-08
Gm44386	239.345	-3.6827	0.569284	-6.469	9.8655e-11	1.05037e-08
Ttc23	1334.99	3.38953	0.524044	6.46803	9.9286e-11	1.05161e-08
Slco1a6	4290.88	-3.43564	0.531435	-6.46482	1.01418e-10	1.06865e-08
Prune2	273.03	4.28771	0.663499	6.46228	1.0314e-10	1.08123e-08
Ret	274.712	5.26513	0.815412	6.45701	1.06789e-10	1.10827e-08
Hpse	557.236	5.53177	0.85671	6.45699	1.06804e-10	1.10827e-08
Nap1l5	133.239	-4.39174	0.681903	-6.44043	1.19139e-10	1.23002e-08
Zfand2a	5457.93	5.12937	0.797039	6.43554	1.23039e-10	1.2639e-08
Mfsd12	777.853	2.72795	0.423983	6.43411	1.24202e-10	1.26947e-08
Slc22a28	233.402	-6.62106	1.03034	-6.42609	1.30931e-10	1.33159e-08
Tbc1d24	901.29	3.14891	0.490921	6.41429	1.41484e-10	1.43179e-08
Slc5a6	853.583	-3.2134	0.501195	-6.41147	1.44123e-10	1.45131e-08
Tnn	146.562	-5.26127	0.822126	-6.3996	1.55789e-10	1.56109e-08
Scgb1b2	205.143	11.1258	1.74097	6.39057	1.65272e-10	1.64804e-08
Scg2	92.8561	9.97924	1.56201	6.38872	1.67282e-10	1.65999e-08
Creb5	91.0398	3.4162	0.534816	6.38763	1.6848e-10	1.6638e-08
0610005C13Rik	1388.81	-3.48477	0.545897	-6.38356	1.73023e-10	1.70045e-08
Socs3	324.12	3.91136	0.612947	6.38123	1.75672e-10	1.71246e-08
1700028J19Rik	115.659	-3.72216	0.583318	-6.38101	1.75921e-10	1.71246e-08
Rhou	866.81	4.57375	0.718265	6.36776	1.91804e-10	1.85822e-08
Gm47708	263.355	-4.87816	0.767309	-6.35748	2.05086e-10	1.97754e-08
Nat8f3	169.29	-5.02361	0.790934	-6.35149	2.13236e-10	2.04646e-08
Gm40663	70.3571	-4.41888	0.696309	-6.34616	2.2076e-10	2.10877e-08
Rdh16f2	5670.16	-4.28226	0.676468	-6.33032	2.44646e-10	2.31879e-08
Rnaset2a	982.938	5.0499	0.797761	6.33009	2.45014e-10	2.31879e-08
Gm47163	86.3204	9.87341	1.56002	6.32902	2.46716e-10	2.32413e-08
Ccdc155	219.284	10.2587	1.62143	6.32696	2.50039e-10	2.34463e-08
Akr1c18	3745.6	-3.70697	0.586776	-6.31752	2.65796e-10	2.48101e-08
Kctd19	39.2611	8.73708	1.38411	6.3124	2.74743e-10	2.55286e-08
Mrgpre	160.881	2.6534	0.420516	6.30987	2.79263e-10	2.58312e-08
Pik3c2g	50.4954	-3.64286	0.578447	-6.29766	3.0218e-10	2.7825e-08
Thnsl2	2248.53	-2.64555	0.420469	-6.2919	3.13595e-10	2.87467e-08
Wisp2	74.5325	5.99517	0.954081	6.28371	3.30582e-10	3.01686e-08
Cgref1	2979.6	-3.05129	0.486407	-6.27312	3.53878e-10	3.2151e-08
Myo5a	8200.73	2.62197	0.418385	6.26689	3.6834e-10	3.33169e-08
Gas2	3112.79	-3.83	0.613497	-6.24291	4.29505e-10	3.86782e-08
Gm2912	184.853	10.9753	1.75919	6.23885	4.4079e-10	3.95203e-08
Slc25a24	642.144	3.33611	0.535462	6.23034	4.65429e-10	4.15472e-08
Dusp15	65.0691	-5.16177	0.828684	-6.22887	4.698e-10	4.1755e-08
Zic5	148.161	8.78586	1.41069	6.22806	4.7226e-10	4.1792e-08
Rarres1	1600.74	7.10856	1.14396	6.21398	5.16604e-10	4.5519e-08
Slc7a11	180.634	7.11515	1.1476	6.20003	5.64528e-10	4.95282e-08
Myh1	60.7224	-6.40511	1.03426	-6.19294	5.90504e-10	5.15858e-08
Gm8730	2326.12	5.32769	0.860584	6.19079	5.98628e-10	5.2073e-08
Megf10	75.2802	8.71018	1.41064	6.17462	6.6322e-10	5.74472e-08
Wnt5b	193.455	-3.19794	0.518	-6.17363	6.67402e-10	5.75655e-08
Dmxl2	2585.04	2.5583	0.414655	6.1697	6.84187e-10	5.87653e-08
Nepn	139.051	-5.38602	0.875259	-6.15363	7.57283e-10	6.47714e-08
Fbp1	11568.1	-3.75904	0.610961	-6.15267	7.6187e-10	6.48923e-08
Defb29	488.443	-3.89864	0.634359	-6.14579	7.95675e-10	6.74904e-08
Map1a	247.155	3.85597	0.627626	6.14373	8.06048e-10	6.80877e-08
Fxyd2	29736.2	-3.14533	0.512345	-6.13909	8.29975e-10	6.95342e-08
Spp2	4777.49	-4.69218	0.764296	-6.13922	8.29257e-10	6.95342e-08
Esrrb	421.983	-4.60806	0.750846	-6.13716	8.40085e-10	7.0094e-08
4931406C07Rik	6735.41	-2.83323	0.461765	-6.13566	8.48064e-10	7.04721e-08
Amacr	1181.15	-2.48258	0.404677	-6.13471	8.53148e-10	7.06075e-08
Chst10	101.427	5.38511	0.878799	6.1278	8.91013e-10	7.34439e-08
Hexa	5436.64	2.965	0.484046	6.12545	9.04276e-10	7.42378e-08
Prok1	98.0649	-5.03973	0.823467	-6.12013	9.34985e-10	7.64519e-08
Cpe	2717.29	3.68143	0.601915	6.1162	9.58328e-10	7.80484e-08
Gm33472	37.3711	-5.42147	0.886903	-6.11281	9.78912e-10	7.94084e-08
Cdkn3	344.847	6.46204	1.0578	6.10897	1.00277e-09	8.10225e-08
Gm14206	52.8008	9.16087	1.50085	6.10377	1.03594e-09	8.33726e-08
Ankrd23	126.992	5.22531	0.858112	6.08931	1.13399e-09	9.09062e-08
Serpina3n	161.496	3.78506	0.621973	6.08557	1.16078e-09	9.26902e-08
Anxa3	5018.11	4.73147	0.778811	6.07525	1.23796e-09	9.84682e-08
Cfap54	89.1292	4.04257	0.66564	6.0732	1.25386e-09	9.93466e-08
Gla	2242.06	5.12749	0.848193	6.04519	1.49231e-09	1.17783e-07
Klf15	1328.26	-2.74312	0.453827	-6.04441	1.49955e-09	1.17899e-07
Ces2b	369.33	-5.31605	0.879621	-6.04357	1.50739e-09	1.18062e-07
Appl2	1368.01	2.30238	0.381947	6.02802	1.65985e-09	1.29506e-07
Myo16	61.947	8.43854	1.40018	6.02677	1.67271e-09	1.30014e-07
Orm2	124.731	9.44214	1.56742	6.02399	1.70171e-09	1.31767e-07
Dcxr	1641.19	-2.50594	0.416712	-6.01359	1.81461e-09	1.39978e-07
D830030K20Rik	146.652	10.6409	1.77015	6.01128	1.84062e-09	1.41451e-07
Pitx2	704.595	3.7903	0.630847	6.00827	1.87509e-09	1.4356e-07
Aadat	18175.1	-4.66366	0.776601	-6.00522	1.91078e-09	1.45747e-07
Gm4740	47.9263	9.03711	1.50673	5.99784	1.99964e-09	1.51958e-07
Nov	1139.47	6.87905	1.15011	5.98123	2.21463e-09	1.67672e-07
Hao2	13537.2	-4.91945	0.822597	-5.98039	2.22609e-09	1.67918e-07
Hibadh	6037.71	-2.43896	0.409407	-5.9573	2.56437e-09	1.92018e-07
Fzd6	1297.31	2.61505	0.438956	5.95742	2.56248e-09	1.92018e-07
Racgap1	151.246	2.93698	0.493239	5.95448	2.60906e-09	1.94651e-07
Nox4	5130.13	-3.57139	0.600805	-5.94435	2.77561e-09	2.06324e-07
Plekhb1	428.435	-2.76119	0.465053	-5.93737	2.89625e-09	2.14511e-07
Slc22a1	5005.97	-2.495	0.420484	-5.93364	2.96296e-09	2.1866e-07
Slc30a2	278.281	-3.2353	0.545398	-5.932	2.9926e-09	2.20053e-07
Map3k7cl	830.128	-3.23066	0.544812	-5.92986	3.03194e-09	2.22147e-07
Osgin1	790.521	-2.1667	0.365856	-5.92227	3.17523e-09	2.31815e-07
4930544L04Rik	34.2968	8.53582	1.44296	5.91551	3.30845e-09	2.40681e-07
Cst6	456.479	7.1513	1.20949	5.91266	3.36633e-09	2.43856e-07
Pkd2l1	60.4886	9.35797	1.58283	5.91219	3.37595e-09	2.43856e-07
Cryzl2	3340.35	-2.16936	0.367226	-5.90743	3.47492e-09	2.50121e-07
Pamr1	484.147	2.40728	0.407608	5.90588	3.50776e-09	2.51599e-07
Clmp	130.497	2.81691	0.477117	5.90401	3.54766e-09	2.53571e-07
Raet1e	198.732	6.62467	1.1228	5.90013	3.63207e-09	2.58699e-07
Acot7	1325.27	-3.04121	0.515868	-5.89532	3.73954e-09	2.6492e-07
Usp29	91.1593	5.63436	0.955775	5.89507	3.74532e-09	2.6492e-07
Pdk4	4231.14	3.01705	0.512859	5.88281	4.03359e-09	2.83349e-07
Vwa1	813.4	-3.92577	0.667301	-5.88306	4.02753e-09	2.83349e-07
9130227L01Rik	144.879	8.15073	1.38647	5.87875	4.13364e-09	2.89383e-07
Fga	1340.87	2.73525	0.465612	5.87453	4.24041e-09	2.95845e-07
Sstr5	35.1393	8.57009	1.46173	5.86298	4.54644e-09	3.16117e-07
Gsdma	123.676	8.55912	1.46018	5.8617	4.58166e-09	3.17486e-07
Tmprss6	215.975	-3.47757	0.594174	-5.85278	4.8341e-09	3.33847e-07
Gm19253	30.9131	8.40767	1.43728	5.84972	4.92399e-09	3.37772e-07
Tmem154	131.287	3.62423	0.619505	5.8502	4.90989e-09	3.37772e-07
Dnase1	5965.66	-5.65072	0.967301	-5.84174	5.16584e-09	3.53178e-07
Serpina10	759.601	3.52566	0.604291	5.83438	5.39925e-09	3.67905e-07
Gcdh	3692.62	-2.60422	0.447188	-5.82353	5.76165e-09	3.91295e-07
Mx2	593.808	6.08389	1.04492	5.82234	5.80283e-09	3.92786e-07
Snap91	252.539	6.01083	1.03355	5.81571	6.03766e-09	4.07333e-07
Gm43197	62.0258	3.79045	0.652959	5.80504	6.4352e-09	4.32725e-07
Gldc	3026.59	-3.78354	0.653264	-5.79175	6.96577e-09	4.65796e-07
Entpd4b	126.337	-3.76446	0.649987	-5.79158	6.97258e-09	4.65796e-07
Chsy3	162.568	4.67563	0.808064	5.78621	7.1992e-09	4.79368e-07
Aldh8a1	2759.42	-3.14423	0.544096	-5.7788	7.52336e-09	4.9771e-07
Mep1b	2503.48	-5.57397	0.964506	-5.77909	7.5105e-09	4.9771e-07
Trpc4	46.1929	-4.50389	0.779828	-5.77549	7.67305e-09	5.05975e-07
Coro6	303.188	5.03785	0.872534	5.77381	7.74993e-09	5.09402e-07
Arfgef3	1397.68	3.13613	0.543408	5.77123	7.86966e-09	5.15614e-07
Loxhd1	47.3166	9.00164	1.56142	5.76505	8.16339e-09	5.3315e-07
Tpx2	68.9896	4.00315	0.694781	5.76174	8.32499e-09	5.40259e-07
Gm7091	22.6731	7.94893	1.37961	5.76174	8.3251e-09	5.40259e-07
Gm45847	491.201	3.95674	0.687296	5.75697	8.56364e-09	5.53981e-07
Gm17275	78.2508	3.66055	0.636576	5.75038	8.90413e-09	5.7419e-07
Dpep1	1184.91	-3.20996	0.558301	-5.74951	8.95011e-09	5.7534e-07
Tmem98	590.54	2.46241	0.428911	5.74109	9.40716e-09	6.02825e-07
Ddo	491.493	-3.09114	0.540334	-5.72078	1.06033e-08	6.77354e-07
Syp	88.0284	-2.69077	0.470489	-5.71909	1.07093e-08	6.81995e-07
Fabp5	7228.51	5.1956	0.908898	5.71638	1.08819e-08	6.87589e-07
D10Jhu81e	2259.73	-2.09835	0.367094	-5.71612	1.08981e-08	6.87589e-07
Pjvk	35.521	-6.33007	1.10735	-5.7164	1.08805e-08	6.87589e-07
Hsd3b4	923.552	-4.91973	0.861071	-5.7135	1.10676e-08	6.96132e-07
Gm14506	35.7861	7.6453	1.34005	5.70523	1.16186e-08	7.28549e-07
Gpx6	765.282	-5.62681	0.987063	-5.70056	1.19413e-08	7.46498e-07
Cltrn	14880	-4.33661	0.761252	-5.69668	1.2216e-08	7.56724e-07
Ggct	420.19	-3.28933	0.577398	-5.69682	1.2206e-08	7.56724e-07
Sec14l3	497.956	-6.27738	1.10174	-5.69769	1.21439e-08	7.56724e-07
Fmo1	3978.5	-2.46315	0.433376	-5.68365	1.31853e-08	8.14303e-07
Cdk20	425.772	3.26658	0.575061	5.6804	1.34378e-08	8.27398e-07
Angpt4	165.657	4.90907	0.865703	5.67061	1.42289e-08	8.73477e-07
Ccnb1	74.8616	4.47754	0.789793	5.66926	1.43419e-08	8.77775e-07
Gm48544	47.351	9.00284	1.58858	5.66723	1.45123e-08	8.85551e-07
Trim16	328.544	2.27878	0.403348	5.64964	1.6078e-08	9.78176e-07
Panx1	171.948	3.99798	0.707978	5.64704	1.63236e-08	9.9017e-07
Cyp2j11	2550.54	-3.49472	0.619138	-5.64449	1.6567e-08	1.00196e-06
Slc17a3	4056.06	-4.72516	0.837294	-5.64337	1.66753e-08	1.00554e-06
Tinag	1378.17	-2.35315	0.417371	-5.63803	1.72008e-08	1.03417e-06
Pld3	3005.57	2.67195	0.474046	5.63648	1.73556e-08	1.04042e-06
Car13	1602.75	5.29003	0.938876	5.63443	1.75636e-08	1.04981e-06
Tlr2	209.504	2.47788	0.439868	5.63322	1.76874e-08	1.05413e-06
C530008M17Rik	102.226	5.57524	0.990042	5.63131	1.78846e-08	1.06278e-06
Syk	277.701	3.14789	0.559371	5.62755	1.82786e-08	1.08305e-06
Haao	1494.74	-3.93841	0.701769	-5.61212	1.99861e-08	1.1808e-06
Lrrc52	27.8335	-4.10763	0.733762	-5.59804	2.16795e-08	1.27715e-06
Gm30551	160.053	-6.24387	1.11645	-5.59262	2.2367e-08	1.31387e-06
Hgd	3733.93	-2.80302	0.502082	-5.58279	2.36687e-08	1.38635e-06
Ehhadh	8371.88	-3.10433	0.557068	-5.57263	2.50925e-08	1.46555e-06
Ckb	13718.7	3.14151	0.564074	5.56933	2.55721e-08	1.4893e-06
Smim24	1492.29	-2.62639	0.471917	-5.56536	2.61611e-08	1.51927e-06
Plp2	821.596	2.64291	0.474949	5.56461	2.62732e-08	1.52146e-06
Pde1a	810.796	-1.96094	0.352612	-5.56118	2.67949e-08	1.54729e-06
Isoc2a	2105.67	-1.98584	0.35758	-5.55356	2.79903e-08	1.61138e-06
Cdkn2b	272.67	2.85519	0.51416	5.55311	2.80623e-08	1.61138e-06
Cd36	3061.69	-2.34112	0.421669	-5.55202	2.82382e-08	1.61693e-06
Gm42397	71.4596	-5.02956	0.907415	-5.54273	2.97792e-08	1.70041e-06
Lrpap1	6907.95	-2.32996	0.420478	-5.54121	3.0039e-08	1.70572e-06
9130024F11Rik	508.762	3.86276	0.697046	5.54161	2.99706e-08	1.70572e-06
Gm33022	21.4322	7.85606	1.41847	5.53839	3.05265e-08	1.72859e-06
Mgll	7000.63	2.33503	0.421702	5.53717	3.07396e-08	1.73585e-06
Trav4-4-dv10	50.1643	9.08721	1.64256	5.53233	3.16e-08	1.77953e-06
Sytl3	74.0074	-3.44915	0.623974	-5.52771	3.24439e-08	1.82203e-06
Tmod1	290.52	4.76233	0.862961	5.5186	3.41713e-08	1.91378e-06
3110045C21Rik	104.658	-3.8923	0.705607	-5.51625	3.46313e-08	1.93424e-06
Gm11789	46.4392	-6.02391	1.0954	-5.49928	3.8135e-08	2.12413e-06
Gm12927	58.0579	-5.38714	0.980855	-5.49229	3.96763e-08	2.20267e-06
Sorcs1	37.1623	5.77188	1.05098	5.49191	3.97606e-08	2.20267e-06
Hsd3b3	478.879	-2.77419	0.505641	-5.48647	4.1004e-08	2.26541e-06
Gm8281	67.2226	7.03899	1.28403	5.48197	4.20606e-08	2.31753e-06
Nmrk1	974.051	-2.91164	0.531194	-5.4813	4.22202e-08	2.32007e-06
Dtl	47.6308	3.57316	0.652033	5.48002	4.25267e-08	2.33065e-06
Cpeb1	1946.77	3.97155	0.725611	5.47338	4.41524e-08	2.41327e-06
Gm3667	27.9793	8.23842	1.5056	5.47184	4.45387e-08	2.4279e-06
Keg1	13877.5	-3.37045	0.616146	-5.47022	4.49489e-08	2.44374e-06
Gm5796	33.5925	8.50388	1.55619	5.46456	4.64062e-08	2.51628e-06
Rragd	3474.05	2.33138	0.426787	5.46262	4.69157e-08	2.53717e-06
Glt1d1	222.73	2.78986	0.511005	5.45955	4.77338e-08	2.5746e-06
Grin2c	76.1745	3.3401	0.614274	5.43749	5.40374e-08	2.90693e-06
Ak3l2-ps	101.191	-3.81012	0.701335	-5.43268	5.55151e-08	2.97858e-06
Slc22a29	661.195	-5.75952	1.06208	-5.42287	5.86502e-08	3.13855e-06
Fads6	343.491	-3.87883	0.715624	-5.4202	5.95317e-08	3.17741e-06
Them7	630.636	-4.07333	0.751711	-5.41875	6.00185e-08	3.19505e-06
Clcf1	210.67	2.78116	0.513295	5.41825	6.01846e-08	3.19557e-06
Olfm3	112.497	-3.48571	0.643869	-5.4137	6.17339e-08	3.26934e-06
Ugcg	446.354	2.28655	0.422549	5.41133	6.25573e-08	3.30438e-06
Bckdhb	431.711	-2.54877	0.471548	-5.40511	6.47703e-08	3.41246e-06
Gm5524	45.6282	-3.83388	0.70944	-5.4041	6.51356e-08	3.42288e-06
Slc35e4	1136.92	3.26103	0.605245	5.38795	7.12647e-08	3.73537e-06
Acat1	6107.07	-2.19293	0.407369	-5.38315	7.3195e-08	3.82673e-06
Galr2	91.7864	-4.02642	0.748205	-5.38143	7.38946e-08	3.85345e-06
Ptgds	1950.79	3.93929	0.732919	5.3748	7.66684e-08	3.98793e-06
Gatm	6791.88	-4.36434	0.81216	-5.37374	7.71195e-08	4.00121e-06
Tmem140	418.924	3.47918	0.648659	5.36365	8.15585e-08	4.22081e-06
Gk	9194.24	-2.32609	0.43376	-5.36262	8.20253e-08	4.23425e-06
1700109G14Rik	50.7703	9.10498	1.69858	5.36034	8.30648e-08	4.27711e-06
Prl7a2	17.6505	20.9319	3.90954	5.35405	8.6007e-08	4.41748e-06
Ghr	10903	-2.43982	0.456669	-5.34263	9.16061e-08	4.69326e-06
Gas2l3	126.073	4.29042	0.803351	5.34065	9.26128e-08	4.73297e-06
Sult2a3	30.9748	-5.424	1.01604	-5.33836	9.37908e-08	4.78122e-06
Ahnak2	334.432	5.18267	0.971328	5.33566	9.51991e-08	4.84095e-06
Cldn10	2623.16	-3.50334	0.656731	-5.33452	9.57968e-08	4.85925e-06
Gm42793	33.2015	4.38897	0.822939	5.33329	9.64482e-08	4.88018e-06
Gm29674	95.8146	5.54527	1.03993	5.33234	9.69543e-08	4.89368e-06
Pkdrej	25.9864	5.68156	1.06821	5.31876	1.04476e-07	5.26036e-06
Ccny	6236.77	2.8709	0.54046	5.31195	1.08457e-07	5.44737e-06
Lmo3	23.4509	7.98191	1.50296	5.31078	1.09155e-07	5.46901e-06
Ugt3a2	10531.8	-3.51437	0.662175	-5.30732	1.11249e-07	5.56028e-06
C8a	690.96	-5.82275	1.09768	-5.30461	1.12915e-07	5.62978e-06
Gm4450	1736.3	-5.85931	1.10481	-5.30345	1.13633e-07	5.65177e-06
Tmem255a	40.5601	4.71063	0.888463	5.302	1.14544e-07	5.68325e-06
Rida	11168.2	-2.21969	0.418854	-5.29945	1.16151e-07	5.74906e-06
Carmil3	137.655	2.77666	0.524068	5.29829	1.16891e-07	5.77168e-06
Ptpn5	57.5701	-3.30272	0.624181	-5.29129	1.21454e-07	5.98257e-06
Gnmt	315.328	-3.12196	0.590197	-5.2897	1.22519e-07	6.0205e-06
Tnip2	368.466	2.59093	0.489919	5.28848	1.23335e-07	6.04609e-06
Unc93a	56.3356	9.25681	1.75066	5.2876	1.23932e-07	6.06083e-06
4930551O13Rik	20.2027	7.76801	1.47001	5.28433	1.26168e-07	6.15542e-06
Ms4a7	282.208	4.07686	0.772845	5.27513	1.32663e-07	6.45689e-06
Erich4	507.383	-3.32599	0.631107	-5.27009	1.3636e-07	6.62106e-06
Nos1	351.39	4.73715	0.899393	5.26705	1.3863e-07	6.68369e-06
Ren1	1060.34	-4.28893	0.814292	-5.26707	1.38619e-07	6.68369e-06
Asb16	31.0964	4.91166	0.932443	5.26751	1.38285e-07	6.68369e-06
Bdh2	2066.86	-2.17434	0.413008	-5.26464	1.40467e-07	6.75628e-06
Pkdcc	896.394	2.59654	0.493277	5.26386	1.41065e-07	6.76915e-06
Gm19950	1235.58	-2.79525	0.531364	-5.26052	1.43649e-07	6.87697e-06
Ttc39b	746.212	2.74278	0.521719	5.25721	1.46259e-07	6.9693e-06
Tex13b	45.3012	6.47785	1.23209	5.25761	1.45937e-07	6.9693e-06
5031439G07Rik	2542.36	2.56478	0.488227	5.25326	1.49433e-07	7.08751e-06
Mut	2488.46	-1.82559	0.347487	-5.25368	1.49094e-07	7.08751e-06
Napsa	52695.2	-2.72136	0.518352	-5.25001	1.52088e-07	7.19672e-06
Nat8f7	47.0502	-5.38729	1.02672	-5.24709	1.54524e-07	7.2951e-06
Gm9732	156.014	3.45846	0.659433	5.24459	1.56629e-07	7.37744e-06
Gas1	1795.64	2.21281	0.421994	5.24369	1.57393e-07	7.39636e-06
Sycn	16.0225	-7.4649	1.42438	-5.24082	1.59864e-07	7.49529e-06
Il1rn	39.431	4.85489	0.92681	5.23828	1.62076e-07	7.58159e-06
Slc22a19	3546.66	-5.6416	1.07781	-5.2343	1.65611e-07	7.72926e-06
Oxct1	16161.7	-2.13815	0.408868	-5.22944	1.70024e-07	7.91715e-06
Msra	3217.9	-2.31084	0.442497	-5.22226	1.76748e-07	8.21155e-06
Clec4n	108.813	6.30084	1.20772	5.21716	1.81692e-07	8.42208e-06
Gm5424	3647.58	-1.80275	0.345739	-5.21418	1.84636e-07	8.53919e-06
Gm9973	514.515	-5.46915	1.05053	-5.20608	1.92872e-07	8.89996e-06
Ak4	4813.9	-3.94538	0.75896	-5.1984	2.01007e-07	9.21852e-06
Epha7	235.47	3.55471	0.683735	5.19896	2.00402e-07	9.21852e-06
A330102I10Rik	120.764	7.137	1.37295	5.19829	2.01128e-07	9.21852e-06
Gstk1	711.844	-3.00315	0.577837	-5.19723	2.02276e-07	9.25039e-06
Lrrc19	2296.38	-3.04278	0.585612	-5.1959	2.03731e-07	9.29611e-06
Slc16a3	209.863	3.68213	0.709005	5.19338	2.06513e-07	9.40208e-06
Gdf11	311.952	2.82579	0.544691	5.18788	2.12705e-07	9.66246e-06
Tgm5	27.1783	8.19624	1.58024	5.18671	2.14046e-07	9.70184e-06
Slc22a26	355.668	-6.17139	1.19002	-5.18595	2.14921e-07	9.71994e-06
Cyp4b1	3465.96	-2.34533	0.452555	-5.18243	2.19013e-07	9.88316e-06
4930434B07Rik	80.3011	-6.60471	1.27553	-5.178	2.24271e-07	1.00981e-05
Asb9	226.573	-2.83728	0.54801	-5.17742	2.24973e-07	1.01075e-05
Slc22a18	3056.02	-2.81815	0.544806	-5.17276	2.30664e-07	1.03212e-05
Pqlc3	258.403	2.90059	0.56075	5.1727	2.3074e-07	1.03212e-05
Apom	623.426	-4.49849	0.870143	-5.16983	2.34307e-07	1.04579e-05
Ms4a6d	182.474	4.22959	0.818483	5.1676	2.37121e-07	1.05604e-05
Zfp992	144.468	3.94997	0.765357	5.16095	2.45701e-07	1.09188e-05
Ces1f	2265.88	-2.08832	0.405319	-5.15229	2.57323e-07	1.14104e-05
Gm12240	20.4872	20.1387	3.90916	5.15168	2.5817e-07	1.14232e-05
Ivl	152.719	6.07721	1.17993	5.15049	2.59812e-07	1.14463e-05
Cxcl13	98.3858	3.07841	0.597668	5.15071	2.59508e-07	1.14463e-05
Nek5	93.5182	2.43861	0.473557	5.14956	2.61095e-07	1.14781e-05
Fah	2721.42	-2.58564	0.502297	-5.14764	2.63789e-07	1.15716e-05
Tubb5	2104.12	1.82268	0.354223	5.14557	2.66704e-07	1.16744e-05
Ass1	14939.9	-1.91444	0.372198	-5.1436	2.69525e-07	1.17727e-05
Abhd14b	1864.29	-1.86578	0.362903	-5.14127	2.72893e-07	1.18944e-05
Slc7a12	2599.63	-2.64463	0.51461	-5.1391	2.76055e-07	1.20066e-05
Slc15a2	1893.43	-2.54309	0.494961	-5.13797	2.7772e-07	1.20534e-05
Rnaset2b	857.11	3.87759	0.754771	5.13744	2.78505e-07	1.20546e-05
Smlr1	102.299	-3.15752	0.614644	-5.13716	2.78927e-07	1.20546e-05
Ugt3a1	2140.51	-5.14104	1.00185	-5.13155	2.87373e-07	1.23934e-05
Slc17a1	3705.64	-2.82949	0.551441	-5.13108	2.8809e-07	1.23982e-05
Slc15a4	1209.05	3.07141	0.599459	5.12363	2.99711e-07	1.28712e-05
Urah	68.1376	-3.57848	0.698978	-5.11959	3.06207e-07	1.31226e-05
Gm3696	40.1973	8.76613	1.71386	5.11486	3.13971e-07	1.34272e-05
Aass	3101.87	-2.9575	0.578953	-5.10836	3.24968e-07	1.38685e-05
Cyp2d12	992.104	-5.61083	1.09885	-5.10609	3.28901e-07	1.40071e-05
Zxdc	886.635	2.36887	0.464718	5.09743	3.44296e-07	1.46322e-05
Slc20a1	1392.53	2.78746	0.546896	5.09687	3.45324e-07	1.46455e-05
Serpina1a	240.402	2.04802	0.401953	5.09519	3.48393e-07	1.4745e-05
Arg1	142.842	8.13523	1.59744	5.09266	3.53071e-07	1.48814e-05
Lipm	14.6752	7.32843	1.43897	5.09282	3.52786e-07	1.48814e-05
Lypd2	50.3029	-3.68897	0.72455	-5.0914	3.5543e-07	1.495e-05
Mfsd11	5296.33	3.85033	0.756357	5.09062	3.56888e-07	1.4952e-05
Armh4	1712.99	2.86253	0.562318	5.0906	3.56939e-07	1.4952e-05
Guca2b	3809.22	-3.58754	0.705333	-5.08631	3.65092e-07	1.52622e-05
Gdpd1	276.59	3.67778	0.723225	5.08524	3.67159e-07	1.53173e-05
Selenbp1	3852.99	-1.78272	0.35061	-5.08463	3.68344e-07	1.53354e-05
Ahcy	2671.3	-1.99636	0.393268	-5.07634	3.84778e-07	1.5987e-05
Bpnt1	2780.74	-2.00778	0.39567	-5.07439	3.88748e-07	1.60866e-05
Serpinb9c	50.1201	9.08727	1.7908	5.07442	3.88681e-07	1.60866e-05
Tnfrsf25	61.096	3.5733	0.704559	5.07168	3.94322e-07	1.62843e-05
Folh1	1122.97	-2.39511	0.472341	-5.07073	3.9629e-07	1.63326e-05
Stox2	373.223	2.52619	0.498398	5.06861	4.00731e-07	1.64824e-05
Tgif1	431.82	2.07388	0.409595	5.06325	4.12163e-07	1.69185e-05
Macrod1	605.987	-2.01691	0.398373	-5.06286	4.13021e-07	1.69198e-05
Slc7a9	1646.3	-2.63059	0.519658	-5.06215	4.14552e-07	1.69486e-05
Angptl3	329.46	-3.67482	0.726493	-5.0583	4.23013e-07	1.72599e-05
Pomgnt2	1685.24	3.67666	0.726961	5.05757	4.24622e-07	1.72911e-05
Fitm1	293.609	-3.17542	0.627921	-5.05703	4.25827e-07	1.73057e-05
Gm8050	28.2102	8.25381	1.63255	5.05577	4.28656e-07	1.73861e-05
Tnfaip8	2326.75	-1.97434	0.390879	-5.05103	4.39435e-07	1.7788e-05
Prodh2	859.048	-3.25019	0.643527	-5.05059	4.40442e-07	1.77935e-05
Nrsn1	37.905	8.68147	1.72257	5.03982	4.65966e-07	1.87875e-05
Gm12962	24.2704	-6.32435	1.25639	-5.03375	4.80968e-07	1.93542e-05
2310022A10Rik	377.046	2.21489	0.44013	5.03237	4.84456e-07	1.93875e-05
Cyp4f14	85.4895	-5.147	1.02279	-5.0323	4.84627e-07	1.93875e-05
Cntnap2	26.0842	3.71957	0.73914	5.0323	4.8464e-07	1.93875e-05
Sirpa	2080.82	1.87579	0.372963	5.02942	4.91972e-07	1.96423e-05
Pmp22	921.375	2.16019	0.429735	5.02679	4.98758e-07	1.98745e-05
Gpm6a	1728.37	-2.90472	0.578298	-5.02288	5.09036e-07	2.02446e-05
Gm906	21.6254	-6.14236	1.22355	-5.02012	5.16399e-07	2.04975e-05
2310034O05Rik	18.0074	7.60322	1.51498	5.01869	5.20238e-07	2.06099e-05
Hadhb	3362.19	-1.83815	0.366298	-5.01819	5.21595e-07	2.06237e-05
Glod5	548.039	-3.25268	0.648751	-5.01375	5.33783e-07	2.10648e-05
D630023F18Rik	406.809	-4.04956	0.808289	-5.01004	5.44187e-07	2.14341e-05
Scx	478.078	3.15597	0.63053	5.00527	5.57847e-07	2.19298e-05
Nppa	463.618	12.3037	2.46028	5.00094	5.70526e-07	2.23423e-05
A330074K22Rik	26.6927	4.45645	0.891067	5.00125	5.69594e-07	2.23423e-05
Hoxa11	242.563	2.91977	0.583975	4.99982	5.73848e-07	2.24294e-05
Cyp51	3880.61	-3.25778	0.65241	-4.99346	5.93079e-07	2.31369e-05
Bend7	811.113	2.65765	0.532313	4.99263	5.95617e-07	2.31916e-05
Nkx6-2	23.3057	7.97586	1.59892	4.98827	6.09232e-07	2.36767e-05
Serpinb9b	1131.59	13.5912	2.72556	4.98659	6.14539e-07	2.38376e-05
Chrdl1	263.262	-2.43784	0.489346	-4.98184	6.29831e-07	2.43845e-05
Gm3468	66.1118	6.06038	1.21746	4.97791	6.42748e-07	2.48375e-05
Themis3	17.8581	7.62075	1.53217	4.97382	6.56461e-07	2.53196e-05
Upb1	1282.63	-3.65763	0.735818	-4.97084	6.66637e-07	2.56636e-05
Chst7	978.893	4.47857	0.901528	4.96775	6.77337e-07	2.60266e-05
Msr1	94.0188	5.32965	1.07303	4.96689	6.80336e-07	2.60927e-05
AC133498.1	38.8598	8.71777	1.75582	4.96508	6.86728e-07	2.62886e-05
Doc2g	130.294	5.31175	1.07025	4.96309	6.93812e-07	2.65101e-05
Cxcl5	22.3261	5.4526	1.10008	4.95654	7.17586e-07	2.73673e-05
Lhcgr	15.9851	7.4613	1.50569	4.9554	7.21818e-07	2.74775e-05
Rab27a	1810.63	2.31313	0.46717	4.95136	7.36954e-07	2.80015e-05
S100b	266.136	4.59733	0.92869	4.95034	7.40843e-07	2.80971e-05
mt-Co2	2708.33	-2.22404	0.449362	-4.94932	7.44718e-07	2.81917e-05
Uap1l1	3262.91	1.99493	0.403151	4.94834	7.48499e-07	2.82825e-05
Fam107a	1952.74	-4.28373	0.866973	-4.94102	7.77141e-07	2.93106e-05
Cd84	154.568	4.1064	0.831269	4.93991	7.81567e-07	2.93691e-05
Gm2237	51.3428	4.91084	0.994067	4.94015	7.80626e-07	2.93691e-05
Meis3	131.803	2.50371	0.507747	4.93103	8.17982e-07	3.06811e-05
Ighg1	401.004	5.88254	1.19481	4.92341	8.50504e-07	3.18425e-05
Ctss	971.483	2.26742	0.460698	4.92171	8.579e-07	3.20607e-05
Pbld1	1426.37	-2.89289	0.587921	-4.92054	8.63076e-07	3.21952e-05
Crabp2	173.186	5.64404	1.14742	4.91891	8.70287e-07	3.24051e-05
Mccc2	1550.57	-2.71915	0.552888	-4.91808	8.73989e-07	3.2451e-05
Il34	324.321	2.04654	0.416139	4.91792	8.74695e-07	3.2451e-05
Apaf1	304.261	2.64288	0.537788	4.91435	8.90794e-07	3.29884e-05
Slc16a7	1878.28	-1.92509	0.391921	-4.91193	9.01851e-07	3.33375e-05
Serpinf2	699.222	-3.96108	0.806962	-4.90863	9.17154e-07	3.3842e-05
Abca4	105.64	-2.7951	0.569639	-4.9068	9.25743e-07	3.40974e-05
Melk	24.8936	3.79276	0.773284	4.90474	9.35524e-07	3.43956e-05
Mab21l3	139.84	2.34042	0.477568	4.90069	9.5499e-07	3.49855e-05
Olr1	51.7839	8.16622	1.66633	4.90071	9.54913e-07	3.49855e-05
Ifi207	169.775	2.39321	0.488445	4.89965	9.60088e-07	3.51093e-05
Abcc3	1648.63	-3.02298	0.617048	-4.8991	9.62768e-07	3.51445e-05
Abhd14a	537.507	-2.32943	0.475578	-4.89811	9.67648e-07	3.52596e-05
Lipa	2551.31	-2.0006	0.408584	-4.89642	9.75992e-07	3.54565e-05
Dclk1	104.659	2.92313	0.597006	4.89631	9.76519e-07	3.54565e-05
Gm39157	36.3541	-3.80353	0.77723	-4.89369	9.89612e-07	3.58682e-05
Nudt4	9163.31	-1.89949	0.388206	-4.89301	9.93044e-07	3.59289e-05
Gpsm1	533.872	3.13598	0.641685	4.88711	1.02328e-06	3.69575e-05
Akr1c21	9242.41	-3.99922	0.818898	-4.88366	1.04136e-06	3.7544e-05
Nr0b2	20.1242	-4.51206	0.924161	-4.88233	1.04841e-06	3.77318e-05
Slc37a4	2557.81	-1.91976	0.393409	-4.8798	1.06191e-06	3.81505e-05
Tcea3	722.512	-2.71255	0.556024	-4.87848	1.06909e-06	3.8341e-05
Tcaim	474.023	-2.08568	0.427646	-4.87713	1.07643e-06	3.85365e-05
Ptgfr	536.59	-3.09248	0.634237	-4.8759	1.08313e-06	3.87059e-05
Cpa2	33.4456	8.49942	1.74327	4.87557	1.08495e-06	3.87059e-05
Ppp1r1a	2504.25	-5.03563	1.03404	-4.86987	1.11674e-06	3.96848e-05
Mctp2	107.581	2.11882	0.435142	4.86926	1.12015e-06	3.96848e-05
Tex26	18.341	7.62531	1.56599	4.86932	1.11981e-06	3.96848e-05
Scrg1	12.4457	-7.10098	1.45823	-4.86961	1.11821e-06	3.96848e-05
Tmem43	1211.12	2.22517	0.45745	4.8643	1.14862e-06	4.06228e-05
Asl	2040.11	-1.83328	0.377015	-4.86263	1.15838e-06	4.08974e-05
Hmmr	42.4713	2.71219	0.558066	4.85998	1.174e-06	4.12496e-05
Col11a1	94.7298	4.26857	0.878242	4.86036	1.17173e-06	4.12496e-05
Car5a	91.1355	-4.89788	1.00781	-4.85991	1.17441e-06	4.12496e-05
Inmt	1449.06	-2.65704	0.546825	-4.85904	1.17957e-06	4.13597e-05
Klf6	2386.21	2.48714	0.511909	4.85857	1.18237e-06	4.13871e-05
Hpd	1040.39	-4.73153	0.97466	-4.85455	1.20662e-06	4.21636e-05
Tpra1	1057.31	1.92607	0.396939	4.8523	1.22039e-06	4.25721e-05
Suclg1	4448.97	-1.91368	0.394416	-4.85192	1.22273e-06	4.25809e-05
Gm28050	57.948	8.33054	1.7174	4.85068	1.23041e-06	4.27757e-05
Dao	2220.07	-2.53774	0.523325	-4.84925	1.23927e-06	4.30103e-05
Hnf4aos	165.379	-4.0918	0.844616	-4.84457	1.26885e-06	4.39625e-05
Il17f	20.6313	-6.85799	1.41576	-4.84404	1.27227e-06	4.40063e-05
Ric3	100.44	-2.55029	0.526542	-4.84346	1.27596e-06	4.40596e-05
Scgb2b15	49.8793	9.08113	1.87797	4.83561	1.32739e-06	4.5758e-05
Oacyl	14.0789	7.2435	1.49809	4.83515	1.33048e-06	4.57872e-05
Rdh19	28.0939	-4.34156	0.898447	-4.8323	1.34967e-06	4.63697e-05
Asb11	221.332	3.53868	0.732376	4.83179	1.35314e-06	4.6411e-05
Sh3bp2	616.477	2.63531	0.545464	4.83131	1.35641e-06	4.64451e-05
Gm17147	12.3457	7.07945	1.46544	4.83094	1.35888e-06	4.64518e-05
Gls2	28.6831	4.35117	0.902121	4.82327	1.41226e-06	4.81959e-05
Knstrn	85.2556	3.26952	0.677967	4.82254	1.41745e-06	4.82926e-05
B2m	14395.1	2.15332	0.446763	4.81982	1.4369e-06	4.88738e-05
Tecpr1	2108.94	2.86091	0.593666	4.81905	1.44242e-06	4.89801e-05
Ralyl	22.5956	-6.9897	1.45208	-4.81357	1.48259e-06	5.02605e-05
Ccnb2	65.0888	2.72667	0.566716	4.81135	1.49912e-06	5.06747e-05
AC166995.1	34.5581	-5.91871	1.23018	-4.81127	1.49976e-06	5.06747e-05
H2-D1	11160.8	1.69025	0.351401	4.81004	1.50901e-06	5.0819e-05
Cpne5	26.4069	3.51078	0.729838	4.81036	1.50659e-06	5.0819e-05
Vstm2a	130.186	-3.17524	0.660321	-4.80863	1.51967e-06	5.10937e-05
Gm45650	71.3875	3.48358	0.724965	4.80517	1.54623e-06	5.19017e-05
Lactb2	7158.59	-2.34693	0.489156	-4.7979	1.60334e-06	5.37304e-05
Tnik	84.7144	3.71932	0.77531	4.7972	1.60897e-06	5.38308e-05
Alad	1081.25	-1.8102	0.377506	-4.79516	1.62546e-06	5.42935e-05
Tfpi2	197.728	-3.04522	0.635171	-4.79433	1.63217e-06	5.44286e-05
Gm20275	24.3523	8.03692	1.67705	4.79229	1.64889e-06	5.48967e-05
Hs3st4	37.7407	6.80935	1.42146	4.79039	1.66455e-06	5.5328e-05
Cndp1	218.82	-2.92753	0.611402	-4.78823	1.68258e-06	5.58364e-05
Tpk1	993.17	-2.32985	0.486688	-4.78715	1.69166e-06	5.59563e-05
Sucnr1	159.576	-2.66183	0.556029	-4.78722	1.69111e-06	5.59563e-05
Serpinb6a	19787.8	5.39057	1.12667	4.78451	1.71404e-06	5.6605e-05
G930009F23Rik	31.8681	3.64838	0.762916	4.78215	1.7343e-06	5.71816e-05
Slc22a27	36.655	-4.85589	1.01601	-4.77936	1.75857e-06	5.78883e-05
Smpdl3a	3591.03	-2.14323	0.448526	-4.77839	1.76704e-06	5.80736e-05
Acot4	877.588	-1.96798	0.412343	-4.77268	1.81789e-06	5.96491e-05
BC024386	424.08	-3.94671	0.827301	-4.77059	1.83691e-06	6.01765e-05
Azgp1	141.691	-2.73567	0.573559	-4.76964	1.84557e-06	6.03633e-05
Dusp10	97.1244	2.67666	0.561366	4.76812	1.85951e-06	6.07221e-05
Ogdhl	461.213	2.31321	0.48569	4.76274	1.90986e-06	6.22668e-05
Col12a1	596.537	2.60452	0.547127	4.76036	1.93249e-06	6.29044e-05
Sytl2	1315.77	2.67816	0.563219	4.75511	1.98342e-06	6.44594e-05
Aldob	64989.3	-2.26434	0.476333	-4.7537	1.99727e-06	6.47041e-05
Akr1b8	219.996	2.57753	0.542216	4.7537	1.99724e-06	6.47041e-05
Esco2	35.9903	3.37731	0.711155	4.74906	2.04369e-06	6.61031e-05
Gm43190	46.9428	-4.84148	1.02006	-4.74627	2.07204e-06	6.69142e-05
Il18r1	67.4961	2.76765	0.583455	4.74355	2.10001e-06	6.77103e-05
Slc7a14	18.6627	7.6811	1.61941	4.74314	2.10429e-06	6.77415e-05
Acat2	1014.59	-1.93669	0.408793	-4.73758	2.16282e-06	6.95162e-05
Iqsec3	32.7303	4.73853	1.00057	4.73583	2.18165e-06	7.00113e-05
Ripply3	309.503	2.54325	0.537218	4.73411	2.20021e-06	7.04965e-05
Khdrbs3	249.756	-2.28988	0.48443	-4.72697	2.27897e-06	7.29056e-05
Fignl1	35.8946	3.53573	0.748356	4.72466	2.305e-06	7.35131e-05
Inka2	105.448	2.66297	0.563634	4.72465	2.30515e-06	7.35131e-05
Agpat4	260.47	2.15991	0.457444	4.7217	2.33887e-06	7.44722e-05
4930461G14Rik	54.229	-4.04374	0.85652	-4.72112	2.34547e-06	7.45662e-05
Igdcc4	78.0223	4.02353	0.852308	4.72075	2.34979e-06	7.45877e-05
D430041D05Rik	32.197	4.74917	1.00641	4.71894	2.37072e-06	7.51352e-05
Stx12	4594.85	3.19047	0.676408	4.71679	2.39597e-06	7.57007e-05
Slc6a15	324.479	-2.35536	0.499351	-4.71684	2.39541e-06	7.57007e-05
4833422C13Rik	106.65	4.16891	0.884614	4.71269	2.44473e-06	7.71223e-05
Slc16a14	515.245	-4.31017	0.915201	-4.70953	2.48292e-06	7.82063e-05
Gm13412	34.7403	-3.78134	0.803078	-4.70856	2.49472e-06	7.84569e-05
Gm17750	142.822	-3.59784	0.764201	-4.70797	2.50191e-06	7.85623e-05
Tldc2	68.9785	-3.33635	0.708832	-4.70683	2.51604e-06	7.88849e-05
Hyal1	386.021	3.30913	0.703726	4.7023	2.57248e-06	8.05307e-05
Mogat2	139.639	-3.24607	0.690624	-4.7002	2.59913e-06	8.12044e-05
Rasgef1c	58.2365	6.82222	1.45154	4.69997	2.60194e-06	8.12044e-05
B3galnt1	436.519	-2.77697	0.591316	-4.69625	2.64976e-06	8.25709e-05
Cdk15	33.8385	7.54645	1.60748	4.69457	2.67167e-06	8.31268e-05
Mall	51.2383	2.88921	0.615511	4.694	2.67913e-06	8.32321e-05
Gm10804	433.176	-2.51696	0.536422	-4.69214	2.70363e-06	8.38658e-05
Galnt11	5632.81	-3.32151	0.708498	-4.6881	2.75756e-06	8.528e-05
Kynu	375.745	-3.50498	0.747624	-4.68816	2.75673e-06	8.528e-05
Nrk	17.6508	7.57137	1.61567	4.68622	2.78294e-06	8.59349e-05
G0s2	488.571	-2.69599	0.575454	-4.68498	2.79983e-06	8.6326e-05
Myl7	17.2684	-4.87935	1.04166	-4.68421	2.81036e-06	8.65201e-05
Bckdha	768.708	-2.08214	0.444938	-4.67961	2.87417e-06	8.81021e-05
Cd276	42.9236	4.26039	0.910483	4.67927	2.87899e-06	8.81021e-05
Gabrb3	67.5298	-3.05115	0.652031	-4.67946	2.87633e-06	8.81021e-05
Gm38335	20.5573	7.79034	1.66458	4.68006	2.86792e-06	8.81021e-05
C630028M04Rik	30.4326	8.3631	1.78744	4.67882	2.88534e-06	8.81647e-05
Hdhd3	138.438	-2.44041	0.521752	-4.67735	2.90609e-06	8.8666e-05
Idh3g	2879.35	-1.59092	0.340167	-4.67689	2.91252e-06	8.873e-05
6330410L21Rik	29.1597	-5.08828	1.08815	-4.6761	2.92387e-06	8.89432e-05
Cd300lf	41.1478	5.32743	1.14	4.6732	2.96536e-06	9.0071e-05
Pter	3717.25	-2.33668	0.500589	-4.66785	3.04366e-06	9.23124e-05
Cryl1	2934.91	-1.97709	0.423729	-4.66592	3.0724e-06	9.30458e-05
Egfros	31.7589	5.25111	1.12741	4.65767	3.19804e-06	9.67076e-05
Hacl1	141.491	-2.31037	0.496139	-4.6567	3.21324e-06	9.70238e-05
Nova1	72.9406	3.16657	0.680203	4.65533	3.23466e-06	9.75265e-05
Dok1	211.788	2.28704	0.491383	4.65429	3.251e-06	9.78749e-05
Cfap157	64.0577	4.09509	0.880012	4.65345	3.26424e-06	9.81288e-05
Itpkc	186.597	2.17111	0.46671	4.65194	3.28828e-06	9.87065e-05
Slc22a5	3050.26	-2.33134	0.501374	-4.6499	3.32089e-06	9.9539e-05
Hint2	1836.92	-2.20015	0.473605	-4.64554	3.39194e-06	0.00010152
Gm10432	29.1872	7.32873	1.57817	4.64381	3.42049e-06	0.000102225
Pdlim7	372.062	2.0479	0.441187	4.6418	3.45385e-06	0.000103071
Ms4a4a	21.1525	4.62201	0.996053	4.64033	3.47852e-06	0.000103656
Sde2	1403.71	3.32718	0.717121	4.63964	3.49014e-06	0.000103851
Cetn4	129.085	-3.08344	0.664929	-4.63725	3.53072e-06	0.000104905
Rrh	132.275	-4.40444	0.950647	-4.6331	3.60227e-06	0.000106876
Gm6588	11.2121	6.92052	1.49439	4.63099	3.63914e-06	0.000107813
Mir6358	51.8586	6.65639	1.43757	4.6303	3.65131e-06	0.000108018
Ldhd	4013.94	-2.913	0.629506	-4.62744	3.70217e-06	0.000109364
Zfp469	24.5066	5.62946	1.21671	4.62678	3.71393e-06	0.000109553
Adamtsl4	269.597	2.85395	0.617217	4.6239	3.76589e-06	0.000110926
Gm6614	39.5498	4.82842	1.04453	4.62258	3.78988e-06	0.000111472
Chadl	71.0725	-3.03281	0.656214	-4.62168	3.80637e-06	0.000111796
Clec4d	69.104	5.65967	1.22498	4.62021	3.83359e-06	0.000112434
Ankrd29	118.965	-2.38009	0.515226	-4.61951	3.8465e-06	0.000112651
Gm20559	987.624	3.72196	0.806472	4.61512	3.92873e-06	0.000114894
Hdc	1409.56	-4.16696	0.903013	-4.6145	3.94039e-06	0.000115071
Ces1d	5514.15	-2.26594	0.491157	-4.61346	3.96018e-06	0.000115484
Gm14210	15.8117	7.41032	1.60673	4.61205	3.98709e-06	0.000116103
Serpinb9e	32.5262	8.46133	1.83598	4.60861	4.05362e-06	0.000117872
Hmox1	903.032	2.34546	0.509098	4.6071	4.08331e-06	0.000118567
Acy3	6793.46	-3.41206	0.740729	-4.60636	4.09783e-06	0.00011882
Slc22a12	4614.08	-2.29942	0.499309	-4.6052	4.12072e-06	0.000119288
Gjb2	800.516	-3.17073	0.688548	-4.60495	4.12567e-06	0.000119288
Gm38563	47.8264	6.53447	1.41912	4.60458	4.13292e-06	0.000119329
Gm37795	71.5798	3.58163	0.777941	4.60398	4.14488e-06	0.000119506
Mettl26	2272.88	-2.10231	0.456848	-4.60177	4.18917e-06	0.000120443
Liph	117.382	3.24225	0.704533	4.60198	4.18496e-06	0.000120443
Proc	1134.52	-3.35258	0.728662	-4.60101	4.20439e-06	0.000120711
Trim63	103.909	-2.46192	0.535178	-4.6002	4.22089e-06	0.000121015
Hsd11b1	726.384	-2.28433	0.496956	-4.59664	4.29351e-06	0.000122924
4921507P07Rik	85.5348	4.04861	0.88104	4.59527	4.32194e-06	0.000123565
Junb	752.224	1.84758	0.402111	4.5947	4.33382e-06	0.000123732
Sugct	1722.18	-2.61099	0.568476	-4.59297	4.36987e-06	0.000124433
Proz	44.4175	-3.42894	0.746616	-4.59264	4.37665e-06	0.000124433
Ccdc63	22.7685	7.93973	1.72874	4.59278	4.37374e-06	0.000124433
Gm4610	28.6958	6.42759	1.39979	4.59182	4.39402e-06	0.000124699
Baat	60.5151	-3.71497	0.809077	-4.59162	4.39819e-06	0.000124699
Cyp26b1	76.8915	-2.58941	0.564289	-4.5888	4.45805e-06	0.000126221
Scara3	68.0269	3.16499	0.689921	4.58746	4.48672e-06	0.000126857
Slc34a3	347.027	-4.78929	1.04409	-4.58703	4.49594e-06	0.000126942
Ppfibp2	704.621	2.34405	0.511177	4.5856	4.52691e-06	0.00012764
Edn1	116.67	2.21746	0.48363	4.58503	4.53914e-06	0.000127809
Gfy	19.6595	7.72515	1.685	4.58466	4.54718e-06	0.000127859
Gm15318	94.1663	-4.47108	0.975649	-4.58267	4.5907e-06	0.000128905
Trap1	2830.24	-1.75608	0.383499	-4.57911	4.66966e-06	0.000130943
Rnf125	71.6986	3.07376	0.671383	4.57826	4.68867e-06	0.000131174
Gm5093	22.1497	-4.32433	0.944555	-4.57816	4.69073e-06	0.000131174
Loxl2	330.422	2.15263	0.470571	4.5745	4.77363e-06	0.000133128
Adam8	50.2228	3.78701	0.827835	4.57459	4.77153e-06	0.000133128
Dbt	1252.72	-1.89474	0.414707	-4.56886	4.90379e-06	0.000136437
Eda2r	199	3.05009	0.667593	4.56878	4.90564e-06	0.000136437
Kmo	1268.37	-3.48242	0.76234	-4.56806	4.92255e-06	0.000136721
Gm16146	91.7178	6.05785	1.32647	4.56688	4.95041e-06	0.000137309
Ivd	3914.8	-2.14724	0.47054	-4.56334	5.0345e-06	0.000139452
Mtfp1	290.624	-2.54426	0.557639	-4.56256	5.05333e-06	0.000139784
Glyctk	684.431	-2.71684	0.595667	-4.56101	5.09091e-06	0.000140633
C1qc	721.582	1.82559	0.400392	4.55951	5.1273e-06	0.000141447
Serpina1f	3780.39	-3.27732	0.719019	-4.55805	5.16309e-06	0.000142242
Bphl	3628.25	-2.37999	0.522201	-4.55761	5.17394e-06	0.00014235
Gm34093	24.1012	-4.22563	0.927488	-4.55599	5.21393e-06	0.000143257
Pxmp2	556.494	-2.4252	0.532441	-4.55486	5.24194e-06	0.000143833
Ddit3	962.447	2.61332	0.573889	4.55371	5.27086e-06	0.000144433
Slc24a4	17.9242	5.74032	1.26095	4.55236	5.30467e-06	0.000145165
St6galnac4	182.339	2.09794	0.460912	4.55172	5.32098e-06	0.000145416
Anln	66.3582	2.73546	0.601568	4.54722	5.43601e-06	0.000148362
Arl4c	516.735	2.0843	0.458561	4.54531	5.48537e-06	0.00014946
Adgrg4	26.4648	-5.92572	1.30376	-4.5451	5.49088e-06	0.00014946
Slc25a25	1546.11	-2.29602	0.505246	-4.54437	5.51009e-06	0.000149784
Fgf1	2975.75	-3.0232	0.66594	-4.53975	5.63216e-06	0.000152838
Gm5535	12.5387	7.07181	1.55782	4.53955	5.63742e-06	0.000152838
Il1r1	782.44	2.97174	0.654855	4.538	5.67897e-06	0.000153761
Egf	12361.2	-5.22644	1.15317	-4.53225	5.836e-06	0.000157794
Gm12678	107.15	-4.08621	0.901639	-4.53198	5.84335e-06	0.000157794
Ppm1e	144.147	2.18054	0.481248	4.53101	5.8702e-06	0.00015831
Insc	27.6284	-5.28404	1.16635	-4.5304	5.88729e-06	0.000158561
Mrc1	195.04	2.21557	0.4894	4.52711	5.97958e-06	0.000160835
Paqr9	1062.98	-3.20978	0.709186	-4.526	6.01099e-06	0.000161467
Bsph1	27.2378	8.2024	1.81382	4.52216	6.12104e-06	0.000164208
Prc1	51.8323	2.57675	0.569855	4.52176	6.13265e-06	0.000164304
Slc22a22	398.614	-4.77774	1.05681	-4.52091	6.15757e-06	0.000164755
Enox1	50.8424	-3.27276	0.724715	-4.51593	6.304e-06	0.000168453
Sprr2f	15.9352	7.45515	1.65253	4.51136	6.44121e-06	0.000171894
Gm8206	39.1502	5.51206	1.22194	4.51092	6.45475e-06	0.000172031
mt-Tr	49.7253	-3.57942	0.793983	-4.50819	6.53835e-06	0.000174033
Gm10522	21.0079	-4.00128	0.888219	-4.50484	6.64244e-06	0.000176573
Timp2	4834.2	2.87436	0.638496	4.50177	6.73913e-06	0.000178447
Slc22a13	1937.47	-4.22625	0.938744	-4.50203	6.73087e-06	0.000178447
Ttc39a	90.6141	2.41291	0.535931	4.50228	6.72289e-06	0.000178447
Cyp2a4	4568.15	-3.99729	0.888281	-4.50003	6.7944e-06	0.000179665
Gcgr	334.818	-4.10375	0.911992	-4.49977	6.80271e-06	0.000179665
Cd59b	69.904	-2.47614	0.550431	-4.49854	6.84203e-06	0.000180471
Sucla2	2408.64	-1.73351	0.385521	-4.49655	6.9066e-06	0.000181939
Gm34397	51.205	2.80894	0.625188	4.49295	7.02417e-06	0.000184798
Gcat	169.33	-2.05001	0.456312	-4.49256	7.03735e-06	0.000184907
AC164314.2	14.8796	7.32001	1.62956	4.492	7.05563e-06	0.000185149
Fpgt	1053.06	2.51912	0.561179	4.48898	7.15635e-06	0.000187551
Chst5	10.3101	6.79826	1.51538	4.48617	7.25144e-06	0.0001898
Lxn	291.602	2.60825	0.581644	4.48427	7.31633e-06	0.000191231
Gm49003	11.3043	-6.96084	1.55236	-4.48402	7.32482e-06	0.000191231
H2-K2	245.558	3.1228	0.696981	4.48047	7.44789e-06	0.000194196
Acox2	860.732	-3.12665	0.698438	-4.47663	7.5829e-06	0.000197464
Gatb	1007.88	-2.22431	0.497115	-4.47444	7.66112e-06	0.000199247
Susd3	1443.36	-2.34631	0.524565	-4.47286	7.71804e-06	0.000200277
Gpx2	14.8866	7.3578	1.64501	4.4728	7.72031e-06	0.000200277
Gm46516	9.82999	-6.76016	1.51172	-4.47182	7.75569e-06	0.00020094
Car8	157.523	-2.1178	0.473691	-4.47086	7.79066e-06	0.000201541
0610006L08Rik	119.331	-3.67492	0.822012	-4.47064	7.79859e-06	0.000201541
Cd300lb	25.5245	6.22439	1.39324	4.46755	7.91208e-06	0.000204216
Birc5	74.9042	3.11737	0.698197	4.46489	8.01111e-06	0.000206511
Apobec2	58.9675	-3.90448	0.875101	-4.46175	8.12925e-06	0.000209292
Gprc5b	1314.38	1.85958	0.416973	4.4597	8.20731e-06	0.000210771
Tceal5	39.8139	2.96396	0.664584	4.45987	8.20091e-06	0.000210771
Ikbke	106.779	2.33162	0.522917	4.45887	8.2393e-06	0.000211062
Gm43335	14.8596	6.34832	1.42371	4.45898	8.23496e-06	0.000211062
Dusp23	141.865	-1.95687	0.439092	-4.45663	8.32568e-06	0.000213008
Gm3558	34.271	7.56488	1.69763	4.45613	8.3453e-06	0.000213243
Vim	3059.89	2.48146	0.556993	4.45509	8.38562e-06	0.000214006
Rnh1	14086.3	3.38879	0.761033	4.45288	8.47263e-06	0.000215957
Wdhd1	62.2557	2.22174	0.499019	4.45222	8.49887e-06	0.000216356
Xkr4	9.88227	6.75412	1.51733	4.45133	8.53388e-06	0.000216977
Top2a	125.222	3.19971	0.718897	4.45085	8.55298e-06	0.000217193
mt-Nd3	945.694	-2.35296	0.528736	-4.45016	8.58058e-06	0.000217623
Vwa7	65.8499	3.75553	0.844387	4.44764	8.68183e-06	0.000219918
Tstd1	271.211	-3.14157	0.706474	-4.44682	8.71502e-06	0.000220486
Usp35	92.7796	2.61907	0.589062	4.44618	8.74113e-06	0.000220873
Crisp1	873.684	13.218	2.97346	4.44534	8.77523e-06	0.000221461
Gm15879	68.0322	-2.89321	0.650903	-4.44492	8.79226e-06	0.000221617
Lgals3bp	2510.96	2.29733	0.517129	4.44246	8.89355e-06	0.000223894
Insig1	5198.44	4.01557	0.904368	4.4402	8.98772e-06	0.000225878
Dpyd	751.932	-1.71776	0.38688	-4.44003	8.99448e-06	0.000225878
Acot3	347.284	-2.63487	0.593971	-4.43604	9.16308e-06	0.000229549
5730437C11Rik	46.6325	-3.94972	0.890362	-4.43608	9.16124e-06	0.000229549
Nek6	985.601	2.75615	0.621711	4.43317	9.28555e-06	0.000232332
Sema6a	419.211	2.34472	0.529604	4.42731	9.54146e-06	0.000238443
Slc7a7	1164.78	-2.11273	0.477345	-4.42599	9.59989e-06	0.000239611
Eqtn	40.2734	5.0517	1.1415	4.42548	9.62273e-06	0.000239888
Slc4a4	5756.8	-2.44629	0.553063	-4.42316	9.72687e-06	0.000242188
Ppm1j	149.6	2.93325	0.663583	4.42032	9.85556e-06	0.000245094
Mthfr	540.139	1.83727	0.415802	4.41861	9.93381e-06	0.000246441
5830418P13Rik	87.1994	7.99965	1.81037	4.41878	9.9259e-06	0.000246441
Ube2u	126.319	-3.26645	0.739917	-4.41463	1.01185e-05	0.000250719
Oip5	54.9024	3.94819	0.894458	4.41406	1.01452e-05	0.000251074
Dio1	1562.72	-2.41882	0.548093	-4.41316	1.01871e-05	0.000251795
Ak5	112.789	2.53122	0.573594	4.41291	1.01989e-05	0.000251795
Sprr2g	200.806	11.0962	2.51526	4.41155	1.02635e-05	0.000253083
Cacnb4	127.139	-2.2762	0.516445	-4.40744	1.04601e-05	0.000257622
Gramd1a	778.806	1.88001	0.42688	4.40407	1.0624e-05	0.000261344
Zmynd10	179.748	-3.59938	0.817645	-4.40213	1.07192e-05	0.000263368
Nectin3	1217.13	-1.88903	0.429318	-4.40007	1.08216e-05	0.000265564
Vamp1	315.157	1.68561	0.383287	4.39779	1.09358e-05	0.000268046
4833439L19Rik	6983	-1.83678	0.417797	-4.39634	1.10092e-05	0.000269199
Gm48558	55.2674	-2.87578	0.654127	-4.39637	1.10078e-05	0.000269199
Grm3	17.1989	7.53152	1.71371	4.39487	1.1084e-05	0.000270705
Tnfrsf10b	124.075	2.65736	0.604751	4.39414	1.11212e-05	0.000271288
A530020G20Rik	56.1614	3.51656	0.800354	4.39376	1.11407e-05	0.00027144
Gm38843	29.2505	8.30694	1.89182	4.39098	1.12839e-05	0.000274602
Cstb	26970.3	4.95431	1.12857	4.38989	1.1341e-05	0.000275009
Iyd	807.755	-2.26682	0.51637	-4.38992	1.13394e-05	0.000275009
Kbtbd12	77.773	5.66164	1.28956	4.39037	1.1316e-05	0.000275009
Atad2	205.063	2.09013	0.476353	4.38777	1.14518e-05	0.00027691
Dnph1	226.734	-2.36225	0.538391	-4.38762	1.146e-05	0.00027691
Lif	49.004	2.85517	0.650712	4.38776	1.14525e-05	0.00027691
Pde11a	99.9146	3.48343	0.794373	4.38513	1.15916e-05	0.000279759
Gm48626	16.236	7.44607	1.69883	4.38306	1.17024e-05	0.000282099
Fggy	1099.13	-1.61311	0.368124	-4.38196	1.17614e-05	0.000283188
mt-Nd2	72424.5	-2.3804	0.54378	-4.37751	1.20045e-05	0.000288702
Suclg2	3807.92	-1.5488	0.353893	-4.37648	1.20613e-05	0.000289727
Uqcrc1	6727.1	-1.72541	0.394411	-4.37464	1.21633e-05	0.000291833
Gal3st2	9.98389	6.78216	1.55076	4.37343	1.22308e-05	0.000293109
Mturn	1305.66	-2.36985	0.541974	-4.37263	1.22761e-05	0.000293851
Tspan17	309.366	2.20871	0.505192	4.37202	1.23105e-05	0.000294328
Cpne4	111.306	-2.52035	0.576569	-4.37129	1.23515e-05	0.000294963
Hapln1	81.484	-4.39193	1.00488	-4.37059	1.23909e-05	0.000295559
Abhd3	612.836	-2.52907	0.578692	-4.37031	1.24068e-05	0.000295594
Sirpb1c	22.025	4.97662	1.1391	4.36891	1.24868e-05	0.000297154
Ccdc170	210.292	-5.68917	1.3027	-4.36722	1.25836e-05	0.00029911
Slc39a6	355.322	2.09788	0.480459	4.3664	1.26308e-05	0.000299883
Kif4	21.6219	3.45616	0.791761	4.36515	1.27033e-05	0.000301255
Il1f6	9.23527	6.64466	1.52254	4.36419	1.27594e-05	0.000302233
Pbk	62.5692	2.49958	0.572861	4.36332	1.28103e-05	0.000303089
Telo2	313.244	1.62487	0.372763	4.35898	1.30668e-05	0.000308799
Slc22a2	1634.68	-3.42003	0.784795	-4.35786	1.31341e-05	0.000310031
2610528J11Rik	548.888	-3.03925	0.697749	-4.35579	1.32589e-05	0.000312617
Gtse1	42.4888	3.57339	0.820515	4.35506	1.33032e-05	0.000313298
Nlrc5	169.996	2.55586	0.587123	4.35319	1.34172e-05	0.000315621
Gm43618	17.1957	-4.28881	0.985785	-4.35066	1.35731e-05	0.00031892
Gm10925	1154.21	-1.74919	0.402262	-4.34838	1.37149e-05	0.000321884
Car14	515.631	-4.12296	0.948424	-4.34716	1.3791e-05	0.000323298
Phf10	1078.5	2.12804	0.489645	4.34607	1.38596e-05	0.000324533
Morn2	303.683	-2.32799	0.535694	-4.34574	1.38805e-05	0.000324651
Sectm1b	305.212	-3.81656	0.878803	-4.34291	1.40606e-05	0.000328488
G630018N14Rik	18.7227	-5.41052	1.24618	-4.34167	1.41402e-05	0.000329971
Lrp12	405.459	1.90614	0.43912	4.34081	1.41959e-05	0.000330893
Gsta2	5032.28	-1.74651	0.402571	-4.33839	1.43528e-05	0.000334168
Slc6a18	12209.1	-2.07873	0.47928	-4.33719	1.44319e-05	0.000335486
Gm27217	9.78846	6.71761	1.5489	4.33703	1.44422e-05	0.000335486
L2hgdh	1180.73	-2.00773	0.462973	-4.33661	1.44697e-05	0.000335742
Pfkfb2	306.741	1.98746	0.458532	4.33441	1.46154e-05	0.000338601
Gm31036	72.8293	3.37434	0.778529	4.33425	1.4626e-05	0.000338601
Slc24a5	23.1712	3.52208	0.812889	4.3328	1.47224e-05	0.000340447
Gga2	2118.08	1.91039	0.441128	4.33068	1.48646e-05	0.000343348
S100g	7380.12	-3.41258	0.788233	-4.3294	1.49514e-05	0.000344962
Ip6k3	70.4173	2.97386	0.687357	4.32651	1.51487e-05	0.000349121
Gm3636	43.9857	4.96576	1.14833	4.32434	1.52989e-05	0.000352185
Mlkl	115.641	2.40586	0.556612	4.32232	1.54398e-05	0.000355029
Klk1	22921.1	-4.35394	1.00803	-4.31924	1.5657e-05	0.000359215
1700110K17Rik	25.7274	8.11972	1.87983	4.31939	1.56461e-05	0.000359215
Apobr	126.411	3.70251	0.857388	4.31836	1.5719e-05	0.000360234
1500035N22Rik	20.3469	7.77685	1.80164	4.31653	1.58502e-05	0.000362833
Cdh17	13.5389	6.23659	1.44512	4.31563	1.59149e-05	0.000363501
Psg29	12.8592	7.10977	1.64739	4.31577	1.5905e-05	0.000363501
Mcm5	139.521	1.82167	0.422367	4.31301	1.6105e-05	0.00036743
B830042I05Rik	9.10422	6.64466	1.54119	4.31139	1.62228e-05	0.000369707
2900089D17Rik	125.54	3.74631	0.869107	4.31053	1.62863e-05	0.000370741
Mgat4b	4081.18	1.69207	0.392601	4.3099	1.63325e-05	0.000371378
Fnip2	2319.47	2.00346	0.465119	4.30741	1.6518e-05	0.000375152
Bend5	357.959	-2.2661	0.526122	-4.30718	1.65352e-05	0.000375152
Csnk1e	545.749	2.10308	0.488734	4.30312	1.68406e-05	0.000381658
Hk2	3778.03	5.52149	1.28371	4.30118	1.69888e-05	0.000384591
Gm43158	38.4747	-3.70594	0.861693	-4.30077	1.70205e-05	0.000384882
Psap	48735.4	2.09292	0.486703	4.30021	1.7064e-05	0.000385173
Agxt2	652.192	-2.27478	0.529005	-4.30011	1.7071e-05	0.000385173
Slc25a15	1617.6	-1.61304	0.375342	-4.29751	1.72725e-05	0.000389288
Rnf24	797.777	-2.78018	0.647131	-4.29617	1.73776e-05	0.000391225
Cdkn1a	697.293	2.75013	0.640221	4.2956	1.74224e-05	0.000391734
Kif2c	22.6262	2.91769	0.679292	4.29519	1.74542e-05	0.000391734
Adam23	83.3906	4.23038	0.984922	4.29515	1.74577e-05	0.000391734
Sdc1	972.484	2.17543	0.506568	4.29445	1.75129e-05	0.000392313
Tmem191c	141.541	1.97929	0.460907	4.29433	1.75218e-05	0.000392313
Osr2	271.621	1.83121	0.426787	4.2907	1.78112e-05	0.000398355
Dhdh	245.097	-2.2524	0.525086	-4.28958	1.79011e-05	0.000399928
Nceh1	6926.03	-1.85223	0.432137	-4.28622	1.8174e-05	0.000405581
Ubd	78.6376	2.26261	0.5282	4.28361	1.83882e-05	0.000409914
D3Ertd751e	285.033	-1.86058	0.434647	-4.28066	1.8634e-05	0.000414501
Gm5096	33.7316	-3.87849	0.90605	-4.28065	1.86345e-05	0.000414501
Gm31105	36.8872	-2.69567	0.629868	-4.27973	1.87117e-05	0.000415765
Ctsd	35915.4	3.26572	0.763201	4.27898	1.87756e-05	0.000416732
Ldhb	14058.8	-2.52347	0.590195	-4.27566	1.90568e-05	0.000422516
Cabcoco1	133.864	-2.38815	0.558618	-4.27511	1.91045e-05	0.000423113
Ggt1	6860.34	-2.32896	0.544836	-4.2746	1.91481e-05	0.000423621
2900079G21Rik	12.1934	7.04445	1.64819	4.27406	1.91946e-05	0.000424191
Plin3	5278.72	3.21294	0.751834	4.27347	1.92455e-05	0.000424639
Fam217a	60.0211	-3.18616	0.745591	-4.27334	1.92565e-05	0.000424639
Cyp4f18	35.1407	2.39082	0.559615	4.27226	1.93504e-05	0.000426252
Aldh9a1	5072.3	-1.75352	0.410646	-4.27016	1.95337e-05	0.000429824
Gstp3	23.3411	5.51589	1.29263	4.26717	1.97969e-05	0.00043501
BC028471	16.2753	7.45014	1.74599	4.267	1.98119e-05	0.00043501
Gm20554	70.2763	2.16205	0.506877	4.26544	1.99509e-05	0.000437594
4933417A18Rik	32.3594	-4.68215	1.09797	-4.26436	2.00473e-05	0.000439237
Pim3	2949.28	-1.77266	0.415822	-4.26304	2.01668e-05	0.00044138
Smpdl3b	103.321	2.93423	0.688487	4.26186	2.02733e-05	0.000443238
Serpina1b	148.015	2.0003	0.469495	4.26053	2.03944e-05	0.00044541
Gm12092	239.796	11.3524	2.66516	4.25955	2.04843e-05	0.000446895
Anxa1	1614.53	2.91368	0.684076	4.2593	2.0507e-05	0.000446914
AA467197	98.1602	5.28806	1.24169	4.25877	2.05554e-05	0.00044749
Mttp	274.342	-2.34831	0.551699	-4.2565	2.07652e-05	0.000451577
A2m	44.3167	-3.71958	0.874346	-4.25412	2.09871e-05	0.000455918
Glrb	62.2154	4.5625	1.07289	4.25252	2.1138e-05	0.000458709
Bex3	1743.36	2.72571	0.641396	4.24966	2.14097e-05	0.000464112
Ankrd33b	2153.09	2.10551	0.495483	4.24941	2.14336e-05	0.000464137
Slc22a7	3170.25	-5.84283	1.37606	-4.24607	2.17553e-05	0.000470604
Kcnj12	27.9049	-3.80046	0.895515	-4.24389	2.19683e-05	0.00047471
Gm3164	15.645	7.39241	1.74214	4.24328	2.20273e-05	0.000475484
Ccnd1	6226.44	2.0742	0.488899	4.24259	2.20955e-05	0.000476452
Gm13339	28.4949	-2.98837	0.704978	-4.23895	2.24566e-05	0.000483728
Nfkbiz	223.121	1.68305	0.397247	4.23677	2.26756e-05	0.000487931
Gm5131	20.3833	-3.80436	0.898077	-4.23612	2.27416e-05	0.000488837
Prh1	8.7345	6.57536	1.5533	4.23317	2.30421e-05	0.000494775
Nckap5	179.644	2.54606	0.601591	4.2322	2.31411e-05	0.000495861
Cdca5	37.2983	3.88644	0.918296	4.23223	2.31381e-05	0.000495861
Retsat	2482.39	-2.58101	0.610168	-4.23	2.33686e-05	0.000499688
Kdelr3	428.345	4.59337	1.08586	4.23017	2.3351e-05	0.000499688
Acad12	710.78	-1.52842	0.361471	-4.22834	2.35422e-05	0.000502349
Cdk1	127.38	3.01232	0.712403	4.22839	2.35367e-05	0.000502349
Maff	332.341	2.76539	0.654156	4.22742	2.36385e-05	0.000503454
Espl1	31.2959	2.72364	0.644286	4.22738	2.36433e-05	0.000503454
Acsm5	730.164	-3.55003	0.840236	-4.22504	2.38897e-05	0.000508173
Trim7	742.079	-2.08766	0.494664	-4.22036	2.43911e-05	0.000518298
Chrm2	10.5438	6.84125	1.62161	4.21881	2.45599e-05	0.000521344
Tmem139	155.423	-2.89632	0.687532	-4.21263	2.5241e-05	0.000535246
Lrrc8e	54.5156	2.13887	0.507973	4.2106	2.54695e-05	0.00053953
Aebp1	3622.8	2.38619	0.566827	4.20973	2.55671e-05	0.000540478
Gm48583	508.623	4.49679	1.06814	4.2099	2.55479e-05	0.000540478
Nptxr	237.742	3.53924	0.84085	4.20912	2.56364e-05	0.000541384
Acaa2	3692.93	-2.20967	0.525068	-4.20835	2.57239e-05	0.000542671
Ttc39aos1	20.2006	3.32536	0.790341	4.20749	2.58218e-05	0.000544174
Scgb1c1	46.7747	-4.83703	1.15019	-4.2054	2.60615e-05	0.000548661
Ighg2c	2927.67	4.36048	1.0381	4.20045	2.66384e-05	0.000559652
A230050P20Rik	183.441	1.72424	0.410469	4.20067	2.66132e-05	0.000559652
Tnfrsf12a	4878.55	4.12879	0.983224	4.19924	2.67812e-05	0.000562076
Stil	15.0798	3.82232	0.910526	4.19793	2.6937e-05	0.000564766
Tubb2b	568.693	2.28524	0.544517	4.19683	2.70679e-05	0.000566928
Trib3	100.844	3.31517	0.789984	4.1965	2.71065e-05	0.000567157
Gm3248	12.8469	7.10432	1.69324	4.19569	2.72038e-05	0.000568609
Dmbt1	15.3772	7.37003	1.7567	4.19538	2.72417e-05	0.00056882
1500009L16Rik	82.0189	2.81773	0.671696	4.19496	2.72925e-05	0.000569299
Gm4737	436.35	-1.77969	0.424547	-4.19196	2.7655e-05	0.000576272
Cth	3495.09	-2.10187	0.501809	-4.1886	2.80682e-05	0.000583694
Tiam2	533.361	3.41802	0.816017	4.18866	2.80601e-05	0.000583694
Fam213b	342.972	-2.46346	0.588304	-4.18739	2.8218e-05	0.000586211
Nrtn	255.065	-2.01942	0.482774	-4.18296	2.87734e-05	0.000597143
Krt42	10.6561	6.85712	1.63958	4.18224	2.88649e-05	0.000598435
4930452B06Rik	69.2527	2.11004	0.50466	4.1811	2.90099e-05	0.00060083
C330021F23Rik	37.9966	-3.43207	0.821384	-4.1784	2.93564e-05	0.000607393
Slc16a9	1105.88	-2.01565	0.482451	-4.17795	2.94154e-05	0.000607997
Pde7a	715.249	1.69423	0.405602	4.17709	2.95268e-05	0.000609683
Anxa2	3036.35	1.68406	0.403278	4.17593	2.96766e-05	0.000612159
Ndrg4	1146.01	3.73765	0.895717	4.1728	3.00879e-05	0.000620017
Ryr1	17.3616	4.64247	1.11309	4.1708	3.03535e-05	0.00062486
Cldn34c1	62.0443	3.97749	0.955146	4.16428	3.1234e-05	0.000642339
Arhgap44	397.883	1.963	0.471511	4.16322	3.13786e-05	0.000644665
Casp12	254.187	3.17273	0.762295	4.16207	3.15369e-05	0.000647267
Usp13	116.596	4.02133	0.96635	4.16136	3.16356e-05	0.000648558
Dnajb13	30.078	2.62573	0.631009	4.16116	3.16633e-05	0.000648558
Slc51b	640.583	-2.83302	0.681073	-4.15965	3.18737e-05	0.000651561
Sp5	137.818	-2.53706	0.60992	-4.15966	3.18717e-05	0.000651561
1110019B22Rik	64.1872	-4.31578	1.03801	-4.15773	3.21422e-05	0.000656394
Lrrtm1	76.5614	4.59802	1.10652	4.15538	3.24746e-05	0.00066252
Irf4	67.7831	2.57564	0.620169	4.15312	3.27976e-05	0.000668444
Ccdc182	12.0642	-7.05478	1.699	-4.15232	3.29116e-05	0.000670098
Lacc1	105.859	2.16255	0.520871	4.1518	3.29869e-05	0.000670963
Pck1	34457.8	-4.01455	0.967367	-4.14998	3.32502e-05	0.000675647
Plekho1	870.067	2.7084	0.652673	4.1497	3.32906e-05	0.000675797
Sgk2	1300.1	-2.646	0.637861	-4.14823	3.35055e-05	0.000679484
Spa17	106.982	-2.39308	0.576969	-4.14768	3.35867e-05	0.000679781
Tnfrsf9	44.7939	4.19123	1.01048	4.14778	3.35716e-05	0.000679781
Aph1c	3719.47	3.06753	0.740214	4.14411	3.41135e-05	0.00068976
Pccb	4033.18	-2.0848	0.503148	-4.14351	3.42034e-05	0.000690895
4930588K23Rik	7.94442	6.43395	1.55301	4.14289	3.4295e-05	0.000692061
Mylk2	24.7607	4.8251	1.16498	4.14179	3.4461e-05	0.000694727
Zfp9	136.894	3.35537	0.810458	4.1401	3.47161e-05	0.000699179
Tcn2	15238.8	-2.35892	0.569989	-4.13853	3.49532e-05	0.000701879
Acad10	837.681	-2.00245	0.483842	-4.13864	3.4937e-05	0.000701879
Ckap2	86.4148	3.02172	0.730109	4.13872	3.49252e-05	0.000701879
Gm9844	132.966	3.81233	0.92185	4.13552	3.54146e-05	0.000710446
Tmem174	2957.08	-2.38397	0.576497	-4.13527	3.54542e-05	0.000710543
Fam124a	146.784	1.75823	0.425227	4.1348	3.55267e-05	0.000711299
Cpb2	61.6591	-2.8857	0.698008	-4.1342	3.56197e-05	0.000712463
Pxmp4	1498.84	-1.5388	0.372255	-4.13373	3.56928e-05	0.000713228
Cyp2j5	8765.02	-3.26553	0.790278	-4.13212	3.59425e-05	0.00071693
Enpp6	871.458	-2.89446	0.700483	-4.13209	3.59482e-05	0.00071693
Krtcap3	274.494	2.2231	0.538242	4.1303	3.62291e-05	0.000721829
Ung	244.028	2.83446	0.686582	4.12836	3.65357e-05	0.000726946
Gch1	326.907	3.71659	0.900288	4.12823	3.65571e-05	0.000726946
Ttpa	206.879	-1.80377	0.437105	-4.12663	3.68115e-05	0.000731294
Uhrf1	93.7947	2.78226	0.674348	4.12586	3.69358e-05	0.000732339
Camkk1	82.6027	2.0732	0.502485	4.1259	3.69281e-05	0.000732339
Lgals1	19252.8	4.05314	0.982988	4.12329	3.73506e-05	0.000739846
Loxl4	184.522	2.31742	0.562149	4.12243	3.7489e-05	0.000741868
Spidr	310.666	-1.75966	0.426908	-4.12186	3.7583e-05	0.00074301
Tmsb10	5571.45	3.47854	0.84424	4.12032	3.78352e-05	0.000747273
Pth2	16.513	7.47543	1.81694	4.11429	3.88378e-05	0.000766335
Dmgdh	1368.93	-1.95659	0.475797	-4.11225	3.91825e-05	0.00077239
Slc6a4	106.779	-2.58323	0.62829	-4.11153	3.9305e-05	0.000774058
Acad9	808.238	-2.12081	0.516403	-4.10689	4.01026e-05	0.000789006
Defb1	4459.49	-2.4837	0.60499	-4.10535	4.03705e-05	0.000793513
Ankrd13c	3152.78	-1.75891	0.428509	-4.10473	4.04784e-05	0.00079487
Gm14161	17.9557	-4.99457	1.218	-4.10062	4.12037e-05	0.000808336
Ppp1r1b	887.793	-2.7797	0.67899	-4.09387	4.2423e-05	0.000831457
Dleu7	84.6671	-3.07472	0.751227	-4.09293	4.25951e-05	0.000834033
Iah1	2206.66	-1.75217	0.428147	-4.09244	4.26856e-05	0.000835004
Rdh16	3210.87	-1.83633	0.448972	-4.09008	4.31218e-05	0.000842731
Ankrd65	14.8083	-4.33052	1.05927	-4.0882	4.34733e-05	0.000848788
mt-Cytb	151444	-1.92687	0.472267	-4.08004	4.50277e-05	0.000878297
Scrt1	13.9807	7.26608	1.78143	4.07878	4.52729e-05	0.000882238
Me3	463.607	-2.68938	0.659487	-4.07799	4.54273e-05	0.000884405
Gm15867	17.8512	6.60655	1.62077	4.07619	4.57788e-05	0.000889553
Gm48127	17.2174	7.53401	1.84825	4.07631	4.57567e-05	0.000889553
Sgcg	90.3852	6.46278	1.58657	4.07342	4.63278e-05	0.000898855
Ube2t	35.2047	3.23755	0.794815	4.07333	4.63454e-05	0.000898855
Rrm2	196.651	1.75464	0.430851	4.07251	4.65087e-05	0.000900914
Prkag3	60.1662	-3.37324	0.828325	-4.07236	4.65397e-05	0.000900914
Nus1	4796.7	-1.62657	0.399691	-4.06957	4.70996e-05	0.000910889
Pdgfra	1498.96	2.1652	0.532271	4.06786	4.74472e-05	0.000916745
Mxd3	20.0491	3.59782	0.884541	4.06745	4.75311e-05	0.000917498
Pigz	40.8876	2.41463	0.593685	4.06719	4.75837e-05	0.000917647
Oxnad1	567.166	-1.50622	0.37039	-4.06657	4.77106e-05	0.000919226
Il3ra	157.057	2.82293	0.694319	4.06575	4.78785e-05	0.000921594
Gcnt1	5272.99	-2.31292	0.568977	-4.06504	4.8024e-05	0.000923241
Srsf2	3815.12	2.30103	0.566073	4.06489	4.80544e-05	0.000923241
Bcat2	1259.79	-2.61468	0.643345	-4.0642	4.81983e-05	0.000925136
Abca8b	136.117	1.8221	0.449014	4.05801	4.94919e-05	0.000949074
Fam151a	187.505	-3.96843	0.978561	-4.05537	5.00545e-05	0.000958963
Peg10	81.7405	2.96596	0.731463	4.05483	5.01701e-05	0.000960278
Gm43702	10.994	5.93455	1.46513	4.05053	5.1102e-05	0.0009772
G6pc	3297.2	-3.77025	0.931272	-4.0485	5.15471e-05	0.00098479
Irak2	2120.41	2.73301	0.675564	4.04552	5.22075e-05	0.000996475
Etfb	1333.55	-2.18437	0.540014	-4.04502	5.23183e-05	0.000997659
Tnfrsf23	77.1479	2.4947	0.616861	4.04418	5.25061e-05	0.00100031
Ttll7	123.046	1.89825	0.469463	4.04345	5.26695e-05	0.00100249
Prdx6	9966.8	2.25629	0.558089	4.04289	5.27958e-05	0.00100395
Sgip1	73.0711	2.67891	0.66266	4.04266	5.28485e-05	0.00100402
Gm44956	15.1343	-4.70342	1.16376	-4.04156	5.30963e-05	0.0010078
A630076J17Rik	17.2389	-4.72321	1.16939	-4.03902	5.36739e-05	0.00101781
Cbr3	1035.24	3.8494	0.953932	4.0353	5.45333e-05	0.00103315
Sh3pxd2b	248.256	2.63009	0.651923	4.03436	5.47509e-05	0.00103535
Ces2c	1086.26	-2.16798	0.53736	-4.03449	5.47202e-05	0.00103535
Cdca7	26.8951	2.59602	0.643762	4.03258	5.51683e-05	0.00104228
Tnfaip3	216.469	1.93929	0.481226	4.02989	5.58024e-05	0.00105329
Gm7765	17.819	-3.36764	0.836101	-4.02779	5.63033e-05	0.00106176
Aurkb	36.7038	3.22483	0.80069	4.02756	5.63587e-05	0.00106183
Rtn4	5921.47	2.04922	0.509742	4.02012	5.81696e-05	0.00109319
Zfp993	39.5185	4.6284	1.15133	4.02006	5.81839e-05	0.00109319
8030451A03Rik	8.76888	6.56585	1.63327	4.02007	5.81803e-05	0.00109319
Fcgr3	598.189	3.14022	0.781239	4.01953	5.83137e-05	0.00109463
Dlg2	439.813	2.95204	0.734669	4.0182	5.86456e-05	0.00109985
Man2b2	2129.05	2.11392	0.526154	4.01769	5.87724e-05	0.00110122
Ncaph	35.2718	2.97247	0.739892	4.01744	5.88335e-05	0.00110135
Gm22341	17.3645	-5.31604	1.32334	-4.01713	5.89116e-05	0.0011018
Klk1b9	16.2784	-4.49959	1.12025	-4.0166	5.9045e-05	0.00110329
Slc15a3	167.197	3.87545	0.96511	4.01555	5.93066e-05	0.00110716
Phlda3	2309.5	3.3029	0.82325	4.01202	6.02013e-05	0.00112284
Amt	949.314	-1.8161	0.452999	-4.00906	6.09599e-05	0.00113595
Tlr5	59.7598	4.06557	1.01457	4.00717	6.14506e-05	0.00114406
Rbm3	7810.96	4.1259	1.03048	4.00385	6.23204e-05	0.00115814
2610042L04Rik	11.1158	6.89294	1.72152	4.00399	6.2283e-05	0.00115814
Metrn	19.8518	-3.37302	0.84252	-4.00349	6.24161e-05	0.00115887
Mr1	433.819	2.17879	0.54432	4.00277	6.26054e-05	0.00115922
C330002G04Rik	44.2711	-2.73718	0.683819	-4.00278	6.26025e-05	0.00115922
Prss46	11.3963	6.93522	1.73247	4.00307	6.25249e-05	0.00115922
Smoc1	319.141	3.16952	0.792432	3.99973	6.34143e-05	0.00117314
1110032F04Rik	92.1224	-5.13914	1.28546	-3.99792	6.3902e-05	0.00118109
Slitrk6	79.1801	-3.48648	0.872365	-3.99659	6.42616e-05	0.00118666
Ptrh1	515.842	3.83024	0.958541	3.99591	6.44458e-05	0.00118899
Ano5	33.2037	-3.21058	0.803535	-3.99557	6.4539e-05	0.00118964
Map3k15	341.647	-1.6513	0.413375	-3.99469	6.47801e-05	0.001193
Dnajc28	224.743	-2.62319	0.656853	-3.99357	6.50868e-05	0.00119757
Gm17382	16.5443	6.49519	1.62656	3.99322	6.51831e-05	0.00119827
Gm12349	8.38642	6.49062	1.62628	3.99109	6.57704e-05	0.00120798
Ndufs1	2717.64	-1.50675	0.37761	-3.99024	6.60072e-05	0.00121015
Hspb8	704.709	2.98051	0.746912	3.99044	6.59501e-05	0.00121015
Gm3739	11.0634	6.88792	1.7269	3.98861	6.64613e-05	0.00121739
Aqp8	58.8542	3.4672	0.869583	3.9872	6.6858e-05	0.00122356
Sult1c2	839.731	-1.75095	0.439232	-3.98638	6.70897e-05	0.0012256
Cybrd1	62.2281	2.68309	0.673054	3.98644	6.70707e-05	0.0012256
Lyz2	8636.82	3.65315	0.916981	3.98389	6.77967e-05	0.00123741
Gm26797	67.5362	4.19909	1.05428	3.9829	6.8079e-05	0.00124146
Miox	14785.7	-4.15176	1.04255	-3.98233	6.82442e-05	0.00124322
Sgpl1	2380.37	1.73928	0.436771	3.98214	6.82973e-05	0.00124322
Gm6741	28.7115	-2.56687	0.644767	-3.98109	6.86005e-05	0.00124763
Fmo2	2187.25	-3.00266	0.754433	-3.98003	6.89074e-05	0.00125209
Adhfe1	2606.61	-1.87474	0.471132	-3.97923	6.91389e-05	0.00125407
Ccna2	55.3478	2.35753	0.592449	3.97929	6.91205e-05	0.00125407
Glb1l2	2736.51	-1.69311	0.425571	-3.97846	6.93645e-05	0.00125705
Ngb	13.9086	-4.56838	1.14874	-3.97687	6.98269e-05	0.00126431
Gm37824	98.9773	-3.62214	0.910886	-3.9765	6.99373e-05	0.00126519
Rgs17	31.0665	6.55353	1.6487	3.97497	7.03871e-05	0.0012722
Gm32983	11.1804	5.92962	1.49221	3.97372	7.07577e-05	0.00127776
Bbc3	137.807	1.82794	0.46019	3.97214	7.12285e-05	0.00128513
Afap1l1	496.858	-2.49605	0.628499	-3.97144	7.14385e-05	0.00128778
Csrp3	11.6169	6.95827	1.75244	3.97062	7.16863e-05	0.00129111
Zfp28	233.181	2.53656	0.638916	3.9701	7.18413e-05	0.00129276
Btd	1048.28	-1.72767	0.435294	-3.96898	7.2182e-05	0.00129775
Coq8a	1191.12	-2.46448	0.621047	-3.96826	7.23994e-05	0.00130052
Nsl1	26.2338	2.78749	0.70256	3.96761	7.25955e-05	0.00130289
Flcn	993.78	1.56309	0.394524	3.96197	7.43343e-05	0.00133293
Hsd17b14	243.269	-3.48069	0.879019	-3.95975	7.5029e-05	0.00134421
Gm11752	28.6426	-3.10693	0.784895	-3.9584	7.54538e-05	0.00135064
Clec2h	516.235	-3.89205	0.983978	-3.95542	7.64e-05	0.00136638
Aoah	598.029	-1.96714	0.497618	-3.95311	7.7142e-05	0.00137844
Znf41-ps	101.431	3.05516	0.773092	3.95187	7.75423e-05	0.00138267
Gm2897	25.1796	4.84258	1.22539	3.95187	7.75445e-05	0.00138267
Gm44785	32.8138	7.50426	1.89897	3.95175	7.75814e-05	0.00138267
C3	4415.31	2.88042	0.72908	3.95077	7.79017e-05	0.00138635
Auh	1662.47	-2.00097	0.506484	-3.9507	7.79238e-05	0.00138635
Itgbl1	26.8269	3.08641	0.781402	3.94984	7.82042e-05	0.00139013
Gm11662	7.39231	6.338	1.60546	3.94779	7.88755e-05	0.00140084
Fgl2	649.25	3.15265	0.79866	3.94742	7.89978e-05	0.0014018
Tmem106a	1274.59	-1.50382	0.381212	-3.94484	7.98541e-05	0.00141577
Slc27a2	27863.5	-3.61883	0.917665	-3.94352	8.02946e-05	0.00142234
Gm31600	27.6189	-3.60067	0.913199	-3.94291	8.04973e-05	0.0014247
C1qb	1027.39	1.66381	0.422157	3.94121	8.10706e-05	0.0014336
Gm44722	11.2911	6.92379	1.75692	3.94086	8.11912e-05	0.00143433
Masp2	11.3605	-5.20998	1.3221	-3.94068	8.12522e-05	0.00143433
Ncapg	20.454	3.51058	0.89096	3.94023	8.14045e-05	0.00143454
Notum	99.5675	-2.99728	0.760667	-3.94033	8.13684e-05	0.00143454
Dapp1	108.239	1.78172	0.452238	3.93979	8.15546e-05	0.00143595
Ifi44l	13.2722	-5.30028	1.34548	-3.93933	8.17083e-05	0.00143742
Slc2a4	462.962	-2.08719	0.529952	-3.93845	8.20085e-05	0.00144141
Frzb	310.46	1.76192	0.447432	3.93785	8.22164e-05	0.00144141
Cideb	262.497	-2.56177	0.650562	-3.93778	8.22389e-05	0.00144141
Gm15823	22.1419	-3.96737	1.00745	-3.93803	8.21522e-05	0.00144141
Gm3752	15.4169	7.37323	1.8725	3.93764	8.22876e-05	0.00144141
Gpc3	770.846	2.46703	0.626682	3.93666	8.26232e-05	0.00144605
Arl11	62.8681	3.50534	0.890957	3.93436	8.34203e-05	0.00145875
Magix	121.486	-2.96342	0.75326	-3.93412	8.35006e-05	0.00145891
mt-Co1	367590	-1.46455	0.372449	-3.93223	8.41613e-05	0.00146919
Dglucy	1634.35	-1.45297	0.36968	-3.93035	8.48211e-05	0.00147945
Halr1	71.3672	-2.81731	0.716884	-3.92993	8.49699e-05	0.00147952
Igkv4-50	20.8199	5.96816	1.51863	3.92995	8.49631e-05	0.00147952
Tgfb2	574.524	3.44238	0.876014	3.9296	8.50887e-05	0.00148033
Gm15883	59.7572	-2.73665	0.696487	-3.92922	8.52203e-05	0.00148135
Rbm3-ps	242.852	4.28014	1.08963	3.92805	8.56356e-05	0.00148731
Bicdl1	551.045	-2.05196	0.522439	-3.92765	8.578e-05	0.00148855
Ranbp3l	461.498	-3.89044	0.992089	-3.92146	8.80123e-05	0.00152599
Runx1	131.865	3.15915	0.805858	3.92023	8.84651e-05	0.00153255
Papss2	2908.51	-3.19913	0.816146	-3.9198	8.86237e-05	0.00153399
Lpar3	198.344	-3.15874	0.805896	-3.91954	8.87184e-05	0.00153433
Ifngr2	871.942	2.1765	0.555391	3.91886	8.89677e-05	0.00153734
Pcsk6	380.674	-4.25187	1.08548	-3.91705	8.9638e-05	0.00154504
Selenbp2	70.8802	-2.92577	0.746868	-3.91739	8.95122e-05	0.00154504
Frmd3	22.145	3.76958	0.962351	3.91705	8.96401e-05	0.00154504
Iqgap3	46.2452	3.65177	0.93241	3.91648	8.98502e-05	0.00154736
4930434J06Rik	13.4479	7.17277	1.83186	3.91557	9.01898e-05	0.0015519
Krt13	10.8137	6.85679	1.75202	3.91365	9.0911e-05	0.001563
Smox	272.887	1.82663	0.466856	3.91263	9.12967e-05	0.00156831
Rhof	63.8374	-2.46903	0.6312	-3.91164	9.16715e-05	0.00157342
Gm10658	26.3644	-2.58652	0.661353	-3.91095	9.19343e-05	0.00157661
Lox	162.294	2.19661	0.561699	3.91066	9.20448e-05	0.00157718
Ltc4s	71.9005	-2.24916	0.575258	-3.90983	9.2362e-05	0.00158129
Scp2	8916.83	-1.40415	0.359238	-3.90869	9.27982e-05	0.0015861
Fibin	385.425	3.17953	0.813413	3.90887	9.27279e-05	0.0015861
Slpi	330.251	3.10467	0.79472	3.90662	9.35972e-05	0.00159842
Prss53	11.9064	-5.28097	1.35206	-3.90586	9.38917e-05	0.00160211
Pclaf	58.3636	2.81117	0.719976	3.90453	9.44073e-05	0.00160957
Fam171b	29.1071	3.60572	0.923628	3.90387	9.46684e-05	0.00161268
Cxcl2	17.6604	4.63805	1.18835	3.90293	9.50361e-05	0.00161759
Col27a1	371.176	-2.08593	0.53451	-3.90252	9.51983e-05	0.00161901
Slc10a2	1630.05	-4.86534	1.24703	-3.90152	9.55891e-05	0.00162108
Aqp4	797.92	-3.48287	0.892654	-3.9017	9.55205e-05	0.00162108
Hopx	100.505	-2.23724	0.573415	-3.9016	9.55579e-05	0.00162108
Mansc4	44.7503	-2.44354	0.626324	-3.9014	9.56373e-05	0.00162108
Gpt2	965.621	-2.17908	0.558647	-3.90065	9.59366e-05	0.0016248
Mamdc2	71.2075	2.56282	0.657351	3.89871	9.67077e-05	0.00163651
Slc7a3	16.0745	3.44837	0.884705	3.89776	9.70868e-05	0.00164156
Htr1b	40.6685	-3.22186	0.827052	-3.89559	9.79581e-05	0.00165492
Ephx1	3708.73	1.87663	0.481817	3.89491	9.82335e-05	0.00165684
Dnajc6	233.016	-2.58598	0.663916	-3.89504	9.81838e-05	0.00165684
Spp1	60648	1.69712	0.435766	3.89457	9.83718e-05	0.0016578
Cryaa	15.8534	-4.45424	1.14389	-3.89396	9.86229e-05	0.00166067
Marcks	1273.94	1.62415	0.417165	3.89331	9.88871e-05	0.00166337
Cpxm2	194.076	2.94288	0.755911	3.89316	9.8946e-05	0.00166337
Lpcat2	40.6921	2.3811	0.611804	3.89193	9.94492e-05	0.00167045
D630003M21Rik	169.601	2.94576	0.757105	3.89082	9.99041e-05	0.00167639
Gm33321	9.53563	6.66961	1.71426	3.89067	9.99669e-05	0.00167639
Glyat	4514.76	-2.21799	0.570121	-3.89039	0.000100083	0.00167697
Gnptab	878.807	1.58143	0.406901	3.88652	0.00010169	0.0017025
Nek2	67.2778	1.93112	0.497036	3.88527	0.000102214	0.00170897
Smim22	234.511	-2.69297	0.693134	-3.8852	0.000102244	0.00170897
Bsnd	718.435	-3.29865	0.849472	-3.88318	0.0001031	0.00172046
Ankrd36	25.2878	7.12232	1.83409	3.8833	0.00010305	0.00172046
Akr7a5	2836.69	-2.06362	0.531766	-3.8807	0.000104155	0.00173665
Cyp2c23	515.421	-3.46102	0.89221	-3.87915	0.000104822	0.00174549
Eya4	35.1848	2.70855	0.698248	3.87907	0.000104856	0.00174549
Sod2	3661.45	-1.97771	0.509922	-3.87845	0.000105124	0.0017471
Ifi204	291.003	2.80891	0.724206	3.8786	0.000105057	0.0017471
Plek2	94.5916	-2.10029	0.541564	-3.87819	0.000105235	0.00174754
Synm	335.487	3.46221	0.893124	3.87652	0.000105961	0.00175816
Mbl1	31.9131	-3.56933	0.920971	-3.87562	0.000106353	0.00176324
Prr18	16.214	3.66308	0.945535	3.87409	0.000107025	0.00177294
Abat	3080.04	-2.82519	0.72966	-3.87192	0.000107982	0.00178087
Tlnrd1	730.66	1.80395	0.465843	3.87244	0.000107749	0.00178087
Slc39a5	731.277	-3.0741	0.793967	-3.87182	0.000108026	0.00178087
C4b	450.399	3.00221	0.775285	3.8724	0.00010777	0.00178087
Rhov	172.086	-1.62869	0.420574	-3.87255	0.000107702	0.00178087
Gm16178	35.9343	5.12106	1.32255	3.87211	0.000107897	0.00178087
Gm3512	18.2149	6.63709	1.71476	3.87057	0.000108581	0.00178857
Cldn4	1697.51	2.54205	0.657068	3.86877	0.000109386	0.00179604
Plppr3	62.397	2.13542	0.551949	3.86888	0.000109335	0.00179604
Pla2g4f	16.9004	6.56437	1.69664	3.86904	0.000109264	0.00179604
Gulo	19.5414	-3.7521	0.969746	-3.86916	0.00010921	0.00179604
Gm3755	25.7881	5.62337	1.45406	3.86736	0.000110018	0.00180497
Mettl21e	21.8252	7.88278	2.03856	3.86684	0.000110255	0.00180741
Renbp	1804.1	1.4296	0.369744	3.86646	0.000110427	0.00180877
Mmp12	147.968	2.79522	0.72303	3.86598	0.000110645	0.00180945
9830144P21Rik	54.2361	2.89683	0.749276	3.86617	0.000110558	0.00180945
Slc26a4	764.218	-2.92519	0.756869	-3.86485	0.000111156	0.00181634
Pla1a	339.21	-1.85006	0.478765	-3.86423	0.000111441	0.00181954
Slc3a1	4807.63	-2.25361	0.583238	-3.86397	0.000111559	0.00182002
Ugp2	25222.3	3.93403	1.01837	3.86305	0.000111978	0.00182395
Gm15157	11.9757	7.00297	1.81279	3.86309	0.00011196	0.00182395
Aldoc	290.284	-1.73796	0.450132	-3.86099	0.000112929	0.00183749
Nuf2	32.1749	2.79413	0.723707	3.86086	0.000112989	0.00183749
Trim59	101.182	3.13443	0.811942	3.86041	0.000113195	0.00183937
D330045A20Rik	139.86	-2.11842	0.549115	-3.85788	0.000114376	0.00185709
Gm11837	49.8758	-2.57841	0.668527	-3.85685	0.000114857	0.00186342
Slc25a10	3526.31	-2.42233	0.628337	-3.85515	0.000115659	0.00187346
Scara5	167.776	1.74596	0.45288	3.85523	0.000115622	0.00187346
Lrit3	27.6437	-4.16172	1.08002	-3.85338	0.0001165	0.00188559
Cyr61	473.942	1.57292	0.408316	3.85221	0.000117054	0.00189306
Emx1	571.381	-3.37259	0.875896	-3.85044	0.000117906	0.00190532
F3	432.083	1.55003	0.402632	3.84973	0.000118246	0.00190815
Gm26660	105.948	3.65362	0.94907	3.84969	0.000118268	0.00190815
Parpbp	20.7083	3.19833	0.830954	3.84898	0.000118609	0.00191214
Mcur1	1863.78	-1.60433	0.416897	-3.84826	0.000118962	0.00191482
Lce1a2	20.0505	7.75906	2.0162	3.84835	0.000118916	0.00191482
Serpinb5	39.177	4.01504	1.04354	3.84751	0.000119325	0.00191915
Ppic	3460	-2.55661	0.664781	-3.84579	0.000120165	0.00193114
Cdhr3	11.3131	5.06488	1.31735	3.84475	0.000120675	0.00193782
Rorb	44.1928	2.57803	0.67087	3.84281	0.000121635	0.00195169
Lilr4b	169.839	3.86605	1.00627	3.84195	0.000122063	0.0019555
5730420D15Rik	20.3184	-3.42924	0.89255	-3.84207	0.000121999	0.0019555
Slc6a20b	1624.86	-3.68618	0.959601	-3.84137	0.000122351	0.00195857
Mccc1	1604.09	-2.62739	0.684285	-3.83961	0.00012323	0.00196957
AC154691.1	70.0729	-2.53151	0.659302	-3.83968	0.000123197	0.00196957
Gm3880	21.2926	6.86827	1.78942	3.83826	0.00012391	0.00197888
Cdc20	67.1785	2.14876	0.559906	3.83771	0.000124187	0.00198176
Trpc1	383.614	-1.81776	0.473872	-3.83598	0.000125065	0.00199422
Car4	790.051	-4.31774	1.12569	-3.83564	0.000125239	0.00199543
Ndc80	33.3157	2.43111	0.633929	3.83498	0.000125573	0.00199919
Gja1	439.224	2.05432	0.53576	3.83439	0.000125876	0.0020009
Slc25a21	152.447	-1.92859	0.502967	-3.83443	0.000125857	0.0020009
Dap	2339.23	1.50827	0.393429	3.83366	0.000126251	0.00200371
Luzp2	6.73121	-6.21548	1.62137	-3.83347	0.000126347	0.00200371
Sftpd	10.2424	6.82245	1.77962	3.83366	0.000126249	0.00200371
Ndufv1	4076.56	-1.41393	0.368912	-3.83271	0.000126739	0.00200837
Ifit1bl2	28.7981	-2.91975	0.76205	-3.83144	0.000127396	0.00201721
Mme	3622.97	-2.87905	0.751598	-3.83057	0.000127845	0.00202276
Ccl7	35.7901	5.16973	1.35033	3.82849	0.000128933	0.0020384
Pcsk1n	9.35745	6.66604	1.74136	3.82807	0.000129154	0.00204032
Hmgcs2	1402.83	-3.79527	0.992305	-3.8247	0.000130933	0.00206682
Itih3	53.7923	3.75649	0.982225	3.82447	0.000131055	0.00206715
Frk	679.069	1.63822	0.428404	3.824	0.000131304	0.00206948
Fat3	20.47	3.81592	0.998312	3.82237	0.000132175	0.0020816
Dnah11	12.5054	-4.07776	1.06761	-3.81954	0.000133702	0.00210404
Scrn1	223.808	2.51896	0.659555	3.81918	0.000133894	0.00210542
Mkx	50.2347	2.10334	0.550817	3.81859	0.000134219	0.00210892
Slc9a2	582.797	-3.50951	0.919918	-3.81503	0.000136167	0.00213789
Clec4e	25.5548	5.61621	1.47226	3.81469	0.000136356	0.00213922
Ano1	309.354	2.01723	0.529354	3.81073	0.000138555	0.00217037
Gm17040	26.9322	-2.87745	0.755077	-3.8108	0.000138518	0.00217037
Etnppl	92.5392	-2.32585	0.610658	-3.80876	0.000139666	0.00218611
Olfr289-ps1	6.43985	-6.15103	1.6153	-3.80797	0.00014011	0.00219138
Arpc1b	2268.01	1.74655	0.458886	3.80607	0.000141193	0.00220662
Ppa2	2503.02	-1.89584	0.498183	-3.8055	0.000141519	0.00221004
Gm10787	38.2179	-3.39305	0.891807	-3.80469	0.000141979	0.00221553
Rassf6	991.71	2.20058	0.578562	3.80354	0.000142644	0.00222081
Tgm1	430.203	-2.68025	0.704622	-3.80381	0.000142488	0.00222081
2610318N02Rik	22.0523	6.00163	1.5779	3.80355	0.00014264	0.00222081
Ms4a6c	118.059	3.01411	0.79291	3.80133	0.000143922	0.0022373
Gstm6	151.611	2.66921	0.70217	3.80138	0.000143895	0.0022373
Gamt	264.883	-1.77443	0.467343	-3.79684	0.000146551	0.00227645
Homer3	273.553	2.10833	0.555566	3.79492	0.000147691	0.00229067
Kcns1	9.79661	-4.99112	1.31521	-3.79494	0.000147679	0.00229067
Hsd3b2	436.387	-3.87244	1.02063	-3.79418	0.000148129	0.00229572
Rab7b	89.9253	2.01845	0.532128	3.79315	0.000148746	0.00230353
Slc5a12	1551.05	-3.30712	0.872355	-3.79102	0.000150029	0.00232165
Gm10156	183.739	4.22729	1.11607	3.78767	0.000152066	0.00235064
A830008E24Rik	33.3984	-3.03193	0.800496	-3.78756	0.000152133	0.00235064
Pcyt2	969.356	-1.41854	0.374665	-3.78617	0.000152986	0.00236147
Gm6878	9.14936	-6.65576	1.75797	-3.78604	0.000153064	0.00236147
Csdc2	99.5729	2.52628	0.667353	3.78553	0.000153383	0.00236459
Adra2b	1136.59	-2.20993	0.583927	-3.78461	0.00015395	0.00237155
E330021D16Rik	16.411	-3.46838	0.916565	-3.7841	0.000154266	0.00237462
Cox7a1	442.469	-2.3628	0.624583	-3.78301	0.000154945	0.0023803
Mthfd2	238.441	2.16632	0.57267	3.78284	0.000155048	0.0023803
Gm26588	360.392	3.39964	0.898721	3.78276	0.000155099	0.0023803
Sema5b	37.9763	3.68045	0.972954	3.78276	0.0001551	0.0023803
Mrgbp	635.518	2.81129	0.743323	3.78205	0.000155541	0.00238348
Arhgap22	87.9367	1.8514	0.489509	3.78216	0.000155474	0.00238348
Gm47547	20.3295	4.26194	1.12792	3.77859	0.000157721	0.00241508
Tmem181a	238.034	1.53376	0.405955	3.77815	0.000157995	0.00241747
Perm1	101.687	-2.3612	0.625338	-3.77587	0.000159448	0.00243787
Gm32591	19.2096	6.71849	1.78003	3.77438	0.000160408	0.00245072
Sfxn2	600.88	-2.10708	0.55841	-3.77336	0.000161064	0.00245707
Pik3r5	52.1108	2.93247	0.777123	3.7735	0.000160972	0.00245707
Acbd4	1108.5	-1.81635	0.481435	-3.77277	0.000161443	0.00246102
Mdk	1460.91	2.06288	0.546888	3.77203	0.000161922	0.00246284
Cdc25b	273.795	1.96229	0.520218	3.77206	0.000161904	0.00246284
Gm27216	61.0721	-3.24161	0.85938	-3.77203	0.000161924	0.00246284
Klhl13	490.237	2.75564	0.730688	3.77129	0.000162406	0.00246649
Nat8f6	644.792	-4.50903	1.19557	-3.77145	0.000162302	0.00246649
Kitl	1123.39	1.59492	0.423008	3.77043	0.000162967	0.00247318
Tpsg1	145.413	10.6305	2.82176	3.76732	0.000165011	0.00250234
Etfdh	1838.52	-1.43347	0.38059	-3.76644	0.000165592	0.00250929
Errfi1	3670.5	-1.77271	0.470757	-3.76567	0.000166106	0.00251522
Cd164l2	82.2946	-2.93129	0.778468	-3.76546	0.000166241	0.00251539
Aldh4a1	2241.61	-2.8085	0.746188	-3.7638	0.000167352	0.00253033
Espn	434.654	-2.0707	0.550272	-3.76305	0.000167854	0.00253605
Tmem143	529.662	-1.70157	0.452208	-3.7628	0.000168022	0.00253671
Dlgap4	866.712	1.81032	0.481516	3.75962	0.000170171	0.00256726
Jpt1	998.19	2.20458	0.586505	3.75884	0.000170702	0.00257319
Hectd2	44.7604	2.82498	0.751591	3.75867	0.000170816	0.00257319
Pmaip1	473.09	1.87312	0.498401	3.75827	0.000171093	0.00257547
Pde6a	18.9431	-3.86355	1.02825	-3.75739	0.000171698	0.00258267
Gm3137	35.4388	-3.39729	0.904248	-3.75703	0.00017194	0.00258441
Scp2-ps2	377.896	-1.45936	0.388869	-3.75284	0.000174845	0.00262614
Clcn2	293.263	-1.41192	0.37647	-3.75041	0.000176547	0.00264976
Gm26641	12.8162	-4.11953	1.09855	-3.74998	0.000176852	0.00265239
mt-Nd1	107572	-1.45259	0.387436	-3.74923	0.000177378	0.00265832
Gm26685	19.0749	-3.57531	0.954096	-3.74732	0.000178731	0.00267635
Dkkl1	10.2834	5.79668	1.54695	3.74717	0.000178842	0.00267635
Hsd3b6	12.9733	7.12162	1.9015	3.74526	0.000180206	0.00269478
Dram1	315.281	1.76655	0.471849	3.74388	0.000181199	0.00270765
Gm34121	24.3705	-3.50996	0.938323	-3.74068	0.000183525	0.00274041
Lpl	9533.04	-1.73268	0.463322	-3.73968	0.000184253	0.00274927
Kif22	56.514	2.20556	0.589852	3.73917	0.000184628	0.00275286
Ccpg1os	138.391	-1.7425	0.466082	-3.73861	0.000185037	0.00275695
Fam221a	100.02	2.93899	0.786469	3.73694	0.000186271	0.00277331
Slc23a1	3615.75	-2.23964	0.59985	-3.73367	0.000188708	0.00280754
Mep1a	11769.1	-2.65775	0.711993	-3.73283	0.000189343	0.00281495
1700027A15Rik	14.5103	7.28913	1.95323	3.73183	0.000190091	0.00282402
Phyhip	40.6541	-4.64137	1.2438	-3.73161	0.000190256	0.00282442
Sncg	141.763	-1.73041	0.463766	-3.73122	0.000190555	0.00282679
Perp	9124.51	3.3913	0.910019	3.72662	0.000194062	0.00287465
Gm3591	12.1315	7.02324	1.88452	3.72681	0.000193922	0.00287465
D630029K05Rik	491.414	-3.54725	0.952395	-3.72456	0.000195658	0.00289619
Gm6169	62.1565	2.25457	0.605494	3.72352	0.000196463	0.002906
Aqp1	10783.9	-2.20867	0.59332	-3.72255	0.000197217	0.0029135
Glb1l	907.485	-1.44151	0.387243	-3.72251	0.000197255	0.0029135
Enpp2	2397.29	-2.31703	0.622723	-3.7208	0.00019859	0.0029311
Cwh43	217.615	-3.64053	0.978821	-3.7193	0.000199778	0.00294651
Abcc5	1069.7	1.52223	0.409337	3.71878	0.00020019	0.00295046
Gm17634	18.6112	-3.53623	0.95107	-3.71816	0.000200682	0.00295557
Vopp1	423.082	1.78342	0.479721	3.71763	0.000201102	0.00295963
Agmat	43.9468	-3.5073	0.943862	-3.7159	0.00020248	0.00297777
Itgam	48.343	2.07406	0.558219	3.71551	0.000202798	0.00298029
Gm2a	4273.12	-1.95254	0.525788	-3.71355	0.000204369	0.00299959
Pcbd1	3274.37	-2.05175	0.552529	-3.71339	0.000204504	0.00299959
Gm3500	6.94471	6.21339	1.67327	3.71333	0.000204551	0.00299959
Musk	14.508	3.74671	1.00909	3.71295	0.000204857	0.00300192
C8g	117.34	-1.97467	0.532491	-3.70837	0.000208597	0.00305454
Ifitm1	155.372	-2.59553	0.699961	-3.7081	0.000208819	0.0030556
Apeh	1640.31	-1.60005	0.431691	-3.70647	0.000210166	0.00307312
S100a6	2330.15	2.52755	0.682935	3.70102	0.000214736	0.00313769
Ppp1r16b	908.068	-3.15169	0.852159	-3.69847	0.000216902	0.00316482
Gm11978	6.08837	6.06341	1.63938	3.6986	0.000216793	0.00316482
Nfs1	1103.58	-1.41269	0.382226	-3.69596	0.000219061	0.00319403
Pdgfa	485.631	1.50734	0.40801	3.69437	0.000220434	0.00321176
Wfdc16	98.3481	-3.40258	0.921142	-3.69387	0.000220864	0.00321575
Kng1	105.939	3.12011	0.845139	3.69183	0.000222642	0.00323933
Pnpo	856.076	-1.51774	0.411383	-3.68935	0.000224826	0.00326877
Spib	23.2749	4.07545	1.1048	3.68885	0.000225271	0.00327291
Slc5a9	406.698	-2.95132	0.800963	-3.68472	0.000228955	0.00332407
Mecomos	20.5489	-3.45112	0.936783	-3.68402	0.000229587	0.00333089
Gm853	962.614	-2.15733	0.585781	-3.68282	0.000230666	0.00334179
Gm31224	12.2913	5.14662	1.39742	3.68294	0.000230558	0.00334179
Eaf2	192.729	-2.47697	0.672767	-3.68177	0.000231623	0.00335329
Pbld2	295.042	-2.08249	0.565659	-3.68153	0.000231842	0.00335407
Catsperd	83.5936	3.25406	0.88428	3.67989	0.000233332	0.00337325
Pdss1	177.165	-1.64803	0.447887	-3.67957	0.000233631	0.00337519
Cers1	10.9519	4.97645	1.35281	3.67859	0.000234529	0.00338576
Gpr34	85.0618	3.0867	0.839477	3.67693	0.000236057	0.00340541
Cyp2d26	2035.15	-3.49705	0.951244	-3.67629	0.000236654	0.00340993
Nlrp6	509.307	-2.67223	0.726945	-3.67597	0.000236952	0.00340993
Chmp4c	582.828	1.77351	0.482472	3.67587	0.000237037	0.00340993
Gm16062	122.513	4.27122	1.16196	3.67589	0.000237024	0.00340993
2310016G11Rik	15.0711	-3.34405	0.909913	-3.67513	0.000237733	0.00341754
Aspa	1358.02	-2.25706	0.614223	-3.67465	0.000238173	0.00341905
Nppc	13.7475	3.42375	0.931703	3.67472	0.000238109	0.00341905
Cytl1	14.774	-3.47303	0.946034	-3.67114	0.000241468	0.00346392
P2ry13	15.2752	2.8755	0.783411	3.67048	0.000242092	0.00347044
Entpd8	154.851	-1.69807	0.46282	-3.66897	0.000243529	0.00348683
Sprr2a1	8.54713	-5.57574	1.51972	-3.66892	0.000243577	0.00348683
Sacs	62.0593	1.83446	0.500078	3.66835	0.000244124	0.00349125
Tpbg	48.6058	1.97118	0.537364	3.66824	0.000244227	0.00349125
Bub1	24.3762	2.82542	0.770527	3.66686	0.000245544	0.00350762
Ccl28	723.531	-2.95802	0.806729	-3.66668	0.000245719	0.00350764
Smcp	12.5663	-3.80017	1.03646	-3.6665	0.000245888	0.00350764
Car2	4789.13	-1.75139	0.478374	-3.66113	0.000251109	0.00357705
Wnt7a	8.50321	6.55648	1.79092	3.66095	0.000251279	0.00357705
Olfr1318	78.1677	4.06203	1.10945	3.66131	0.000250933	0.00357705
Med14	984.036	-1.44553	0.395022	-3.65937	0.000252837	0.00359672
Cckar	443.698	-2.52868	0.691156	-3.65863	0.000253567	0.00360461
Cyp2c69	9.52883	-5.73286	1.56709	-3.65827	0.000253919	0.0036071
Gm42517	60.3734	2.62504	0.717764	3.65724	0.000254947	0.00361919
Sqstm1	11914.7	1.41703	0.387521	3.65665	0.000255536	0.00362503
Zwilch	66.5827	2.56551	0.701906	3.65507	0.000257113	0.00364487
Efna3	19.1617	-3.60961	0.987616	-3.65487	0.000257311	0.00364515
Gm43031	52.2632	-3.15437	0.863343	-3.65367	0.000258519	0.00365719
AC161376.2	16.9837	6.53566	1.78879	3.65368	0.000258509	0.00365719
Mthfd1l	101.631	1.9071	0.522127	3.65255	0.000259645	0.00367058
Ogn	326.573	-2.31996	0.635327	-3.65161	0.000260605	0.00368161
Gm5420	32.2569	4.7325	1.29621	3.65104	0.000261186	0.00368726
Ppt2	542.343	-1.33635	0.366151	-3.64972	0.000262526	0.00370363
F13b	1190.64	-4.53949	1.24476	-3.64686	0.00026546	0.00374243
Mpst	2468.31	-2.0103	0.551682	-3.64395	0.000268489	0.00378253
Atcay	6.64227	6.15121	1.68828	3.64347	0.000268988	0.00378695
Gm4952	17.9335	-4.15905	1.14165	-3.64301	0.000269464	0.00379104
Prlr	1833.13	-3.39504	0.932004	-3.64273	0.000269757	0.00379256
Defb26	8.52792	-5.57037	1.5301	-3.64052	0.000272086	0.00382267
Gm3715	10.983	6.87857	1.88956	3.64031	0.000272313	0.00382323
Gm15848	29.1898	-2.95186	0.810941	-3.64005	0.000272589	0.00382448
Disp2	22.131	2.88963	0.79389	3.63984	0.000272809	0.00382495
Bpifc	23.3482	3.54438	0.973832	3.63962	0.000273037	0.00382551
Slc46a3	176.424	-1.50735	0.414216	-3.63904	0.000273651	0.00383051
Bhlha15	19.8685	3.64682	1.00217	3.63893	0.000273768	0.00383051
Arhgap12	2324.88	2.95711	0.812763	3.63834	0.000274402	0.00383675
Gm12968	8.51713	6.50392	1.78794	3.63766	0.000275128	0.00384427
Pah	6232.47	-4.19396	1.15312	-3.63705	0.000275781	0.00385076
Klhl3	525.58	-2.94795	0.810812	-3.63581	0.000277113	0.00386671
Map10	78.8867	-1.87131	0.514888	-3.63439	0.000278634	0.0038853
Gm45051	44.8232	-2.50976	0.690799	-3.63312	0.000280012	0.00390185
Gm3924	12.3661	-3.56746	0.98215	-3.6323	0.000280907	0.00391165
Rcn1	484.487	1.6165	0.445247	3.63057	0.000282796	0.00393528
Glud1	9119.83	-1.34226	0.369778	-3.62991	0.000283523	0.00394271
H3f3a	26602.9	3.77998	1.04204	3.62747	0.000286213	0.00397741
Plekhm2	1538.09	1.89493	0.522833	3.62436	0.000289679	0.00402284
Esrra	2648.79	-1.61825	0.446691	-3.62275	0.000291488	0.00404522
Gm960	14.7432	-3.10144	0.856281	-3.62199	0.000292341	0.00405429
Ranbp17	58.963	2.79977	0.773185	3.62109	0.000293362	0.0040657
Osbpl6	596.76	-1.6611	0.458885	-3.61986	0.000294767	0.0040824
Nxph4	30.1939	-2.36525	0.653573	-3.61896	0.000295788	0.00409378
Odf4	5.81032	-6.00197	1.65882	-3.61822	0.000296632	0.00410267
Mok	108.655	-1.651	0.456356	-3.61779	0.000297132	0.00410681
Gm47951	16.7887	-4.28021	1.18344	-3.61676	0.000298313	0.00412035
Fmo4	224.214	-1.77033	0.489597	-3.61589	0.000299312	0.00412857
Slurp1	8.05901	5.45741	1.50926	3.61595	0.000299252	0.00412857
Gm11788	21.7323	-3.05889	0.846314	-3.61437	0.000301076	0.0041501
Tmem254c	71.2193	2.01504	0.557604	3.61374	0.00030181	0.00415741
Spock3	22.751	-3.45715	0.956817	-3.61317	0.000302472	0.00416373
Zfp991	251.458	3.0944	0.857357	3.60924	0.000307098	0.00421605
Gm45769	132.173	-1.84326	0.510677	-3.60943	0.000306868	0.00421605
Gm40348	7.25555	-6.32116	1.75116	-3.6097	0.000306546	0.00421605
Mbl2	8.45983	-5.55958	1.54033	-3.60934	0.000306975	0.00421605
Slc38a4	36.2027	-2.51387	0.696606	-3.60874	0.000307693	0.00422138
Ighv1-53	136.673	3.78887	1.05059	3.60642	0.000310446	0.0042563
Trp53inp1	1121.53	1.86867	0.518321	3.60524	0.000311862	0.00426983
Bmyc	61.831	1.98117	0.549551	3.60508	0.000312059	0.00426983
Pir	152.015	3.14047	0.871112	3.60513	0.000312002	0.00426983
Hdx	11.9855	4.506	1.25015	3.60438	0.000312898	0.00427844
Btbd11	113.791	2.095	0.58158	3.60226	0.000315463	0.00431063
Gm10790	48.9423	3.01733	0.838201	3.59977	0.000318503	0.00434926
mt-Ty	92.5057	-2.8197	0.783376	-3.59942	0.000318931	0.00435219
Erich2	513.474	3.45139	0.958925	3.59923	0.00031916	0.00435241
Skap1	78.6358	2.27532	0.632308	3.59844	0.000320136	0.00436282
Mcrip2	1623.32	-2.23369	0.62081	-3.59803	0.000320635	0.00436671
Vdac1	6951.57	-1.25483	0.349415	-3.59122	0.000329133	0.00447946
Pax5	17.656	3.62694	1.01016	3.59046	0.000330096	0.00448956
Pltp	274.435	1.54115	0.429363	3.5894	0.00033144	0.00449887
Epdr1	546.274	2.40368	0.669633	3.58954	0.000331257	0.00449887
Gm5541	6.52576	6.12507	1.70628	3.58972	0.00033104	0.00449887
mt-Atp6	1287.38	-2.75045	0.766369	-3.58894	0.000332021	0.00450078
Rnf180	54.203	2.49734	0.695839	3.58896	0.000332003	0.00450078
Chil3	77.0513	4.61802	1.28687	3.58857	0.000332494	0.0045042
Aspg	297.533	-1.66625	0.464484	-3.58731	0.000334112	0.00451731
Ociad2	639.978	2.35286	0.655859	3.58745	0.000333926	0.00451731
Fgl1	68.839	-2.19933	0.613088	-3.5873	0.000334124	0.00451731
Gm19541	31.8592	-3.28308	0.91573	-3.58521	0.000336807	0.00455057
Gm16440	10.1324	6.75928	1.88553	3.58482	0.000337309	0.00455435
Rad51ap1	36.3311	3.61843	1.00986	3.58311	0.00033953	0.0045813
C1qa	931.049	1.53045	0.42726	3.582	0.000340969	0.00459769
Dld	3945.73	-1.2961	0.361931	-3.58107	0.000342191	0.00460809
Sirt3	762.685	-1.81046	0.505563	-3.58108	0.000342172	0.00460809
Aldh2	9343.02	-1.50115	0.41924	-3.58064	0.000342758	0.00461268
Fads3	1726.37	-1.61719	0.451949	-3.57826	0.000345889	0.00465175
Serpinb9g	10.1841	6.7708	1.89231	3.57807	0.000346144	0.00465212
Ndufa10	3223.76	-1.25671	0.351295	-3.57735	0.000347101	0.00465886
Cerk	700.281	1.75932	0.491777	3.57748	0.000346926	0.00465886
Clcnka	713.213	-3.63756	1.01708	-3.57648	0.000348247	0.00466882
Satb2	894.128	2.70476	0.75627	3.57644	0.0003483	0.00466882
Spr	1548.85	-1.47982	0.413804	-3.57613	0.000348721	0.0046714
AC154546.2	70.6808	-2.5036	0.700182	-3.57564	0.000349366	0.00467698
Rad9a	138.204	1.48883	0.416784	3.57219	0.000354004	0.00473597
Tesk2	151.868	-1.73416	0.485536	-3.57164	0.000354752	0.00474287
Gys2	91.8229	-2.64337	0.740271	-3.57081	0.000355876	0.00475478
Tex14	32.9881	4.56956	1.28092	3.56742	0.00036052	0.00481054
Gm20755	9.72442	5.71509	1.602	3.56747	0.000360441	0.00481054
Cfap69	122.563	-1.61168	0.451822	-3.56707	0.000361	0.0048138
Ctnnd2	15.56	3.45727	0.969347	3.56659	0.00036165	0.00481619
Il12rb2	7.18271	6.25653	1.75417	3.56667	0.000361549	0.00481619
Aqp7	323.051	-1.59132	0.446311	-3.56549	0.000363173	0.00483333
Pcx	4171.36	-2.36941	0.664877	-3.56368	0.000365693	0.0048637
S100a14	101.135	3.23233	0.907138	3.56322	0.000366333	0.00486903
Gnl3	1872.1	2.88595	0.810031	3.56276	0.000366971	0.00487434
Ak1	280.136	-1.60609	0.451039	-3.56087	0.000369623	0.00490638
Tkfc	3010.61	-2.05596	0.577405	-3.56068	0.000369896	0.00490682
Spink5	23.54	5.51526	1.54998	3.55829	0.000373275	0.00494844
C130021I20Rik	32.9049	2.43786	0.685175	3.55801	0.000373681	0.00495061
Rgl1	1160.29	-1.61326	0.45374	-3.55546	0.000377313	0.00499549
Hoxa11os	92.6609	2.7437	0.771752	3.55515	0.000377763	0.00499821
Snhg5	139.971	2.66325	0.749547	3.55315	0.000380652	0.00503318
Gm16576	88.6689	1.72263	0.485063	3.55135	0.000383267	0.00506448
Bco2	62.2638	-3.63158	1.02277	-3.55073	0.000384167	0.00507309
Fut9	2905.67	-3.35041	0.943676	-3.55038	0.000384677	0.00507654
Ntsr2	35.7147	5.17005	1.45665	3.54928	0.000386282	0.00509444
Ms4a2	13.8121	-4.57228	1.28872	-3.54793	0.000388274	0.0051174
Morc3	582.325	1.60065	0.451207	3.54748	0.000388943	0.00512292
Slc9a3	937.576	-2.84608	0.802396	-3.54698	0.000389677	0.00512928
Nras	725.074	1.3884	0.391555	3.54587	0.000391319	0.00513797
Snai3	40.2957	2.58307	0.728464	3.54592	0.000391251	0.00513797
Igsf6	67.9125	2.04286	0.576109	3.54597	0.000391172	0.00513797
Havcr2	35.65	2.28129	0.643369	3.54585	0.000391343	0.00513797
Ido2	54.5563	-3.26367	0.920586	-3.54521	0.0003923	0.00514724
Gm36495	15.7158	7.40551	2.08912	3.5448	0.000392917	0.00515202
Arhgap36	7.75642	6.37349	1.79814	3.54448	0.000393388	0.0051549
Grhpr	1937.46	-1.53922	0.434483	-3.54265	0.000396133	0.00518754
Gm43196	7.8897	5.45467	1.54	3.54199	0.000397116	0.00519708
Aldh1l1	3130.04	-2.49657	0.704883	-3.54182	0.000397373	0.00519712
Slc41a3	164.467	1.80886	0.510754	3.54154	0.000397793	0.00519929
Litaf	1202.24	1.58276	0.446957	3.54118	0.000398337	0.00520307
Immt	3533	-1.47899	0.417748	-3.54039	0.000399535	0.00521538
Mpp3	66.2843	1.72914	0.488765	3.53778	0.000403507	0.00526388
Pstpip2	126.954	2.03776	0.576051	3.53747	0.00040398	0.00526668
Tmf1	5376.37	3.53471	0.99995	3.53488	0.000407956	0.00531478
Fahd1	1451.12	-1.62757	0.460451	-3.53473	0.000408189	0.00531478
C730027H18Rik	22.3507	-3.70625	1.04888	-3.53353	0.000410043	0.00533552
Ccdc189	101.774	-1.82642	0.51714	-3.53177	0.000412783	0.00536775
Pllp	87.2073	-1.65817	0.469528	-3.53158	0.000413084	0.00536825
Dock11	106.971	1.90394	0.539218	3.53093	0.000414106	0.00537812
Mmp14	505.752	2.41308	0.683643	3.52974	0.000415963	0.00539881
Kcnj1	3703.3	-3.38067	0.958028	-3.52878	0.000417481	0.00541506
Cym	8.38803	-5.54581	1.57222	-3.52737	0.000419712	0.00544055
Stard10	6292.66	-1.62284	0.460167	-3.52663	0.000420881	0.00545225
Ighm	4558.32	3.50518	0.994461	3.52471	0.000423953	0.00548857
Bbs9	357.851	1.38629	0.393469	3.52325	0.000426284	0.00551174
Crym	278.921	-1.82981	0.519378	-3.52309	0.000426552	0.00551174
Unc13c	13.7845	-3.54437	1.00602	-3.52317	0.00042641	0.00551174
Aldh16a1	935.679	-1.40272	0.398214	-3.52253	0.000427449	0.00551984
Il6	10.7458	6.84792	1.94438	3.52191	0.000428446	0.00552923
Lmo4	875.879	-1.29604	0.368209	-3.51985	0.000431793	0.0055689
Klf4	333.86	1.63337	0.4642	3.51868	0.000433702	0.00559
Ccl9	372.503	3.3488	0.952036	3.51752	0.000435602	0.00561095
Hemk1	301.067	-1.55061	0.440896	-3.51694	0.000436553	0.00561612
Kcnh8	11.8578	4.10889	1.16831	3.51694	0.000436546	0.00561612
Tifa	661.219	2.77703	0.789662	3.51674	0.000436888	0.00561689
Gltpd2	9.14164	-4.35884	1.23974	-3.51594	0.000438195	0.00563016
Tmem163	22.1723	-3.07412	0.874682	-3.51456	0.000440482	0.00565599
Gm3716	76.3154	-4.20284	1.19605	-3.51394	0.000441506	0.00566558
Arhgef38	190.263	-1.86625	0.531155	-3.51357	0.000442129	0.00566646
Actr3b	65.0359	2.93887	0.83641	3.51367	0.000441965	0.00566646
Exoc6	698.284	-1.29608	0.369304	-3.50952	0.000448922	0.00574992
Gm7932	150.875	1.63155	0.464918	3.50934	0.000449226	0.0057502
Tm6sf2	100.763	-3.2024	0.912669	-3.50883	0.000450088	0.00575764
Slc25a11	2168.42	-1.37161	0.39119	-3.50626	0.000454443	0.00580971
Cldn1	669.921	1.9411	0.55384	3.50481	0.000456926	0.0058378
Gm5532	8.89323	6.57015	1.87547	3.5032	0.000459703	0.00586962
Ddias	79.6722	3.10359	0.886228	3.50203	0.000461736	0.00589189
Dpys	88.8703	-2.53004	0.722662	-3.501	0.000463509	0.00591082
mt-Tl2	118.612	-2.0977	0.599238	-3.50061	0.000464195	0.00591589
Ankrd37	156.168	3.62245	1.03486	3.50042	0.000464526	0.00591642
Aldh7a1	2639.26	-2.05257	0.586936	-3.49709	0.00047036	0.00598699
Paqr7	409.647	-2.12892	0.608916	-3.49625	0.000471841	0.0060021
Pnpla7	624.885	1.54607	0.442287	3.49563	0.000472937	0.0060123
Mctp1	83.5754	3.51161	1.00462	3.49545	0.000473269	0.00601278
Aspn	69.8776	-1.96834	0.563159	-3.49517	0.000473752	0.00601517
Ighv1-85	22.5976	6.97935	1.99728	3.49443	0.00047508	0.0060283
Pirb	96.8067	1.81478	0.51944	3.49372	0.000476341	0.00603681
Gm8108	5.70131	5.94484	1.70151	3.49387	0.000476072	0.00603681
Car5b	1129.14	-1.81276	0.519529	-3.48923	0.000484418	0.00613536
Cdhr1	8.35557	6.51253	1.86669	3.48882	0.000485158	0.00614093
Tlr4	351.071	2.54478	0.730008	3.48596	0.000490375	0.00620085
Hgfac	178.763	-2.04145	0.585631	-3.48589	0.000490499	0.00620085
Ccdc180	22.9591	-2.6756	0.767812	-3.48471	0.000492678	0.00622456
Lrrk2	1075.23	-2.10535	0.60435	-3.48367	0.000494591	0.00624486
Aqp3	3545.45	1.69985	0.488072	3.48278	0.000496233	0.00626172
mt-Tg	68.682	-2.31588	0.665006	-3.4825	0.000496758	0.00626448
Siglec1	38.2654	3.35188	0.962576	3.48219	0.000497325	0.00626776
B4galt2	150.862	1.80491	0.51856	3.48063	0.000500243	0.006299
Cdh19	53.9728	3.20476	0.920766	3.48053	0.000500419	0.006299
Tnc	779.423	2.81111	0.80781	3.47991	0.000501575	0.00630966
Mroh2a	42.542	2.05623	0.590971	3.47941	0.000502514	0.00631758
Nusap1	60.2116	2.00906	0.577616	3.47818	0.000504822	0.0063427
Gm14224	13.8824	5.35782	1.54055	3.47787	0.00050542	0.00634631
Dner	11.9054	4.53261	1.30376	3.47657	0.000507865	0.00636918
Arntl	71.9306	2.58718	0.744164	3.47662	0.000507782	0.00636918
Coq4	245.864	-1.82722	0.525731	-3.47558	0.000509751	0.00638893
Gm6166	21.9839	4.6272	1.3315	3.47518	0.000510509	0.0063945
Ace	2051.41	-3.47967	1.00155	-3.47428	0.000512235	0.00641219
Cd14	357.295	1.51179	0.43541	3.4721	0.000516399	0.00646037
Treh	527.307	-2.551	0.734821	-3.4716	0.000517371	0.00646857
Myom3	37.2557	2.7251	0.785156	3.47077	0.000518963	0.0064845
Tlr8	17.1457	2.82192	0.813223	3.47004	0.000520383	0.00649827
Scrn2	991.016	-2.23019	0.642789	-3.46955	0.000521323	0.00650603
Aif1l	3512.31	-1.64366	0.473772	-3.46931	0.000521797	0.00650798
Gng3	10.8855	3.58023	1.03212	3.4688	0.000522783	0.0065163
Chrna6	5.21294	5.82508	1.67974	3.46784	0.000524657	0.00652375
Reps2	621.904	-1.46203	0.421591	-3.4679	0.000524551	0.00652375
Agtr1a	310.753	-2.69583	0.777344	-3.46801	0.000524336	0.00652375
Cd200r1	22.8349	3.78618	1.09176	3.46797	0.000524406	0.00652375
Nr1h4	829.255	-1.24255	0.358328	-3.46763	0.000525075	0.00652497
Mipep	678.154	-1.66195	0.479424	-3.46656	0.000527159	0.00654689
Abcd3	4500.04	-1.41169	0.407297	-3.466	0.000528273	0.0065559
Tbpl1	1192.88	2.88767	0.833177	3.46586	0.000528542	0.0065559
Methig1	1091.56	2.70066	0.779254	3.4657	0.000528846	0.0065559
Ckap2l	30.3117	2.54833	0.735391	3.46527	0.0005297	0.0065625
Gm31992	9.86903	-4.0654	1.17366	-3.46386	0.000532489	0.00659306
Gm17088	7.64235	-5.37303	1.55126	-3.46366	0.000532883	0.00659395
Gm26626	8.55219	6.51072	1.88254	3.45848	0.000543237	0.006718
Acad8	1091.21	-1.40011	0.404876	-3.45812	0.000543958	0.00672285
Clec4a2	44.2552	2.03989	0.589951	3.45773	0.00054475	0.00672857
Gm26512	38.8634	5.05461	1.46211	3.45707	0.000546079	0.00673685
Klk1b24	7.10938	-5.30493	1.53451	-3.45707	0.00054608	0.00673685
Depdc1a	17.1162	3.38587	0.979516	3.45667	0.000546888	0.00674275
Sparc	5132.19	1.45144	0.420042	3.45546	0.000549348	0.00676717
1810019D21Rik	144.819	-1.67107	0.483615	-3.45537	0.000549531	0.00676717
Apoa2	67.3562	-2.31091	0.669001	-3.45427	0.000551794	0.00679095
Bhlhe40	3478.78	1.6205	0.469191	3.45381	0.000552729	0.00679837
Gm35281	41.0649	-2.64893	0.767324	-3.45216	0.000556113	0.00683588
Mylk3	18.1106	-3.38764	0.98157	-3.45124	0.000558011	0.00685475
Gm25835	5.50263	5.89895	1.7093	3.45109	0.000558319	0.00685475
Gpd1	4734.31	-2.27324	0.658986	-3.4496	0.00056142	0.00688848
Snx31	515.657	2.59095	0.75112	3.44944	0.00056174	0.00688848
Gm8893	19.4745	3.94496	1.14468	3.44636	0.000568202	0.00696354
Slc5a10	2597.04	-3.32444	0.964755	-3.4459	0.000569171	0.00697123
Ugt1a2	3922.46	-3.47005	1.00712	-3.44552	0.000569952	0.00697244
C2	484.22	1.43791	0.417314	3.44563	0.000569725	0.00697244
Sypl2	502.889	-3.00505	0.872406	-3.44456	0.000571993	0.00698904
Tmem61	62.3238	-2.38036	0.691029	-3.44466	0.000571768	0.00698904
Mpeg1	859.393	1.89258	0.550021	3.44092	0.000579744	0.00707953
A4gnt	180.681	-1.80198	0.523942	-3.43927	0.000583291	0.00711858
Gm13528	25.9585	-3.01784	0.877902	-3.43756	0.000586979	0.00715932
Sapcd2	10.9814	3.94387	1.1482	3.43483	0.000592934	0.00722765
Ccl2	64.1767	3.57917	1.04238	3.43364	0.000595524	0.00725488
Acnat1	296.696	-1.60434	0.467317	-3.43309	0.000596734	0.0072653
Klk1b22	9.29643	-4.38034	1.27632	-3.43202	0.000599097	0.00728544
Gm11915	5.45094	5.86867	1.70997	3.43202	0.000599101	0.00728544
Tceal9	7181.26	3.11768	0.909064	3.42955	0.000604579	0.00734768
Cldn15	200.396	-1.72712	0.503684	-3.42898	0.000605853	0.00735879
Ovol1	61.2584	-2.642	0.770543	-3.42875	0.000606371	0.00736071
5730596B20Rik	47.6599	2.16301	0.631067	3.42754	0.000609082	0.00738923
Habp2	938.968	-2.34409	0.683944	-3.42731	0.000609591	0.00739102
Rnf212b	23.3502	-3.46986	1.01267	-3.42644	0.000611542	0.00741028
4930563H07Rik	10.4132	6.80206	1.98564	3.42562	0.000613396	0.00742834
Ctxn3	99.1265	2.80378	0.818752	3.42446	0.000616031	0.00745584
Mettl24	97.8699	3.28007	0.958159	3.4233	0.00061865	0.0074831
AU021092	372.232	-1.5648	0.457239	-3.42228	0.000620979	0.00750684
Prepl	1638.65	-1.277	0.373275	-3.42106	0.000623772	0.00753614
Pdgfc	230.523	-1.4868	0.43468	-3.42046	0.000625163	0.00754848
Gm10603	86.0077	3.33769	0.975992	3.41979	0.000626693	0.00756249
Acsm2	7851.18	-3.94536	1.15398	-3.41891	0.000628727	0.00757809
Gm26651	5.33723	5.88327	1.72073	3.41906	0.000628385	0.00757809
Naprt	386.608	-1.58522	0.46383	-3.41767	0.0006316	0.00760823
St8sia5	7.41778	6.35678	1.86009	3.41747	0.000632068	0.00760939
Aim2	42.8692	2.69529	0.788934	3.41637	0.000634617	0.00763558
Gm5150	7.73164	6.3629	1.86329	3.41487	0.000638114	0.00767313
Gm14964	429.324	3.97506	1.16421	3.41438	0.00063927	0.00768251
Cxcl17	8.93957	5.64215	1.65284	3.4136	0.000641111	0.00770012
Atf5	920.115	2.35109	0.689098	3.41184	0.000645256	0.00774534
Lgi2	42.7739	2.57668	0.755306	3.41144	0.000646199	0.00775211
AC154683.1	16.4159	4.18962	1.22935	3.40799	0.000654423	0.00784617
Gm29216	567.872	-1.70696	0.500983	-3.40723	0.000656253	0.0078635
1700119H24Rik	11.889	-4.34551	1.27597	-3.40565	0.000660077	0.00790468
Fbxo36	243.399	-1.68635	0.495299	-3.40472	0.00066231	0.00792214
Gm7457	20.9543	-3.07076	0.901888	-3.40481	0.000662106	0.00792214
Csad	2059.59	-1.94404	0.571062	-3.40425	0.000663467	0.00793134
Idh1	4856.48	-1.43832	0.422553	-3.40387	0.000664372	0.00793751
Tmem50b	715.882	-1.37414	0.40376	-3.40337	0.000665595	0.00794748
Gpcpd1	1437.04	2.56313	0.753291	3.40258	0.000667534	0.00796599
Fsip1	8.62238	-4.79953	1.41143	-3.40047	0.000672689	0.00802282
Orc1	10.4862	3.85553	1.13419	3.39937	0.000675422	0.00805071
Hpgd	580.263	-1.88225	0.553749	-3.39911	0.000676062	0.00805365
Ccs	1547.58	-1.41559	0.416711	-3.39706	0.000681151	0.00810955
Oit1	93.4093	2.61753	0.770695	3.39633	0.000682957	0.00812631
Shcbp1	30.1927	2.00858	0.591447	3.39605	0.000683669	0.00813005
Igkv12-46	112.949	3.80387	1.12041	3.39506	0.000686136	0.00815464
Smc5	551.978	2.04042	0.601149	3.39421	0.00068828	0.00817062
H2-Eb2	24.3717	3.1607	0.931187	3.39426	0.000688133	0.00817062
mt-Nd4	67638.3	-1.99284	0.587172	-3.39397	0.000688874	0.00817293
Pth1r	4782.61	-3.0168	0.888932	-3.39373	0.000689466	0.00817521
Gm29856	19.0461	-3.27581	0.965426	-3.39313	0.000691	0.00818866
BB123696	24.8122	4.15907	1.22581	3.39291	0.000691537	0.00819027
Atp6v0a1	1658.96	2.30495	0.679687	3.39119	0.000695903	0.0082372
Gm11266	19.1659	3.70691	1.09362	3.38958	0.000700004	0.00828095
Sepsecs	552.82	-1.26886	0.374368	-3.38933	0.000700629	0.00828355
Fpgs	665.083	-1.41685	0.418083	-3.38892	0.000701682	0.0082912
Gm12892	16.3399	3.65971	1.08001	3.38858	0.000702563	0.00829682
Mfsd4b5	2212.96	-1.94277	0.573393	-3.38821	0.000703513	0.00830324
Mical1	73.2787	1.97104	0.58178	3.38794	0.000704189	0.00830642
Ptchd4	13.166	5.27544	1.5576	3.38691	0.000706845	0.00833294
Dlst	4164.13	-1.18633	0.350484	-3.38483	0.000712235	0.0083848
Vnn1	1196.47	-1.97376	0.583092	-3.38499	0.00071182	0.0083848
Cenpi	30.4322	3.34544	0.988411	3.38466	0.000712663	0.0083848
Gm48135	23.3262	-3.16029	0.933734	-3.38458	0.000712884	0.0083848
Dynlt1a	270.199	3.61932	1.06949	3.38414	0.000714004	0.00839313
Ces2h	14.1385	-2.86304	0.846287	-3.38306	0.000716831	0.00842153
Slc47a1	2754.77	-1.85498	0.548349	-3.38285	0.000717382	0.00842317
Aldh3b3	70.8831	-3.31856	0.981142	-3.38235	0.000718695	0.00843374
Alpl	2645.9	-2.52163	0.745692	-3.3816	0.000720661	0.00845195
Gm2974	7.83031	5.40333	1.59827	3.38074	0.000722915	0.00847353
C1rl	265.397	-1.36532	0.403919	-3.38017	0.0007244	0.00848607
Sdc4	4778.08	-1.16406	0.344503	-3.37896	0.000727615	0.0085091
Grik1	13.0184	5.20721	1.54106	3.37898	0.00072756	0.0085091
Gm29012	8.1057	-4.7069	1.39298	-3.37901	0.000727477	0.0085091
Acss1	2702.78	-2.93374	0.868524	-3.37785	0.000730561	0.00853682
Dbf4	84.5583	1.54525	0.45748	3.37775	0.000730821	0.00853682
AF529169	12.0819	3.24414	0.961045	3.37564	0.000736448	0.00859764
H3f3a-ps1	575.741	3.48761	1.03328	3.37528	0.000737401	0.00860385
Kcne4	44.4935	-2.1262	0.630048	-3.37466	0.000739076	0.00861848
Tnnt2	26.1076	3.24348	0.96118	3.37448	0.000739556	0.00861916
Igfbp4	9216.98	-2.53732	0.751996	-3.37411	0.000740548	0.0086258
C3ar1	80.7835	2.36638	0.701381	3.37389	0.000741135	0.00862772
Kcng1	9.23485	-5.68793	1.68603	-3.37356	0.00074202	0.00863311
Slc39a8	1588.58	-1.4232	0.422005	-3.37248	0.000744952	0.0086623
Gm12657	169.099	3.75172	1.11276	3.37154	0.000747504	0.00868588
Lipn	11.7349	6.97891	2.07002	3.37142	0.00074783	0.00868588
Fam3b	73.2854	9.64121	2.86165	3.36911	0.000754117	0.00875392
Hvcn1	86.7097	2.04439	0.607007	3.36799	0.000757185	0.00877957
2010203P06Rik	5.56038	-5.93706	1.76277	-3.36803	0.000757075	0.00877957
Cip2a	89.4845	2.42844	0.721246	3.36701	0.000759886	0.00880589
Gm15962	94.5013	-3.09242	0.919018	-3.36492	0.000765672	0.00886791
D330020A13Rik	11.1938	-3.41988	1.01641	-3.36467	0.000766351	0.00887075
6720489N17Rik	174.319	3.71392	1.10435	3.36298	0.000771046	0.00892005
Slc22a6	2898.98	-3.03494	0.902565	-3.36257	0.000772209	0.00892845
Slc5a11	458.506	-2.22188	0.660883	-3.36198	0.000773845	0.00893726
Klrg2	233.68	2.84564	0.84638	3.36213	0.000773435	0.00893726
5730507C01Rik	28.4769	3.44548	1.02497	3.36155	0.000775075	0.00894641
Angptl7	36.5491	-1.86447	0.555142	-3.35855	0.000783536	0.00903897
Gm48321	6.69541	6.1534	1.83258	3.35779	0.000785687	0.00905867
Spink1	10160.4	-2.3505	0.700126	-3.35725	0.000787226	0.00907129
Tubb2a	1015.96	1.56881	0.467417	3.35633	0.00078984	0.00909629
BE692007	27.0562	2.73006	0.81382	3.35462	0.000794731	0.00914746
Ncmap	33.8022	2.85923	0.852904	3.35234	0.000801306	0.00921795
Ybx2	143.553	-2.46449	0.735333	-3.35153	0.000803675	0.00923481
Nsg1	42.1228	-2.14764	0.640781	-3.3516	0.000803468	0.00923481
Hoxb9	1131.22	1.28795	0.384687	3.34804	0.000813847	0.00934644
Reln	608.873	4.08189	1.21931	3.34771	0.000814828	0.00935244
Gm43909	16.5437	3.47767	1.03889	3.34748	0.000815499	0.0093549
Dusp9	81.0466	-3.05638	0.913134	-3.34713	0.000816524	0.00936141
Nphs2	714.8	-2.79567	0.835418	-3.34643	0.000818596	0.0093799
Crip1	1020.88	2.44026	0.729249	3.34627	0.000819066	0.00938003
Nxpe3	344.513	-2.09918	0.627502	-3.3453	0.000821944	0.00940772
Ccdc88a	253.811	1.68712	0.504411	3.34473	0.000823622	0.00941815
Areg	9.99462	6.74423	2.0164	3.34468	0.000823777	0.00941815
Sfrp1	1511.99	-2.99249	0.895019	-3.34349	0.000827316	0.00945332
Gm17115	8.02934	-4.15608	1.24336	-3.34262	0.000829907	0.00947763
Cd163	52.5675	2.47952	0.742281	3.34041	0.000836543	0.00954275
Gm7497	10.1933	6.77288	2.02749	3.34053	0.000836197	0.00954275
Pgam2	783.125	-2.96238	0.887461	-3.33804	0.000843725	0.00961931
Tead2	103.841	1.60707	0.481699	3.33626	0.000849148	0.00967574
Gm43667	77.6082	-1.60406	0.481303	-3.33273	0.00085997	0.00979359
Cisd1	3177.67	-1.52925	0.459046	-3.33137	0.000864185	0.00981971
Hlf	1006.11	-3.11543	0.935178	-3.33137	0.000864183	0.00981971
Tgfb1	484.849	1.57054	0.471406	3.33162	0.000863427	0.00981971
Rasl12	444.432	1.68162	0.504761	3.33151	0.000863747	0.00981971
Cln6	884.975	1.70502	0.512007	3.33007	0.00086823	0.0098602
Clrn3	1134.25	-1.40345	0.421498	-3.32968	0.000869469	0.00986878
Ell3	5.40258	-5.89535	1.77115	-3.32854	0.000873019	0.00990358
Slc25a42	774.145	-2.17795	0.654526	-3.32753	0.000876202	0.00993418
Maz	1910.69	1.40812	0.423261	3.32684	0.000878379	0.00995333
Aadac	2631.37	-2.0218	0.608057	-3.32502	0.00088411	0.0100127
Casp4	201.585	2.87612	0.865405	3.32344	0.00088916	0.0100643
Acpp	289.331	2.15162	0.647539	3.32276	0.000891304	0.0100705
Elavl3	13.8248	-3.2203	0.969195	-3.32265	0.000891665	0.0100705
Dnah1	16.0391	3.86296	1.16255	3.32282	0.000891111	0.0100705
Igkv4-70	33.1409	3.73464	1.12399	3.32265	0.000891672	0.0100705
Ins2	4.86277	-5.74393	1.72978	-3.32062	0.000898178	0.0101353
Gm12763	9.28208	6.63669	1.99867	3.32055	0.000898407	0.0101353
Acss2	1589.63	-1.31101	0.394893	-3.3199	0.000900498	0.0101477
C5ar1	46.6457	2.22985	0.671652	3.31994	0.00090037	0.0101477
Rnd3	300.089	1.35355	0.407818	3.31901	0.000903357	0.0101743
Fancd2os	31.6033	-3.35918	1.01222	-3.31862	0.00090464	0.0101832
Nrxn2	246.996	2.70159	0.814432	3.31715	0.000909417	0.0102313
Smco4	347.439	-1.49938	0.452135	-3.31622	0.000912439	0.0102597
Pcdhb22	49.5028	2.26547	0.683238	3.31579	0.000913855	0.0102699
Sox11	17.758	3.31663	1.00105	3.31315	0.000922513	0.0103559
Ighv8-12	61.3053	4.47242	1.34984	3.31329	0.000922065	0.0103559
Tacc3	107.018	1.77472	0.536092	3.31048	0.000931357	0.0104494
Nnmt	387.999	3.57603	1.08049	3.30964	0.000934162	0.0104751
Kcnk5	1048.5	-1.75494	0.530289	-3.30941	0.00093494	0.0104781
Rpp25	23.5951	3.8664	1.16845	3.30899	0.000936346	0.0104881
Shc4	24.023	2.96447	0.895927	3.30883	0.000936881	0.0104883
Kcnt1	211.781	-2.40544	0.727261	-3.30754	0.000941202	0.010531
Slc25a16	1688.56	-1.40615	0.425231	-3.30678	0.000943736	0.0105535
Gm35035	13.7258	6.22229	1.88327	3.30398	0.000953233	0.0106539
Ccdc68	94.8759	-1.71704	0.52004	-3.30174	0.000960855	0.0107332
Pdzrn4	6.72121	-5.22336	1.58218	-3.30137	0.000962139	0.0107417
Ccdc3	63.4279	2.49854	0.756971	3.30071	0.000964408	0.0107611
Cdh6	913.249	2.28801	0.693389	3.29974	0.000967732	0.0107924
Ms4a6b	375.324	3.11668	0.944585	3.29953	0.000968475	0.0107948
Fam126b	624.332	-1.17742	0.356881	-3.29921	0.000969566	0.010801
Lrp2	15026	-3.33124	1.01023	-3.29752	0.000975427	0.0108604
Fcer1g	203.5	1.43727	0.435987	3.29659	0.000978646	0.0108903
Proca1	61.7284	-1.9813	0.601607	-3.29335	0.00099	0.0110106
Fcgrt	2447	-1.30525	0.396366	-3.29305	0.000991051	0.0110164
Robo3	79.0346	-2.00764	0.610245	-3.28989	0.00100226	0.0111349
Arhgap18	728.113	-1.36334	0.414506	-3.28907	0.0010052	0.0111574
Slc7a13	37.5635	-2.89508	0.880225	-3.28902	0.00100538	0.0111574
Zpbp2	10.6472	-4.19161	1.27499	-3.28757	0.00101056	0.0112088
Gcfc2	100.58	1.75303	0.533416	3.28642	0.00101468	0.0112484
Ntf3	31.543	-2.91869	0.888181	-3.28614	0.0010157	0.0112536
Cacna2d3	11.771	3.17551	0.966597	3.28525	0.00101893	0.0112833
Tpm1	3464.98	1.61951	0.492996	3.28503	0.00101972	0.0112851
Hells	49.5659	2.26456	0.689384	3.2849	0.0010202	0.0112851
Gm773	4.67885	-5.6887	1.73264	-3.28325	0.00102616	0.011345
Prima1	46.5423	-2.30425	0.702192	-3.28151	0.00103253	0.0114092
Rhod	1618.95	3.10681	0.946929	3.28093	0.00103465	0.0114265
S1pr2	93.8868	1.65795	0.505635	3.27894	0.00104196	0.011501
Tmem204	363.104	-1.52535	0.465488	-3.27689	0.00104957	0.0115684
Slc27a6	14.0757	3.66948	1.11982	3.27684	0.00104976	0.0115684
Cdt1	124.7	1.82266	0.556217	3.27689	0.00104958	0.0115684
Drd1	25.354	4.85131	1.48158	3.27442	0.00105878	0.0116614
Igkv6-32	30.5827	2.10518	0.643211	3.27293	0.00106438	0.0117168
Pvr	315.316	1.41838	0.433405	3.27265	0.00106546	0.0117223
Gm3788	116.553	3.35539	1.02644	3.26897	0.00107939	0.0118674
Rps6kl1	50.0735	-1.57889	0.48301	-3.26886	0.0010798	0.0118674
Apoh	21.4127	4.67235	1.42959	3.26831	0.00108192	0.0118843
Abca8a	159.983	-1.92321	0.588489	-3.26805	0.00108293	0.011889
mt-Nd6	28845.5	-1.42235	0.435276	-3.2677	0.00108426	0.0118971
Ctsc	912.51	1.37835	0.421878	3.26719	0.00108622	0.0119034
Pdk3	566.927	-1.51591	0.463991	-3.2671	0.00108656	0.0119034
Als2cr12	20.6953	-2.49282	0.763009	-3.26709	0.00108657	0.0119034
Exo1	9.51587	4.79977	1.46939	3.2665	0.00108885	0.011922
Trim6	53.0007	2.38575	0.730405	3.26634	0.00108948	0.0119224
Ramp1	112.228	2.28453	0.699495	3.26597	0.00109089	0.0119315
Scn3b	17.5348	3.08589	0.944934	3.26572	0.00109188	0.0119359
Cdca8	35.295	2.41811	0.740588	3.26512	0.00109418	0.0119547
Gm40841	5.88047	6.02892	1.84706	3.26406	0.00109829	0.0119931
2810414N06Rik	44.2801	-1.82942	0.560583	-3.26342	0.00110078	0.0120139
Plek	114.552	1.87018	0.573176	3.26284	0.00110303	0.0120321
mt-Ti	8.82092	-4.30145	1.31838	-3.26267	0.00110368	0.0120327
Zfand5	2881.07	1.93678	0.593861	3.26133	0.0011089	0.0120691
Egr2	18.4545	3.21044	0.984432	3.26121	0.00110937	0.0120691
Tlr7	72.9233	1.54997	0.475219	3.26159	0.0011079	0.0120691
C130060K24Rik	5.22251	5.81451	1.78288	3.2613	0.00110904	0.0120691
Gm45734	15.9612	5.5131	1.6908	3.26065	0.00111157	0.0120865
Rap2b	88.6163	1.65937	0.508932	3.2605	0.00111216	0.0120866
Mgst1	12531.6	3.27311	1.00398	3.26012	0.00111365	0.0120962
F13a1	113.549	2.85531	0.87598	3.25956	0.00111585	0.0121138
C1qtnf12	849.577	-1.4976	0.459483	-3.25932	0.00111678	0.0121174
Mmp8	7.4292	6.30879	1.93744	3.25625	0.00112895	0.0122429
Slc22a4	813.272	-1.67443	0.514313	-3.25567	0.00113126	0.0122615
Cks1b	182.06	2.26218	0.694931	3.25525	0.00113292	0.0122691
Gm48371	9.66634	6.69527	2.0568	3.25519	0.00113316	0.0122691
Tnip1	841.653	1.20165	0.369243	3.25436	0.00113649	0.0122987
D630024D03Rik	137.654	-2.52148	0.774865	-3.25409	0.00113755	0.0123036
Pcdhb9	16.9558	2.4103	0.740878	3.2533	0.00114073	0.0123314
Rad18	101.118	2.57226	0.79079	3.25277	0.00114285	0.0123479
Gm28661	1220.73	-1.78437	0.548687	-3.25208	0.00114564	0.0123715
Trnp1	75.7806	1.52915	0.470322	3.25128	0.00114888	0.0123997
Noct	413.735	-2.22196	0.683535	-3.25069	0.00115127	0.0123997
Casp1	158.685	2.90715	0.894242	3.25097	0.00115012	0.0123997
Gm15787	17.9566	2.62113	0.806332	3.25068	0.00115129	0.0123997
Gm43205	17.2584	-3.43344	1.05619	-3.25078	0.00115089	0.0123997
1810063I02Rik	12.976	-4.00187	1.23122	-3.25033	0.00115273	0.0124087
Ebp	1237.76	-1.58775	0.488586	-3.24968	0.00115535	0.0124288
Slc44a3	419.105	1.53712	0.473024	3.24957	0.00115581	0.0124288
Cfb	116.497	-2.64285	0.813501	-3.24873	0.0011592	0.0124574
Sec14l4	5.48501	-5.92143	1.82276	-3.24861	0.00115969	0.0124574
Ndufaf3	397.972	-1.32407	0.407612	-3.24836	0.00116074	0.0124621
Rad51	40.7048	1.8801	0.57893	3.24755	0.00116404	0.012491
Ecel1	6.82745	6.22656	1.91781	3.2467	0.0011675	0.0125216
H2-Ab1	5135.36	1.75788	0.54152	3.24619	0.0011696	0.0125335
Afg1l	2883.98	2.94834	0.908262	3.24613	0.00116984	0.0125335
Idh3a	2758.02	-1.22816	0.378462	-3.24514	0.00117393	0.0125642
Gm26917	6028.14	-1.30355	0.401684	-3.24522	0.00117359	0.0125642
Tef	3534.75	-1.46721	0.452376	-3.24333	0.00118141	0.0126323
Bche	270.544	3.1215	0.962446	3.2433	0.00118154	0.0126323
Tmem19	1928.77	-1.41612	0.437019	-3.2404	0.0011936	0.0127546
Eogt	728.132	1.85299	0.571928	3.23991	0.00119568	0.0127701
Adm	555.471	2.84195	0.877433	3.23893	0.00119977	0.0128072
Npy1r	72.4885	-2.2663	0.69982	-3.23841	0.00120199	0.0128241
Bag4	516.928	-1.17557	0.363042	-3.23812	0.00120321	0.0128305
Rgs19	153.388	1.60566	0.495907	3.23781	0.00120449	0.0128374
Rad51b	46.0736	3.26393	1.00843	3.23664	0.00120947	0.0128838
Slc11a1	85.3286	1.80801	0.558648	3.23641	0.00121043	0.0128873
Dpf3	28.0097	-2.66527	0.823753	-3.23552	0.00121422	0.0129209
Cyp2u1	74.0076	-2.06549	0.638615	-3.23434	0.00121926	0.0129678
Faxc	14.2596	3.32049	1.02677	3.2339	0.00122112	0.0129788
Ighv1-69	23.0418	5.09063	1.5742	3.2338	0.00122156	0.0129788
Igkv8-28	20.6915	5.95203	1.84137	3.23239	0.00122758	0.0130359
Shisa3	146.954	-1.77055	0.547798	-3.23212	0.00122874	0.0130415
Gm13212	27.7949	3.09854	0.958846	3.23153	0.0012313	0.0130618
Tesmin	29.6962	3.63718	1.12603	3.23009	0.00123751	0.013121
Paip2b	381.122	-1.49249	0.462112	-3.22972	0.00123912	0.0131244
Naip5	39.9341	1.7807	0.551349	3.22972	0.00123912	0.0131244
Nupr1	860.559	1.88997	0.585267	3.22925	0.00124117	0.0131393
Nudt6	85.5467	-1.66867	0.517023	-3.22746	0.00124893	0.0132146
Rab39b	26.2338	-2.26791	0.702786	-3.22702	0.00125086	0.0132281
Gm17177	24.0771	3.86832	1.19887	3.22663	0.00125256	0.0132393
Nudt19	9262.74	-2.23056	0.691457	-3.22588	0.00125584	0.0132671
Acadvl	1859.85	-1.63684	0.507561	-3.22491	0.00126014	0.0132988
9130017K11Rik	43.1399	2.19768	0.681447	3.22502	0.00125965	0.0132988
Tm4sf4	48.4943	4.0066	1.24257	3.22444	0.00126219	0.0133135
AC122413.2	13.8755	4.28622	1.32945	3.22406	0.00126386	0.0133243
Itgb8	2682.79	-1.83479	0.569189	-3.22352	0.00126624	0.0133425
Stab2	48.2208	-2.86042	0.88748	-3.22308	0.00126821	0.0133502
Gm17546	40.616	-2.94275	0.913029	-3.22306	0.00126828	0.0133502
Npb	12.5081	-3.69583	1.14675	-3.22286	0.00126917	0.0133527
Map1b	375.847	2.915	0.90469	3.2221	0.00127256	0.0133815
Emcn	874.177	-1.42467	0.442356	-3.22065	0.00127899	0.0134339
Slc18a1	1299.43	-1.19151	0.36995	-3.22073	0.00127865	0.0134339
Trmt61a	271.079	2.26555	0.703471	3.22054	0.00127951	0.0134339
Shmt2	1253.15	-1.99656	0.620215	-3.21914	0.00128576	0.0134884
Gm13245	13.355	3.61896	1.12423	3.21905	0.00128615	0.0134884
Gm17111	15.8194	4.14522	1.28776	3.21893	0.00128669	0.0134884
Rasgrp2	162.261	-1.82915	0.568337	-3.21842	0.00128898	0.0135056
Gm10257	103.242	3.44263	1.06978	3.21808	0.00129053	0.0135083
Hsd3b5	4.89802	-5.75374	1.78795	-3.21807	0.00129057	0.0135083
Syt17	112.304	-3.17013	0.985191	-3.21779	0.00129183	0.0135147
Wnt9a	94.8005	2.06562	0.642009	3.21742	0.00129348	0.013525
Orm3	64.9484	4.33777	1.34857	3.21658	0.0012973	0.0135579
Abhd12	2499.56	1.72406	0.536031	3.21635	0.00129833	0.0135618
Baalc	30.5613	3.67086	1.14176	3.21509	0.00130404	0.0136145
Lepr	207.664	-1.90365	0.592138	-3.21488	0.00130501	0.0136177
Milr1	83.3284	3.09365	0.962544	3.21403	0.00130885	0.0136508
Apobec1	146.85	1.67639	0.521899	3.2121	0.00131769	0.013736
Klkb1	36.1291	-3.03451	0.945204	-3.21043	0.00132539	0.0138091
Gm45756	6.65257	6.14468	1.91413	3.21018	0.00132654	0.0138141
mt-Atp8	20.7859	-2.18865	0.681821	-3.21	0.00132734	0.0138154
AC123956.1	22.891	4.41781	1.37635	3.20981	0.00132821	0.0138174
Tsfm	464.224	-1.19419	0.372228	-3.20823	0.00133553	0.0138762
P2rx5	200.35	-1.40134	0.436773	-3.20839	0.00133481	0.0138762
A530046M15Rik	6.85124	6.18729	1.92861	3.20816	0.00133589	0.0138762
Aox3	147.274	2.40222	0.749411	3.20548	0.00134839	0.0139988
Cdr2	1141.91	-1.34047	0.418572	-3.20248	0.00136248	0.0141236
Chst3	149.111	-2.04916	0.639814	-3.20275	0.00136121	0.0141236
Gm47223	9.01471	6.5931	2.05866	3.20262	0.00136183	0.0141236
Blm	46.8005	1.82233	0.569401	3.20043	0.00137224	0.0142176
Gm37090	32.3844	2.19086	0.684684	3.19982	0.00137514	0.0142404
Cpt2	1660.04	-1.68034	0.525335	-3.19861	0.00138091	0.0142858
Ugt1a6b	26.5183	3.29961	1.03153	3.19875	0.00138025	0.0142858
Osbp2	276.101	1.88184	0.588603	3.19713	0.00138804	0.0143522
1700018G05Rik	11.8125	4.45566	1.39485	3.19438	0.00140134	0.0144824
Gm43568	29.8073	-2.36452	0.740283	-3.19407	0.00140281	0.0144902
Stac3	9.67925	3.80186	1.19062	3.19318	0.00140713	0.0145275
Tcirg1	415.33	1.36379	0.427246	3.19204	0.00141272	0.0145779
Mki67	145.76	2.78185	0.871604	3.19164	0.00141466	0.0145906
Pde9a	220.348	-1.89365	0.593413	-3.19112	0.00141721	0.0146095
Pkmyt1	31.126	2.663	0.834728	3.19026	0.00142143	0.0146456
Rtn4ip1	445.53	-1.35231	0.423963	-3.1897	0.00142421	0.0146668
Fbp2	490.062	-1.53965	0.482748	-3.18934	0.00142597	0.0146776
Gm10406	4.57054	5.61869	1.76251	3.1879	0.00143312	0.0147437
Gm6377	23.46	3.54271	1.11291	3.18329	0.00145611	0.0149727
Abhd18	175.187	-1.32392	0.415919	-3.18312	0.00145697	0.014974
Sox4	374.711	2.12883	0.668965	3.18227	0.00146125	0.015003
2210017I01Rik	7.57654	6.33611	1.99103	3.18232	0.00146098	0.015003
mt-Th	157.684	-1.94897	0.612563	-3.18166	0.00146433	0.0150271
Rps4l	242.383	-1.59769	0.502367	-3.18033	0.00147109	0.0150888
Fbln5	1136.75	-2.19862	0.691389	-3.18001	0.0014727	0.0150978
Insig2	3271.02	2.44886	0.770299	3.1791	0.00147734	0.0151378
Gm45338	21.0932	4.97809	1.56781	3.17518	0.00149741	0.0153281
AC164088.2	8.69953	6.54101	2.06002	3.17521	0.00149728	0.0153281
Ccdc148	102.047	-1.48357	0.467294	-3.17481	0.00149937	0.015329
[truncated: 24,952 more rows]
