# Supplementary material for: SFPQ-TFE3 reciprocally regulates mTORC1 and induces lineage plasticity in a mouse model of renal tumorigenesis
Source: Nat Commun. 2025 Oct 3;16:8822. doi: 10.1038/s41467-025-63885-2 (PMC12494988; doi:10.1038/s41467-025-63885-2)
Supplement: Supplementary file 6 — Supplementary Dataset 4 [file 41467_2025_63885_MOESM6_ESM.xlsx]

## Sheet: Supplementary Data 4
Supplementary Data 4
NAME	NES	NOM p-val	FDR q-val
KEGG_RIBOSOME	2.2528	0	0
KEGG_VALINE_LEUCINE_AND_ISOLEUCINE_DEGRADATION	-1.86241	0	0		POSITIVE NES = UP IN STK vs normal kidney
KEGG_PEROXISOME	-1.75496	0	0.000542636		NEGATIVE NES = DOWN IN STK vs normal kidney
KEGG_BUTANOATE_METABOLISM	-1.7419	0	0.000853738
KEGG_BETA_ALANINE_METABOLISM	-1.74249	0	0.00106717
KEGG_TRYPTOPHAN_METABOLISM	-1.71803	0	0.00121258
KEGG_HISTIDINE_METABOLISM	-1.7233	0	0.00141467
KEGG_PROPANOATE_METABOLISM	-1.74344	0	0.0014229
KEGG_GLYCINE_SERINE_AND_THREONINE_METABOLISM	-1.67085	0.00271739	0.00321188
KEGG_BIOSYNTHESIS_OF_UNSATURATED_FATTY_ACIDS	-1.60932	0.00139082	0.0113162
KEGG_LYSINE_DEGRADATION	-1.591	0	0.0172662
KEGG_ALANINE_ASPARTATE_AND_GLUTAMATE_METABOLISM	-1.57914	0	0.0198259
KEGG_PANTOTHENATE_AND_COA_BIOSYNTHESIS	-1.55259	0.00429185	0.0291924
KEGG_GLUTATHIONE_METABOLISM	-1.54286	0.00127226	0.0327771
KEGG_PROXIMAL_TUBULE_BICARBONATE_RECLAMATION	-1.5357	0.011396	0.0340938
KEGG_ABC_TRANSPORTERS	-1.52032	0.00667557	0.0413875
KEGG_SELENOAMINO_ACID_METABOLISM	-1.50841	0.00722543	0.0452383
KEGG_ALDOSTERONE_REGULATED_SODIUM_REABSORPTION	-1.50863	0.0027137	0.047934
KEGG_PYRUVATE_METABOLISM	-1.49417	0.0161725	0.0560827
KEGG_NOTCH_SIGNALING_PATHWAY	-1.48942	0.0155844	0.0574162
KEGG_ARGININE_AND_PROLINE_METABOLISM	-1.45782	0.00784314	0.0818749
KEGG_AMINOACYL_TRNA_BIOSYNTHESIS	-1.45218	0.0210674	0.0847787
KEGG_CITRATE_CYCLE_TCA_CYCLE	-1.45813	0.0259563	0.0854525
KEGG_FATTY_ACID_METABOLISM	-1.44468	0.0219479	0.0913511
KEGG_DRUG_METABOLISM_CYTOCHROME_P450	-1.44	0.0195822	0.0937875
KEGG_ADHERENS_JUNCTION	-1.43444	0.0145103	0.0978047
KEGG_PENTOSE_PHOSPHATE_PATHWAY	-1.42475	0.0421941	0.106598
KEGG_GLYOXYLATE_AND_DICARBOXYLATE_METABOLISM	-1.42038	0.0276565	0.108185
KEGG_ONE_CARBON_POOL_BY_FOLATE	-1.40799	0.034188	0.120964
KEGG_PPAR_SIGNALING_PATHWAY	-1.37902	0.0304956	0.159103
KEGG_NICOTINATE_AND_NICOTINAMIDE_METABOLISM	-1.38054	0.0569343	0.161971
KEGG_PHENYLALANINE_METABOLISM	-1.36668	0.0461095	0.166224
KEGG_TIGHT_JUNCTION	-1.36863	0.0136519	0.167684
KEGG_ENDOCYTOSIS	-1.3703	0.00657174	0.170184
KEGG_METABOLISM_OF_XENOBIOTICS_BY_CYTOCHROME_P450	-1.33034	0.0664858	0.234501
KEGG_TERPENOID_BACKBONE_BIOSYNTHESIS	-1.31241	0.101644	0.264221
KEGG_CYSTEINE_AND_METHIONINE_METABOLISM	-1.31339	0.0881543	0.269293
KEGG_GLYCOLYSIS_GLUCONEOGENESIS	-1.28693	0.0874525	0.318258
KEGG_ETHER_LIPID_METABOLISM	-1.2837	0.11576	0.319066
KEGG_RIBOFLAVIN_METABOLISM	-1.28943	0.116592	0.319956
KEGG_CALCIUM_SIGNALING_PATHWAY	-1.27154	0.0424374	0.345656
KEGG_AXON_GUIDANCE	-1.24805	0.0828471	0.348805
KEGG_WNT_SIGNALING_PATHWAY	-1.2447	0.0711111	0.349927
KEGG_BASAL_CELL_CARCINOMA	-1.24198	0.123552	0.350212
KEGG_STEROID_HORMONE_BIOSYNTHESIS	-1.2659	0.13587	0.353991
KEGG_FOCAL_ADHESION	-1.23782	0.0594059	0.354506
KEGG_RETINOL_METABOLISM	-1.2481	0.160763	0.355986
KEGG_REGULATION_OF_ACTIN_CYTOSKELETON	-1.23457	0.0572354	0.356893
KEGG_RENIN_ANGIOTENSIN_SYSTEM	-1.24873	0.169925	0.361644
KEGG_PYRIMIDINE_METABOLISM	-1.2498	0.103448	0.366662
KEGG_PATHWAYS_IN_CANCER	-1.22779	0.0281837	0.367083
KEGG_INOSITOL_PHOSPHATE_METABOLISM	-1.25672	0.108639	0.372125
KEGG_PRIMARY_BILE_ACID_BIOSYNTHESIS	-1.25067	0.161932	0.372326
KEGG_COMPLEMENT_AND_COAGULATION_CASCADES	-1.25365	0.1	0.372456
KEGG_PROSTATE_CANCER	-1.21298	0.122744	0.399639
KEGG_CELL_ADHESION_MOLECULES_CAMS	-1.20446	0.11655	0.416029
KEGG_PENTOSE_AND_GLUCURONATE_INTERCONVERSIONS	-1.19173	0.24	0.436871
KEGG_MATURITY_ONSET_DIABETES_OF_THE_YOUNG	-1.19405	0.217687	0.4379
KEGG_NEUROACTIVE_LIGAND_RECEPTOR_INTERACTION	-1.1795	0.0937167	0.463586
KEGG_ARACHIDONIC_ACID_METABOLISM	-1.17049	0.218112	0.483545
KEGG_PURINE_METABOLISM	-1.15576	0.179171	0.521443
KEGG_HEDGEHOG_SIGNALING_PATHWAY	-1.14107	0.2554	0.551019
KEGG_GLYCOSPHINGOLIPID_BIOSYNTHESIS_LACTO_AND_NEOLACTO_SERIES	-1.144	0.26539	0.55112
KEGG_GNRH_SIGNALING_PATHWAY	-1.13053	0.219394	0.566246
KEGG_ENDOMETRIAL_CANCER	-1.12627	0.265201	0.572244
KEGG_ECM_RECEPTOR_INTERACTION	-1.13103	0.232164	0.57364
KEGG_LEUKOCYTE_TRANSENDOTHELIAL_MIGRATION	-1.1173	0.252042	0.57551
KEGG_DRUG_METABOLISM_OTHER_ENZYMES	-1.12081	0.318941	0.581031
KEGG_GLYCEROLIPID_METABOLISM	-1.11823	0.292105	0.581415
KEGG_BLADDER_CANCER	-1.10931	0.299728	0.591574
KEGG_EPITHELIAL_CELL_SIGNALING_IN_HELICOBACTER_PYLORI_INFECTION	-1.10621	0.272611	0.59228
KEGG_SMALL_CELL_LUNG_CANCER	-1.09968	0.307598	0.603895
KEGG_PHOSPHATIDYLINOSITOL_SIGNALING_SYSTEM	-1.09673	0.299135	0.604755
KEGG_ERBB_SIGNALING_PATHWAY	-1.08117	0.336609	0.618937
KEGG_MELANOMA	-1.08531	0.31644	0.622743
KEGG_LONG_TERM_DEPRESSION	-1.0821	0.327889	0.624198
KEGG_TYROSINE_METABOLISM	-1.08701	0.356863	0.626041
KEGG_P53_SIGNALING_PATHWAY	1.41667	0.0136986	0.651509
KEGG_GLYCEROPHOSPHOLIPID_METABOLISM	-1.06184	0.342857	0.661286
KEGG_NON_SMALL_CELL_LUNG_CANCER	-1.06184	0.359638	0.669874
KEGG_UBIQUITIN_MEDIATED_PROTEOLYSIS	-1.05183	0.379908	0.68343
KEGG_VIBRIO_CHOLERAE_INFECTION	-1.04307	0.406494	0.701419
KEGG_STARCH_AND_SUCROSE_METABOLISM	-1.03368	0.422043	0.711977
KEGG_RIG_I_LIKE_RECEPTOR_SIGNALING_PATHWAY	-1.03571	0.402795	0.714826
KEGG_PORPHYRIN_AND_CHLOROPHYLL_METABOLISM	-1.01195	0.461538	0.716484
KEGG_ALPHA_LINOLENIC_ACID_METABOLISM	-1.02749	0.463158	0.722276
KEGG_ARRHYTHMOGENIC_RIGHT_VENTRICULAR_CARDIOMYOPATHY_ARVC	-1.01526	0.431421	0.723349
KEGG_MAPK_SIGNALING_PATHWAY	-1.01219	0.436904	0.724009
KEGG_FRUCTOSE_AND_MANNOSE_METABOLISM	-0.997692	0.485488	0.724703
KEGG_SPHINGOLIPID_METABOLISM	-1.01743	0.459569	0.725467
KEGG_O_GLYCAN_BIOSYNTHESIS	-0.999862	0.464236	0.726388
KEGG_T_CELL_RECEPTOR_SIGNALING_PATHWAY	-1.01992	0.434475	0.727066
KEGG_GLYCOSYLPHOSPHATIDYLINOSITOL_GPI_ANCHOR_BIOSYNTHESIS	-1.00412	0.480463	0.730317
KEGG_MISMATCH_REPAIR	-1.02174	0.448921	0.730371
KEGG_LONG_TERM_POTENTIATION	-1.00076	0.461443	0.731604
KEGG_VASCULAR_SMOOTH_MUSCLE_CONTRACTION	-0.983406	0.506494	0.755837
KEGG_LINOLEIC_ACID_METABOLISM	-0.980391	0.505764	0.755883
KEGG_FC_EPSILON_RI_SIGNALING_PATHWAY	-0.975856	0.539299	0.759957
KEGG_JAK_STAT_SIGNALING_PATHWAY	-0.963757	0.563412	0.761158
KEGG_VIRAL_MYOCARDITIS	-0.954342	0.561869	0.762465
KEGG_OOCYTE_MEIOSIS	-0.970561	0.536416	0.765863
KEGG_TGF_BETA_SIGNALING_PATHWAY	-0.967632	0.54038	0.76612
KEGG_VEGF_SIGNALING_PATHWAY	-0.964388	0.550245	0.766981
KEGG_SPLICEOSOME	-0.954876	0.574118	0.768535
KEGG_FC_GAMMA_R_MEDIATED_PHAGOCYTOSIS	-0.939333	0.598063	0.76971
KEGG_GAP_JUNCTION	-0.957066	0.547393	0.770723
KEGG_RNA_POLYMERASE	-0.941752	0.557559	0.770973
KEGG_AUTOIMMUNE_THYROID_DISEASE	-0.943968	0.567227	0.773044
KEGG_NUCLEOTIDE_EXCISION_REPAIR	-0.946981	0.548015	0.773092
KEGG_B_CELL_RECEPTOR_SIGNALING_PATHWAY	-0.925165	0.626829	0.78975
KEGG_HUNTINGTONS_DISEASE	-0.922115	0.660022	0.789924
KEGG_MELANOGENESIS	-0.917279	0.642276	0.793591
KEGG_VASOPRESSIN_REGULATED_WATER_REABSORPTION	-0.926011	0.63081	0.795
KEGG_HOMOLOGOUS_RECOMBINATION	0.968962	0.482213	0.827126
KEGG_INSULIN_SIGNALING_PATHWAY	-0.896141	0.713303	0.832432
KEGG_TYPE_I_DIABETES_MELLITUS	-0.881524	0.639368	0.842667
KEGG_RNA_DEGRADATION	-0.877865	0.674084	0.843653
KEGG_SYSTEMIC_LUPUS_ERYTHEMATOSUS	-0.88735	0.656797	0.844551
KEGG_ANTIGEN_PROCESSING_AND_PRESENTATION	-0.883505	0.686842	0.845725
KEGG_OXIDATIVE_PHOSPHORYLATION	-0.872961	0.733491	0.846317
KEGG_AMINO_SUGAR_AND_NUCLEOTIDE_SUGAR_METABOLISM	0.953342	0.529851	0.849104
KEGG_PRIMARY_IMMUNODEFICIENCY	0.969559	0.453488	0.866105
KEGG_THYROID_CANCER	-0.841956	0.725275	0.867491
KEGG_HEMATOPOIETIC_CELL_LINEAGE	-0.845368	0.761614	0.867916
KEGG_PANCREATIC_CANCER	-0.845639	0.775223	0.874614
KEGG_MTOR_SIGNALING_PATHWAY	-0.852297	0.724582	0.875977
KEGG_LYSOSOME	1.19724	0.0444444	0.878011
KEGG_BASE_EXCISION_REPAIR	-0.847506	0.710811	0.878247
KEGG_RENAL_CELL_CARCINOMA	0.9148	0.668421	0.878862
KEGG_PARKINSONS_DISEASE	0.934763	0.618056	0.880186
KEGG_N_GLYCAN_BIOSYNTHESIS	-0.853037	0.728218	0.88176
KEGG_TYPE_II_DIABETES_MELLITUS	0.976318	0.464602	0.884953
KEGG_LEISHMANIA_INFECTION	1.16761	0.136986	0.891713
KEGG_DILATED_CARDIOMYOPATHY	-0.818497	0.830751	0.896597
KEGG_APOPTOSIS	-0.813534	0.83414	0.89773
KEGG_NATURAL_KILLER_CELL_MEDIATED_CYTOTOXICITY	0.918895	0.660494	0.900202
KEGG_GLYCOSAMINOGLYCAN_BIOSYNTHESIS_HEPARAN_SULFATE	-0.820246	0.744681	0.900554
KEGG_GLIOMA	-0.798259	0.84244	0.903127
KEGG_NEUROTROPHIN_SIGNALING_PATHWAY	-0.805953	0.866743	0.904167
KEGG_STEROID_BIOSYNTHESIS	-0.800948	0.758112	0.905602
KEGG_PRION_DISEASES	0.795571	0.84252	0.90686
KEGG_OLFACTORY_TRANSDUCTION	0.810315	0.819355	0.908368
KEGG_ACUTE_MYELOID_LEUKEMIA	-0.78703	0.864428	0.914605
KEGG_AMYOTROPHIC_LATERAL_SCLEROSIS_ALS	0.893243	0.67907	0.915595
KEGG_TASTE_TRANSDUCTION	-0.778891	0.820874	0.91982
KEGG_CARDIAC_MUSCLE_CONTRACTION	0.979064	0.5	0.922693
KEGG_GLYCOSPHINGOLIPID_BIOSYNTHESIS_GANGLIO_SERIES	0.815949	0.735736	0.927168
KEGG_GLYCOSAMINOGLYCAN_BIOSYNTHESIS_CHONDROITIN_SULFATE	-0.768681	0.830726	0.928152
KEGG_DORSO_VENTRAL_AXIS_FORMATION	0.825745	0.753623	0.937154
KEGG_PROTEASOME	1.11	0.257261	0.94757
KEGG_DNA_REPLICATION	-0.749176	0.885089	0.949089
KEGG_REGULATION_OF_AUTOPHAGY	0.73656	0.959559	0.950531
KEGG_PROGESTERONE_MEDIATED_OOCYTE_MATURATION	-0.708716	0.977995	0.952924
KEGG_ALLOGRAFT_REJECTION	-0.709062	0.880512	0.959477
KEGG_GLYCOSAMINOGLYCAN_DEGRADATION	0.829024	0.733119	0.961156
KEGG_OTHER_GLYCAN_DEGRADATION	-0.734045	0.85035	0.961625
KEGG_GRAFT_VERSUS_HOST_DISEASE	0.854427	0.673846	0.964491
KEGG_COLORECTAL_CANCER	-0.709606	0.949622	0.966003
KEGG_CYTOSOLIC_DNA_SENSING_PATHWAY	0.839653	0.82684	0.968655
KEGG_PROTEIN_EXPORT	1.2476	0.156863	0.970708
KEGG_TOLL_LIKE_RECEPTOR_SIGNALING_PATHWAY	-0.710551	0.981132	0.972237
KEGG_BASAL_TRANSCRIPTION_FACTORS	-0.71713	0.898701	0.973311
KEGG_INTESTINAL_IMMUNE_NETWORK_FOR_IGA_PRODUCTION	0.979263	0.456204	0.975634
KEGG_HYPERTROPHIC_CARDIOMYOPATHY_HCM	1.01713	0.345946	0.983955
KEGG_ADIPOCYTOKINE_SIGNALING_PATHWAY	1.03235	0.350962	0.984062
KEGG_GALACTOSE_METABOLISM	0.857028	0.664537	0.992407
KEGG_ASTHMA	-0.602247	0.969609	0.994401
KEGG_CYTOKINE_CYTOKINE_RECEPTOR_INTERACTION	1.27784	0.0172414	1
KEGG_CHEMOKINE_SIGNALING_PATHWAY	1.20028	0.0306122	1
KEGG_NOD_LIKE_RECEPTOR_SIGNALING_PATHWAY	1.12104	0.218009	1
KEGG_PATHOGENIC_ESCHERICHIA_COLI_INFECTION	1.06524	0.317073	1
KEGG_SNARE_INTERACTIONS_IN_VESICULAR_TRANSPORT	1.05248	0.33617	1
KEGG_CELL_CYCLE	1.03529	0.403101	1
KEGG_CHRONIC_MYELOID_LEUKEMIA	0.981822	0.495049	1
KEGG_ALZHEIMERS_DISEASE	0.980041	0.481482	1
