# Supplementary material for: SFPQ-TFE3 reciprocally regulates mTORC1 and induces lineage plasticity in a mouse model of renal tumorigenesis
Source: Nat Commun. 2025 Oct 3;16:8822. doi: 10.1038/s41467-025-63885-2 (PMC12494988; doi:10.1038/s41467-025-63885-2)
Supplement: Supplementary file 7 — Supplementary Dataset 5 [file 41467_2025_63885_MOESM7_ESM.xlsx]

## Sheet: Supplementary Data 5
Supplementary Data 5
NAME	NES	NOM p-val	FDR q-val
KEGG_PEROXISOME	-2.05349	0	0
KEGG_CELL_CYCLE	1.85249	0	0.000706767		POSITIVE NES = UP IN STP vs normal kidney
KEGG_VALINE_LEUCINE_AND_ISOLEUCINE_DEGRADATION	-1.89743	0	0.00347522		NEGATIVE NES = DOWN IN STP vs normal kidney
KEGG_PROPANOATE_METABOLISM	-1.78633	0	0.0104412
KEGG_TRYPTOPHAN_METABOLISM	-1.75765	0	0.0118648
KEGG_NICOTINATE_AND_NICOTINAMIDE_METABOLISM	-1.79398	0.00265252	0.0126621
KEGG_GLYCINE_SERINE_AND_THREONINE_METABOLISM	-1.80077	0	0.0146615
KEGG_RIBOSOME	1.65562	0	0.0178048
KEGG_BUTANOATE_METABOLISM	-1.69589	0	0.0255194
KEGG_SPLICEOSOME	1.61946	0	0.0267872
KEGG_GLUTATHIONE_METABOLISM	-1.67453	0	0.0277493
KEGG_PENTOSE_AND_GLUCURONATE_INTERCONVERSIONS	-1.67996	0.010101	0.0291658
KEGG_P53_SIGNALING_PATHWAY	1.56291	0.00134953	0.0422844
KEGG_DRUG_METABOLISM_CYTOCHROME_P450	-1.6282	0.00684931	0.0430926
KEGG_RNA_DEGRADATION	1.56593	0.001443	0.0476074
KEGG_METABOLISM_OF_XENOBIOTICS_BY_CYTOCHROME_P450	-1.61002	0.00625	0.0477657
KEGG_DNA_REPLICATION	1.54661	0.00714286	0.0502183
KEGG_HOMOLOGOUS_RECOMBINATION	1.56607	0.00766871	0.0593298
KEGG_BETA_ALANINE_METABOLISM	-1.57951	0.0179104	0.0607227
KEGG_STEROID_HORMONE_BIOSYNTHESIS	-1.5575	0.015528	0.0638336
KEGG_PANTOTHENATE_AND_COA_BIOSYNTHESIS	-1.56029	0.0184211	0.066266
KEGG_BASE_EXCISION_REPAIR	1.48205	0.0119581	0.124183
KEGG_PENTOSE_PHOSPHATE_PATHWAY	-1.46338	0.0472222	0.13353
KEGG_HISTIDINE_METABOLISM	-1.4507	0.0265487	0.137318
KEGG_PRIMARY_BILE_ACID_BIOSYNTHESIS	-1.42288	0.0555556	0.141118
KEGG_COMPLEMENT_AND_COAGULATION_CASCADES	-1.43878	0.0218182	0.141401
KEGG_PORPHYRIN_AND_CHLOROPHYLL_METABOLISM	-1.4267	0.0294118	0.145584
KEGG_DRUG_METABOLISM_OTHER_ENZYMES	-1.39923	0.0514286	0.161693
KEGG_SELENOAMINO_ACID_METABOLISM	-1.38675	0.0688623	0.168952
KEGG_RETINOL_METABOLISM	-1.37533	0.0430769	0.175323
KEGG_PPAR_SIGNALING_PATHWAY	-1.36801	0.0472441	0.177021
KEGG_LEUKOCYTE_TRANSENDOTHELIAL_MIGRATION	-1.36026	0.0106952	0.178613
KEGG_COLORECTAL_CANCER	1.44401	0.0094086	0.186343
KEGG_INTESTINAL_IMMUNE_NETWORK_FOR_IGA_PRODUCTION	-1.32725	0.083612	0.215819
KEGG_MISMATCH_REPAIR	1.41924	0.0382166	0.226559
KEGG_CYTOKINE_CYTOKINE_RECEPTOR_INTERACTION	-1.27345	0.00943396	0.2548
KEGG_BIOSYNTHESIS_OF_UNSATURATED_FATTY_ACIDS	-1.28222	0.159341	0.259308
KEGG_PYRUVATE_METABOLISM	-1.27613	0.0984127	0.259374
KEGG_NUCLEOTIDE_EXCISION_REPAIR	1.38357	0.0530973	0.260439
KEGG_LYSINE_DEGRADATION	-1.28395	0.0749186	0.265774
KEGG_PROXIMAL_TUBULE_BICARBONATE_RECLAMATION	-1.2868	0.138122	0.271031
KEGG_ARACHIDONIC_ACID_METABOLISM	-1.25123	0.102894	0.275403
KEGG_HEMATOPOIETIC_CELL_LINEAGE	-1.25482	0.0984252	0.278536
KEGG_PROGESTERONE_MEDIATED_OOCYTE_MATURATION	1.38406	0.0186667	0.281145
KEGG_OOCYTE_MEIOSIS	1.39027	0.0125471	0.287007
KEGG_ALANINE_ASPARTATE_AND_GLUTAMATE_METABOLISM	-1.22051	0.154574	0.313408
KEGG_GLYCEROLIPID_METABOLISM	-1.22101	0.134185	0.321832
KEGG_JAK_STAT_SIGNALING_PATHWAY	-1.19531	0.0361446	0.344973
KEGG_OXIDATIVE_PHOSPHORYLATION	-1.19022	0.0969388	0.34555
KEGG_CELL_ADHESION_MOLECULES_CAMS	-1.19871	0.087156	0.347948
KEGG_NEUROACTIVE_LIGAND_RECEPTOR_INTERACTION	-1.18283	0.025	0.350401
KEGG_ASTHMA	-1.17465	0.241935	0.357452
KEGG_MTOR_SIGNALING_PATHWAY	1.33498	0.0555556	0.360789
KEGG_NEUROTROPHIN_SIGNALING_PATHWAY	1.29116	0.051597	0.378512
KEGG_PANCREATIC_CANCER	1.33693	0.0482574	0.379774
KEGG_GALACTOSE_METABOLISM	1.29314	0.0944528	0.391263
KEGG_ALDOSTERONE_REGULATED_SODIUM_REABSORPTION	-1.14523	0.210714	0.398842
KEGG_CHRONIC_MYELOID_LEUKEMIA	1.30236	0.0739247	0.402885
KEGG_ALLOGRAFT_REJECTION	-1.14743	0.280303	0.404126
KEGG_GLIOMA	1.31457	0.0642077	0.405586
KEGG_LYSOSOME	1.29483	0.056962	0.406261
KEGG_TYPE_II_DIABETES_MELLITUS	1.30427	0.0857143	0.420684
KEGG_ETHER_LIPID_METABOLISM	-1.12938	0.237237	0.425879
KEGG_ARGININE_AND_PROLINE_METABOLISM	-1.10701	0.252747	0.42924
KEGG_ALPHA_LINOLENIC_ACID_METABOLISM	-1.10993	0.318878	0.431419
KEGG_GLYCOLYSIS_GLUCONEOGENESIS	-1.11095	0.214533	0.438371
KEGG_VASCULAR_SMOOTH_MUSCLE_CONTRACTION	-1.09433	0.197368	0.44049
KEGG_CALCIUM_SIGNALING_PATHWAY	-1.11335	0.142857	0.442614
KEGG_STARCH_AND_SUCROSE_METABOLISM	-1.11692	0.275229	0.444565
KEGG_O_GLYCAN_BIOSYNTHESIS	-1.09481	0.279503	0.448698
KEGG_CYSTEINE_AND_METHIONINE_METABOLISM	-1.08226	0.289231	0.459942
KEGG_FATTY_ACID_METABOLISM	-1.07811	0.333333	0.460931
KEGG_PURINE_METABOLISM	-1.0736	0.201258	0.462522
KEGG_AUTOIMMUNE_THYROID_DISEASE	-1.06172	0.325	0.483344
KEGG_SPHINGOLIPID_METABOLISM	-1.04329	0.361775	0.50978
KEGG_TIGHT_JUNCTION	-1.04513	0.269058	0.514126
KEGG_GLYCOSAMINOGLYCAN_DEGRADATION	1.19667	0.217593	0.530336
KEGG_N_GLYCAN_BIOSYNTHESIS	1.1813	0.196106	0.532186
KEGG_OLFACTORY_TRANSDUCTION	1.1835	0.213763	0.540907
KEGG_FC_GAMMA_R_MEDIATED_PHAGOCYTOSIS	1.18641	0.149616	0.547646
KEGG_ERBB_SIGNALING_PATHWAY	1.20746	0.139687	0.548216
KEGG_GLYCOSAMINOGLYCAN_BIOSYNTHESIS_HEPARAN_SULFATE	1.19674	0.204444	0.548495
KEGG_BASAL_TRANSCRIPTION_FACTORS	1.17133	0.225251	0.548713
KEGG_MELANOGENESIS	1.1993	0.129278	0.558088
KEGG_INSULIN_SIGNALING_PATHWAY	1.15808	0.169742	0.559888
KEGG_PATHOGENIC_ESCHERICHIA_COLI_INFECTION	1.1529	0.221906	0.561362
KEGG_PROTEIN_EXPORT	1.16182	0.259939	0.563245
KEGG_UBIQUITIN_MEDIATED_PROTEOLYSIS	1.23308	0.0854701	0.564243
KEGG_SMALL_CELL_LUNG_CANCER	1.20821	0.121762	0.566271
KEGG_NON_SMALL_CELL_LUNG_CANCER	1.21242	0.150838	0.574118
KEGG_AMINO_SUGAR_AND_NUCLEOTIDE_SUGAR_METABOLISM	1.21804	0.168331	0.575974
KEGG_ENDOMETRIAL_CANCER	1.22126	0.168116	0.587875
KEGG_ADIPOCYTOKINE_SIGNALING_PATHWAY	1.13604	0.231405	0.602666
KEGG_PARKINSONS_DISEASE	-1.00041	0.408257	0.617846
KEGG_BLADDER_CANCER	1.12123	0.27971	0.620938
KEGG_GLYCOSPHINGOLIPID_BIOSYNTHESIS_GANGLIO_SERIES	1.12439	0.309562	0.625969
KEGG_EPITHELIAL_CELL_SIGNALING_IN_HELICOBACTER_PYLORI_INFECTION	-0.98964	0.444043	0.63717
KEGG_PRIMARY_IMMUNODEFICIENCY	-0.982054	0.446429	0.639011
KEGG_GLYOXYLATE_AND_DICARBOXYLATE_METABOLISM	-0.984084	0.477333	0.643589
KEGG_T_CELL_RECEPTOR_SIGNALING_PATHWAY	-0.963885	0.531707	0.651801
KEGG_LINOLEIC_ACID_METABOLISM	-0.964572	0.494118	0.660235
KEGG_ABC_TRANSPORTERS	-0.966596	0.493939	0.665103
KEGG_GRAFT_VERSUS_HOST_DISEASE	-0.969106	0.48433	0.668331
KEGG_PHOSPHATIDYLINOSITOL_SIGNALING_SYSTEM	1.10236	0.267717	0.670436
KEGG_SYSTEMIC_LUPUS_ERYTHEMATOSUS	-0.951904	0.524917	0.676188
KEGG_ECM_RECEPTOR_INTERACTION	1.09504	0.281292	0.679327
KEGG_PATHWAYS_IN_CANCER	1.08924	0.241866	0.683337
KEGG_PROSTATE_CANCER	1.07301	0.321522	0.691656
KEGG_GLYCOSAMINOGLYCAN_BIOSYNTHESIS_CHONDROITIN_SULFATE	1.06772	0.371914	0.694493
KEGG_RENAL_CELL_CARCINOMA	1.04265	0.383178	0.703725
KEGG_ACUTE_MYELOID_LEUKEMIA	1.07309	0.341096	0.706708
KEGG_FOCAL_ADHESION	1.04495	0.360046	0.710595
KEGG_WNT_SIGNALING_PATHWAY	1.07316	0.309466	0.722596
KEGG_MAPK_SIGNALING_PATHWAY	1.04553	0.356502	0.722651
KEGG_AXON_GUIDANCE	1.05188	0.361146	0.73281
KEGG_PYRIMIDINE_METABOLISM	-0.900664	0.742991	0.734328
KEGG_SNARE_INTERACTIONS_IN_VESICULAR_TRANSPORT	1.04567	0.397101	0.736825
KEGG_NATURAL_KILLER_CELL_MEDIATED_CYTOTOXICITY	-0.924228	0.691244	0.738458
KEGG_ONE_CARBON_POOL_BY_FOLATE	-0.927254	0.557143	0.740059
KEGG_NOD_LIKE_RECEPTOR_SIGNALING_PATHWAY	-0.90103	0.665455	0.743377
KEGG_FC_EPSILON_RI_SIGNALING_PATHWAY	-0.890204	0.779817	0.744117
KEGG_TERPENOID_BACKBONE_BIOSYNTHESIS	-0.890876	0.634831	0.752685
KEGG_PROTEASOME	-0.901049	0.631206	0.753768
KEGG_RIG_I_LIKE_RECEPTOR_SIGNALING_PATHWAY	-0.909787	0.662835	0.760846
KEGG_AMYOTROPHIC_LATERAL_SCLEROSIS_ALS	-0.902231	0.657244	0.760936
KEGG_MATURITY_ONSET_DIABETES_OF_THE_YOUNG	-0.912907	0.580736	0.76244
KEGG_FRUCTOSE_AND_MANNOSE_METABOLISM	-0.902356	0.637255	0.771554
KEGG_DORSO_VENTRAL_AXIS_FORMATION	0.993661	0.493002	0.775498
KEGG_ARRHYTHMOGENIC_RIGHT_VENTRICULAR_CARDIOMYOPATHY_ARVC	0.995226	0.474104	0.784635
KEGG_TOLL_LIKE_RECEPTOR_SIGNALING_PATHWAY	0.996805	0.474708	0.79389
KEGG_RIBOFLAVIN_METABOLISM	-0.866969	0.630372	0.794541
KEGG_MELANOMA	1.00003	0.491525	0.798449
KEGG_TYROSINE_METABOLISM	1.0022	0.460961	0.806316
KEGG_GNRH_SIGNALING_PATHWAY	1.00565	0.457325	0.80984
KEGG_GAP_JUNCTION	0.957922	0.554534	0.826295
KEGG_BASAL_CELL_CARCINOMA	0.920865	0.605405	0.827905
KEGG_TGF_BETA_SIGNALING_PATHWAY	0.942861	0.594872	0.831388
KEGG_DILATED_CARDIOMYOPATHY	0.923942	0.617128	0.831762
KEGG_RNA_POLYMERASE	0.950265	0.566358	0.835456
KEGG_LONG_TERM_POTENTIATION	0.958691	0.546061	0.837568
KEGG_VIBRIO_CHOLERAE_INFECTION	0.967666	0.539118	0.838386
KEGG_ANTIGEN_PROCESSING_AND_PRESENTATION	0.96268	0.519424	0.839763
KEGG_LEISHMANIA_INFECTION	0.944427	0.562678	0.84023
KEGG_ADHERENS_JUNCTION	0.910998	0.652759	0.841813
KEGG_AMINOACYL_TRNA_BIOSYNTHESIS	0.924424	0.585253	0.842803
KEGG_GLYCOSYLPHOSPHATIDYLINOSITOL_GPI_ANCHOR_BIOSYNTHESIS	0.933728	0.554487	0.843178
KEGG_THYROID_CANCER	0.901522	0.61276	0.843223
KEGG_RENIN_ANGIOTENSIN_SYSTEM	0.905352	0.613527	0.845212
KEGG_HYPERTROPHIC_CARDIOMYOPATHY_HCM	0.927061	0.605398	0.848607
KEGG_ALZHEIMERS_DISEASE	0.892158	0.732293	0.854305
KEGG_CYTOSOLIC_DNA_SENSING_PATHWAY	-0.821425	0.859589	0.8742
KEGG_TASTE_TRANSDUCTION	-0.826091	0.758721	0.876014
KEGG_PHENYLALANINE_METABOLISM	0.876911	0.657097	0.879428
KEGG_STEROID_BIOSYNTHESIS	0.869376	0.660256	0.885013
KEGG_HEDGEHOG_SIGNALING_PATHWAY	0.857903	0.738701	0.888045
KEGG_CHEMOKINE_SIGNALING_PATHWAY	0.834013	0.865796	0.894479
KEGG_VASOPRESSIN_REGULATED_WATER_REABSORPTION	0.860184	0.712409	0.894535
KEGG_GLYCEROPHOSPHOLIPID_METABOLISM	0.839236	0.786863	0.89493
KEGG_GLYCOSPHINGOLIPID_BIOSYNTHESIS_LACTO_AND_NEOLACTO_SERIES	-0.801342	0.790769	0.898538
KEGG_PRION_DISEASES	0.847586	0.717125	0.898998
KEGG_CITRATE_CYCLE_TCA_CYCLE	0.839288	0.73913	0.906033
KEGG_HUNTINGTONS_DISEASE	0.775693	0.950061	0.906455
KEGG_APOPTOSIS	0.822608	0.831388	0.906506
KEGG_REGULATION_OF_ACTIN_CYTOSKELETON	0.814476	0.924312	0.911305
KEGG_CARDIAC_MUSCLE_CONTRACTION	0.778918	0.894737	0.911671
KEGG_VIRAL_MYOCARDITIS	0.784514	0.850071	0.913034
KEGG_LONG_TERM_DEPRESSION	0.790217	0.864078	0.913666
KEGG_INOSITOL_PHOSPHATE_METABOLISM	0.801502	0.818057	0.914472
KEGG_ENDOCYTOSIS	0.75969	0.978597	0.920111
KEGG_TYPE_I_DIABETES_MELLITUS	0.791411	0.77898	0.922074
KEGG_B_CELL_RECEPTOR_SIGNALING_PATHWAY	0.802601	0.855601	0.923051
KEGG_VEGF_SIGNALING_PATHWAY	0.744804	0.960526	0.9291
KEGG_NOTCH_SIGNALING_PATHWAY	-0.755535	0.954545	0.946481
KEGG_OTHER_GLYCAN_DEGRADATION	0.717952	0.848142	0.947024
KEGG_REGULATION_OF_AUTOPHAGY	-0.726246	0.946429	0.960012
