# Supplementary material for: SFPQ-TFE3 reciprocally regulates mTORC1 and induces lineage plasticity in a mouse model of renal tumorigenesis
Source: Nat Commun. 2025 Oct 3;16:8822. doi: 10.1038/s41467-025-63885-2 (PMC12494988; doi:10.1038/s41467-025-63885-2)
Supplement: Supplementary file 8 — Supplementary Dataset 6 [file 41467_2025_63885_MOESM8_ESM.xlsx]

## Sheet: Supplementary Data 6
Supplementary Data 6
NAME	NES	NOM p-val	FDR q-val
KEGG_RIBOSOME	1.90402	0	0
KEGG_VALINE_LEUCINE_AND_ISOLEUCINE_DEGRADATION	-2.16519	0	0		POSITIVE NES = UP IN PTK vs normal kidney
KEGG_PEROXISOME	-2.13264	0	0		NEGATIVE NES = DOWN IN PTK vs normal kidney
KEGG_PROPANOATE_METABOLISM	-2.07352	0	0
KEGG_OXIDATIVE_PHOSPHORYLATION	-2.02748	0	0
KEGG_BUTANOATE_METABOLISM	-1.94218	0	0.000229091
KEGG_PYRUVATE_METABOLISM	-1.91789	0	0.000270198
KEGG_FATTY_ACID_METABOLISM	-1.92076	0	0.000308798
KEGG_PARKINSONS_DISEASE	-1.93028	0	0.000360264
KEGG_CELL_CYCLE	1.80677	0	0.000455285
KEGG_CITRATE_CYCLE_TCA_CYCLE	-1.84369	0	0.00159046
KEGG_P53_SIGNALING_PATHWAY	1.77267	0	0.00187417
KEGG_PPAR_SIGNALING_PATHWAY	-1.79601	0	0.00382615
KEGG_TRYPTOPHAN_METABOLISM	-1.77146	0	0.00512576
KEGG_GLYCINE_SERINE_AND_THREONINE_METABOLISM	-1.74085	0	0.00586801
KEGG_BETA_ALANINE_METABOLISM	-1.74455	0.00497512	0.00619421
KEGG_ALANINE_ASPARTATE_AND_GLUTAMATE_METABOLISM	-1.65477	0.0100503	0.0148916
KEGG_AMINOACYL_TRNA_BIOSYNTHESIS	-1.65795	0.00526316	0.0151102
KEGG_HUNTINGTONS_DISEASE	-1.64015	0	0.0162641
KEGG_ARGININE_AND_PROLINE_METABOLISM	-1.64061	0.00666667	0.0172806
KEGG_PANTOTHENATE_AND_COA_BIOSYNTHESIS	-1.61791	0.0179028	0.0190566
KEGG_CHRONIC_MYELOID_LEUKEMIA	1.61987	0	0.0259902
KEGG_CHEMOKINE_SIGNALING_PATHWAY	1.62068	0	0.0324877
KEGG_PRIMARY_BILE_ACID_BIOSYNTHESIS	-1.54521	0.0277078	0.037221
KEGG_COLORECTAL_CANCER	1.59094	0	0.0393688
KEGG_TERPENOID_BACKBONE_BIOSYNTHESIS	-1.53156	0.0294906	0.040036
KEGG_LYSINE_DEGRADATION	-1.51008	0.00952381	0.0454407
KEGG_PROGESTERONE_MEDIATED_OOCYTE_MATURATION	1.54756	0.00276625	0.0488741
KEGG_PATHOGENIC_ESCHERICHIA_COLI_INFECTION	1.54019	0.00594354	0.0501592
KEGG_TOLL_LIKE_RECEPTOR_SIGNALING_PATHWAY	1.55603	0	0.0511287
KEGG_GLUTATHIONE_METABOLISM	-1.48527	0.00609756	0.0513133
KEGG_SPLICEOSOME	1.56042	0	0.05169
KEGG_CYTOKINE_CYTOKINE_RECEPTOR_INTERACTION	1.55016	0	0.0519624
KEGG_LEISHMANIA_INFECTION	1.56937	0.00757576	0.0520289
KEGG_ALZHEIMERS_DISEASE	-1.48856	0	0.0520585
KEGG_GLYOXYLATE_AND_DICARBOXYLATE_METABOLISM	-1.47882	0.0458221	0.0522038
KEGG_BIOSYNTHESIS_OF_UNSATURATED_FATTY_ACIDS	-1.46786	0.0394366	0.0553046
KEGG_PROXIMAL_TUBULE_BICARBONATE_RECLAMATION	-1.4607	0.0585106	0.0565153
KEGG_GLIOMA	1.51975	0.00144718	0.0634915
KEGG_CARDIAC_MUSCLE_CONTRACTION	-1.41765	0.0160256	0.0765909
KEGG_NATURAL_KILLER_CELL_MEDIATED_CYTOTOXICITY	1.49305	0.00413793	0.0847884
KEGG_GLYCOLYSIS_GLUCONEOGENESIS	-1.38833	0.0566038	0.0936723
KEGG_SELENOAMINO_ACID_METABOLISM	-1.33984	0.0727273	0.126765
KEGG_GLYCEROLIPID_METABOLISM	-1.33504	0.0451807	0.126984
KEGG_PENTOSE_PHOSPHATE_PATHWAY	-1.31923	0.0956284	0.136882
KEGG_HISTIDINE_METABOLISM	-1.3067	0.0947075	0.14423
KEGG_OOCYTE_MEIOSIS	1.43176	0.0095498	0.168964
KEGG_PATHWAYS_IN_CANCER	1.38359	0.00240096	0.19492
KEGG_ERBB_SIGNALING_PATHWAY	1.39001	0.0241821	0.201493
KEGG_BASE_EXCISION_REPAIR	1.38469	0.0535168	0.20217
KEGG_FC_GAMMA_R_MEDIATED_PHAGOCYTOSIS	1.40734	0.0236769	0.206951
KEGG_NEUROTROPHIN_SIGNALING_PATHWAY	1.40171	0.0147059	0.207926
KEGG_PANCREATIC_CANCER	1.39629	0.0258621	0.209199
KEGG_SMALL_CELL_LUNG_CANCER	1.39046	0.0256046	0.211191
KEGG_NOD_LIKE_RECEPTOR_SIGNALING_PATHWAY	1.37013	0.0422961	0.211413
KEGG_T_CELL_RECEPTOR_SIGNALING_PATHWAY	1.36053	0.0276243	0.214585
KEGG_HOMOLOGOUS_RECOMBINATION	1.36387	0.0729002	0.215934
KEGG_SNARE_INTERACTIONS_IN_VESICULAR_TRANSPORT	1.32631	0.07739	0.227296
KEGG_MISMATCH_REPAIR	1.34021	0.0880989	0.229767
KEGG_DNA_REPLICATION	1.34744	0.070229	0.232094
KEGG_AMINO_SUGAR_AND_NUCLEOTIDE_SUGAR_METABOLISM	1.34317	0.0714286	0.232692
KEGG_APOPTOSIS	1.32665	0.045977	0.233731
KEGG_CYTOSOLIC_DNA_SENSING_PATHWAY	1.33014	0.0565749	0.234628
KEGG_RENAL_CELL_CARCINOMA	1.33263	0.0489914	0.237652
KEGG_GAP_JUNCTION	1.31021	0.0560345	0.244631
KEGG_ACUTE_MYELOID_LEUKEMIA	1.31143	0.0528634	0.249609
KEGG_ARACHIDONIC_ACID_METABOLISM	-1.19831	0.135294	0.278974
KEGG_ABC_TRANSPORTERS	-1.19152	0.178947	0.28284
KEGG_TYPE_I_DIABETES_MELLITUS	1.28184	0.136223	0.28289
KEGG_CYSTEINE_AND_METHIONINE_METABOLISM	-1.18573	0.184573	0.283827
KEGG_AUTOIMMUNE_THYROID_DISEASE	1.284	0.126935	0.28557
KEGG_VEGF_SIGNALING_PATHWAY	1.28734	0.0767004	0.285989
KEGG_GLYCOSAMINOGLYCAN_BIOSYNTHESIS_HEPARAN_SULFATE	-1.16456	0.206434	0.311381
KEGG_RIG_I_LIKE_RECEPTOR_SIGNALING_PATHWAY	1.23476	0.133034	0.314381
KEGG_LYSOSOME	1.25718	0.0690571	0.316145
KEGG_NEUROACTIVE_LIGAND_RECEPTOR_INTERACTION	-1.15299	0.0650888	0.316774
KEGG_O_GLYCAN_BIOSYNTHESIS	-1.1575	0.214689	0.316862
KEGG_B_CELL_RECEPTOR_SIGNALING_PATHWAY	1.2497	0.117904	0.317556
KEGG_FOCAL_ADHESION	1.23613	0.0626632	0.318213
KEGG_JAK_STAT_SIGNALING_PATHWAY	1.24239	0.0893333	0.319331
KEGG_NON_SMALL_CELL_LUNG_CANCER	1.26202	0.125378	0.321101
KEGG_ANTIGEN_PROCESSING_AND_PRESENTATION	1.25818	0.107784	0.321748
KEGG_NUCLEOTIDE_EXCISION_REPAIR	1.24431	0.137072	0.322008
KEGG_PROSTATE_CANCER	1.25076	0.0849582	0.322709
KEGG_UBIQUITIN_MEDIATED_PROTEOLYSIS	1.23662	0.0805369	0.324082
KEGG_ENDOMETRIAL_CANCER	1.21637	0.15885	0.340132
KEGG_FC_EPSILON_RI_SIGNALING_PATHWAY	1.20768	0.129167	0.345674
KEGG_HEMATOPOIETIC_CELL_LINEAGE	1.21653	0.129909	0.346802
KEGG_GNRH_SIGNALING_PATHWAY	1.20955	0.120499	0.348452
KEGG_RETINOL_METABOLISM	-1.12759	0.245014	0.357945
KEGG_THYROID_CANCER	1.18659	0.208861	0.359979
KEGG_MTOR_SIGNALING_PATHWAY	1.18763	0.175926	0.364188
KEGG_GRAFT_VERSUS_HOST_DISEASE	1.19041	0.258373	0.36503
KEGG_PRIMARY_IMMUNODEFICIENCY	1.19092	0.201504	0.370753
KEGG_RNA_DEGRADATION	1.191	0.17515	0.377686
KEGG_MELANOGENESIS	1.17483	0.159544	0.379393
KEGG_ONE_CARBON_POOL_BY_FOLATE	-1.10365	0.319209	0.39691
KEGG_INTESTINAL_IMMUNE_NETWORK_FOR_IGA_PRODUCTION	1.1643	0.24025	0.396936
KEGG_INSULIN_SIGNALING_PATHWAY	1.15554	0.150479	0.40958
KEGG_REGULATION_OF_ACTIN_CYTOSKELETON	1.14214	0.151961	0.426524
KEGG_PROTEIN_EXPORT	1.14317	0.270142	0.431107
KEGG_CELL_ADHESION_MOLECULES_CAMS	1.1299	0.214979	0.441711
KEGG_ALLOGRAFT_REJECTION	1.13002	0.310016	0.448538
KEGG_LONG_TERM_DEPRESSION	1.11452	0.258297	0.471969
KEGG_MELANOMA	1.10443	0.281567	0.482328
KEGG_ADHERENS_JUNCTION	1.10558	0.267525	0.486982
KEGG_RIBOFLAVIN_METABOLISM	-1.05659	0.370466	0.496568
KEGG_TGF_BETA_SIGNALING_PATHWAY	1.08423	0.276065	0.526308
KEGG_EPITHELIAL_CELL_SIGNALING_IN_HELICOBACTER_PYLORI_INFECTION	1.07753	0.29863	0.535351
KEGG_BLADDER_CANCER	1.07255	0.320988	0.540898
KEGG_COMPLEMENT_AND_COAGULATION_CASCADES	-1.03383	0.344023	0.543214
KEGG_PROTEASOME	1.06766	0.371257	0.545755
KEGG_OTHER_GLYCAN_DEGRADATION	1.05418	0.405537	0.565215
KEGG_N_GLYCAN_BIOSYNTHESIS	1.0555	0.358578	0.569206
KEGG_DRUG_METABOLISM_OTHER_ENZYMES	-1.01893	0.380682	0.571207
KEGG_PURINE_METABOLISM	-1.01049	0.398374	0.581312
KEGG_ENDOCYTOSIS	1.04411	0.340342	0.583823
KEGG_GLYCOSYLPHOSPHATIDYLINOSITOL_GPI_ANCHOR_BIOSYNTHESIS	1.04075	0.390476	0.584186
KEGG_VIRAL_MYOCARDITIS	1.03762	0.405573	0.584345
KEGG_TYPE_II_DIABETES_MELLITUS	1.03088	0.422961	0.587469
KEGG_GLYCOSAMINOGLYCAN_DEGRADATION	1.03308	0.43685	0.589059
KEGG_MAPK_SIGNALING_PATHWAY	1.02105	0.40399	0.597253
KEGG_WNT_SIGNALING_PATHWAY	1.017	0.412655	0.600216
KEGG_VASOPRESSIN_REGULATED_WATER_REABSORPTION	1.01304	0.439324	0.602554
KEGG_DORSO_VENTRAL_AXIS_FORMATION	1.00909	0.4576	0.604761
KEGG_LEUKOCYTE_TRANSENDOTHELIAL_MIGRATION	1.02109	0.427386	0.604812
KEGG_ALDOSTERONE_REGULATED_SODIUM_REABSORPTION	-0.978862	0.454268	0.607684
KEGG_FRUCTOSE_AND_MANNOSE_METABOLISM	-0.971619	0.487603	0.615693
KEGG_INOSITOL_PHOSPHATE_METABOLISM	-0.97984	0.467066	0.617421
KEGG_CALCIUM_SIGNALING_PATHWAY	-0.990467	0.46789	0.627064
KEGG_RENIN_ANGIOTENSIN_SYSTEM	-0.981024	0.459596	0.627379
KEGG_NICOTINATE_AND_NICOTINAMIDE_METABOLISM	-0.959528	0.510929	0.63758
KEGG_PYRIMIDINE_METABOLISM	-0.981684	0.450161	0.639153
KEGG_ADIPOCYTOKINE_SIGNALING_PATHWAY	-0.954215	0.556701	0.640139
KEGG_GALACTOSE_METABOLISM	0.990302	0.504013	0.643928
KEGG_BASAL_CELL_CARCINOMA	0.98066	0.491779	0.652518
KEGG_ECM_RECEPTOR_INTERACTION	0.981717	0.497191	0.657672
KEGG_LONG_TERM_POTENTIATION	0.974834	0.490028	0.659309
KEGG_NOTCH_SIGNALING_PATHWAY	0.969172	0.522255	0.665837
KEGG_AXON_GUIDANCE	0.966108	0.520111	0.666266
KEGG_SPHINGOLIPID_METABOLISM	0.95784	0.534954	0.678712
KEGG_BASAL_TRANSCRIPTION_FACTORS	0.948834	0.543171	0.692664
KEGG_PHOSPHATIDYLINOSITOL_SIGNALING_SYSTEM	0.938277	0.563037	0.709895
KEGG_DILATED_CARDIOMYOPATHY	0.930592	0.617647	0.720556
KEGG_DRUG_METABOLISM_CYTOCHROME_P450	-0.913412	0.640351	0.72092
KEGG_HYPERTROPHIC_CARDIOMYOPATHY_HCM	0.919332	0.627479	0.724372
KEGG_PORPHYRIN_AND_CHLOROPHYLL_METABOLISM	0.921258	0.5952	0.72773
KEGG_VASCULAR_SMOOTH_MUSCLE_CONTRACTION	0.922817	0.629986	0.731592
KEGG_TYROSINE_METABOLISM	-0.91343	0.584848	0.7342
KEGG_STEROID_BIOSYNTHESIS	-0.916855	0.548476	0.73773
KEGG_GLYCEROPHOSPHOLIPID_METABOLISM	0.9028	0.656477	0.747196
KEGG_SYSTEMIC_LUPUS_ERYTHEMATOSUS	0.904238	0.625585	0.751915
KEGG_GLYCOSPHINGOLIPID_BIOSYNTHESIS_LACTO_AND_NEOLACTO_SERIES	-0.886812	0.670185	0.787385
KEGG_MATURITY_ONSET_DIABETES_OF_THE_YOUNG	-0.871305	0.694286	0.802016
KEGG_METABOLISM_OF_XENOBIOTICS_BY_CYTOCHROME_P450	-0.875005	0.68	0.806428
KEGG_PENTOSE_AND_GLUCURONATE_INTERCONVERSIONS	-0.860519	0.666667	0.81745
KEGG_VIBRIO_CHOLERAE_INFECTION	0.855263	0.699387	0.847923
KEGG_PRION_DISEASES	-0.834334	0.765043	0.850009
KEGG_STARCH_AND_SUCROSE_METABOLISM	0.842549	0.74613	0.85815
KEGG_PHENYLALANINE_METABOLISM	-0.836551	0.705128	0.859891
KEGG_GLYCOSAMINOGLYCAN_BIOSYNTHESIS_CHONDROITIN_SULFATE	0.843399	0.710526	0.864819
KEGG_HEDGEHOG_SIGNALING_PATHWAY	0.821394	0.805926	0.893692
KEGG_OLFACTORY_TRANSDUCTION	0.814083	0.762128	0.899627
KEGG_TASTE_TRANSDUCTION	0.807577	0.776378	0.903937
KEGG_LINOLEIC_ACID_METABOLISM	0.801697	0.772575	0.906083
KEGG_ASTHMA	0.789417	0.774343	0.910685
KEGG_STEROID_HORMONE_BIOSYNTHESIS	0.790449	0.809148	0.9176
KEGG_AMYOTROPHIC_LATERAL_SCLEROSIS_ALS	0.777069	0.889213	0.921905
KEGG_ALPHA_LINOLENIC_ACID_METABOLISM	0.763119	0.822259	0.934639
KEGG_ARRHYTHMOGENIC_RIGHT_VENTRICULAR_CARDIOMYOPATHY_ARVC	-0.76915	0.993197	0.943608
KEGG_RNA_POLYMERASE	0.711001	0.931485	0.957343
KEGG_ETHER_LIPID_METABOLISM	0.719221	0.916409	0.959389
KEGG_REGULATION_OF_AUTOPHAGY	0.723396	0.91896	0.964515
KEGG_TIGHT_JUNCTION	0.728023	0.998672	0.968989
KEGG_GLYCOSPHINGOLIPID_BIOSYNTHESIS_GANGLIO_SERIES	-0.720865	0.90625	0.970313
