# Supplementary material for: SFPQ-TFE3 reciprocally regulates mTORC1 and induces lineage plasticity in a mouse model of renal tumorigenesis
Source: Nat Commun. 2025 Oct 3;16:8822. doi: 10.1038/s41467-025-63885-2 (PMC12494988; doi:10.1038/s41467-025-63885-2)
Supplement: Supplementary file 9 — Supplementary Dataset 7 [file 41467_2025_63885_MOESM9_ESM.xlsx]

## Sheet: Supplementary Data 7
Homer Known Motif Enrichment Results (PSF6_8_12_vs_PSF6_Input)
Homer de novo Motif Results
Gene Ontology Enrichment Results
Known Motif Enrichment Results (txt file)
Total Target Sequences = 44794, Total Background Sequences = 54119
Rank	Motif	Name	P-value	log P-pvalue	q-value (Benjamini)	# Target Sequences with Motif	% of Targets Sequences with Motif	# Background Sequences with Motif	% of Background Sequences with Motif	Motif File	SVG
1	C T A G T C G A A C G T A C T G C G T A A T G C A C G T G T A C C G T A A G C T G A T C G T A C	Atf3(bZIP)/GBM-ATF3-ChIP-Seq(GSE33912)/Homer	1e-2918	-6721	0	9904	0.2211	3101	0.0573	motif file (matrix)	svg
2	A C T G C A T G T C G A A C G T A C T G C G T A A T C G A C G T G T A C C G T A G A C T A G T C	Fos(bZIP)/TSC-Fos-ChIP-Seq(GSE110950)/Homer	1e-2915	-6714	0	9168	0.2047	2662.4	0.0492	motif file (matrix)	svg
3	A C T G C T A G T C G A C G A T C A T G G C T A A T C G C G A T G T A C G C T A A G C T G T A C	Fra1(bZIP)/BT549-Fra1-ChIP-Seq(GSE46166)/Homer	1e-2899	-6675	0	8779	0.196	2452	0.0453	motif file (matrix)	svg
4	C A T G C T A G T C G A A C G T A C T G C G T A T A G C C G A T T G A C C G T A A G C T G A T C	Fra2(bZIP)/Striatum-Fra2-ChIP-Seq(GSE43429)/Homer	1e-2849	-6562	0	8090	0.1806	2108.9	0.039	motif file (matrix)	svg
5	C A G T T G C A A C G T A C T G C G T A A T C G C G A T T G A C C G T A A C G T	BATF(bZIP)/Th17-BATF-ChIP-Seq(GSE39756)/Homer	1e-2782	-6408	0	9519	0.2125	2989.3	0.0552	motif file (matrix)	svg
6	T C G A A C G T C A T G G C T A T A G C C G A T G T A C G C T A A C G T A T G C	AP-1(bZIP)/ThioMac-PU.1-ChIP-Seq(GSE21512)/Homer	1e-2743	-6318	0	10377	0.2317	3570.5	0.066	motif file (matrix)	svg
7	C T A G T C G A G C A T C A T G G C T A T A G C C G A T G T A C C T G A A G C T	JunB(bZIP)/DendriticCells-Junb-ChIP-Seq(GSE36099)/Homer	1e-2698	-6214	0	8679	0.1938	2560.9	0.0473	motif file (matrix)	svg
8	C T A G T C G A C G A T A C T G C G T A T A C G A G C T T G A C G C T A A C G T G A T C T A G C	Fosl2(bZIP)/3T3L1-Fosl2-ChIP-Seq(GSE56872)/Homer	1e-2571	-5920	0	6297	0.1406	1379.4	0.0255	motif file (matrix)	svg
9	C T A G T C G A A C G T A C T G C G T A T A G C C G A T G T A C C G T A A G C T G A T C G T A C	Jun-AP1(bZIP)/K562-cJun-ChIP-Seq(GSE31477)/Homer	1e-2235	-5149	0	5067	0.1131	1002.5	0.0185	motif file (matrix)	svg
10	T C A G A G C T A T G C C G T A A G C T T C A G C A G T A C T G C T G A A G T C	MITF(bHLH)/MastCells-MITF-ChIP-Seq(GSE48085)/Homer	1e-1820	-4193	0	10848	0.2422	5098.4	0.0942	motif file (matrix)	svg
11	C T A G C A G T T G A C C G T A G A T C T C A G G A C T C A T G	BMAL1(bHLH)/Liver-Bmal1-ChIP-Seq(GSE39860)/Homer	1e-1401	-3228	0	15847	0.3538	10384.5	0.1919	motif file (matrix)	svg
12	A G C T A G T C C G T A A G T C C T A G A C G T A C T G T C A G C G A T C A T G	PIF5ox(bHLH)/Arabidopsis-PIF5ox-ChIP-Seq(GSE35062)/Homer	1e-1377	-3173	0	10529	0.2351	5627.9	0.104	motif file (matrix)	svg
13	C G A T A C T G A G C T T G A C C T G A A G T C C T A G G C A T A T C G C G T A	SPCH(bHLH)/Seedling-SPCH-ChIP-Seq(GSE57497)/Homer	1e-1373	-3162	0	10275	0.2294	5425.7	0.1003	motif file (matrix)	svg
14	C G T A A T C G A T G C T A G C C T G A A G T C T C A G G C A T T C A G T C A G	PIF4(bHLH)/Seedling-PIF4-ChIP-Seq(GSE35315)/Homer	1e-1335	-3076	0	12298	0.2745	7247.3	0.1339	motif file (matrix)	svg
15	C G A T T A C G T G A C G A C T C A T G C G T A T A C G A C G T G T A C C T G A	Bach2(bZIP)/OCILy7-Bach2-ChIP-Seq(GSE44420)/Homer	1e-1140	-2625	0	3238	0.0723	806.7	0.0149	motif file (matrix)	svg
16	C G T A C G T A C T G A C A G T T A G C C G T A G A T C C T A G G C A T C A T G G T A C G A C T	BIM2(bHLH)/col-BIM2-DAP-Seq(GSE60143)/Homer	1e-1042	-2401	0	8870	0.198	4925.4	0.091	motif file (matrix)	svg
17	T A C G T C A G A G C T A T G C C G T A A G T C T C A G A C G T A C T G T C G A	USF1(bHLH)/GM12878-Usf1-ChIP-Seq(GSE32465)/Homer	1e-945	-2177	0	5459	0.1219	2412	0.0446	motif file (matrix)	svg
18	C G A T T G C A G T A C C G T A A G T C C T A G G A C T C A T G	NPAS(bHLH)/Liver-NPAS-ChIP-Seq(GSE39860)/Homer	1e-866	-1996	0	13020	0.2907	9200.2	0.17	motif file (matrix)	svg
19	C A T G T G A C C G T A A G T C T A C G G C A T A C T G G T C A A T G C A G T C	bHLHE41(bHLH)/proB-Bhlhe41-ChIP-Seq(GSE93764)/Homer	1e-810	-1866	0	9515	0.2124	6055.2	0.1119	motif file (matrix)	svg
20	C T A G G C A T G A T C C G T A A G T C T C A G G A C T C T A G	CLOCK(bHLH)/Liver-Clock-ChIP-Seq(GSE39860)/Homer	1e-731	-1684	0	5658	0.1263	2936.6	0.0543	motif file (matrix)	svg
21	T C A G A C G T A G T C T C G A A G T C T C A G G C A T C T A G C T A G A G C T	Usf2(bHLH)/C2C12-Usf2-ChIP-Seq(GSE36030)/Homer	1e-691	-1592	0	4658	0.104	2235.8	0.0413	motif file (matrix)	svg
22	A C T G T G A C G T A C C G T A A G T C T A C G A C G T A C T G G T C A A G T C	NPAS2(bHLH)/Liver-NPAS2-ChIP-Seq(GSE39860)/Homer	1e-669	-1541	0	10178	0.2272	7098.1	0.1312	motif file (matrix)	svg
23	G T A C T C G A A G T C T C A G A G C T T C A G G A T C A T G C	IBL1(bHLH)/Seedling-IBL1-ChIP-Seq(GSE51120)/Homer	1e-650	-1497	0	13125	0.293	10080.5	0.1863	motif file (matrix)	svg
24	A C G T T A G C T G C A G A T C T C A G A C G T A C T G T G C A G A T C G A T C	Cbf1(bHLH)/Yeast-Cbf1-ChIP-Seq(GSE29506)/Homer	1e-628	-1447	0	3316	0.074	1363.5	0.0252	motif file (matrix)	svg
25	C T G A T C A G G T A C T G C A A G T C C G T A A G T C A C T G A C G T A C T G	MNT(bHLH)/HepG2-MNT-ChIP-Seq(Encode)/Homer	1e-616	-1420	0	8496	0.1897	5684.6	0.105	motif file (matrix)	svg
26	T C G A T G A C A G T C C G T A A G T C C T A G A C G T A C T G A C T G A G C T A G T C G C A T	Max(bHLH)/K562-Max-ChIP-Seq(GSE31477)/Homer	1e-483	-1113	0	5794	0.1293	3632.4	0.0671	motif file (matrix)	svg
27	T A C G T C G A T A G C A G T C C G T A A G T C C T A G G C A T A C T G A T C G	n-Myc(bHLH)/mES-nMyc-ChIP-Seq(GSE11431)/Homer	1e-423	-974.6	0	5887	0.1314	3893	0.0719	motif file (matrix)	svg
28	T C G A T A G C T G A C C T G A A G T C A C T G G A C T C A T G	c-Myc(bHLH)/LNCAP-cMyc-ChIP-Seq(Unpublished)/Homer	1e-381	-878.3	0	3847	0.0859	2227.2	0.0412	motif file (matrix)	svg
29	A T G C C T G A A G T C T C A G A C G T C T A G C A T G T G A C	ABF1(bZIP)/Arabidopsis-ABF1-ChIP-Seq(GSE80564)/Homer	1e-377	-868.5	0	6824	0.1523	4923.7	0.091	motif file (matrix)	svg
30	T C A G A G C T A T G C C G T A A G T C T C A G A C G T A T C G T C G A A G T C G A T C T G A C	TFE3(bHLH)/MEF-TFE3-ChIP-Seq(GSE75757)/Homer	1e-375	-864.2	0	1212	0.0271	336.9	0.0062	motif file (matrix)	svg
31	C A T G G T A C C G T A A G T C C T A G A C G T A C T G G T A C A G T C A G C T	bHLHE40(bHLH)/HepG2-BHLHE40-ChIP-Seq(GSE31477)/Homer	1e-326	-751.6	0	2979	0.0665	1644	0.0304	motif file (matrix)	svg
32	T C A G T A G C G A C T C A T G C T G A A T C G G C A T G T A C C G T A A C T G T A G C T G C A	MafK(bZIP)/C2C12-MafK-ChIP-Seq(GSE36030)/Homer	1e-312	-719.3	0	2227	0.0497	1084.9	0.02	motif file (matrix)	svg
33	A C T G G T A C A G T C C T G A A T G C A C T G A G C T T A C G	E-box/Arabidopsis-Promoters/Homer	1e-307	-708	0	3411	0.0761	2048.4	0.0379	motif file (matrix)	svg
34	T A C G T C G A C A G T A C T G G C T A A T G C C G A T G T A C C G T A A C T G T A G C C G T A	NF-E2(bZIP)/K562-NFE2-ChIP-Seq(GSE31477)/Homer	1e-295	-679.4	0	940	0.021	257.4	0.0048	motif file (matrix)	svg
35	C G T A C T G A G T C A A C G T A G T C C G T A A G T C A C T G A C G T A C T G T G C A A G C T	bHLH74(bHLH)/col-bHLH74-DAP-Seq(GSE60143)/Homer	1e-285	-657.9	0	2253	0.0503	1155.1	0.0213	motif file (matrix)	svg
36	T C A G T C A G T A G C A G T C C T G A A G T C C T A G A C G T A C T G A T C G	c-Myc(bHLH)/mES-cMyc-ChIP-Seq(GSE11431)/Homer	1e-284	-654.5	0	4247	0.0948	2852.2	0.0527	motif file (matrix)	svg
37	A T G C A T G C A T C G T A C G A G C T A G T C G C T A A G T C T C A G G A C T A C T G T C G A	E-box(bHLH)/Promoter/Homer	1e-260	-599.8	0	980	0.0219	310.9	0.0057	motif file (matrix)	svg
38	G T C A G C A T A C T G G T A C G A C T A C T G G C T A A T C G C A G T G T A C C G T A A G C T	Nrf2(bZIP)/Lymphoblast-Nrf2-ChIP-Seq(GSE37589)/Homer	1e-259	-598.4	0	787	0.0176	205.8	0.0038	motif file (matrix)	svg
39	C G T A C G T A C G T A G C A T G C A T T A C G G T A C G A C T A C T G C G T A A T C G A C G T G T A C C G T A A G C T	Bach1(bZIP)/K562-Bach1-ChIP-Seq(GSE31477)/Homer	1e-256	-591.2	0	832	0.0186	231.6	0.0043	motif file (matrix)	svg
40	A T G C A T G C T A G C C G T A T G A C A C T G G C A T C T A G G T A C A G C T	Pho2(bHLH)/Yeast-Pho2-ChIP-Seq(GSE29506)/Homer	1e-250	-577.9	0	3120	0.0697	1954.8	0.0361	motif file (matrix)	svg
41	G T C A T A C G C G A T C T A G C T G A G C A T C G A T C A T G T C G A A G T C C G T A A G T C A C T G A C G T A C T G	bHLH34(bHLH)/colamp-bHLH34-DAP-Seq(GSE60143)/Homer	1e-245	-564.6	0	2345	0.0524	1316.8	0.0243	motif file (matrix)	svg
42	T A G C A T G C C G T A A G T C C T A G G A C T T A C G T C A G A G C T G C T A	PIF7(bHLH)/col-PIF7-DAP-Seq(GSE60143)/Homer	1e-241	-555.5	0	1772	0.0396	874.7	0.0162	motif file (matrix)	svg
43	C G T A C G A T C A T G A T C G G A C T A T G C C G T A A G T C C T A G C G A T C T A G C A T G G T A C C G T A C G A T	bZIP3(bZIP)/col-bZIP3-DAP-Seq(GSE60143)/Homer	1e-234	-540.8	0	3271	0.073	2135.6	0.0395	motif file (matrix)	svg
44	C G A T C G T A C G A T C G A T A G T C C T G A G A T C C T G A G A T C C T A G G C A T C T A G G A C T T C A G G C T A	At4g36780(BZR)/col-At4g36780-DAP-Seq(GSE60143)/Homer	1e-231	-533.9	0	2457	0.0549	1441.6	0.0266	motif file (matrix)	svg
45	A C G T C G T A T C A G A C G T A T G C C T G A T G A C C T A G C A G T T A C G G T C A A G T C	BIM3(bHLH)/col-BIM3-DAP-Seq(GSE60143)/Homer	1e-226	-522.3	0	1290	0.0288	549	0.0101	motif file (matrix)	svg
46	T A G C G C T A T C G A C T G A A G T C A G T C C T G A A G T C C G T A C T A G	RUNX(Runt)/HPC7-Runx1-ChIP-Seq(GSE22178)/Homer	1e-214	-494.6	0	4428	0.0989	3276.9	0.0606	motif file (matrix)	svg
47	G A C T C A T G G T A C A G T C C G T A G A T C T C A G A C G T T A G C C G T A A G C T G A T C	GBF3(bZIP)/Arabidopsis-GBF3-ChIP-Seq(GSE80564)/Homer	1e-206	-476.2	0	2937	0.0656	1927.9	0.0356	motif file (matrix)	svg
48	C G A T G C A T A G T C T C A G G A T C C G T A G A T C C T A G G C A T C T A G A G C T T C G A C G T A G C T A G C A T	At1g78700(BZR)/col-At1g78700-DAP-Seq(GSE60143)/Homer	1e-198	-458.1	0	2380	0.0531	1464.3	0.0271	motif file (matrix)	svg
49	G A C T C T A G G A T C C A G T A C T G C T G A A T G C G C A T A T G C C T G A	MafA(bZIP)/Islet-MafA-ChIP-Seq(GSE30298)/Homer	1e-193	-445.8	0	4896	0.1093	3823.3	0.0707	motif file (matrix)	svg
50	G C T A C T G A T C G A A G T C A G T C C T G A A G T C G T C A C T G A T G C A	RUNX1(Runt)/Jurkat-RUNX1-ChIP-Seq(GSE29180)/Homer	1e-190	-438.9	0	5917	0.1321	4857	0.0898	motif file (matrix)	svg
51	T A G C T A G C G C A T C A T G A C T G G C T A C G T A A C G T A C T G G A T C	TEAD4(TEA)/Tropoblast-Tead4-ChIP-Seq(GSE37350)/Homer	1e-171	-395.3	0	5208	0.1163	4243.8	0.0784	motif file (matrix)	svg
52	G A T C G T A C C G A T A C T G A C T G C G T A C G T A A C G T A C T G G A T C	TEAD(TEA)/Fibroblast-PU.1-ChIP-Seq(Unpublished)/Homer	1e-170	-392.6	0	4237	0.0946	3286.3	0.0607	motif file (matrix)	svg
53	G C A T A C T G G T A C A G T C C G T A A T G C A C T G A C G T T A C G C A G T	bZIP68(bZIP)/col-bZIP68-DAP-Seq(GSE60143)/Homer	1e-167	-385.4	0	1971	0.044	1203.8	0.0222	motif file (matrix)	svg
54	A C T G G T A C A G T C C G T A A G T C A C T G A C G T T A C G	ABI5(bZIP)/col-ABI5-DAP-Seq(GSE60143)/Homer	1e-167	-385	0	2424	0.0541	1598.4	0.0295	motif file (matrix)	svg
55	T G A C A G T C C T G A T G A C C G T A A C G T A C G T A G T C A G T C C G T A	TEAD1(TEAD)/HepG2-TEAD1-ChIP-Seq(Encode)/Homer	1e-165	-381.1	0	5670	0.1266	4745.8	0.0877	motif file (matrix)	svg
56	C G T A C A G T C A T G G T A C A G T C C G T A A T G C A T C G A C G T T A C G C G T A G A T C G T A C C G T A C G T A	AREB3(bZIP)/col-AREB3-DAP-Seq(GSE60143)/Homer	1e-162	-374.4	0	1828	0.0408	1095.1	0.0202	motif file (matrix)	svg
57	C T A G C G A T C T A G C G A T C T G A G C A T T C A G C A G T A G T C C G T A A G T C A C T G A C G T A C T G G T C A	BIM1(bHLH)/colamp-BIM1-DAP-Seq(GSE60143)/Homer	1e-161	-372.9	0	1085	0.0242	508.2	0.0094	motif file (matrix)	svg
58	A T G C G A T C C G A T C T A G A C T G G C T A C G T A A G C T A C T G A G C T	TEAD2(TEA)/Py2T-Tead2-ChIP-Seq(GSE55709)/Homer	1e-155	-357.4	0	3448	0.077	2592.6	0.0479	motif file (matrix)	svg
59	C T G A C T A G G C A T A T G C C G T A A G T C A C T G A C G T T A C G C T G A	HY5(bZIP)/colamp-HY5-DAP-Seq(GSE60143)/Homer	1e-150	-347.5	0	3833	0.0856	2984.6	0.0552	motif file (matrix)	svg
60	C G A T C A T G A T C G G C A T A T G C C T G A A G T C C T A G G C A T C T A G C A T G G T A C G C T A C G T A G C T A	GBF5(bZIP)/colamp-GBF5-DAP-Seq(GSE60143)/Homer	1e-150	-346.5	0	1962	0.0438	1245	0.023	motif file (matrix)	svg
61	A G C T C T A G T G A C C G T A A C G T C G A T A G T C A G T C C T G A C A T G	TEAD3(TEA)/HepG2-TEAD3-ChIP-Seq(Encode)/Homer	1e-150	-346.2	0	6435	0.1437	5628.9	0.104	motif file (matrix)	svg
62	A G C T C T A G A T C G T A G C C G A T G A T C T A C G G A T C C A T G T A G C	Zfp541(Zf)/Sperm-Zfp541-ChIP-Seq(GSE163916)/Homer	1e-150	-345.5	0	5411	0.1208	4570.4	0.0845	motif file (matrix)	svg
63	G A C T C A T G G T A C A G T C C G T A A G T C A C T G A C G T T A C G C G T A A G T C G A T C	bZIP28(bZIP)/col-bZIP28-DAP-Seq(GSE60143)/Homer	1e-148	-342.8	0	1579	0.0353	924	0.0171	motif file (matrix)	svg
64	C G T A C G T A C G T A G C A T G C A T A C T G G T A C G A C T C T A G G C T A T A C G G A C T T G A C C G T A A G C T	NFE2L2(bZIP)/HepG2-NFE2L2-ChIP-Seq(Encode)/Homer	1e-148	-341.4	0	657	0.0147	236.1	0.0044	motif file (matrix)	svg
65	C A G T C A T G G T A C A G T C C G T A A G T C A C T G A C G T T A C G C G T A A T G C G T A C G C T A G C A T G C A T	ABF2(bZIP)/col-ABF2-DAP-Seq(GSE60143)/Homer	1e-146	-336.4	0	1355	0.0302	747.2	0.0138	motif file (matrix)	svg
66	T C G A T A G C T G C A A C T G A C T G C G T A C G T A C T A G G A C T T A C G	ETS1(ETS)/Jurkat-ETS1-ChIP-Seq(GSE17954)/Homer	1e-143	-330.7	0	5463	0.122	4662.5	0.0862	motif file (matrix)	svg
67	G T C A T G C A G C T A A G T C C G T A A C T G T G A C G C A T T C A G C A G T	Ap4(bHLH)/AML-Tfap4-ChIP-Seq(GSE45738)/Homer	1e-143	-330.2	0	7052	0.1574	6325.8	0.1169	motif file (matrix)	svg
68	G C A T C A T G T C A G G A C T A T G C C G T A A G T C A C T G A C G T A C T G A C T G G T A C G C T A C G T A G C T A	bZIP53(bZIP)/colamp-bZIP53-DAP-Seq(GSE60143)/Homer	1e-141	-326.3	0	1791	0.04	1122.3	0.0207	motif file (matrix)	svg
69	A G T C G A C T C A G T A C T G C T A G T G A C G C T A A T G C G C A T A T C G C G A T A C T G G A T C G T A C G T C A C T G A	NF1(CTF)/LNCAP-NF1-ChIP-Seq(Unpublished)/Homer	1e-141	-325.1	0	2710	0.0605	1952.8	0.0361	motif file (matrix)	svg
70	A C T G G A T C G A C T A C T G A C G T C A T G A C T G A C G T A G C T C G A T	RUNX-AML(Runt)/CD4+-PolII-ChIP-Seq(Barski_et_al.)/Homer	1e-141	-325	0	4312	0.0963	3507.6	0.0648	motif file (matrix)	svg
71	T C G A C T G A T A G C T G A C T C A G T C A G C G T A C G T A T C A G A G C T	ETV1(ETS)/GIST48-ETV1-ChIP-Seq(GSE22441)/Homer	1e-139	-320.5	0	7066	0.1577	6370.2	0.1177	motif file (matrix)	svg
72	T G A C G C T A T C G A T G C A A G T C A G T C C G T A A G T C C G T A C T G A G C T A G T A C	RUNX2(Runt)/PCa-RUNX2-ChIP-Seq(GSE33889)/Homer	1e-138	-318.4	0	4889	0.1091	4106.4	0.0759	motif file (matrix)	svg
73	C G T A T C G A T A C G A G T C C G T A A G T C A C T G A C G T A C T G A G C T T C A G C G A T	Pho4(bHLH)/Yeast-Pho4-ChIP-Seq(GSE29506)/Homer	1e-137	-316.6	0	1707	0.0381	1062.6	0.0196	motif file (matrix)	svg
74	A G T C C T G A A G T C C G A T C A G T G A T C A T G C A C T G A T C G G A C T	Fli1(ETS)/CD8-FLI-ChIP-Seq(GSE20898)/Homer	1e-135	-312.7	0	5739	0.1281	4997.5	0.0924	motif file (matrix)	svg
75	C T G A T A G C T G A C T C A G C T A G G T C A C G T A T C A G A G C T T C A G	ETV4(ETS)/HepG2-ETV4-ChIP-Seq(ENCODE)/Homer	1e-135	-312	0	5840	0.1304	5104.8	0.0943	motif file (matrix)	svg
76	T C G A T A G C G T C A A C T G A C T G C G T A C G T A C T A G A G C T T C A G	ERG(ETS)/VCaP-ERG-ChIP-Seq(GSE14097)/Homer	1e-133	-308.4	0	8428	0.1882	7874.9	0.1455	motif file (matrix)	svg
77	C A G T C A T G G T A C A G T C C G T A A G T C A C T G A C G T T A C G C T G A	bZIP16(bZIP)/colamp-bZIP16-DAP-Seq(GSE60143)/Homer	1e-125	-289.7	0	1544	0.0345	956.9	0.0177	motif file (matrix)	svg
78	C T G A T C A G G T A C G C T A A C T G T G A C G C A T C A T G	SCL(bHLH)/HPC7-Scl-ChIP-Seq(GSE13511)/Homer	1e-125	-288.8	0	22305	0.4979	23905.7	0.4418	motif file (matrix)	svg
79	C G T A C G T A C G T A C G A T C A T G T A C G G A C T A T G C C G T A A G T C C T A G A C G T A C T G C A T G G T A C	bZIP48(bZIP)/colamp-bZIP48-DAP-Seq(GSE60143)/Homer	1e-125	-288.5	0	2031	0.0453	1387.8	0.0256	motif file (matrix)	svg
80	C G T A G C T A C G A T C A T G G T A C A G T C C G T A A G T C A C T G A C G T T A G C C G T A A G T C G T A C C G T A	GBF6(bZIP)/colamp-GBF6-DAP-Seq(GSE60143)/Homer	1e-119	-274.8	0	1298	0.029	766.1	0.0142	motif file (matrix)	svg
81	T C G A T C G A T A G C G T A C T C A G T A C G C G T A C G T A T C A G A G C T	GABPA(ETS)/Jurkat-GABPa-ChIP-Seq(GSE17954)/Homer	1e-118	-273.6	0	4610	0.1029	3938.3	0.0728	motif file (matrix)	svg
82	T C G A C G T A A G T C C G T A C T A G A G T C C G A T A C T G G A C T A G C T A C T G G A C T	HLH-1(bHLH)/cElegans-Embryo-HLH1-ChIP-Seq(modEncode)/Homer	1e-116	-269.2	0	4023	0.0898	3351.5	0.0619	motif file (matrix)	svg
83	A T G C A G T C C T G A A G T C C G A T A C G T A G T C A G T C A C G T A T C G G A C T A C G T	Etv2(ETS)/ES-ER71-ChIP-Seq(GSE59402)/Homer	1e-115	-265.9	0	5095	0.1137	4461.7	0.0824	motif file (matrix)	svg
84	T G C A C T G A A T G C G T C A A C T G A C T G C G T A C G T A C T A G A G C T	Ets1-distal(ETS)/CD4+-PolII-ChIP-Seq(Barski_et_al.)/Homer	1e-114	-264.1	0	1767	0.0394	1186.4	0.0219	motif file (matrix)	svg
85	C G T A C A T G C A T G A C T G C T A G T C G A G C A T C G A T A G C T A G T C G A T C G T A C	NFkB-p65(RHD)/GM12787-p65-ChIP-Seq(GSE19485)/Homer	1e-114	-262.7	0	3162	0.0706	2508	0.0463	motif file (matrix)	svg
86	C T G A A G T C C G A T A G C T A T G C G T A C A C G T A T C G C A G T G C A T	Elf4(ETS)/BMDM-Elf4-ChIP-Seq(GSE88699)/Homer	1e-112	-259.5	0	5168	0.1154	4556.4	0.0842	motif file (matrix)	svg
87	C A G T A T C G C T G A A G T C T C A G C A G T T A G C C T G A A T G C T A C G	FEA4(bZIP)/Corn-FEA4-ChIP-Seq(GSE61954)/Homer	1e-110	-253.8	0	7934	0.1771	7536.3	0.1393	motif file (matrix)	svg
88	G C A T C T G A G T C A G T A C C G T A A G T C C T A G A C G T A C T G C A G T G A C T C G T A G C T A C G T A G C A T	GT3a(Trihelix)/col-GT3a-DAP-Seq(GSE60143)/Homer	1e-109	-253	0	1315	0.0294	806.1	0.0149	motif file (matrix)	svg
89	T G C A C T G A A G T C G T C A A C T G A C T G C G T A C G T A C T G A A G C T	EWS:FLI1-fusion(ETS)/SK_N_MC-EWS:FLI1-ChIP-Seq(SRA014231)/Homer	1e-103	-238.9	0	3137	0.07	2536.6	0.0469	motif file (matrix)	svg
90	T C G A G C A T A C G T C T A G G T A C T C G A G C A T T G A C T C G A A C G T	Chop(bZIP)/MEF-Chop-ChIP-Seq(GSE35681)/Homer	1e-101	-234.6	0	1727	0.0386	1195.8	0.0221	motif file (matrix)	svg
91	T C G A A G C T A C G T A C G T A G T C A G T C A C G T A T C G G A C T A T C G	EWS:ERG-fusion(ETS)/CADO_ES1-EWS:ERG-ChIP-Seq(SRA014231)/Homer	1e-95	-220.7	0	4041	0.0902	3499.4	0.0647	motif file (matrix)	svg
92	A G C T C A T G G C A T G A T C T G C A C T A G G A T C A C G T	Tgif2(Homeobox)/mES-Tgif2-ChIP-Seq(GSE55404)/Homer	1e-94	-218.5	0	17229	0.3846	18282.2	0.3378	motif file (matrix)	svg
93	A C T G C A T G G C T A T C G A G C T A A G C T A G C T G T A C A G T C T G A C	NFkB-p65-Rel(RHD)/ThioMac-LPS-Expression(GSE23622)/Homer	1e-92	-213.6	0	567	0.0127	252.4	0.0047	motif file (matrix)	svg
94	C G T A G A C T C G A T A T C G G T A C G C A T C A T G C G T A T A C G G C A T G T A C C G T A C A T G A T G C G C T A C T A G G C A T G C A T G C A T G A C T	MafB(bZIP)/BMM-Mafb-ChIP-Seq(GSE75722)/Homer	1e-90	-209.4	0	2645	0.059	2117.1	0.0391	motif file (matrix)	svg
95	C G T A T A G C T A G C T G C A A C T G C T A G C G T A C G T A T C A G G A C T	EHF(ETS)/LoVo-EHF-ChIP-Seq(GSE49402)/Homer	1e-89	-206.3	0	6409	0.1431	6059.5	0.112	motif file (matrix)	svg
96	T C G A T C G A A G T C C G T A C T A G T A G C A C G T A C T G	MyoG(bHLH)/C2C12-MyoG-ChIP-Seq(GSE36024)/Homer	1e-88	-203.4	0	5853	0.1307	5469.4	0.1011	motif file (matrix)	svg
97	T C G A G C T A T G A C G C T A C T A G G A T C C G A T A C T G C G A T A G C T G A C T C T A G	E-box/Drosophila-Promoters/Homer	1e-84	-195.7	0	1494	0.0334	1045.3	0.0193	motif file (matrix)	svg
98	C G T A T A C G T C G A A C T G A C T G C G T A C G T A T A C G A G C T T A C G	PU.1(ETS)/ThioMac-PU.1-ChIP-Seq(GSE21512)/Homer	1e-84	-194.7	0	2680	0.0598	2186.7	0.0404	motif file (matrix)	svg
99	G A T C T C G A A G T C C G A T C G A T A G T C A T G C A C T G A T C G G A C T	Elk1(ETS)/Hela-Elk1-ChIP-Seq(GSE31477)/Homer	1e-80	-184.9	0	2583	0.0577	2113.6	0.0391	motif file (matrix)	svg
100	G A T C C T G A A G T C C G A T C G A T G A T C A G T C A C T G A T C G A G C T	Elk4(ETS)/Hela-Elk4-ChIP-Seq(GSE31477)/Homer	1e-79	-182.7	0	2475	0.0553	2011.8	0.0372	motif file (matrix)	svg
101	A G T C C G A T A C T G A T C G T G A C G C T A C A T G A T C G T G A C C G A T A C T G T A G C G T A C G T C A	Tlx?(NR)/NPC-H3K4me1-ChIP-Seq(GSE16256)/Homer	1e-76	-175.6	0	2545	0.0568	2098.4	0.0388	motif file (matrix)	svg
102	C T A G C T A G G C A T C G A T C T G A G T C A G C T A A T G C C G T A C A G T G A C T C G T A T G C A	Hnf1(Homeobox)/Liver-Foxa2-Chip-Seq(GSE25694)/Homer	1e-75	-174.9	0	761	0.017	434.5	0.008	motif file (matrix)	svg
103	C T A G C A T G T G C A A C G T A G T C C G T A C A T G T C A G A C G T A C G T G C T A A G T C	Six1(Homeobox)/Myoblast-Six1-ChIP-Chip(GSE20150)/Homer	1e-73	-170	0	1434	0.032	1033	0.0191	motif file (matrix)	svg
104	C T A G A C G T G C A T T C G A G T C A G C A T A T C G C G T A C A G T A G C T C T G A T G C A	HNF1b(Homeobox)/PDAC-HNF1B-ChIP-Seq(GSE64557)/Homer	1e-71	-164.8	0	887	0.0198	551.7	0.0102	motif file (matrix)	svg
105	C G T A T G A C T A G C T G C A A C T G A C T G C G T A C G T A T C A G G A C T	ELF3(ETS)/PDAC-ELF3-ChIP-Seq(GSE64557)/Homer	1e-69	-160.7	0	3742	0.0835	3372.3	0.0623	motif file (matrix)	svg
106	C T G A T G C A T A G C T G A C T A C G T C A G C T G A G C T A T C A G G A C T	ELF1(ETS)/Jurkat-ELF1-ChIP-Seq(SRA014231)/Homer	1e-68	-158	0	2410	0.0538	2008	0.0371	motif file (matrix)	svg
107	A T G C A T C G T A C G A G C T A T C G C T G A A G T C C T A G A G C T A T G C C T G A A T G C	CRE(bZIP)/Promoter/Homer	1e-67	-154.8	0	1224	0.0273	865	0.016	motif file (matrix)	svg
108	A G C T A C G T A C T G A T G C A G T C C G T A C T G A T A C G	NF1-halfsite(CTF)/LNCaP-NF1-ChIP-Seq(Unpublished)/Homer	1e-65	-149.9	0	8777	0.1959	8941.7	0.1652	motif file (matrix)	svg
109	T G C A T C G A T A G C G T A C T C A G C T A G G T C A G C T A T C A G G A C T	ETS(ETS)/Promoter/Homer	1e-62	-144.1	0	1516	0.0338	1159	0.0214	motif file (matrix)	svg
110	C T G A A T G C C G T A A C G T A G T C A G T C A C G T A C T G A T C G G C A T	SPDEF(ETS)/VCaP-SPDEF-ChIP-Seq(SRA014231)/Homer	1e-61	-141.7	0	4821	0.1076	4595.6	0.0849	motif file (matrix)	svg
111	G C A T G A C T G C A T A T G C C T G A G A T C C T G A G A T C C T A G G A C T C T A G G A C T T A C G C G T A C G T A	BAM8(BES1)/col-BAM8-DAP-Seq(GSE60143)/Homer	1e-59	-136.7	0	1082	0.0242	765.2	0.0141	motif file (matrix)	svg
112	C T A G C G T A G T C A C G T A A G T C G A T C A G C T C T A G C G T A A C G T G T C A G A T C	Six2(Homeobox)/NephronProgenitor-Six2-ChIP-Seq(GSE39837)/Homer	1e-58	-134.2	0	4531	0.1012	4312.4	0.0797	motif file (matrix)	svg
113	T C G A A C G T A C G T C T G A G A T C T C A G G A C T G T C A C G T A A G C T G T C A C T A G A G C T A C G T T C G A	NFIL3(bZIP)/HepG2-NFIL3-ChIP-Seq(Encode)/Homer	1e-56	-129	0	3048	0.068	2749.8	0.0508	motif file (matrix)	svg
114	C T A G C T A G A G T C T C A G A C T G A C G T A C G T C T G A	MYB(HTH)/ERMYB-Myb-ChIPSeq(GSE22095)/Homer	1e-55	-127.7	0	7369	0.1645	7477.3	0.1382	motif file (matrix)	svg
115	A C T G G A T C C T G A A T C G A G T C T A G C C T G A C G T A T A C G A G T C C T A G C A G T T C A G T C G A T G A C G A T C	PAX5(Paired,Homeobox)/GM12878-PAX5-ChIP-Seq(GSE32465)/Homer	1e-55	-127.4	0	2498	0.0558	2182.5	0.0403	motif file (matrix)	svg
116	T A C G T A G C A G T C A G C T T G C A C G T A A C G T A C G T C T G A T C A G	Emx2(Homeobox)/Cortex-Emx2-ChIP-Seq(GSE183130)/Homer	1e-54	-125.8	0	5701	0.1273	5630	0.104	motif file (matrix)	svg
117	G C T A A G T C T A C G T G C A A T C G T C A G G C T A T C G A T C A G A G C T	ELF5(ETS)/T47D-ELF5-ChIP-Seq(GSE30407)/Homer	1e-54	-125.4	0	3673	0.082	3424.9	0.0633	motif file (matrix)	svg
118	T C A G C T A G A T G C G A C T T G C A C G T A A G C T A C G T C T G A T A C G	En1(Homeobox)/SUM149-EN1-ChIP-Seq(GSE120957)/Homer	1e-53	-124.3	0	8587	0.1917	8871.7	0.1639	motif file (matrix)	svg
119	C T G A T C A G A G T C C G T A A T C G A T G C C G A T A C T G A G T C G A C T A T C G A G T C	MyoD(bHLH)/Myotube-MyoD-ChIP-Seq(GSE21614)/Homer	1e-52	-120.6	0	3938	0.0879	3727.1	0.0689	motif file (matrix)	svg
120	A C G T T C G A T C G A A G T C G T C A T A C G A T G C A C G T A C T G A G C T	Myf5(bHLH)/GM-Myf5-ChIP-Seq(GSE24852)/Homer	1e-52	-119.9	0	3629	0.081	3398.4	0.0628	motif file (matrix)	svg
121	T G C A A G C T C A T G C G T A A G C T A C T G G A T C G T C A C G T A A G C T	Atf4(bZIP)/MEF-Atf4-ChIP-Seq(GSE35681)/Homer	1e-51	-117.9	0	1701	0.038	1399.7	0.0259	motif file (matrix)	svg
122	G A C T G C A T C T A G C G A T G A T C T C G A C A T G G A T C	Tgif1(Homeobox)/mES-Tgif1-ChIP-Seq(GSE55404)/Homer	1e-50	-117.4	0	15581	0.3478	17015.5	0.3144	motif file (matrix)	svg
123	A C T G T C A G T C A G C T G A G C T A G C T A G C T A G T A C G T A C T A G C T G A C T C A G	Dorsal(RHD)/Embryo-dl-ChIP-Seq(GSE65441)/Homer	1e-50	-117.1	0	1412	0.0315	1116.7	0.0206	motif file (matrix)	svg
124	C T A G T C G A A C G T A C G T C A T G A G T C C T G A C G A T A G T C C G T A	AARE(HLH)/mES-cMyc-ChIP-Seq/Homer	1e-50	-116.4	0	751	0.0168	498.3	0.0092	motif file (matrix)	svg
125	C T G A C T A G A G T C A G T C C G T A A G T C C A T G C A T G T C G A C T G A	ZBTB9(Zf)/HEK293T-ZBTB9-ChIP-Seq(GSE251687)/Homer	1e-47	-108.9	0	10461	0.2335	11114.4	0.2054	motif file (matrix)	svg
126	A G C T T G A C G A C T A G T C C T A G G A T C C T A G C T G A A C T G T C G A A G T C A G C T	BANP(?)/ESC-Banp-ChIP-Seq(GSE155603)/Homer	1e-47	-108.7	0	481	0.0107	278	0.0051	motif file (matrix)	svg
127	A G C T G C A T C T G A T G C A A G T C G A T C T C G A C A G T C T G A T C A G	AT3G25990(Trihelix)/colamp-AT3G25990-DAP-Seq(GSE60143)/Homer	1e-46	-107.8	0	2862	0.0639	2627.2	0.0485	motif file (matrix)	svg
128	T C A G C T A G C T A G C T A G T C A G T C G A C T G A C G A T A G T C G A T C A G T C T G A C	NFkB-p50,p52(RHD)/Monocyte-p50-ChIP-Chip(Schreiber_et_al.)/Homer	1e-44	-102.4	0	850	0.019	610.8	0.0113	motif file (matrix)	svg
129	T C G A T A G C G T C A A C T G C T A G C G T A C G A T A C T G A C G T A C T G A C T G A C G T	ETS:RUNX(ETS,Runt)/Jurkat-RUNX1-ChIP-Seq(GSE17954)/Homer	1e-44	-101.8	0	608	0.0136	393	0.0073	motif file (matrix)	svg
130	A T C G A T C G A T G C G A C T T C G A C G T A G C A T A G C T C T G A T A C G	DLX2(Homeobox)/BasalGanglia-Dlx2-ChIP-seq(GSE124936)/Homer	1e-43	-99.22	0	6943	0.155	7161.2	0.1323	motif file (matrix)	svg
131	G A C T G T A C T G C A A C G T G A T C G C T A T C G A A C G T A G T C C G T A	Pdx1(Homeobox)/Islet-Pdx1-ChIP-Seq(SRA008281)/Homer	1e-41	-96.66	0	4540	0.1014	4491.9	0.083	motif file (matrix)	svg
132	A G T C G A C T C A G T G T A C A G T C A T C G T C A G A C T G G T C A C G T A	Stat3(Stat)/mES-Stat3-ChIP-Seq(GSE11431)/Homer	1e-41	-96.36	0	2222	0.0496	1995	0.0369	motif file (matrix)	svg
133	C T A G T C G A C G A T C T A G G C A T C A G T C T A G G A T C C G T A G T C A	CEBP:AP1(bZIP)/ThioMac-CEBPb-ChIP-Seq(GSE21512)/Homer	1e-41	-95.6	0	3676	0.0821	3550.6	0.0656	motif file (matrix)	svg
134	A C G T C A G T A G T C C T A G G A T C C G T A A G T C T C A G G A C T C T A G A G T C T C G A	At4g18890(BZR)/col-At4g18890-DAP-Seq(GSE60143)/Homer	1e-41	-94.43	0	1210	0.027	970.1	0.0179	motif file (matrix)	svg
135	T C G A A G T C C G T A A T C G T A G C A C G T A C T G A G C T A C G T A G T C	Ptf1a(bHLH)/Panc1-Ptf1a-ChIP-Seq(GSE47459)/Homer	1e-37	-85.65	0	15755	0.3517	17488.5	0.3232	motif file (matrix)	svg
136	C G T A C T G A C G T A C T A G T C G A C T A G A C T G C G T A C G T A T A C G A G C T A T C G	SpiB(ETS)/OCILY3-SPIB-ChIP-Seq(GSE56857)/Homer	1e-36	-84.97	0	1185	0.0265	968.5	0.0179	motif file (matrix)	svg
137	A C T G C A G T A C G T C G T A C G T A A C G T A C T G C T G A	Nkx6.1(Homeobox)/Islet-Nkx6.1-ChIP-Seq(GSE40975)/Homer	1e-36	-84.46	0	11716	0.2616	12755.3	0.2357	motif file (matrix)	svg
138	T G A C C T G A A G T C C T A G G A C T A C T G C G A T C G A T G A C T G T A C C G T A A G T C C T A G A G C T A C T G	bHLH18(bHLH)/col-bHLH18-DAP-Seq(GSE60143)/Homer	1e-36	-84.13	0	179	0.004	70.4	0.0013	motif file (matrix)	svg
139	T C A G G A C T C A G T C T G A A G C T C T A G G A C T T G C A C T G A A G T C	HLF(bZIP)/HSC-HLF.Flag-ChIP-Seq(GSE69817)/Homer	1e-36	-84.05	0	3906	0.0872	3856.5	0.0713	motif file (matrix)	svg
140	T G A C C G T A C T A G T A C G G A C T C T G A C T G A T C A G C A G T T C A G	SpliceDonor/U1snRNP/Homer	1e-36	-83.02	0	28002	0.6251	32251	0.596	motif file (matrix)	svg
141	T A G C C T A G T C G A G A C T A C T G C T G A A G T C T C A G G C A T T G A C C T G A A G C T	Atf7(bZIP)/3T3L1-Atf7-ChIP-Seq(GSE56872)/Homer	1e-35	-82.31	0	3570	0.0797	3496.9	0.0646	motif file (matrix)	svg
142	G A C T C G A T T C A G G A T C G A C T A G C T A G C T A G T C G A T C C G T A C T A G C T A G T C G A T C G A C T G A	Bcl6(Zf)/Liver-Bcl6-ChIP-Seq(GSE31578)/Homer	1e-35	-82.29	0	5666	0.1265	5825.1	0.1076	motif file (matrix)	svg
143	T A C G T G C A A G T C C G T A A C G T T G A C A C G T A C T G A C T G G C A T	TCF4(bHLH)/SHSY5Y-TCF4-ChIP-Seq(GSE96915)/Homer	1e-35	-81.39	0	7784	0.1738	8235.3	0.1522	motif file (matrix)	svg
144	T G C A T C G A T C G A A C G T C A T G C G T A A G T C T C A G A C G T G T A C C G T A A G C T	CREB5(bZIP)/LNCaP-CREB5.V5-ChIP-Seq(GSE137775)/Homer	1e-34	-80.05	0	2372	0.053	2211.8	0.0409	motif file (matrix)	svg
145	T G A C G T A C C G T A A C T G T G A C C G A T A C T G A T C G A G C T T A C G T C G A T A G C G T A C C G T A A T C G T G A C G C A T A C T G A C T G A T G C	Twist(bHLH)/HMLE-TWIST1-ChIP-Seq(Chang_et_al)/Homer	1e-34	-80.01	0	834	0.0186	637.8	0.0118	motif file (matrix)	svg
146	C G T A C G T A A G C T G A C T T G C A G T C A A C G T A G C T C T G A T C A G	Lhx3(Homeobox)/Neuron-Lhx3-ChIP-Seq(GSE31456)/Homer	1e-34	-79.14	0	7511	0.1677	7939.3	0.1467	motif file (matrix)	svg
147	G C T A G C T A G C T A T C G A G T A C C T A G G A T C A C T G A C G T C A G T	CAMTA1(CAMTA)/col-CAMTA1-DAP-Seq(GSE60143)/Homer	1e-34	-78.32	0	1457	0.0325	1260.9	0.0233	motif file (matrix)	svg
148	G A C T G T A C A T G C C G T A A G T C C A T G A G T C C A T G G A T C A G T C G C A T G A T C	FHY3(FAR1)/Arabidopsis-FHY3-ChIP-Seq(GSE30711)/Homer	1e-33	-77.41	0	1305	0.0291	1108.3	0.0205	motif file (matrix)	svg
149	A T G C T C G A A G T C A G C T A C G T G T A C A G T C G C T A C T A G C A T G G T C A C T G A T C A G A G T C	Stat3+il21(Stat)/CD4-Stat3-ChIP-Seq(GSE19198)/Homer	1e-33	-76.85	0	3010	0.0672	2912	0.0538	motif file (matrix)	svg
150	C T A G A G T C T A C G T A C G T G A C C G T A A C T G T A G C G C A T C A T G A T G C A G C T	Ascl1(bHLH)/NeuralTubes-Ascl1-ChIP-Seq(GSE55840)/Homer	1e-33	-76.57	0	8510	0.19	9104.3	0.1682	motif file (matrix)	svg
151	C G A T T G C A T G C A G A T C C G T A A C T G T G A C G A C T C A T G A C T G	Tcf21(bHLH)/ArterySmoothMuscle-Tcf21-ChIP-Seq(GSE61369)/Homer	1e-32	-74.74	0	4759	0.1062	4853.5	0.0897	motif file (matrix)	svg
152	A G C T C G T A C G T A A G T C C T A G C T A G G T A C G A C T	MYB101(MYB)/colamp-MYB101-DAP-Seq(GSE60143)/Homer	1e-32	-74.03	0	7979	0.1781	8513.4	0.1573	motif file (matrix)	svg
153	A G T C C G T A A C G T A G T C A C G T A C T G	Tal1	1e-31	-73.41	0	7374	0.1646	7824.5	0.1446	motif file (matrix)	svg
154	A C G T C T G A C G T A A C G T A C G T C G T A T A C G A C G T	ATHB25(ZFHD)/colamp-ATHB25-DAP-Seq(GSE60143)/Homer	1e-31	-73.13	0	5083	0.1135	5226.5	0.0966	motif file (matrix)	svg
155	G A C T C A G T A G C T C G A T A G T C G A T C A G T C C G T A A T G C T C A G	Rbpj1(?)/Panc1-Rbpj1-ChIP-Seq(GSE47459)/Homer	1e-31	-72.06	0	7332	0.1637	7787	0.1439	motif file (matrix)	svg
156	C A G T T C A G A G C T G A C T A C G T A G T C G A T C G A C T C T G A A C T G G A T C C G T A C T G A A G T C G T A C	Rfx6(HTH)/Min6b1-Rfx6.HA-ChIP-Seq(GSE62844)/Homer	1e-30	-69.76	0	4601	0.1027	4706.6	0.087	motif file (matrix)	svg
157	T A C G T C A G T G C A A G C T T G A C A G C T A G T C A C T G G A T C A C T G T C G A A C T G C T G A C T G A A T G C	ZBTB33(Zf)/GM12878-ZBTB33-ChIP-Seq(GSE32465)/Homer	1e-30	-69.59	0	220	0.0049	109.3	0.002	motif file (matrix)	svg
158	C T G A C G T A A G T C T A G C A C T G A C G T G C A T G C T A	MYB65(MYB)/colamp-MYB65-DAP-Seq(GSE60143)/Homer	1e-29	-68.98	0	4316	0.0964	4392.3	0.0812	motif file (matrix)	svg
159	G T C A C T A G A G C T T C G A T G C A C A G T A G C T C G T A C T G A A C G T	ATHB33(ZFHD)/col-ATHB33-DAP-Seq(GSE60143)/Homer	1e-29	-68.96	0	5570	0.1243	5802.4	0.1072	motif file (matrix)	svg
160	A T G C T A C G A G T C G A C T T G C A C T G A G A C T A C G T C T G A T C A G	LHX9(Homeobox)/Hct116-LHX9.V5-ChIP-Seq(GSE116822)/Homer	1e-29	-68.89	0	6351	0.1418	6689.4	0.1236	motif file (matrix)	svg
161	C T G A C A G T C T G A A G T C C T A G G A C T A T C G G T A C	HIF-1b(HLH)/T47D-HIF1b-ChIP-Seq(GSE59937)/Homer	1e-29	-68.28	0	5359	0.1196	5568.3	0.1029	motif file (matrix)	svg
162	T C G A T G A C G T A C C G T A C A G T T G A C A C G T A C T G A G C T A G C T	NeuroG2(bHLH)/Fibroblast-NeuroG2-ChIP-Seq(GSE75910)/Homer	1e-29	-68.09	0	7501	0.1675	8010.7	0.148	motif file (matrix)	svg
163	T C A G A C G T T C G A T A G C A G T C C G T A A C T G G T A C A C G T A C T G A T C G A G T C	Atoh1(bHLH)/Cerebellum-Atoh1-ChIP-Seq(GSE22111)/Homer	1e-29	-67.95	0	5381	0.1201	5595.3	0.1034	motif file (matrix)	svg
164	G A C T A C G T C T G A C G T A A C G T A C G T C G T A T C A G T G A C C A T G	ATHB23(ZFHD)/col-ATHB23-DAP-Seq(GSE60143)/Homer	1e-29	-67.73	0	3946	0.0881	3987.7	0.0737	motif file (matrix)	svg
165	G A C T C T A G C T A G A G T C T G C A A C T G A C G T A C G T C T A G T C A G	AMYB(HTH)/Testes-AMYB-ChIP-Seq(GSE44588)/Homer	1e-29	-67.54	0	6446	0.1439	6807.6	0.1258	motif file (matrix)	svg
166	G A C T A G T C C G T A C G T A A G T C A G C T A C T G G A C T G T A C A T G C	MYB77(MYB)/col-MYB77-DAP-Seq(GSE60143)/Homer	1e-29	-67.32	0	4966	0.1109	5131.1	0.0948	motif file (matrix)	svg
167	A G C T G C A T G T C A C G A T T A G C C G T A A C G T G C T A	CRC(C2C2YABBY)/col-CRC-DAP-Seq(GSE60143)/Homer	1e-29	-67.27	0	6195	0.1383	6523.7	0.1206	motif file (matrix)	svg
168	T A C G T C G A G A C T A C T G C T G A A G T C T C A G G A C T T G A C C T G A	Atf1(bZIP)/K562-ATF1-ChIP-Seq(GSE31477)/Homer	1e-28	-64.9	0	4593	0.1025	4727.2	0.0874	motif file (matrix)	svg
169	C A T G T G C A G A C T C A T G C G T A A G T C T C A G G C A T T G A C C G T A	bZIP50(bZIP)/colamp-bZIP50-DAP-Seq(GSE60143)/Homer	1e-27	-64.22	0	3944	0.088	4005.7	0.074	motif file (matrix)	svg
170	G A C T A C T G C G T A A G T C T C A G G C A T G T A C C G T A A C G T G A T C	TGA1(bZIP)/colamp-TGA1-DAP-Seq(GSE60143)/Homer	1e-27	-64.15	0	1698	0.0379	1557	0.0288	motif file (matrix)	svg
171	T C A G T G A C G T A C C G T A A C G T T G A C A C G T T C A G A G C T G A C T	NeuroD1(bHLH)/Islet-NeuroD1-ChIP-Seq(GSE30298)/Homer	1e-27	-63.69	0	4081	0.0911	4161.9	0.0769	motif file (matrix)	svg
172	A G T C A C G T A C T G A G C T A C G T A C G T G T C A A G T C	Foxo1(Forkhead)/RAW-Foxo1-ChIP-Seq(Fan_et_al.)/Homer	1e-27	-63.02	0	8591	0.1918	9308.4	0.172	motif file (matrix)	svg
173	C G T A G C A T C G T A C G T A A G T C A T C G C T A G G C A T G C A T C G T A	MYB70(MYB)/col-MYB70-DAP-Seq(GSE60143)/Homer	1e-27	-62.91	0	5837	0.1303	6147.5	0.1136	motif file (matrix)	svg
174	A T G C T C A G T C G A G C A T A C T G C G T A A G T C T C A G G A C T T G A C C G T A A G C T	Atf2(bZIP)/3T3L1-Atf2-ChIP-Seq(GSE56872)/Homer	1e-27	-62.56	0	2100	0.0469	1991.2	0.0368	motif file (matrix)	svg
175	T C G A G C A T A C T G C T G A A G T C T C A G G A C T G T A C C G T A A G C T A G T C G A T C	c-Jun-CRE(bZIP)/K562-cJun-ChIP-Seq(GSE31477)/Homer	1e-27	-62.47	0	2149	0.048	2044.8	0.0378	motif file (matrix)	svg
176	T C G A G A C T A G C T T G A C A G C T G T A C T C A G G A T C A T C G T G C A A C T G C T G A	GFX(?)/Promoter/Homer	1e-27	-62.19	0	126	0.0028	48.8	0.0009	motif file (matrix)	svg
177	C G A T C A G T C T A G G C T A A G T C C G T A T C A G A G T C A C G T A C T G A C G T G T A C G C T A G C T A G C T A	bZIP52(bZIP)/colamp-bZIP52-DAP-Seq(GSE60143)/Homer	1e-26	-61.5	0	6361	0.142	6755.2	0.1248	motif file (matrix)	svg
178	T C G A A G T C C G T A A T C G A T G C C G A T A C T G A G T C A G C T A C T G	Tcf12(bHLH)/GM12878-Tcf12-ChIP-Seq(GSE32465)/Homer	1e-26	-60.67	0	4897	0.1093	5097.5	0.0942	motif file (matrix)	svg
179	A G T C G A C T T G C A C G T A A C G T A C G T C T G A T C A G T A G C G A C T	Gsx2(Homeobox)/LGE-Gsx2.Flag-ChIP-Seq(GSE162589)/Homer	1e-26	-60.61	0	6060	0.1353	6418.9	0.1186	motif file (matrix)	svg
180	A G T C C G A T C T G A C G T A A C G T C A G T T C A G T G A C	Isl1(Homeobox)/Neuron-Isl1-ChIP-Seq(GSE31456)/Homer	1e-26	-60.5	0	8337	0.1861	9036.3	0.167	motif file (matrix)	svg
181	C T G A C G A T C T A G C G T A A G C T C G A T C A G T C T G A G A C T C T A G C T A G A T G C	PBX2(Homeobox)/K562-PBX2-ChIP-Seq(Encode)/Homer	1e-26	-60.26	0	3836	0.0856	3908.1	0.0722	motif file (matrix)	svg
182	A G C T T A C G C G A T T C A G A G C T A C G T G A T C C T G A T A G C A G C T A T G C C T G A C G T A A T C G A G T C C T A G A C T G C T G A G T C A T C G A	PAX6(Paired,Homeobox)/Forebrain-Pax6-ChIP-Seq(GSE66961)/Homer	1e-25	-59.33	0	511	0.0114	372.1	0.0069	motif file (matrix)	svg
183	A C G T C T A G C G T A A C G T A G C T C G T A T C A G A T G C	ATHB34(ZFHD)/colamp-ATHB34-DAP-Seq(GSE60143)/Homer	1e-25	-58.32	0	3427	0.0765	3464.1	0.064	motif file (matrix)	svg
184	C G T A C G A T C T A G C G T A A G C T C A G T T A C G C G T A A C G T C A T G C T A G A T G C	HOXA3(Homeobox)/mEmbryo-Hoxa3-ChIP-Seq(E-MTAB-8607)/Homer	1e-25	-58.24	0	769	0.0172	622.5	0.0115	motif file (matrix)	svg
185	C T A G A C T G T G C A G T C A A T G C C G T A A T C G A T G C A G T C C T A G	ZNF341(Zf)/EBV-ZNF341-ChIP-Seq(GSE113194)/Homer	1e-25	-58	0	3255	0.0727	3275.8	0.0605	motif file (matrix)	svg
186	A G T C G T C A G C T A C G A T T G C A C G T A C G A T C A G T A T C G C T A G	ATHB6(Homeobox)/Arabidopsis-HB6-ChIP-Seq(GSE80564)/Homer	1e-24	-57.01	0	3762	0.084	3845.9	0.0711	motif file (matrix)	svg
187	G A C T A T C G C T G A A G T C T C A G G A C T G T A C C T G A A G C T G T A C	TGA6(bZIP)/colamp-TGA6-DAP-Seq(GSE60143)/Homer	1e-24	-56.25	0	2228	0.0497	2157.7	0.0399	motif file (matrix)	svg
188	C G T A C T G A A C T G A G C T A G T C G A T C G A T C G C A T C T G A C T A G C T A G T A C G T C G A T G C A G C A T	EBF2(EBF)/BrownAdipose-EBF2-ChIP-Seq(GSE97114)/Homer	1e-24	-55.89	0	4553	0.1016	4741	0.0876	motif file (matrix)	svg
189	A C G T C T G A C G T A A C G T A C G T C G T A T G C A A T C G	ATHB24(ZFHD)/colamp-ATHB24-DAP-Seq(GSE60143)/Homer	1e-24	-55.81	0	3104	0.0693	3120.1	0.0577	motif file (matrix)	svg
190	A C T G G A C T A G T C C T G A G A T C T C A G A T G C G A C T A G T C A T G C T A G C A G C T A T C G T G C A	PAX5(Paired,Homeobox),condensed/GM12878-PAX5-ChIP-Seq(GSE32465)/Homer	1e-24	-55.41	0	697	0.0156	558.8	0.0103	motif file (matrix)	svg
191	A T C G A T G C A G T C T A G C G A C T T C G A G C T A G C A T A G C T C T G A	DLX1(Homeobox)/BasalGanglia-Dlx1-ChIP-seq(GSE124936)/Homer	1e-23	-55.26	0	5982	0.1335	6370.9	0.1177	motif file (matrix)	svg
192	C G T A T A G C A G T C C T A G C A G T C T A G C T G A G T A C G C A T T C G A C G T A G C A T A G C T C T A G T C G A	PAX3:FKHR-fusion(Paired,Homeobox)/Rh4-PAX3:FKHR-ChIP-Seq(GSE19063)/Homer	1e-23	-54.76	0	934	0.0209	796.5	0.0147	motif file (matrix)	svg
193	T C G A T C A G T C G A A C T G C A T G A C G T A G T C C T G A	COUP-TFII(NR)/Artia-Nr2f2-ChIP-Seq(GSE46497)/Homer	1e-23	-53.61	0	10407	0.2323	11510.7	0.2127	motif file (matrix)	svg
194	C A G T T C A G T C G A A G T C C G T A A C T G T G A C C G A T A C T G A C T G A C G T A T C G	Atoh7(bHLH)/Retina-Atoh7-CutnRun(GSE156756)/Homer	1e-23	-53.58	0	3899	0.087	4020.6	0.0743	motif file (matrix)	svg
195	T C A G G C T A T C A G C A G T T G A C G T C A A G T C A T C G T G C A G T A C C A G T G A T C	Npas4(bHLH)/Neuron-Npas4-ChIP-Seq(GSE127793)/Homer	1e-23	-53.56	0	4659	0.104	4877.4	0.0901	motif file (matrix)	svg
196	T A G C G T A C C G T A C T A G A C T G T G C A C G T A A T G C C G T A A T C G	AR-halfsite(NR)/LNCaP-AR-ChIP-Seq(GSE27824)/Homer	1e-23	-53.14	0	17359	0.3875	19735.7	0.3647	motif file (matrix)	svg
197	A G C T C T G A C T A G C T A G A C T G T A G C T G C A T C G A C T G A C T A G C A T G A C G T A T G C T C G A	RXR(NR),DR1/3T3L1-RXR-ChIP-Seq(GSE13511)/Homer	1e-23	-52.97	0	5226	0.1167	5525.3	0.1021	motif file (matrix)	svg
198	C G A T C T A G T C G A A G C T C G A T C T G A C G T A A G C T A C T G C T A G A T G C G A T C	Hoxb4(Homeobox)/ES-Hoxb4-ChIP-Seq(GSE34014)/Homer	1e-22	-52.48	0	899	0.0201	767.7	0.0142	motif file (matrix)	svg
199	C G T A C G A T C T A G G T C A G A C T C G A T C T A G C G T A A C G T C A T G	LIN-39(Homeobox)/cElegans.L3-LIN39-ChIP-Seq(modEncode)/Homer	1e-21	-50.36	0	5212	0.1164	5529.8	0.1022	motif file (matrix)	svg
200	C G T A C T G A C G T A G C A T G A C T A G C T T C G A C T A G C G T A A C G T A G T C A G C T C T G A C T G A C G T A	GATA1(C2C2gata)/colamp-GATA1-DAP-Seq(GSE60143)/Homer	1e-21	-49.86	0	1592	0.0355	1500.5	0.0277	motif file (matrix)	svg
201	T C A G T A C G T A G C A C G T A C T G C G A T A G T C C G T A T A C G A G T C	Meis1(Homeobox)/MastCells-Meis1-ChIP-Seq(GSE48085)/Homer	1e-21	-49.85	0	8932	0.1994	9826.8	0.1816	motif file (matrix)	svg
202	A G T C G T A C C T G A A C G T G T C A G C T A C G T A G C A T G A T C G C T A	Hoxc10(Homeobox)/EB-Hoxc10.iFlag-ChIP-Seq(GSE142377)/Homer	1e-21	-49.57	0	5388	0.1203	5736.8	0.106	motif file (matrix)	svg
203	G C A T T C A G C T G A A T C G A C T G C G A T G A T C C T G A	THRb(NR)/Liver-NR1A2-ChIP-Seq(GSE52613)/Homer	1e-21	-49.4	0	20453	0.4566	23487.6	0.434	motif file (matrix)	svg
204	C A G T C A T G T G C A G T A C C G T A T C A G G T A C G A C T T C A G C T G A	bZIP18(bZIP)/colamp-bZIP18-DAP-Seq(GSE60143)/Homer	1e-21	-49.1	0	25061	0.5595	29054.9	0.5369	motif file (matrix)	svg
205	T C G A A C G T A C T G C T G A A G T C T C A G A G C T G T A C C G T A A G C T G A T C T C G A	JunD(bZIP)/K562-JunD-ChIP-Seq/Homer	1e-21	-48.58	0	432	0.0096	318.5	0.0059	motif file (matrix)	svg
206	A C T G A G C T A G T C G T C A A G C T T C A G A T G C G A T C G C A T A T C G T C G A T A G C C G A T C A T G T A G C	Pax8(Paired,Homeobox)/Thyroid-Pax8-ChIP-Seq(GSE26938)/Homer	1e-21	-48.54	0	2105	0.047	2060.5	0.0381	motif file (matrix)	svg
207	A G T C C T A G C T A G A G T C G A T C G T A C A G T C C T A G A G T C A G T C A G T C G T A C	Sp2(Zf)/HEK293-Sp2.eGFP-ChIP-Seq(Encode)/Homer	1e-20	-47.68	0	7824	0.1747	8559.2	0.1582	motif file (matrix)	svg
208	C T A G T G A C G A C T A T C G T C G A A G T C C T A G C A G T C T A G A T C G G T A C T C G A	O2(bZIP)/Corn-O2-ChIP-Seq(GSE63991)/Homer	1e-20	-47.01	0	777	0.0173	659.1	0.0122	motif file (matrix)	svg
209	A G C T C T G A A G T C A C T G A G C T T G C A C G T A A G T C	ATAF1(NAC)/col-ATAF1-DAP-Seq(GSE60143)/Homer	1e-20	-46.99	0	10621	0.2371	11831.5	0.2186	motif file (matrix)	svg
210	A G C T C A T G G C T A G C T A G C A T G A C T G A T C T A G C T C G A A G T C C A T G G A T C C A T G G T A C A G C T	FAR1(FAR1)/col-FAR1-DAP-Seq(GSE60143)/Homer	1e-20	-46.91	0	472	0.0105	359.8	0.0066	motif file (matrix)	svg
211	A G T C T C G A T C A G C G T A G C A T G A T C A G C T T C A G C T G A C G T A	GATA12(C2C2gata)/col-GATA12-DAP-Seq(GSE60143)/Homer	1e-20	-46.35	0	2222	0.0496	2199.5	0.0406	motif file (matrix)	svg
212	T C G A A C G T A C T G C G T A A G T C C T A G A G C T T G A C	TGA10(bZIP)/colamp-TGA10-DAP-Seq(GSE60143)/Homer	1e-19	-45.5	0	2258	0.0504	2243.1	0.0415	motif file (matrix)	svg
213	C T G A A C T G A C G T A C T G A C G T A G T C C G T A A C T G	CELF2(RRM)/JSL1-CELF2-CLIP-Seq(GSE71264)/Homer	1e-19	-44.9	0	1730	0.0386	1670.3	0.0309	motif file (matrix)	svg
214	A G T C G C A T C G T A C G T A G T A C A C G T A C T G G A T C G A T C T C G A	BMYB(HTH)/Hela-BMYB-ChIP-Seq(GSE27030)/Homer	1e-19	-44.83	0	6176	0.1379	6680.6	0.1235	motif file (matrix)	svg
215	G A C T A G T C C G A T A C T G C T G A T G A C G T A C C G T A A T C G G C A T C T G A C T A G	Bcl11a(Zf)/HSPC-BCL11A-ChIP-Seq(GSE104676)/Homer	1e-19	-44.74	0	4619	0.1031	4897.7	0.0905	motif file (matrix)	svg
216	A G C T A G T C A G T C A C G T C T A G C G T A A C G T A G C T C T G A T A C G	Lhx6/Neurons-Lhx6-ChIP-seq(GSE85704)/Homer	1e-19	-44.44	0	5633	0.1258	6059.7	0.112	motif file (matrix)	svg
217	A T C G A G T C A G T C C G T A A C T G G C A T	hINR(CPE)	1e-19	-43.75	0	4778	0.1067	5086.6	0.094	motif file (matrix)	svg
218	C T A G T A C G G A T C G T A C G C T A A G C T A G C T G T C A T C G A T A G C	Nanog(Homeobox)/mES-Nanog-ChIP-Seq(GSE11724)/Homer	1e-18	-43.66	0	19151	0.4275	22001.4	0.4066	motif file (matrix)	svg
219	G C T A G A C T A G T C T C G A T C A G T C G A A C G T A G T C G A C T T C A G	GATA14(C2C2gata)/col-GATA14-DAP-Seq(GSE60143)/Homer	1e-18	-43.23	0	2757	0.0615	2808.3	0.0519	motif file (matrix)	svg
220	T G C A A G C T C T G A A T C G G A C T C T A G G T A C G A T C G T C A A G T C G T A C G A C T C T A G A T C G G C A T C A T G C A T G G A T C G T A C C T G A	CTCF(Zf)/CD4+-CTCF-ChIP-Seq(Barski_et_al.)/Homer	1e-18	-42.73	0	533	0.0119	427.6	0.0079	motif file (matrix)	svg
221	A G T C G T A C A G C T C T A G A G T C C G A T A C T G C G T A A C T G G T C A	Zic(Zf)/Cerebellum-ZIC1.2-ChIP-Seq(GSE60731)/Homer	1e-18	-42.03	0	4205	0.0939	4447.4	0.0822	motif file (matrix)	svg
222	C T A G A C G T A G T C C G T A A C T G A G T C G C A T A C T G G C A T A G T C G A C T G A T C G C A T A G T C A G C T	ZNF317(Zf)/HEK293-ZNF317.GFP-ChIP-Seq(GSE58341)/Homer	1e-18	-41.99	0	521	0.0116	417.1	0.0077	motif file (matrix)	svg
223	T C G A G A C T A T C G C G T A A G T C C T A G G C A T G T A C C T G A A C G T G A T C G C T A	TGA4(bZIP)/colamp-TGA4-DAP-Seq(GSE60143)/Homer	1e-17	-41.24	0	1108	0.0247	1020.2	0.0189	motif file (matrix)	svg
224	C T A G T A C G G A T C G T A C C T G A A G C T T G C A G C T A C G T A G C A T G A T C G C T A	Hoxc9(Homeobox)/Ainv15-Hoxc9-ChIP-Seq(GSE21812)/Homer	1e-17	-41.01	0	2097	0.0468	2090.1	0.0386	motif file (matrix)	svg
225	G C T A T G A C G A T C C G A T G A C T A T G C C T G A A T C G G C A T A C G T	JGL(C2H2)/col-JGL-DAP-Seq(GSE60143)/Homer	1e-17	-40.6	0	7257	0.162	7971.9	0.1473	motif file (matrix)	svg
226	G C A T A T C G C A T G G T A C G C T A A G T C T C A G T G A C G T C A T G C A	Arnt:Ahr(bHLH)/MCF7-Arnt-ChIP-Seq(Lo_et_al.)/Homer	1e-17	-40.48	0	2892	0.0646	2976.2	0.055	motif file (matrix)	svg
227	C G T A C G T A C G T A C G T A A G T C A G T C C T A G A T C G C G A T G C T A	AT1G76870(Trihelix)/col-AT1G76870-DAP-Seq(GSE60143)/Homer	1e-17	-40.47	0	1649	0.0368	1603.5	0.0296	motif file (matrix)	svg
228	T C G A C A G T A C T G A G C T C G T A C G T A A C G T A C G T C T G A T A G C	Dlx3(Homeobox)/Kerainocytes-Dlx3-ChIP-Seq(GSE89884)/Homer	1e-17	-39.31	0	2786	0.0622	2865	0.0529	motif file (matrix)	svg
229	G A C T C T A G A T G C A G T C G T C A T A C G A T G C A T C G	HIC1(Zf)/Treg-ZBTB29-ChIP-Seq(GSE99889)/Homer	1e-17	-39.16	0	11452	0.2557	12902	0.2384	motif file (matrix)	svg
230	T C A G A G C T G T C A C G T A A C G T A T G C C G T A A C G T A C G T C T G A	PHV(HB)/col-PHV-DAP-Seq(GSE60143)/Homer	1e-16	-38.12	0	2049	0.0457	2053.3	0.0379	motif file (matrix)	svg
231	G A C T T C G A C G A T T A C G C T A G T A C G A C T G A T G C G T A C G T A C	Zac1(Zf)/Neuro2A-Plagl1-ChIP-Seq(GSE75942)/Homer	1e-16	-37.76	0	14735	0.329	16809.8	0.3106	motif file (matrix)	svg
232	T C G A C T G A C T G A A T G C G T A C G T C A A G C T A G C T C G T A T C A G	Barx1(Homeobox)/Stomach-Barx1.3xFlag-ChIP-Seq(GSE69483)/Homer	1e-16	-37.34	0	2260	0.0505	2291.9	0.0424	motif file (matrix)	svg
233	T G C A G T A C C T A G G A T C C A T G A C G T C G A T G C A T C G A T G C T A C G T A G C T A G T A C C T G A G A T C	CAMTA5(CAMTA)/col-CAMTA5-DAP-Seq(GSE60143)/Homer	1e-16	-37.06	0	905	0.0202	822.9	0.0152	motif file (matrix)	svg
234	G C T A G C A T G C A T C A G T A C G T G C A T G T C A G T A C G A T C T A C G	AT5G47660(Trihelix)/colamp-AT5G47660-DAP-Seq(GSE60143)/Homer	1e-16	-36.98	0	5888	0.1314	6421.6	0.1187	motif file (matrix)	svg
235	C A T G A C G T A G T C G A T C G A T C G A T C G C T A C T A G C T A G C T A G T C A G T C G A	EBF1(EBF)/Near-E2A-ChIP-Seq(GSE21512)/Homer	1e-16	-36.87	0	5109	0.1141	5524.2	0.1021	motif file (matrix)	svg
236	C G A T C T A G A C G T A C G T A C G T C G T A A G C T C G A T A G C T C G T A C T A G T A G C	FoxD3(forkhead)/ZebrafishEmbryo-Foxd3.biotin-ChIP-seq(GSE106676)/Homer	1e-15	-36.76	0	3641	0.0813	3847.9	0.0711	motif file (matrix)	svg
237	T C G A G A C T T C A G T G C A G T A C G T A C A G C T G T A C C A T G T C G A C A T G C A T G A C G T A G T C C T G A	FXR(NR),ER2/Liver-FXR-ChIP-Seq(GSE133700)/Homer	1e-15	-36.55	0	2190	0.0489	2218.6	0.041	motif file (matrix)	svg
238	G T A C C A G T A C T G A C T G A C T G G A T C A C T G A C G T A C T G A C T G A G T C G A T C	KLF6(Zf)/PDAC-KLF6-ChIP-Seq(GSE64557)/Homer	1e-15	-36.26	0	5356	0.1196	5814.2	0.1074	motif file (matrix)	svg
239	C G T A C G T A C G T A C G T A C G T A C G T A C G T A C G T A C G T A C G T A	SeqBias: polyA-repeat	1e-15	-36.22	0	43832	0.9785	52622.4	0.9724	motif file (matrix)	svg
240	C G A T C G T A C T G A T G A C T A G C A C T G A C G T A C G T C G T A A G T C	MYB98(MYB)/col-MYB98-DAP-Seq(GSE60143)/Homer	1e-15	-35.82	0	990	0.0221	916.8	0.0169	motif file (matrix)	svg
241	C T A G A C T G C T A G T C A G T C A G T A C G C T A G A C T G	Maz(Zf)/HepG2-Maz-ChIP-Seq(GSE31477)/Homer	1e-15	-35.79	0	6036	0.1348	6604.1	0.122	motif file (matrix)	svg
242	G A T C G T A C C G T A A G C T G A C T G C T A C T G A A C G T G A T C G C T A	Hoxc6(Homeobox)/EB-Hoxc6.iFlag-ChIP-Seq(GSE142377)/Homer	1e-15	-35.55	0	12631	0.282	14342.1	0.265	motif file (matrix)	svg
243	T C A G T C A G A C G T G T A C G C T A T C A G C T G A A C T G A C T G A G C T A G T C C G T A	EAR2(NR)/K562-NR2F6-ChIP-Seq(Encode)/Homer	1e-15	-35.46	0	8624	0.1925	9622.9	0.1778	motif file (matrix)	svg
244	G C A T C G T A G C T A G A C T C G A T G A C T A G T C C A G T A G T C A G T C A C T G C T A G G T A C C T A G C T G A	AT5G05550(Trihelix)/col-AT5G05550-DAP-Seq(GSE60143)/Homer	1e-15	-35.14	0	4654	0.1039	5017	0.0927	motif file (matrix)	svg
245	C G A T A C G T C G T A C G T A A C G T A G C T T G C A C T G A C G T A A C G T A C G T C G T A	Phox2b(Homeobox)/CLBGA-PHOX2B-ChIP-Seq(GSE90683)/Homer	1e-15	-34.6	0	1074	0.024	1010.2	0.0187	motif file (matrix)	svg
246	G C T A C G T A A C G T C A T G C G T A A C G T A C G T C T A G	ATHB5(HB)/colamp-ATHB5-DAP-Seq(GSE60143)/Homer	1e-14	-34.51	0	4246	0.0948	4555.8	0.0842	motif file (matrix)	svg
247	T G C A G C A T A G C T G C A T A G T C A G T C A G T C C T G A A C T G T C G A T C G A C A G T A T C G A G T C G A T C	ZNF143|STAF(Zf)/CUTLL-ZNF143-ChIP-Seq(GSE29600)/Homer	1e-14	-33.78	0	1803	0.0403	1806.7	0.0334	motif file (matrix)	svg
248	G C T A C G A T C G A T A C G T G C A T C G T A G A T C G A T C A C T G A G C T	GTL1(Trihelix)/colamp-GTL1-DAP-Seq(GSE60143)/Homer	1e-14	-33	0	4381	0.0978	4723.1	0.0873	motif file (matrix)	svg
249	A G T C G C A T C T G A C T G A A G C T A G C T C G T A T C A G T G C A C A G T A G C T C G T A	Mixl1(Homeobox)/EpiBlast-Mixl1-ChIP-seq(GSE161164)/Homer	1e-14	-32.64	0	2469	0.0551	2554.5	0.0472	motif file (matrix)	svg
250	C T A G C T A G C T A G C T A G C T A G C T A G C T A G C T A G C T A G C T A G	SeqBias: G/A bias	1e-14	-32.37	0	44768	0.9994	54007.1	0.998	motif file (matrix)	svg
251	T A C G C T G A T C G A C G A T C T A G C T A G T C G A C T G A T C G A T C G A C G T A T C G A G C A T C A T G C G T A T A C G G C A T T G A C C G T A A G C T	NFAT:AP1(RHD,bZIP)/Jurkat-NFATC1-ChIP-Seq(Jolma_et_al.)/Homer	1e-14	-32.27	0	855	0.0191	787	0.0145	motif file (matrix)	svg
252	T A C G A C T G A G C T G T A C C G T A T C G A C T G A A C T G C A T G A C G T A G T C C G T A	COUP-TFII(NR)/K562-NR2F1-ChIP-Seq(Encode)/Homer	1e-13	-31.97	0	9087	0.2029	10208.4	0.1886	motif file (matrix)	svg
253	A T C G A G T C A G T C G A C T A T G C C T G A C T A G A C T G T A C G G T A C C T G A C G A T	AP-2gamma(AP2)/MCF7-TFAP2C-ChIP-Seq(GSE21234)/Homer	1e-13	-31.76	0	5337	0.1191	5836	0.1078	motif file (matrix)	svg
254	C G T A C T A G C A T G A G C T A C T G C G A T A T C G C G T A G T C A G T C A	Tbet(T-box)/CD8-Tbet-ChIP-Seq(GSE33802)/Homer	1e-13	-31.29	0	5731	0.1279	6298	0.1164	motif file (matrix)	svg
255	C A T G A G C T T A C G G T C A G T A C T A G C A G C T G A C T A T C G T C G A	Esrrb(NR)/mES-Esrrb-ChIP-Seq(GSE11431)/Homer	1e-13	-31.07	0	3186	0.0711	3375.6	0.0624	motif file (matrix)	svg
256	G C A T A C G T A T G C C T G A C T A G G A C T G A T C A C T G	Initiator/Drosophila-Promoters/Homer	1e-13	-31.04	0	10209	0.2279	11541.6	0.2133	motif file (matrix)	svg
257	C T G A A C T G A C T G A G T C A G T C A G C T C T A G T A C G	ZFX(Zf)/mES-Zfx-ChIP-Seq(GSE11431)/Homer	1e-13	-31.01	0	6735	0.1504	7467.4	0.138	motif file (matrix)	svg
258	T C G A A C T G A C T G C G T A C G T A T C G A A G T C C T G A A T C G G T A C G C A T C A T G	ETS:E-box(ETS,bHLH)/HPC7-Scl-ChIP-Seq(GSE22178)/Homer	1e-13	-30.93	0	459	0.0102	383.8	0.0071	motif file (matrix)	svg
259	T G A C A G T C C G T A A C T G G T A C A C G T A C T G A C G T G A C T G A T C	Twist2(bHLH)/Myoblast-Twist2.Ty1-ChIP-Seq(GSE127998)/Homer	1e-13	-30.89	0	8329	0.1859	9332.3	0.1725	motif file (matrix)	svg
260	G C T A C G A T C A T G A T G C A G T C A G T C G A C T T A C G T C G A C T A G A C T G T A G C	AP-2alpha(AP2)/Hela-AP2alpha-ChIP-Seq(GSE31477)/Homer	1e-13	-30.82	0	4172	0.0931	4503.9	0.0832	motif file (matrix)	svg
261	C A T G G A C T T A C G G T C A G T A C G A T C G A C T A G C T A T C G T C G A T A C G T A G C	ERRg(NR)/Kidney-ESRRG-ChIP-Seq(GSE104905)/Homer	1e-13	-30.57	0	3848	0.0859	4134.5	0.0764	motif file (matrix)	svg
262	A G T C T A G C G A C T A C G T C T A G A C G T A C G T A C G T C T G A A G T C G C T A G A C T C G T A C T A G A C T G	Foxa3(Forkhead)/Liver-Foxa3-ChIP-Seq(GSE77670)/Homer	1e-13	-30	0	1305	0.0291	1280.8	0.0237	motif file (matrix)	svg
263	A T G C T A C G A G C T T G C A C G T A C G A T A C G T C T G A	DLX5(Homeobox)/BasalGanglia-Dlx5-ChIP-seq(GSE124936)/Homer	1e-12	-29.65	0	3227	0.072	3433.8	0.0635	motif file (matrix)	svg
264	T G C A A C T G T A C G A T G C A G T C G A C T T C G A A T C G	ZNF711(Zf)/SHSY5Y-ZNF711-ChIP-Seq(GSE20673)/Homer	1e-12	-29.58	0	9807	0.2189	11087.6	0.2049	motif file (matrix)	svg
265	G C A T G C A T C T G A A C G T C T G A A C G T C G T A C G T A C G T A A G T C G T C A G T C A	Foxf1(Forkhead)/Lung-Foxf1-ChIP-Seq(GSE77951)/Homer	1e-12	-29.2	0	3688	0.0823	3963.8	0.0732	motif file (matrix)	svg
266	T C A G G C A T C G T A C G T A A G T C A T G C A C T G G C A T G C A T G C T A G A T C C T G A	MYB81(MYB)/col-MYB81-DAP-Seq(GSE60143)/Homer	1e-12	-29.16	0	5513	0.1231	6067.8	0.1121	motif file (matrix)	svg
267	G A T C G C A T C T G A C G T A A G C T A G C T C G T A T C G A C T G A A C G T G C A T C G T A	Phox2a(Homeobox)/Neuron-Phox2a-ChIP-Seq(GSE31456)/Homer	1e-12	-28.92	0	1745	0.039	1770.3	0.0327	motif file (matrix)	svg
268	G T A C G C A T C T G A C G T A G A C T A G C T C A T G T G C A C T G A A C G T G A C T C G T A	Prop1(Homeobox)/GHFT1-PROP1.biotin-ChIP-Seq(GSE77302)/Homer	1e-12	-28.28	0	2815	0.0628	2976.1	0.055	motif file (matrix)	svg
269	C G T A C A T G A G T C G A C T T G C A C G T A A C G T A C G T C T G A T C A G	Lhx1(Homeobox)/EmbryoCarcinoma-Lhx1-ChIP-Seq(GSE70957)/Homer	1e-12	-27.9	0	4782	0.1068	5234.4	0.0967	motif file (matrix)	svg
270	G A C T C T A G C T A G G T A C A G T C G A T C G A C T G A C T T A G C T C A G	NLP7(RWPRK)/col-NLP7-DAP-Seq(GSE60143)/Homer	1e-12	-27.79	0	8047	0.1796	9041.8	0.1671	motif file (matrix)	svg
271	T A G C G A T C G T A C C T G A G C A T C T G A C G T A T G C A C G T A G A T C	Hoxa13(Homeobox)/ChickenMSG-Hoxa13.Flag-ChIP-Seq(GSE86088)/Homer	1e-11	-27.53	0	11301	0.2523	12882.4	0.2381	motif file (matrix)	svg
272	C G A T T A C G T G C A G T A C G A T C G A C T A G C T A C G T A T C G G T A C G A T C G T A C G A T C G T C A	PPARE(NR),DR1/3T3L1-Pparg-ChIP-Seq(GSE13511)/Homer	1e-11	-27.31	0	4217	0.0941	4588.1	0.0848	motif file (matrix)	svg
273	T A C G T A G C G C T A C G A T C T A G A C G T C A G T C A G T G C T A A G T C G T C A G C A T	FOXK2(Forkhead)/U2OS-FOXK2-ChIP-Seq(E-MTAB-2204)/Homer	1e-11	-27.19	0	2616	0.0584	2759.6	0.051	motif file (matrix)	svg
274	T G A C C G A T C T G A C T A G C T A G A C G T A T G C T G C A T C G A C T G A C T A G C A T G A C G T A G T C C G T A	PPARa(NR),DR1/Liver-Ppara-ChIP-Seq(GSE47954)/Homer	1e-11	-27.18	0	4625	0.1033	5060.2	0.0935	motif file (matrix)	svg
275	C T A G C T G A C T A G C T G A C T A G C T G A C T A G C T G A C T A G C T G A	SeqBias: GA-repeat	1e-11	-27.15	0	29732	0.6637	35069.9	0.6481	motif file (matrix)	svg
276	C A T G A C T G A G C T A T G C C G T A A T G C G T A C G A C T T A C G C T G A A C T G A C T G G C A T A T G C C T G A	THRb(NR)/HepG2-THRb.Flag-ChIP-Seq(Encode)/Homer	1e-11	-27.09	0	4249	0.0949	4627.1	0.0855	motif file (matrix)	svg
277	A T G C C T G A G A C T A C G T A C G T G T A C G A T C C G A T C T A G C A T G C G T A C G T A C T G A G A C T	STAT1(Stat)/HelaS3-STAT1-ChIP-Seq(GSE12782)/Homer	1e-11	-26.69	0	1197	0.0267	1179.2	0.0218	motif file (matrix)	svg
278	T A G C A G T C T G A C A G T C C T A G A T C G A G T C C A T G T G A C A G T C G T A C A G T C A G T C G C A T C T A G A T C G G C A T A C T G A T C G G A T C	BORIS(Zf)/K562-CTCFL-ChIP-Seq(GSE32465)/Homer	1e-11	-26.57	0	830	0.0185	783.3	0.0145	motif file (matrix)	svg
279	C G A T C T A G A G T C T C A G A G T C C T G A A G T C C T A G G A C T C T A G A G T C T C A G	BZR1(BZR)/col-BZR1-DAP-Seq(GSE60143)/Homer	1e-11	-26.54	0	564	0.0126	503.3	0.0093	motif file (matrix)	svg
280	C G T A C G A T C T A G T G C A A G C T A C T G C G T A A G T C C T A G C G A T T G A C C T G A A C G T G T A C G C T A	TGA5(bZIP)/col-TGA5-DAP-Seq(GSE60143)/Homer	1e-11	-26.08	0	344	0.0077	281.7	0.0052	motif file (matrix)	svg
281	T A C G A T G C G C T A A C T G C G T A A C G T C G T A C T G A T A C G T C G A	Gata4(Zf)/Heart-Gata4-ChIP-Seq(GSE35151)/Homer	1e-11	-25.54	0	3957	0.0883	4306.8	0.0796	motif file (matrix)	svg
282	A G C T A G T C A G T C A C G T C T A G A C G T A C G T A C G T C G T A A G T C G A T C C G T A	FOXP1(Forkhead)/H9-FOXP1-ChIP-Seq(GSE31006)/Homer	1e-11	-25.39	0	1710	0.0382	1753.5	0.0324	motif file (matrix)	svg
283	C T A G T A C G A G T C G T A C T C G A A C G T G T C A G C T A G C T A C G A T A G T C G C T A	HOXA9(Homeobox)/HSC-Hoxa9-ChIP-Seq(GSE33509)/Homer	1e-10	-25.07	0	2764	0.0617	2944.3	0.0544	motif file (matrix)	svg
284	C G T A A C T G C G T A A C G T C G T A C T G A T C A G T G C A A G C T T G A C	TRPS1(Zf)/MCF7-TRPS1-ChIP-Seq(GSE107013)/Homer	1e-10	-24.96	0	8397	0.1875	9491.1	0.1754	motif file (matrix)	svg
285	C T G A T G A C T G A C C G T A A C G T T G A C A G C T C T A G A C G T G A C T	Olig2(bHLH)/Neuron-Olig2-ChIP-Seq(GSE30882)/Homer	1e-10	-24.54	0	8718	0.1946	9875.1	0.1825	motif file (matrix)	svg
286	A T G C G A C T A C G T C T A G A C G T A C G T A C G T C T G A G A T C G C T A A G C T C G T A	Foxa2(Forkhead)/Liver-Foxa2-ChIP-Seq(GSE25694)/Homer	1e-10	-24.48	0	3270	0.073	3527	0.0652	motif file (matrix)	svg
287	T C A G A T C G G A C T A C T G G A C T C A G T C T A G C G T A G T A C C G T A C T A G A T C G	Tbx20(T-box)/Heart-Tbx20-ChIP-Seq(GSE29636)/Homer	1e-10	-24.33	0	1020	0.0228	998.3	0.0184	motif file (matrix)	svg
288	C G T A C G T A G C T A C G T A G A T C C T G A A C G T A C G T A G T C A G C T G C A T G C A T	AT2G40260(G2like)/colamp-AT2G40260-DAP-Seq(GSE60143)/Homer	1e-10	-24.29	0	7310	0.1632	8223.6	0.152	motif file (matrix)	svg
289	T C A G G C A T A C T G C G T A A G T C C T A G G C A T T G A C	TGA9(bZIP)/colamp-TGA9-DAP-Seq(GSE60143)/Homer	1e-10	-24	0	4851	0.1083	5357	0.099	motif file (matrix)	svg
290	A T G C C T G A A T C G T A C G A G T C C G A T T C A G C G A T C T A G A G C T G T C A G T C A C G T A A G T C C G T A T A C G C T G A	Fox:Ebox(Forkhead,bHLH)/Panc1-Foxa2-ChIP-Seq(GSE47459)/Homer	1e-10	-23.82	0	4019	0.0897	4396	0.0812	motif file (matrix)	svg
291	G C T A C G A T C T A G T C G A A G C T A C T G C G T A A G T C C T A G A C G T G T A C C T G A A G C T G A T C C G T A	TGA3(bZIP)/colamp-TGA3-DAP-Seq(GSE60143)/Homer	1e-10	-23.71	0	202	0.0045	149.1	0.0028	motif file (matrix)	svg
292	C T A G C T A G T C G A C T A G C G T A A T C G T C G A A C T G C T G A T C G A C T G A T A C G	FRS9(ND)/col-FRS9-DAP-Seq(GSE60143)/Homer	1e-10	-23.54	0	1364	0.0305	1381	0.0255	motif file (matrix)	svg
293	G C T A C G T A A C G T A T C G C G T A A C G T A C G T C T A G	ATHB6(Homeobox)/col-ATHB6-DAP-Seq(GSE60143)/Homer	1e-10	-23.22	0	5717	0.1276	6373.5	0.1178	motif file (matrix)	svg
294	C G T A G C T A C G A T C T A G A C G T G T C A C G T A C G T A A G T C C G T A T G C A T A C G	FoxL2(Forkhead)/Ovary-FoxL2-ChIP-Seq(GSE60858)/Homer	1e-10	-23.04	0	3374	0.0753	3660.8	0.0677	motif file (matrix)	svg
295	G C A T C G T A G C A T C G T A T C G A C G T A C T G A A C T G C G T A C G T A C G T A A C G T A C T G G T C A G C A T	AT2G31460(REMB3)/col-AT2G31460-DAP-Seq(GSE60143)/Homer	1e-09	-22.9	0	1465	0.0327	1496.2	0.0277	motif file (matrix)	svg
296	C T A G T C A G C T G A T C A G T G C A A C T G T C G A T C A G	Trl(Zf)/S2-GAGAfactor-ChIP-Seq(GSE40646)/Homer	1e-09	-22.56	0	12236	0.2732	14072.1	0.26	motif file (matrix)	svg
297	G C T A T C G A C G T A C T A G A G C T G T C A G T C A C G T A A G T C C G T A	FOXA1(Forkhead)/MCF7-FOXA1-ChIP-Seq(GSE26831)/Homer	1e-09	-22.4	0	4122	0.092	4529.4	0.0837	motif file (matrix)	svg
298	T C A G C T G A C G T A C G T A T A C G G C A T C T A G C T G A C G T A C G T A T A C G G A C T	IRF1(IRF)/PBMC-IRF1-ChIP-Seq(GSE43036)/Homer	1e-09	-22.26	0	564	0.0126	518.7	0.0096	motif file (matrix)	svg
299	C G T A G C T A C G A T A C G T A G C T A G C T C T G A G T C A C G T A G C T A	Unknown6/Drosophila-Promoters/Homer	1e-09	-22.17	0	3687	0.0823	4029.6	0.0745	motif file (matrix)	svg
300	C G A T A C G T A C G T A G C T A G C T G A T C G A T C G C T A A G C T A C G T A T C G T A C G	NFATC2(RHD)/Islets-NFATC2-ChIP-Seq(GSE158496)/Homer	1e-09	-22.09	0	8520	0.1902	9678.2	0.1788	motif file (matrix)	svg
301	C G T A A C G T A C T G G T A C C G T A A C G T C G T A C G T A A C G T A C T G A G T C C G T A A C G T C T G A G C A T	OCT:OCT-short(POU,Homeobox)/NPC-OCT6-ChIP-Seq(GSE43916)/Homer	1e-09	-22.01	0	2941	0.0657	3174	0.0587	motif file (matrix)	svg
302	C A T G A C T G C T A G T C G A T C G A T C G A T C G A T C A G T C A G T C A G T G A C T G A C C G T A A C T G T G C A C G A T A C T G	RBPJ:Ebox(?,bHLH)/Panc1-Rbpj1-ChIP-Seq(GSE47459)/Homer	1e-09	-21.88	0	1504	0.0336	1546.6	0.0286	motif file (matrix)	svg
303	T C A G T C A G G C T A C G T A T A C G G A C T T C A G T C G A C T G A C G T A T A C G G A C T	IRF8(IRF)/BMDM-IRF8-ChIP-Seq(GSE77884)/Homer	1e-09	-21.68	0	1279	0.0286	1297.7	0.024	motif file (matrix)	svg
304	T G A C C T A G T C A G G T C A C G T A T C A G C G A T T C A G T C G A T G C A C T G A T A G C	PU.1-IRF(ETS:IRF)/Bcell-PU.1-ChIP-Seq(GSE21512)/Homer	1e-09	-21.61	0	5815	0.1298	6508.2	0.1203	motif file (matrix)	svg
305	A C G T C T G A G A T C A T C G G A C T T C A G G T A C T A G C	HIF-1a(bHLH)/MCF7-HIF1a-ChIP-Seq(GSE28352)/Homer	1e-09	-21.61	0	1275	0.0285	1293.8	0.0239	motif file (matrix)	svg
306	A G C T G T C A C G T A A C G T A C G T C T G A T C A G A T G C	Lhx2(Homeobox)/HFSC-Lhx2-ChIP-Seq(GSE48068)/Homer	1e-09	-21.57	0	4385	0.0979	4843.6	0.0895	motif file (matrix)	svg
307	A G T C C G T A C G T A A C G T G C A T C G T A A C G T A C G T	ATHB20(Homeobox)/colamp-ATHB20-DAP-Seq(GSE60143)/Homer	1e-09	-21.56	0	1695	0.0378	1762.5	0.0326	motif file (matrix)	svg
308	C G A T C T A G A C G T G T C A C G T A C G T A A G T C C G T A	Foxo3(Forkhead)/U2OS-Foxo3-ChIP-Seq(E-MTAB-2701)/Homer	1e-09	-21.4	0	2963	0.0661	3204.8	0.0592	motif file (matrix)	svg
309	T G C A A G T C C T A G A C T G A G C T G T A C T C G A A G T C C G T A A G T C G A C T C T A G	Unknown1(NR/Ini-like)/Drosophila-Promoters/Homer	1e-09	-21.18	0	899	0.0201	882.8	0.0163	motif file (matrix)	svg
310	C G A T A C G T A C G T A C G T C G T A A G C T C A G T C T A G A T C G A C T G	HOXB13(Homeobox)/ProstateTumor-HOXB13-ChIP-Seq(GSE56288)/Homer	1e-09	-20.87	0	4484	0.1001	4966.1	0.0918	motif file (matrix)	svg
311	C G T A G A C T C G T A A C G T C A G T A G T C A G C T G A C T	KAN2(G2like)/colamp-KAN2-DAP-Seq(GSE60143)/Homer	1e-09	-20.83	0	5955	0.1329	6682.4	0.1235	motif file (matrix)	svg
312	T G C A A G C T A C G T C T A G G A T C C T A G G A T C G T C A C T G A A G T C	CEBP(bZIP)/ThioMac-CEBPb-ChIP-Seq(GSE21512)/Homer	1e-09	-20.79	0	3476	0.0776	3801	0.0702	motif file (matrix)	svg
313	C A G T A C T G C G T A G T C A C G T A A G C T G A T C A G C T A C T G C G T A A G T C G T C A A G T C A G T C A T C G	Six4(Homeobox)/MCF7-SIX4-ChIP-Seq(Encode)/Homer	1e-09	-20.78	0	262	0.0058	213.1	0.0039	motif file (matrix)	svg
314	A G T C C T G A A T C G A G C T A G C T G A C T A G T C G C T A A C G T C G A T G C A T C G A T A T C G C G T A T A G C G C A T A T G C C G T A	bZIP:IRF(bZIP,IRF)/Th17-BatF-ChIP-Seq(GSE39756)/Homer	1e-09	-20.76	0	1948	0.0435	2053.3	0.0379	motif file (matrix)	svg
315	G A T C G C T A A G T C A C G T A C T G C G T A A G T C C G T A G C T A C G A T C A G T G C A T G C T A C G T A G C A T	GRF9(GRF)/colamp-GRF9-DAP-Seq(GSE60143)/Homer	1e-08	-20.69	0	4359	0.0973	4823.7	0.0891	motif file (matrix)	svg
316	C T A G C T A G T G A C G T A C C A T G A C T G G A T C G A T C C G T A C G T A	RAP211(AP2EREBP)/colamp-RAP211-DAP-Seq(GSE60143)/Homer	1e-08	-20.55	0	8276	0.1848	9414.9	0.174	motif file (matrix)	svg
317	C T G A A T C G A G C T A G C T A C G T T A G C C T G A T A C G C G A T A C G T G A C T A G T C	ISRE(IRF)/ThioMac-LPS-Expression(GSE23622)/Homer	1e-08	-20.31	0	279	0.0062	231	0.0043	motif file (matrix)	svg
318	G A C T C T A G C T A G C T A G A C T G T C G A C T G A C T A G C T A G C T A G G T A C G T C A	ZNF467(Zf)/HEK293-ZNF467.GFP-ChIP-Seq(GSE58341)/Homer	1e-08	-20.25	0	3780	0.0844	4157.3	0.0768	motif file (matrix)	svg
319	A T C G A T C G A T G C A G C T G C T A A C G T C G T A C G T A C T G A C T G A C T A G T A C G	TATA-Box(TBP)/Promoter/Homer	1e-08	-20.03	0	5211	0.1163	5823.2	0.1076	motif file (matrix)	svg
320	A T C G A T C G A T G C A G C T G C T A A C G T C G T A C G T A C T G A C T G A C T A G T A C G	TATA-Box(TBP)/Promoter/Homer	1e-08	-20.03	0	5211	0.1163	5823.2	0.1076	motif file (matrix)	svg
321	T G A C T C G A C T G A C T G A A T G C G A T C C T A G T A C G G A C T G A C T G A T C T C G A C T G A C T G A A T G C G A T C C T A G A T C G G A C T G A C T	Tcfcp2l1(CP2)/mES-Tcfcp2l1-ChIP-Seq(GSE11431)/Homer	1e-08	-19.86	0	543	0.0121	505	0.0093	motif file (matrix)	svg
322	C A G T A G C T C G T A G C A T A G T C G A C T C T A G C T A G C A G T C T A G T C G A T G C A C T A G C A T G G A C T	STOP1(C2H2)/colamp-STOP1-DAP-Seq(GSE60143)/Homer	1e-08	-19.84	0	1739	0.0388	1824.2	0.0337	motif file (matrix)	svg
323	C G A T C T A G G A T C G C T A A G C T C T A G G A T C C G T A	RBFox2(?)/Heart-RBFox2-CLIP-Seq(GSE57926)/Homer	1e-08	-19.5	0	10165	0.2269	11666.7	0.2156	motif file (matrix)	svg
324	G A C T T C A G G C A T A G T C G C T A G A T C C T G A A C G T A G T C G T C A	Replumless(BLH)/Arabidopsis-RPL.GFP-ChIP-Seq(GSE78727)/Homer	1e-08	-19.48	0	4808	0.1073	5360.9	0.0991	motif file (matrix)	svg
325	G C T A A T C G G C T A G A C T G C T A T C G A T A G C T C G A	GATA3(Zf)/iTreg-Gata3-ChIP-Seq(GSE20898)/Homer	1e-08	-19.43	0	6209	0.1386	6999.5	0.1293	motif file (matrix)	svg
326	T C G A G T A C T C A G A C T G A C G T C G T A C G T A C G T A C G T A G C T A	AT1G76880(Trihelix)/col-AT1G76880-DAP-Seq(GSE60143)/Homer	1e-08	-19.39	0	1397	0.0312	1443.1	0.0267	motif file (matrix)	svg
327	C T G A A G C T A C G T A C G T A G T C G A C T G A C T C T G A C T G A C T A G C G T A C G T A	STAT6(Stat)/CD4-Stat6-ChIP-Seq(GSE22104)/Homer	1e-08	-19.27	0	2148	0.048	2292.8	0.0424	motif file (matrix)	svg
328	T G A C G C T A T G A C C G T A T C A G G A T C C G T A C A T G C A T G C T A G C T A G C T A G	Unknown-ESC-element(?)/mES-Nanog-ChIP-Seq(GSE11724)/Homer	1e-08	-19.11	0	3093	0.069	3376.6	0.0624	motif file (matrix)	svg
329	G T C A T C G A C T A G C T A G A G T C G T C A C G A T C T A G G A C T G A T C G A T C T C A G C T A G C T G A A G T C G C T A C A G T T C A G G A T C G A T C	p63(p53)/Keratinocyte-p63-ChIP-Seq(GSE17611)/Homer	1e-08	-18.88	0	1729	0.0386	1820.4	0.0336	motif file (matrix)	svg
330	G C T A G C A T G C T A G C A T G C A T C G T A C G T A A G T C A G T C A C T G G C A T G C A T C G T A G C T A G C T A	MYB73(MYB)/col-MYB73-DAP-Seq(GSE60143)/Homer	1e-08	-18.87	0	7553	0.1686	8588.5	0.1587	motif file (matrix)	svg
331	C T A G T C G A C T G A C G T A T A C G G A C T T C A G T C G A G T C A T G C A T A C G A G C T	IRF2(IRF)/Erythroblas-IRF2-ChIP-Seq(GSE36985)/Homer	1e-08	-18.8	0	429	0.0096	389	0.0072	motif file (matrix)	svg
332	C G T A C G T A C T G A A C T G C G T A C G T A A C G T C T A G C G A T C G A T	AT2G38300(G2like)/col-AT2G38300-DAP-Seq(GSE60143)/Homer	1e-08	-18.7	0	6246	0.1394	7053.8	0.1304	motif file (matrix)	svg
333	C T A G C T A G C G T A C G T A T A C G C G A T C T A G C T G A C T G A C G T A T A C G G A C T	PU.1:IRF8(ETS:IRF)/pDC-Irf8-ChIP-Seq(GSE66899)/Homer	1e-08	-18.6	0	809	0.0181	797.5	0.0147	motif file (matrix)	svg
334	G A T C G A T C G C T A G T C A G A C T A T G C T C G A C G A T C G A T C T A G	HAT2(Homeobox)/colamp-HAT2-DAP-Seq(GSE60143)/Homer	1e-08	-18.55	0	3735	0.0834	4124.9	0.0762	motif file (matrix)	svg
335	C G A T C T G A G T A C A C T G A C G T T C A G G C A T C G T A C G T A G C A T C G T A A G T C C G T A G T A C C A T G	CUC3(NAC)/col-CUC3-DAP-Seq(GSE60143)/Homer	1e-08	-18.46	0	876	0.0196	871.5	0.0161	motif file (matrix)	svg
336	G C T A C T G A C G T A A G C T A G C T A T C G T C G A C T G A A C G T G A C T C G A T A C T G	CES-1(Homeobox)/cElegans-L1-CES1-ChIP-Seq(modEncode)/Homer	1e-07	-18.19	0	2294	0.0512	2468.9	0.0456	motif file (matrix)	svg
337	C G A T C T G A G T A C C A T G G C A T T C A G G C A T C G T A C G T A G C T A C G T A A G T C G C T A G T A C C A T G	CUC2(NAC)/colamp-CUC2-DAP-Seq(GSE60143)/Homer	1e-07	-18.14	0	858	0.0192	853.3	0.0158	motif file (matrix)	svg
338	A G C T T G A C C G A T C G A T C T A G A C G T C A G T C A G T G C T A A G T C	FOXK1(Forkhead)/HEK293-FOXK1-ChIP-Seq(GSE51673)/Homer	1e-07	-17.98	0	4109	0.0917	4565.7	0.0844	motif file (matrix)	svg
339	T C A G G A C T A C G T C G T A A C T G A C T G A C T G A G T C C G T A G T C A	TBP3(MYBrelated)/col-TBP3-DAP-Seq(GSE60143)/Homer	1e-07	-17.77	0	2916	0.0651	3186.4	0.0589	motif file (matrix)	svg
340	A G T C T G C A T C G A C T G A A C T G C A T G A C G T A T G C G T C A T A C G	Erra(NR)/HepG2-Erra-ChIP-Seq(GSE31477)/Homer	1e-07	-17.5	0	11484	0.2564	13270.3	0.2452	motif file (matrix)	svg
341	C G T A C G T A G C A T G A C T A G T C C T G A C T A G C G T A A C G T A G T C A G C T T C A G	GATA11(C2C2gata)/col-GATA11-DAP-Seq(GSE60143)/Homer	1e-07	-17.42	0	1596	0.0356	1681.1	0.0311	motif file (matrix)	svg
342	A G T C G A T C G A T C C G T A G T C A A G T C A G C T C T G A G A C T G A C T	ATY13(MYB)/col-ATY13-DAP-Seq(GSE60143)/Homer	1e-07	-17.2	0	14041	0.3135	16326.7	0.3017	motif file (matrix)	svg
343	A G C T G A T C A G C T G A C T G A C T T C G A A G T C C G T A A C T G T C A G	SpliceAcceptor/Homer	1e-07	-17.14	0	26235	0.5857	31012.1	0.5731	motif file (matrix)	svg
344	C T G A G T A C C T A G C T A G A C G T C G T A C G T A C G T A C G T A G C T A G C A T C G T A	GT2(Trihelix)/colamp-GT2-DAP-Seq(GSE60143)/Homer	1e-07	-17.07	0	4331	0.0967	4835.4	0.0894	motif file (matrix)	svg
345	T C A G G A C T G T C A C G T A A C G T A T C G C G T A A C G T A C G T C T G A	ATHB15(HB)/col-ATHB15-DAP-Seq(GSE60143)/Homer	1e-07	-17.04	0	1581	0.0353	1667.7	0.0308	motif file (matrix)	svg
346	G C T A T A G C A G C T A T C G G T C A C G T A G C T A A T G C G A T C C T G A	IRF4(IRF)/GM12878-IRF4-ChIP-Seq(GSE32465)/Homer	1e-07	-16.7	0	1873	0.0418	2001.5	0.037	motif file (matrix)	svg
347	C A T G A G C T A C T G A C G T A G T C C G T A A C T G C G T A C T G A C G T A G C T A C G T A C G A T G C A T C G T A	AtGRF6(GRF)/col-AtGRF6-DAP-Seq(GSE60143)/Homer	1e-07	-16.6	0	5101	0.1139	5742	0.1061	motif file (matrix)	svg
348	G T A C C G T A C G T A A C G T G C T A C G T A A C G T C A G T	ATHB13(Homeobox)/col-ATHB13-DAP-Seq(GSE60143)/Homer	1e-07	-16.54	0	4583	0.1023	5136.2	0.0949	motif file (matrix)	svg
349	G A T C C T G A C T A G G C A T C T A G C A G T C A T G T C G A G T A C A G T C T C A G A G C T	M1BP(Zf)/S2R+-M1BP-ChIP-Seq(GSE49842)/Homer	1e-07	-16.32	0	1103	0.0246	1135.5	0.021	motif file (matrix)	svg
350	C T A G T C A G C T G A C T G A C T A G C T G A C A T G C A T G C T G A C T A G C T A G C G T A C T A G C G T A G T C A	TF3A(C2H2)/col-TF3A-DAP-Seq(GSE60143)/Homer	1e-07	-16.29	0	6100	0.1362	6918.3	0.1278	motif file (matrix)	svg
351	A G C T A T G C G A C T G C A T C G T A A G C T G T A C C G A T A T C G A G T C	Gata6(Zf)/HUG1N-GATA6-ChIP-Seq(GSE51936)/Homer	1e-06	-16.1	0	3448	0.077	3820.4	0.0706	motif file (matrix)	svg
352	T C G A C A T G C A T G A C G T A T G C T C G A C T G A A G C T T A C G T G C A G T A C G A T C A G C T A G T C	FXR(NR),IR1/Liver-FXR-ChIP-Seq(Chong_et_al.)/Homer	1e-06	-16.08	0	1927	0.043	2068.4	0.0382	motif file (matrix)	svg
353	T A G C T A G C G A C T C T A G A G C T A G T C G T C A T G C A A C G T A T G C G C T A T G C A	Pbx3(Homeobox)/GM12878-PBX3-ChIP-Seq(GSE32465)/Homer	1e-06	-16.05	0	1053	0.0235	1081.1	0.02	motif file (matrix)	svg
354	C G T A A G C T C G A T A G C T C T G A C T G A C G T A G C A T G C A T G C A T	SOL1(CPP)/colamp-SOL1-DAP-Seq(GSE60143)/Homer	1e-06	-15.99	0	6221	0.1389	7065.7	0.1306	motif file (matrix)	svg
355	T A C G T C A G G A T C G T A C T C G A G A C T G C T A G C T A G C T A C G T A G A T C G T C A	CDX4(Homeobox)/ZebrafishEmbryos-Cdx4.Myc-ChIP-Seq(GSE48254)/Homer	1e-06	-15.67	0	3663	0.0818	4076	0.0753	motif file (matrix)	svg
356	C A T G T A C G T A G C G A T C G A T C A T G C G T A C G A C T T C A G A T G C C G A T A T C G C A G T A C T G G T A C	Zic3(Zf)/mES-Zic3-ChIP-Seq(GSE37889)/Homer	1e-06	-15.64	0	3100	0.0692	3422.1	0.0632	motif file (matrix)	svg
357	T C G A C A T G A C T G C A T G C T G A T C G A G C A T A C G T G A T C G T A C G T A C G T A C	NFkB2-p52(RHD)/U266-NFKB2-ChIP-seq(GSE230466)/Homer	1e-06	-15.51	0	3198	0.0714	3537.1	0.0654	motif file (matrix)	svg
358	C G A T C T G A C T A G G T A C A C T G A G T C C T A G A G T C	DPL-1(E2F)/cElegans-Adult-ChIP-Seq(modEncode)/Homer	1e-06	-15.47	0	2421	0.054	2640.9	0.0488	motif file (matrix)	svg
359	C G A T T C A G G T A C A C G T A C G T T C A G C G A T C G T A G T C A G C T A C G T A A G T C C G T A G T C A C A T G	ANAC057(NAC)/colamp-ANAC057-DAP-Seq(GSE60143)/Homer	1e-06	-15.37	0	2070	0.0462	2238.6	0.0414	motif file (matrix)	svg
360	C G A T A C G T A C G T A C G T C G T A A G C T C A T G C T A G A T C G G A T C	Hoxc13(Homeobox)/EB-Hoxc13.HA-ChIP-Seq(GSE142377)/Homer	1e-06	-15.33	0	6014	0.1343	6832	0.1263	motif file (matrix)	svg
361	C T A G T C G A T G A C A G T C C G T A A C T G G T A C A C G T A C T G A C T G	BHLHA15(bHLH)/NIH3T3-BHLHB8.HA-ChIP-Seq(GSE119782)/Homer	1e-06	-15.22	0	6510	0.1453	7418.5	0.1371	motif file (matrix)	svg
362	C T G A C A T G A C T G A C G T A T G C C G T A C A T G T A C G A T G C G C T A T A C G C T G A C T A G A C T G A C G T A T G C C G T A T A G C	RAR:RXR(NR),DR5/ES-RAR-ChIP-Seq(GSE56893)/Homer	1e-06	-15.12	0	140	0.0031	107.5	0.002	motif file (matrix)	svg
363	A G C T G C T A T G C A A G T C A C G T A C G T A C G T C G A T A G C T T C A G	dof24(C2C2dof)/col-dof24-DAP-Seq(GSE60143)/Homer	1e-06	-14.72	0	8869	0.198	10217.6	0.1888	motif file (matrix)	svg
364	C A T G T A G C G T A C C T A G A T C G T C A G C G A T C T G A C T G A G A T C T C G A T C G A	REB1/SacCer-Promoters/Homer	1e-06	-14.65	0	620	0.0138	611.8	0.0113	motif file (matrix)	svg
365	C T A G G T A C A C G T A C G T A T C G G C A T A G C T A G C T A G C T G C A T G A C T C G T A G T C A A C T G G A C T	VND6(NAC)/col-VND6-DAP-Seq(GSE60143)/Homer	1e-06	-14.57	0	3140	0.0701	3481	0.0643	motif file (matrix)	svg
366	T A C G T A C G G T A C A T C G T A C G T A C G G T C A C T G A C G T A G A C T	E2F4(E2F)/K562-E2F4-ChIP-Seq(GSE31477)/Homer	1e-06	-14.51	0	1547	0.0345	1649.5	0.0305	motif file (matrix)	svg
367	C G T A C T A G C G A T G A T C C T G A A C T G C A G T G C A T C G T A A T C G	MYB33(MYB)/col-MYB33-DAP-Seq(GSE60143)/Homer	1e-06	-14.43	0	6874	0.1535	7861.9	0.1453	motif file (matrix)	svg
368	T C A G T A C G G A T C G T A C T C G A C G A T C T G A C G T A G C T A C G T A	Hoxd11(Homeobox)/ChickenMSG-Hoxd11.Flag-ChIP-Seq(GSE86088)/Homer	1e-06	-14.38	0	10484	0.234	12143.3	0.2244	motif file (matrix)	svg
369	A G C T G T C A T G C A A G T C A C G T A C G T A C G T C G A T G A C T T A C G	AT3G12130(C3H)/colamp-AT3G12130-DAP-Seq(GSE60143)/Homer	1e-06	-14.36	0	10860	0.2424	12591.2	0.2327	motif file (matrix)	svg
370	A T G C G A C T A G C T A G C T A G T C G C T A C A G T C G A T G C T A A C G T A C T G G C T A T A G C G C A T T G A C	IRF:BATF(IRF:bZIP)/pDC-Irf8-ChIP-Seq(GSE66899)/Homer	1e-06	-14.23	0	515	0.0115	499.7	0.0092	motif file (matrix)	svg
371	C A T G G T A C G A T C A C T G A C G T A G C T C G T A C G T A	AT3G10030(Trihelix)/colamp-AT3G10030-DAP-Seq(GSE60143)/Homer	1e-06	-14.06	0	1713	0.0382	1842.9	0.0341	motif file (matrix)	svg
372	C G T A C T G A C T A G C T G A A G T C G C T A C G A T A T C G G A C T G A T C A G T C C T G A C T A G C T A G A G T C G C T A C G A T C T A G G A T C G A T C	p73(p53)/Trachea-p73-ChIP-Seq(PRJNA310161)/Homer	1e-06	-13.82	0	199	0.0044	168	0.0031	motif file (matrix)	svg
373	T C A G A G C T A C G T A C G T G T A C G A T C C G T A C T A G C A T G G T C A C G T A T C G A	STAT4(Stat)/CD4-Stat4-ChIP-Seq(GSE22104)/Homer	1e-05	-13.77	0	3951	0.0882	4436.8	0.082	motif file (matrix)	svg
374	A T G C A G C T T C A G T G A C T C A G A T G C T G C A A C G T A T C G G A T C A C T G A G T C	NRF1(NRF)/MCF7-NRF1-ChIP-Seq(Unpublished)/Homer	1e-05	-13.74	0	375	0.0084	351.6	0.0065	motif file (matrix)	svg
375	C T A G T A G C A G T C G T C A C T G A A C G T C G T A C G T A C G T A G C T A	Hoxd13(Homeobox)/ChickenMSG-Hoxd13.Flag-ChIP-Seq(GSE86088)/Homer	1e-05	-13.72	0	7035	0.1571	8064.5	0.149	motif file (matrix)	svg
376	G C T A T C G A C G T A C T A G A G C T G T C A G T C A C G T A A G T C C G T A	FOXA1(Forkhead)/LNCAP-FOXA1-ChIP-Seq(GSE27824)/Homer	1e-05	-13.57	0	4920	0.1098	5574.1	0.103	motif file (matrix)	svg
377	C A T G A T G C T A G C C T G A A G T C A G T C A C T G G C T A A G T C G T A C G C T A G C A T	At4g28140(AP2EREBP)/colamp-At4g28140-DAP-Seq(GSE60143)/Homer	1e-05	-13.52	0	691	0.0154	695.1	0.0128	motif file (matrix)	svg
378	C T G A C T G A C T A G T C G A C G T A A T G C C G T A A C T G C G T A A C G T C T G A C G A T A G C T C G T A A C G T A G T C C G A T T A C G G T C A G C A T	GATA(Zf),IR3/iTreg-Gata3-ChIP-Seq(GSE20898)/Homer	1e-05	-13.49	0	873	0.0195	897	0.0166	motif file (matrix)	svg
379	C G T A C T A G A C T G A C T G G A C T C T A G C A G T C T A G C A T G G A T C	KLF5(Zf)/LoVo-KLF5-ChIP-Seq(GSE49402)/Homer	1e-05	-13.46	0	6850	0.1529	7850.7	0.1451	motif file (matrix)	svg
380	G C A T A T C G C G T A C G A T A C G T A C G T A G C T C T A G C G T A C G T A G A T C G C T A	TCX2(CPP)/colamp-TCX2-DAP-Seq(GSE60143)/Homer	1e-05	-13.32	0	6350	0.1418	7262.1	0.1342	motif file (matrix)	svg
381	T G C A C T G A C A T G C T A G C A G T A G T C C G T A A T G C A T G C T A C G G C A T T C A G G T C A G A T C G T A C	ERE(NR),IR3/MCF7-ERa-ChIP-Seq(Unpublished)/Homer	1e-05	-13.2	0	1266	0.0283	1341.9	0.0248	motif file (matrix)	svg
382	C G A T T G C A A G T C A C G T A C G T T A C G C G A T C G A T T A C G G C T A G C T A A T G C C G T A G T C A C A T G	ANAC016(NAC)/col-ANAC016-DAP-Seq(GSE60143)/Homer	1e-05	-13.12	0	2309	0.0515	2536.3	0.0469	motif file (matrix)	svg
383	T C G A C T G A C G T A C G T A C G T A C G T A A C T G A C G T C G A T C T G A	BBX31(Orphan)/col-BBX31-DAP-Seq(GSE60143)/Homer	1e-05	-13.03	0	7320	0.1634	8414.2	0.1555	motif file (matrix)	svg
384	C T G A T A C G G C A T A G C T A G C T A G T C T C G A A C T G C A G T A G C T A G C T G A T C	IRF3(IRF)/BMDM-Irf3-ChIP-Seq(GSE67343)/Homer	1e-05	-12.97	0	1214	0.0271	1284.4	0.0237	motif file (matrix)	svg
385	C T A G A T C G G A C T A G T C A G T C A G T C G A C T C T G A A C T G C T A G A C T G C T G A	EBF(EBF)/proBcell-EBF-ChIP-Seq(GSE21978)/Homer	1e-05	-12.77	0	950	0.0212	988.7	0.0183	motif file (matrix)	svg
386	T G A C T A G C A C T G C G T A G A T C C T G A G A T C G A T C G A C T G A T C T C G A A G T C C T A G C T A G C A T G	GEI-11(Myb?)/cElegans-L4-GEI11-ChIP-Seq(modEncode)/Homer	1e-05	-12.76	0	203	0.0045	175.1	0.0032	motif file (matrix)	svg
387	A G C T A G T C A T G C A G C T A C G T C G T A A C G T A G T C C G A T A T G C	Gata2(Zf)/K562-GATA2-ChIP-Seq(GSE18829)/Homer	1e-05	-12.76	0	2399	0.0536	2644.1	0.0489	motif file (matrix)	svg
388	T A C G T A C G G T A C A T C G A C T G T A C G T C G A C T G A T C G A A T C G	E2F6(E2F)/Hela-E2F6-ChIP-Seq(GSE31477)/Homer	1e-05	-12.7	0	2024	0.0452	2212.4	0.0409	motif file (matrix)	svg
389	A G T C A G T C G A C T G C A T A G C T C G T A A C G T C G T A G C A T G T C A	TATA-box/SacCer-Promoters/Homer	1e-05	-12.6	0	1871	0.0418	2037.8	0.0377	motif file (matrix)	svg
390	A C G T C T A G G T C A G C T A C G A T G C T A G C T A G C A T C A G T G A C T T G C A C A G T	POU4F3(POU,Homeobox)/MEF-Pou4f3-ChIP-Seq(GSE150279)/Homer	1e-05	-12.55	0	637	0.0142	641.7	0.0119	motif file (matrix)	svg
391	A C G T C G T A A C G T C G T A C G A T C G T A C G A T A T C G	cTATA(CPE)	1e-05	-12.52	0	1892	0.0422	2062.2	0.0381	motif file (matrix)	svg
392	A C G T C T A G A G C T A C G T A C G T C T G A A G T C G A C T A G C T C G T A	FOXM1(Forkhead)/MCF7-FOXM1-ChIP-Seq(GSE72977)/Homer	1e-05	-12.49	0	4199	0.0937	4745.4	0.0877	motif file (matrix)	svg
393	G A T C G A T C A G T C G T A C C G A T G T A C G T A C A G T C A G T C A G T C G C T A G A T C	ZNF148(Zf)/MDAMB231-ZNF148-ChIP-Seq(GSE147020)/Homer	1e-05	-12.48	0	2700	0.0603	2996.3	0.0554	motif file (matrix)	svg
394	C A G T A G C T G C A T T C G A A G T C A C G T A C G T A C G T C G A T G C A T	AT5G66940(C2C2dof)/col-AT5G66940-DAP-Seq(GSE60143)/Homer	1e-05	-12.27	0	8980	0.2005	10399.3	0.1922	motif file (matrix)	svg
395	G C T A G C T A C T G A A C T G A C G T A G T C C G T A C G T A G T A C A C T G A T G C G C A T	WRKY47(WRKY)/colamp-WRKY47-DAP-Seq(GSE60143)/Homer	1e-05	-12.17	0	798	0.0178	822.4	0.0152	motif file (matrix)	svg
396	T C A G C G T A C G A T C G A T A G T C T A G C T A C G C A G T G A C T C T G A	MYB105(MYB)/colamp-MYB105-DAP-Seq(GSE60143)/Homer	1e-05	-12.13	0	2199	0.0491	2420.5	0.0447	motif file (matrix)	svg
397	A T G C G T A C C T G A A G T C A G T C A C T G G T C A A G T C G T C A G C A T G C A T G A C T	At5g65130(AP2EREBP)/colamp-At5g65130-DAP-Seq(GSE60143)/Homer	1e-05	-12.05	0	539	0.012	536.7	0.0099	motif file (matrix)	svg
398	G C T A C G A T C T A G G T A C G C T A C G A T C G T A G C T A C G A T C A G T G A T C G C T A	Pit1+1bp(Homeobox)/GCrat-Pit1-ChIP-Seq(GSE58009)/Homer	1e-05	-11.94	0	1335	0.0298	1430.3	0.0264	motif file (matrix)	svg
399	G A C T C T G A C G T A T G A C T A G C A C T G A C G T G C A T C G T A G A T C	MYB118(MYB)/colamp-MYB118-DAP-Seq(GSE60143)/Homer	1e-05	-11.83	0	912	0.0204	952.4	0.0176	motif file (matrix)	svg
400	C G A T T C G A G T A C A C G T A C G T T C A G G C A T G C T A T G C A G C A T C G T A A G T C C G T A T G A C C A T G	ANAC092(NAC)/colamp-ANAC092-DAP-Seq(GSE60143)/Homer	1e-05	-11.79	0	1059	0.0236	1118	0.0207	motif file (matrix)	svg
401	C G A T C A G T C A G T C A T G G T C A G A T C C G T A T C A G A G T C A C G T C T A G A C G T G T A C G T C A G C T A	VIP1(bZIP)/col-VIP1-DAP-Seq(GSE60143)/Homer	0.0001	-11.31	0	758	0.0169	783.8	0.0145	motif file (matrix)	svg
402	C T A G C A T G C A T G T A C G A G T C G C A T A G C T C T A G A C G T A G T C G A C T A C T G A C T G A C T G T C G A	Zfp809(Zf)/ES-Zfp809-ChIP-Seq(GSE70799)/Homer	0.0001	-11.3	0	1052	0.0235	1114.9	0.0206	motif file (matrix)	svg
403	C A T G A C G T C T A G A C G T C A G T A C G T C T A G A G T C	PHA-4(Forkhead)/cElegans-Embryos-PHA4-ChIP-Seq(modEncode)/Homer	0.0001	-10.98	0	13330	0.2976	15621.3	0.2887	motif file (matrix)	svg
404	C A G T A G C T G A C T T G C A A G T C A G C T A C G T A C G T C G A T G A C T	AT3G52440(C2C2dof)/colamp-AT3G52440-DAP-Seq(GSE60143)/Homer	0.0001	-10.89	0	10505	0.2345	12247.7	0.2263	motif file (matrix)	svg
405	G T A C C A T G A G C T A G C T T C A G T G C A T G A C A G C T C G T A C G T A	WRKY33(WRKY)/col-WRKY33-DAP-Seq(GSE60143)/Homer	0.0001	-10.86	0	2536	0.0566	2826.6	0.0522	motif file (matrix)	svg
406	C A T G G T C A A G T C C G T A C T A G G A T C C G A T A C T G A C G T G T A C C G T A C G T A	bZIP69(bZIP)/col-bZIP69-DAP-Seq(GSE60143)/Homer	0.0001	-10.8	0.0001	500	0.0112	500.4	0.0092	motif file (matrix)	svg
407	C A G T T C A G G A T C A C T G A C G T C T A G A C T G A C T G G A C T C T A G	Egr1(Zf)/K562-Egr1-ChIP-Seq(GSE32465)/Homer	0.0001	-10.63	0.0001	2840	0.0634	3183	0.0588	motif file (matrix)	svg
408	C G A T T C G A G T A C A C T G A C G T T C A G G C A T T G C A G C T A G C A T C G T A A G T C C G T A G T A C C A T G	ANAC087(NAC)/col-ANAC087-DAP-Seq(GSE60143)/Homer	0.0001	-10.58	0.0001	733	0.0164	760.9	0.0141	motif file (matrix)	svg
409	C T A G A G T C A G C T A C T G C G T A C A G T C G T A C T G A T A G C T G A C	Unknown5/Drosophila-Promoters/Homer	0.0001	-10.58	0.0001	2116	0.0472	2342.1	0.0433	motif file (matrix)	svg
410	G T C A C G T A A C G T C G A T C G T A A C G T A C G T C T A G	LMI1(HB)/colamp-LMI1-DAP-Seq(GSE60143)/Homer	0.0001	-10.57	0.0001	2835	0.0633	3179	0.0587	motif file (matrix)	svg
411	A C T G A C G T C A T G A T C G A T C G T G A C A C T G A T C G A T C G T G C A C T G A C G T A	E2F3(E2F)/MEF-E2F3-ChIP-Seq(GSE71376)/Homer	0.0001	-10.55	0.0001	2308	0.0515	2565.8	0.0474	motif file (matrix)	svg
412	C A G T A C T G T C A G T G C A G C T A A T G C T C G A A T C G G T C A T G C A	ZNF189(Zf)/HEK293-ZNF189.GFP-ChIP-Seq(GSE58341)/Homer	0.0001	-10.54	0.0001	3260	0.0728	3675.6	0.0679	motif file (matrix)	svg
413	G A C T C G A T C T G A G T C A G A C T C G A T T C G A C G T A G C T A G C T A T G A C G T A C C G T A A C T G T G C A C G A T A C T G A C G T	Pitx1:Ebox(Homeobox,bHLH)/Hindlimb-Pitx1-ChIP-Seq(GSE41591)/Homer	0.0001	-10.5	0.0001	753	0.0168	783.2	0.0145	motif file (matrix)	svg
414	C T A G A G C T G A C T C A T G A G T C A G T C G T C A C A G T C T A G T C A G G T A C C T G A T C G A G A T C T G A C	Rfx2(HTH)/LoVo-RFX2-ChIP-Seq(GSE49402)/Homer	0.0001	-10.49	0.0001	280	0.0063	263.4	0.0049	motif file (matrix)	svg
415	G T A C G A T C C A G T A G T C A G T C A G T C T G C A G A T C C T G A A T G C G T C A A C G T	WT1(Zf)/Kidney-WT1-ChIP-Seq(GSE90016)/Homer	0.0001	-10.25	0.0001	2585	0.0577	2891.4	0.0534	motif file (matrix)	svg
416	C T A G C T G A A G T C G C T A C G A T A C T G G A C T G A T C G A T C C T G A C T A G C T G A T G A C G C T A C G A T T C A G G A C T G A T C G A T C T G A C	p53(p53)/Saos-p53-ChIP-Seq(GSE15780)/Homer	0.0001	-10.22	0.0001	405	0.009	399.4	0.0074	motif file (matrix)	svg
417	C T A G C T G A A G T C G C T A C G A T A C T G G A C T G A T C G A T C C T G A C T A G C T G A T G A C G C T A C G A T T C A G G A C T G A T C G A T C T G A C	p53(p53)/Saos-p53-ChIP-Seq/Homer	0.0001	-10.22	0.0001	405	0.009	399.4	0.0074	motif file (matrix)	svg
418	T C G A T G C A C A G T T C G A G A T C A G T C C G T A C G T A A C T G A G T C C G T A C G T A T C A G C G A T A G T C	AT5G25475(ABI3VP1)/col-AT5G25475-DAP-Seq(GSE60143)/Homer	0.0001	-10.21	0.0001	5495	0.1227	6310.9	0.1166	motif file (matrix)	svg
419	C G T A C G T A C G T A C G T A C G T A A C T G A C T G A G T C	dof42(C2C2dof)/col-dof42-DAP-Seq(GSE60143)/Homer	0.0001	-10.16	0.0001	2468	0.0551	2756.7	0.0509	motif file (matrix)	svg
420	T G A C G T C A A G T C G C T A C T A G A G T C C T G A C A T G A C T G C T A G T A C G T C A G	Zic2(Zf)/ESC-Zic2-ChIP-Seq(SRP197560)/Homer	0.0001	-10.11	0.0001	2421	0.054	2703	0.05	motif file (matrix)	svg
421	G C A T G C T A C G T A A G C T G C T A T G C A A G T C A C G T A C G T A C G T G C A T G C A T	At4g38000(C2C2dof)/col-At4g38000-DAP-Seq(GSE60143)/Homer	0.0001	-10.04	0.0001	5570	0.1243	6402.7	0.1183	motif file (matrix)	svg
422	C G A T C T G A A G T C A C G T A C G T T C A G G C A T C G A T G C T A G C T A C G T A A G T C C G T A G T C A A C T G	CUC1(NAC)/col-CUC1-DAP-Seq(GSE60143)/Homer	0.0001	-9.97	0.0001	1131	0.0252	1215.9	0.0225	motif file (matrix)	svg
423	C G A T T C G A G T A C A C G T A C G T T C A G G C A T G C A T G C T A C G T A C G T A A G T C C G T A T G C A C A T G	ANAC020(NAC)/col-ANAC020-DAP-Seq(GSE60143)/Homer	0.0001	-9.914	0.0001	1676	0.0374	1841.2	0.034	motif file (matrix)	svg
424	G T A C A G C T C T G A G T C A T G A C A C T G C T A G G T A C G A T C G A C T	MYB56(MYB)/colamp-MYB56-DAP-Seq(GSE60143)/Homer	0.0001	-9.776	0.0001	2827	0.0631	3180.8	0.0588	motif file (matrix)	svg
425	G C A T A C G T A G T C A T G C A G T C C T A G T A G C G T A C C T G A G C T A	DEL1(E2FDP)/colamp-DEL1-DAP-Seq(GSE60143)/Homer	0.0001	-9.659	0.0002	16	0.0004	6.9	0.0001	motif file (matrix)	svg
426	G C T A T C G A C G T A C T G A A C T G A C G T A G T C C G T A C G T A A G T C C T A G T G C A	WRKY42(WRKY)/colamp-WRKY42-DAP-Seq(GSE60143)/Homer	0.0001	-9.653	0.0002	1167	0.0261	1259.1	0.0233	motif file (matrix)	svg
427	A G C T A G C T T A G C A T C G A G T C A C T G A T G C A T C G T C G A C T G A T C G A C T G A	E2F(E2F)/Hela-CellCycle-Expression/Homer	0.0001	-9.641	0.0002	147	0.0033	127.1	0.0023	motif file (matrix)	svg
428	C T G A G A C T A C G T A G C T C T G A C G T A C G T A G A C T G T C A G A T C	AT2G20110(CPP)/colamp-AT2G20110-DAP-Seq(GSE60143)/Homer	0.0001	-9.613	0.0002	5905	0.1318	6807.3	0.1258	motif file (matrix)	svg
429	C G A T T C G A G A T C A C G T A C G T T C A G G C A T C T G A C G T A G C T A C G T A A G T C C G T A T G C A C A T G	ANAC050(NAC)/colamp-ANAC050-DAP-Seq(GSE60143)/Homer	0.0001	-9.603	0.0002	1536	0.0343	1683.6	0.0311	motif file (matrix)	svg
430	A T G C C G T A C G T A C G T A C G T A C G T A A C T G A C G T C G A T C T G A	dof43(C2C2dof)/colamp-dof43-DAP-Seq(GSE60143)/Homer	0.0001	-9.603	0.0002	6692	0.1494	7740.6	0.143	motif file (matrix)	svg
431	G C A T T A G C G T A C C A T G C T G A G C A T G C A T G C A T G A C T G C A T G A C T G T A C A C T G A T C G C G T A	LBD2(LOBAS2)/colamp-LBD2-DAP-Seq(GSE60143)/Homer	0.0001	-9.583	0.0002	692	0.0154	721.9	0.0133	motif file (matrix)	svg
432	C A T G C T G A G A T C C G T A A G T C A C T G G C A T A G T C C G A T G A T C G A C T A G C T	bHLH157(bHLH)/col-bHLH157-DAP-Seq(GSE60143)/Homer	0.0001	-9.447	0.0002	772	0.0172	812.1	0.015	motif file (matrix)	svg
433	C G A T C T G A G T A C A C G T A C G T T C A G C G T A C G T A G C T A G C A T G C A T A G T C C G T A G T C A C A T G	NST1(NAC)/colamp-NST1-DAP-Seq(GSE60143)/Homer	0.0001	-9.321	0.0002	2615	0.0584	2939.3	0.0543	motif file (matrix)	svg
434	G T A C T G A C A T G C A G T C A C T G G A T C A T C G G A T C	SUT1?/SacCer-Promoters/Homer	0.001	-9.209	0.0002	27329	0.6101	32549.9	0.6015	motif file (matrix)	svg
435	A T G C A C T G C G A T T C A G A T G C C G T A C T G A T G C A C T G A G A C T A C T G G T C A	ABF1/SacCer-Promoters/Homer	0.001	-9.184	0.0002	725	0.0162	761.2	0.0141	motif file (matrix)	svg
436	C G A T C T A G C T G A A T G C C T G A T C G A C G T A C T G A T C G A T A G C A G T C C G T A A C T G T C G A A T G C	Hand2(bHLH)/Mesoderm-Hand2-ChIP-Seq(GSE61475)/Homer	0.001	-8.942	0.0003	1989	0.0444	2215.3	0.0409	motif file (matrix)	svg
437	A T C G G A C T C G A T C G T A C G T A C A G T G A T C G A T C G A T C A G C T	Otx2(Homeobox)/EpiLC-Otx2-ChIP-Seq(GSE56098)/Homer	0.001	-8.751	0.0004	3608	0.0805	4112.8	0.076	motif file (matrix)	svg
438	C G T A G A C T G A C T C T G A C T G A C G T A G T A C A T G C T A C G C T A G	Unknown3/Arabidopsis-Promoters/Homer	0.001	-8.717	0.0004	453	0.0101	460.4	0.0085	motif file (matrix)	svg
439	C G A T C G T A A G T C A C G T A C G T T C A G C G T A C G T A G C A T G C A T G C A T A G T C C G T A G T C A A C T G	VND2(NAC)/col-VND2-DAP-Seq(GSE60143)/Homer	0.001	-8.714	0.0004	2592	0.0579	2921.9	0.054	motif file (matrix)	svg
440	A C T G A G T C C G A T A C T G A G T C C G A T A C T G A G T C C G A T A C T G A G T C C G A T	SeqBias: GCW-triplet	0.001	-8.679	0.0004	44781	0.9997	54075.5	0.9993	motif file (matrix)	svg
441	T A C G A T G C G A C T A C T G A G C T A G T C G T C A T G C A A C G T A G T C G C T A T G C A	Pknox1(Homeobox)/ES-Prep1-ChIP-Seq(GSE63282)/Homer	0.001	-8.552	0.0005	976	0.0218	1051.9	0.0194	motif file (matrix)	svg
442	C T G A C T A G C A T G C T A G A C T G A C T G G A T C A C T G A C T G C T A G T C A G A G T C	Klf15(Zf)/Liver-Klf15-ChIP-Seq(GSE166083)/Homer	0.001	-8.399	0.0005	5494	0.1227	6346	0.1173	motif file (matrix)	svg
443	G A T C G A T C G C T A C G T A A C G T C G T A C G T A A C G T C A G T C A T G	ATHB40(HB)/col-ATHB40-DAP-Seq(GSE60143)/Homer	0.001	-8.255	0.0006	3377	0.0754	3849.5	0.0711	motif file (matrix)	svg
444	T A C G T C G A C G T A C G T A C G T A C T G A A C T G A C G T C G T A T C G A	AT2G28810(C2C2dof)/colamp-AT2G28810-DAP-Seq(GSE60143)/Homer	0.001	-8.235	0.0006	10509	0.2346	12322.1	0.2277	motif file (matrix)	svg
445	A G T C A G T C C G T A C G T A A C G T C G T A C G T A A C G T	ATHB21(HB)/colamp-ATHB21-DAP-Seq(GSE60143)/Homer	0.001	-8.221	0.0006	1882	0.042	2100.4	0.0388	motif file (matrix)	svg
446	C G T A C G T A C G T A A G T C A G C T C T G A A C T G A C T G A G C T A G T C C G T A C T A G C T A G C T A G T G C A	RORa(NR)/Liver-Rora-ChIP-Seq(GSE101115)/Homer	0.001	-7.998	0.0008	568	0.0127	593.7	0.011	motif file (matrix)	svg
447	G C T A C G A T G C A T A C G T A G T C A T G C T A G C C A T G A T G C A T G C	TFDP1(E2F)/K562-TFDP1-ChIP-Seq(GSE105217)/Homer	0.001	-7.986	0.0008	883	0.0197	950.9	0.0176	motif file (matrix)	svg
448	G T C A A C G T C T A G G T C A C G T A G C A T C G T A C G T A G C A T C A G T A G T C C G T A C A G T C T A G C T G A	OCT:OCT(POU,Homeobox,IR1)/NPC-Brn2-ChIP-Seq(GSE35496)/Homer	0.001	-7.887	0.0009	61	0.0014	46.9	0.0009	motif file (matrix)	svg
449	T G A C C A T G A C G T A C G T A C T G C G T A A G T C A G C T G C A T T C G A	WRKY30(WRKY)/colamp-WRKY30-DAP-Seq(GSE60143)/Homer	0.001	-7.866	0.0009	854	0.0191	918.9	0.017	motif file (matrix)	svg
450	G T A C G C T A C G A T C A G T A G T C G C T A C G A T C G A T A G T C G C T A	WUS1(Homeobox)/colamp-WUS1-DAP-Seq(GSE60143)/Homer	0.001	-7.735	0.001	1988	0.0444	2230.8	0.0412	motif file (matrix)	svg
451	C T G A C T A G A T C G A G C T A C T G G A C T A G T C C T G A	Tbx5(T-box)/HL1-Tbx5.biotin-ChIP-Seq(GSE21529)/Homer	0.001	-7.672	0.0011	17975	0.4013	21300.5	0.3936	motif file (matrix)	svg
452	G C T A C G T A C G A T G A C T G C A T T G C A A G T C A G C T A C G T A C G T C G A T G A C T	DAG2(C2C2dof)/col-DAG2-DAP-Seq(GSE60143)/Homer	0.001	-7.666	0.0011	7720	0.1723	9009.8	0.1665	motif file (matrix)	svg
453	A C G T C G A T C A G T A C T G G T A C A G T C C G T A A T G C T C A G A C G T G T A C C T G A A C T G G A T C G T C A	bZIP44(bZIP)/colamp-bZIP44-DAP-Seq(GSE60143)/Homer	0.001	-7.578	0.0012	88	0.002	73.2	0.0014	motif file (matrix)	svg
454	G A T C G A T C G T C A C G T A A C G T T A C G C G T A A C G T G C A T C T A G	ATHB18(Homeobox)/colamp-ATHB18-DAP-Seq(GSE60143)/Homer	0.001	-7.324	0.0015	675	0.0151	719	0.0133	motif file (matrix)	svg
455	C G T A C T G A G A C T G T C A C G T A A C G T C G A T C G T A C G T A A C G T C A T G G C T A	HDG1(Homeobox)/col100-HDG1-DAP-Seq(GSE60143)/Homer	0.001	-7.313	0.0015	2178	0.0486	2458.7	0.0454	motif file (matrix)	svg
456	G A T C G T A C C T G A A G T C A G T C A C T G G C T A G T A C G T C A G C A T G C A T C G A T	DEAR2(AP2EREBP)/colamp-DEAR2-DAP-Seq(GSE60143)/Homer	0.001	-7.284	0.0016	2369	0.0529	2682.8	0.0496	motif file (matrix)	svg
457	G T A C C G T A C G T A A C G T C G T A C G T A A C G T C G A T	ATHB53(HB)/col-ATHB53-DAP-Seq(GSE60143)/Homer	0.001	-7.081	0.0019	1944	0.0434	2188.7	0.0404	motif file (matrix)	svg
458	G C A T G C A T C G A T C G T A C T G A C T A G A C T G C T A G G A T C G C T A G A C T G C A T G C A T G C A T G A C T	AT2G33550(Trihelix)/colamp-AT2G33550-DAP-Seq(GSE60143)/Homer	0.001	-7.032	0.002	8413	0.1878	9853.5	0.1821	motif file (matrix)	svg
459	C G T A C G A T C G A T G C A T C G A T T C A G A G T C A C T G C T A G A G T C A C G T C T G A	At5g08750(C3H)/col-At5g08750-DAP-Seq(GSE60143)/Homer	0.001	-7.03	0.002	1271	0.0284	1406.4	0.026	motif file (matrix)	svg
460	T C G A C A T G C A T G T A C G G T A C T C G A A G T C C A G T C T G A C G T A A G T C G A C T	ZNF264(Zf)/HEK293-ZNF264.GFP-ChIP-Seq(GSE58341)/Homer	0.001	-7.028	0.002	2588	0.0578	2943.5	0.0544	motif file (matrix)	svg
461	C G A T C G T A G T A C A C G T A C G T T C A G G C A T C A G T T A C G G T C A C G T A A G T C C G T A T G C A C A T G	NAC2(NAC)/colamp-NAC2-DAP-Seq(GSE60143)/Homer	0.001	-7.02	0.002	1873	0.0418	2106.7	0.0389	motif file (matrix)	svg
462	C T A G T C A G G A T C T G A C T C G A A C G T C T G A C G T A T G C A G C T A	caudal(Homeobox)/Drosophila-Embryos-ChIP-Chip(modEncode)/Homer	0.001	-6.954	0.0022	3092	0.069	3537.9	0.0654	motif file (matrix)	svg
463	A T C G T G C A G A T C C T A G A C G T A T C G C G T A A G T C T C A G A C T G T C A G G C T A	Knotted(Homeobox)/Corn-KN1-ChIP-Seq(GSE39161)/Homer	0.001	-6.953	0.0022	5961	0.1331	6934	0.1281	motif file (matrix)	svg
464	C G A T A G T C G T C A T G C A A G C T C G A T C T G A A C G T C G A T T C A G	HAT5(Homeobox)/colamp-HAT5-DAP-Seq(GSE60143)/Homer	0.001	-6.945	0.0022	523	0.0117	550.4	0.0102	motif file (matrix)	svg
465	A C G T G A C T T A G C C G T A C T G A C A T G C T A G G A C T G A T C C G T A	Nr5a2(NR)/Pancreas-LRH1-ChIP-Seq(GSE34295)/Homer	0.001	-6.944	0.0022	3074	0.0686	3516.2	0.065	motif file (matrix)	svg
466	A T G C G A T C C G T A C G T A A C G T A T G C C G T A A C G T C G A T C T A G A C T G G T A C	HAT1(Homeobox)/col-HAT1-DAP-Seq(GSE60143)/Homer	0.001	-6.933	0.0022	673	0.015	720.1	0.0133	motif file (matrix)	svg
467	G C A T A C T G C T A G A G T C A C T G A C T G A G T C A C G T	ERF105(AP2EREBP)/colamp-ERF105-DAP-Seq(GSE60143)/Homer	0.001	-6.931	0.0022	4349	0.0971	5022.3	0.0928	motif file (matrix)	svg
468	C G A T C G A T G C A T G A C T A C G T C G T A C G T A A C T G T A G C C G T A C G T A C G T A	AT5G60130(ABI3VP1)/col-AT5G60130-DAP-Seq(GSE60143)/Homer	0.001	-6.922	0.0022	8319	0.1857	9744.5	0.1801	motif file (matrix)	svg
469	A G T C C A G T T C A G A T G C A G T C C G A T C G T A G T C A G A T C G C A T	BOS1(MYB)/col-BOS1-DAP-Seq(GSE60143)/Homer	0.01	-6.805	0.0025	3289	0.0734	3772.8	0.0697	motif file (matrix)	svg
470	T A G C C A T G A G C T A C G T A C T G C G T A A G T C G A C T G C A T C T G A	AT3G42860(zfGRF)/col-AT3G42860-DAP-Seq(GSE60143)/Homer	0.01	-6.793	0.0025	757	0.0169	817	0.0151	motif file (matrix)	svg
471	C G T A C G T A C G T A C G T A C G T A A C T G A G C T C T A G G T A C G C T A	AT1G69570(C2C2dof)/col-AT1G69570-DAP-Seq(GSE60143)/Homer	0.01	-6.759	0.0026	5388	0.1203	6258.5	0.1157	motif file (matrix)	svg
472	G A C T C G T A C G A T A C G T G C A T C G T A A G T C A G T C A C T G G A C T C A G T C A G T	EMB1789(C3H)/col-EMB1789-DAP-Seq(GSE60143)/Homer	0.01	-6.748	0.0026	1369	0.0306	1523.5	0.0282	motif file (matrix)	svg
473	G C A T G C A T G C T A G C A T G A T C C G A T A C G T C G T A A C G T A G T C G A C T G C A T G C A T G C A T G C A T	At5g58900(MYBrelated)/colamp-At5g58900-DAP-Seq(GSE60143)/Homer	0.01	-6.745	0.0026	5599	0.125	6509.1	0.1203	motif file (matrix)	svg
474	A T G C A T C G A T G C A T C G A T G C A T C G A T G C A T C G A T G C A T C G	SeqBias: CG-repeat	0.01	-6.665	0.0028	5413	0.1208	6290.4	0.1162	motif file (matrix)	svg
475	G T C A C G T A A C G T A T C G C G T A A C G T A C G T C T A G	ATHB7(Homeobox)/col-ATHB7-DAP-Seq(GSE60143)/Homer	0.01	-6.627	0.0029	3147	0.0703	3608.5	0.0667	motif file (matrix)	svg
476	G C A T G C A T G A C T G C A T T A G C A T G C G A T C C A T G A G T C A G T C	DEL2(E2FDP)/col-DEL2-DAP-Seq(GSE60143)/Homer	0.01	-6.572	0.0031	1154	0.0258	1276.7	0.0236	motif file (matrix)	svg
477	C T G A C G A T C T A G C G T A C G A T C G A T C A G T C T G A G A C T C A T G C T A G A G T C	Hoxd9(Homeobox)/EB-Hoxd9.HA-ChIP-Seq(GSE142377)/Homer	0.01	-6.505	0.0033	1387	0.031	1547.4	0.0286	motif file (matrix)	svg
478	C T A G T A C G G A C T T G C A T G C A C G A T T A C G C T G A T C G A C T G A	Hoxa10(Homeobox)/ChickenMSG-Hoxa10.Flag-ChIP-Seq(GSE86088)/Homer	0.01	-6.49	0.0033	2300	0.0513	2614.7	0.0483	motif file (matrix)	svg
479	A T G C C A T G G C A T G A C T C T A G T C G A G T A C A G C T C G T A G C T A	WRKY75(WRKY)/col-WRKY75-DAP-Seq(GSE60143)/Homer	0.01	-6.453	0.0034	3145	0.0702	3609.7	0.0667	motif file (matrix)	svg
480	T C A G G T C A G C T A A G T C C G T A A T C G T C G A T C A G C G T A A C T G A C T G A C T G	ZNF768(Zf)/Rajj-ZNF768-ChIP-Seq(GSE111879)/Homer	0.01	-6.296	0.004	222	0.005	219.7	0.0041	motif file (matrix)	svg
481	C G A T A G T C C A T G G A C T A C G T C T A G C G T A G A T C G A C T C G A T G C A T G A C T	WRKY43(WRKY)/colamp-WRKY43-DAP-Seq(GSE60143)/Homer	0.01	-6.266	0.0041	1061	0.0237	1172.6	0.0217	motif file (matrix)	svg
482	A C G T G A C T A T G C G C T A C T G A C T A G A C T G G A C T A G T C C G T A	Nr5a2(NR)/mES-Nr5a2-ChIP-Seq(GSE19019)/Homer	0.01	-6.155	0.0046	2112	0.0471	2399.8	0.0443	motif file (matrix)	svg
483	T A G C T G A C C A T G C T G A C G T A C G T A G C T A G C A T G C A T G A C T G T A C A C T G A T C G C G T A C T A G	CDM1(C3H)/colamp-CDM1-DAP-Seq(GSE60143)/Homer	0.01	-6.15	0.0046	225	0.005	223.2	0.0041	motif file (matrix)	svg
484	C G A T C G T A A G T C A C G T A C G T T C A G G C A T C G T A G C T A G C T A C G T A A G T C C G T A G T C A A C T G	ANAC058(NAC)/col-ANAC058-DAP-Seq(GSE60143)/Homer	0.01	-6.144	0.0047	1522	0.034	1709.7	0.0316	motif file (matrix)	svg
485	C T G A G A C T G A T C C T G A A G T C G C A T A C G T G A C T G C T A G C A T	OBP1(C2C2dof)/col-OBP1-DAP-Seq(GSE60143)/Homer	0.01	-6.136	0.0047	13213	0.295	15630.3	0.2888	motif file (matrix)	svg
486	C G T A C G A T C G A T C G T A C T G A G T C A A G T C A G T C A C G T C G T A C T G A G C A T C G A T C G A T G C T A	AT1G72740(MYBrelated)/colamp-AT1G72740-DAP-Seq(GSE60143)/Homer	0.01	-6.126	0.0047	3752	0.0838	4333.4	0.0801	motif file (matrix)	svg
487	T A G C G C T A A C T G C G T A A C G T C G T A C G T A T A C G T C A G T C G A	Gata1(Zf)/K562-GATA1-ChIP-Seq(GSE18829)/Homer	0.01	-6.104	0.0048	2084	0.0465	2367.7	0.0438	motif file (matrix)	svg
488	T A C G C T G A C A T G G A T C G T A C G C A T T C A G T A C G A G C T G T C A G A T C G C A T T A C G C G T A C T A G G A T C G A T C C G A T A C T G T C A G	ZNF322(Zf)/HEK293-ZNF322.GFP-ChIP-Seq(GSE58341)/Homer	0.01	-6.089	0.0049	1457	0.0325	1634.9	0.0302	motif file (matrix)	svg
489	A C T G G T A C A G T C C G T A A G T C T A C G A C G T G T A C C G T A A C T G A G T C G C T A	bZIP42(bZIP)/colamp-bZIP42-DAP-Seq(GSE60143)/Homer	0.01	-6.083	0.0049	18	0.0004	10.7	0.0002	motif file (matrix)	svg
490	G C T A G C T A C G T A C G T A C T G A C T A G A C G T A G T C C G T A C T G A G T A C A C T G	WRKY65(WRKY)/colamp-WRKY65-DAP-Seq(GSE60143)/Homer	0.01	-6.075	0.0049	1486	0.0332	1668.7	0.0308	motif file (matrix)	svg
491	G T A C A C T G A C G T T C A G G C A T C G T A C G A T G C A T C G T A A G T C C G T A T G A C C A T G G A C T G C T A	ANAC083(NAC)/col-ANAC083-DAP-Seq(GSE60143)/Homer	0.01	-6.067	0.005	2040	0.0455	2316.1	0.0428	motif file (matrix)	svg
492	G C A T A C G T C G A T A G T C A G T C G C A T C G T A C G T A C G A T C G A T C G A T C T A G A C T G G C T A G C T A	AGL15(MADS)/col-AGL15-DAP-Seq(GSE60143)/Homer	0.01	-6.052	0.005	575	0.0128	616.4	0.0114	motif file (matrix)	svg
493	T C A G A C T G C A G T A G T C A G T C G T C A C G T A C G T A A C T G C A G T A G T C A G T C C T G A T G C A A G C T	dHNF4(NR)/Fly-HNF4-ChIP-Seq(GSE73675)/Homer	0.01	-6.044	0.005	146	0.0033	138.4	0.0026	motif file (matrix)	svg
494	C T A G T A G C A T G C C T A G A G T C A G T C C T A G G A C T G A C T G C T A	CRF10(AP2EREBP)/col100-CRF10-DAP-Seq(GSE60143)/Homer	0.01	-5.987	0.0053	3226	0.072	3714.1	0.0686	motif file (matrix)	svg
495	C T G A T C A G C A G T C T A G A C T G C T A G G A T C A T C G A C T G C T G A T C A G G A T C	Sp5(Zf)/mES-Sp5.Flag-ChIP-Seq(GSE72989)/Homer	0.01	-5.96	0.0055	4723	0.1054	5488.6	0.1014	motif file (matrix)	svg
496	A C G T C T A G C G T A A G T C G T A C A C G T A C G T A C G T G T C A G T A C T G A C G A C T	Nur77(NR)/K562-NR4A1-ChIP-Seq(GSE31363)/Homer	0.01	-5.954	0.0055	723	0.0161	786	0.0145	motif file (matrix)	svg
497	T A G C C G A T A C G T A G C T A G C T A G T C A T G C A G T C A C T G A T G C A T G C G C T A	E2F7(E2F)/Hela-E2F7-ChIP-Seq(GSE32673)/Homer	0.01	-5.927	0.0056	385	0.0086	402.4	0.0074	motif file (matrix)	svg
498	G A T C G C A T A G T C A G C T G A T C A G C T G A T C G A C T G A T C G A C T A G T C A C G T G A T C A G C T G A T C	GAGA-repeat/SacCer-Promoters/Homer	0.01	-5.906	0.0057	18798	0.4197	22358.6	0.4132	motif file (matrix)	svg
499	C T A G C T A G T C G A C G T A A T G C C G T A A T C G T C G A T A C G G C A T A C T G C A G T T A G C G A T C G A C T	MRE(NR)/Neuro2A-NR3C2-ChIPnexus(GSE115417)/Homer	0.01	-5.865	0.006	6271	0.14	7332.8	0.1355	motif file (matrix)	svg
500	C T G A T A C G G C A T C T A G A T G C G A T C C G A T A C T G C T A G G A T C C T G A A T G C	MYRF(MYRF)/CFPAC1-MYRF-ChIP-Seq(GSE145627)/Homer	0.01	-5.853	0.006	2594	0.0579	2971.6	0.0549	motif file (matrix)	svg
501	C G A T C T G A C G T A A G C T A G T C T G C A C T G A A C G T A G C T G C T A	Pax7(Paired,Homeobox)/Myoblast-Pax7-ChIP-Seq(GSE25064)/Homer	0.01	-5.692	0.0071	339	0.0076	352.8	0.0065	motif file (matrix)	svg
502	G A C T G C A T C T G A G T C A A G T C G A T C T C G A A G C T C T A G T C A G C G A T G A C T C G T A C T G A C A G T	GT1(Trihelix)/col-GT1-DAP-Seq(GSE60143)/Homer	0.01	-5.596	0.0078	30	0.0007	21.2	0.0004	motif file (matrix)	svg
503	C T G A C T G A C A T G A T C G A G C T A T C G G A C T C A T G C T G A G T C A	Tbr1(T-box)/Cortex-Tbr1-ChIP-Seq(GSE71384)/Homer	0.01	-5.572	0.0079	5914	0.132	6915	0.1278	motif file (matrix)	svg
504	A C T G C T A G G A T C C G T A C T A G A G T C T G C A G A C T C G T A A C G T T C A G A G T C A C G T C T G A A G T C A G T C G A T C C G T A T C A G T A C G	EBNA1(EBV-virus)/Raji-EBNA1-ChIP-Seq(GSE30709)/Homer	0.01	-5.566	0.008	63	0.0014	53	0.001	motif file (matrix)	svg
505	G T A C A C G T A C G T A T C G C A G T C G A T A T C G G C T A T G C A T A G C C G T A G T C A C A T G A G C T G C T A	ANAC013(NAC)/col-ANAC013-DAP-Seq(GSE60143)/Homer	0.01	-5.554	0.008	1157	0.0258	1292.7	0.0239	motif file (matrix)	svg
506	T C A G C A G T T C A G T C A G A G T C A C T G G T A C G A T C T G C A A G C T G A T C C G A T C T G A A C T G A G T C T C A G A C T G G T C A A G T C T C G A	CTCF(Zf)/WholeFly-dCTCF-ChIP-seq(GSE175402)/Homer	0.01	-5.493	0.0085	179	0.004	176.5	0.0033	motif file (matrix)	svg
507	C T G A C G T A C G T A G C T A C T G A A C G T G T C A A G T C A G T C C T G A G T C A G C T A	Unknown4/Drosophila-Promoters/Homer	0.01	-5.476	0.0087	452	0.0101	481.5	0.0089	motif file (matrix)	svg
508	C G A T T C G A G A T C A C G T A C G T T C A G G C T A C G A T C G T A C G T A C G T A A T G C C G T A T G C A C T A G	ANAC028(NAC)/col-ANAC028-DAP-Seq(GSE60143)/Homer	0.01	-5.472	0.0087	1971	0.044	2245.2	0.0415	motif file (matrix)	svg
509	T C G A T G A C G C A T A G C T C A G T G A T C G C T A G A T C G A C T A C G T G C A T A G T C	PRDM1(Zf)/Hela-PRDM1-ChIP-Seq(GSE31477)/Homer	0.01	-5.458	0.0088	2271	0.0507	2598.6	0.048	motif file (matrix)	svg
510	C G T A C G A T C G T A C G A T C A T G A C T G C G A T A G T C A T C G T C A G G A C T A C T G	At1g36060(AP2EREBP)/colamp-At1g36060-DAP-Seq(GSE60143)/Homer	0.01	-5.384	0.0094	1397	0.0312	1574.3	0.0291	motif file (matrix)	svg
511	T C G A G T A C T C G A T C G A C A T G A T G C A C G T A C T G A C T G A G T C C G T A C T A G A G T C A T C G A G T C	Unknown3/Drosophila-Promoters/Homer	0.01	-5.327	0.01	327	0.0073	341.9	0.0063	motif file (matrix)	svg
512	A C T G C G T A A C T G A T G C T G A C G A T C A T C G T G C A A C T G A G T C	ZNF519(Zf)/HEK293-ZNF519.GFP-ChIP-Seq(GSE58341)/Homer	0.01	-5.301	0.0102	1032	0.023	1151	0.0213	motif file (matrix)	svg
513	C A G T G A C T C G T A G C T A G T A C G A T C G T A C G A C T A G C T A C G T T G A C C G T A C A G T A C G T A T G C	ZNF652/HepG2-ZNF652.Flag-ChIP-Seq(Encode)/Homer	0.01	-5.27	0.0105	961	0.0215	1068.4	0.0197	motif file (matrix)	svg
514	A C G T T A C G G A T C A C T G A C G T C T A G A C T G A C T G G A T C C T A G C A T G C T A G	Egr2(Zf)/Thymocytes-Egr2-ChIP-Seq(GSE34254)/Homer	0.01	-5.205	0.0112	706	0.0158	774.8	0.0143	motif file (matrix)	svg
515	G A C T G C T A T G C A A G T C A C G T A C G T A C G T C G A T A C G T T A C G	At3g45610(C2C2dof)/col-At3g45610-DAP-Seq(GSE60143)/Homer	0.01	-5.202	0.0112	7516	0.1678	8838.1	0.1633	motif file (matrix)	svg
516	A G T C A T C G C T A G A G C T G A C T C T A G A G T C A G T C G C T A C A G T T C A G T C A G G A T C C T G A T C G A G A T C	RFX(HTH)/K562-RFX3-ChIP-Seq(SRA012198)/Homer	0.01	-5.183	0.0114	233	0.0052	237.5	0.0044	motif file (matrix)	svg
517	A T G C C A T G A C G T A C G T A C T G C G T A A G T C G A C T G C A T C G A T	WRKY71(WRKY)/col-WRKY71-DAP-Seq(GSE60143)/Homer	0.01	-5.183	0.0114	2449	0.0547	2813.6	0.052	motif file (matrix)	svg
518	C G A T C G T A G T A C A C G T A C G T T C A G G C A T C A G T T A C G G T C A C G T A A G T C C G T A T G C A C A T G	ANAC053(NAC)/colamp-ANAC053-DAP-Seq(GSE60143)/Homer	0.01	-5.14	0.0119	1423	0.0318	1608.4	0.0297	motif file (matrix)	svg
519	C G T A C G T A C G T A C T G A C T A G A C G T C T A G G T C A	CDF3(C2C2dof)/colamp-CDF3-DAP-Seq(GSE60143)/Homer	0.01	-5.091	0.0124	7840	0.175	9229.1	0.1706	motif file (matrix)	svg
520	G T A C A C G T A C G T T C A G G C T A C G T A C G A T G C A T G C A T A G T C C G T A G T C A C A T G G A C T G C T A	ANAC070(NAC)/colamp-ANAC070-DAP-Seq(GSE60143)/Homer	0.01	-5.072	0.0127	3400	0.0759	3940.1	0.0728	motif file (matrix)	svg
521	T A G C C A T G G A C T G A C T T C A G G T C A G A T C G A C T G C A T G C T A	WRKY15(WRKY)/col-WRKY15-DAP-Seq(GSE60143)/Homer	0.01	-4.93	0.0145	3220	0.0719	3730.9	0.0689	motif file (matrix)	svg
522	C T G A C T A G T C G A C G T A A T G C C G T A A T C G C G A T T A G C G C A T A T C G G C A T A G C T G A T C G A C T A G C T	ARE(NR)/LNCAP-AR-ChIP-Seq(GSE27824)/Homer	0.01	-4.925	0.0146	922	0.0206	1027.2	0.019	motif file (matrix)	svg
523	T G A C C T A G A C T G T A G C C G A T A C T G A T G C C A T G A T C G A T C G A T C G T A G C C T G A T A G C G C T A A C T G C G T A A G C T C G T A C T G A	GATA:SCL(Zf,bHLH)/Ter119-SCL-ChIP-Seq(GSE18720)/Homer	0.01	-4.906	0.0149	418	0.0093	447.3	0.0083	motif file (matrix)	svg
524	A G T C A C G T A C G T T C A G G C T A C G T A G C T A G C A T C G A T A G T C C G T A G T C A A C T G G A C T G C T A	SMB(NAC)/colamp-SMB-DAP-Seq(GSE60143)/Homer	0.01	-4.854	0.0156	2589	0.0578	2985.6	0.0552	motif file (matrix)	svg
525	C G A T T A C G G A T C G C T A T C A G G A C T C G A T G T A C G A T C G T C A T C G A T G A C C G T A C T A G G A C T C T A G C T A G G T A C A G T C C G T A	CTCF-SatelliteElement(Zf?)/CD4+-CTCF-ChIP-Seq(Barski_et_al.)/Homer	0.01	-4.843	0.0157	66	0.0015	58.9	0.0011	motif file (matrix)	svg
526	T C G A C T G A C G T A C G T A C G T A C T G A A C T G A C G T C T G A C T G A	AT5G63260(C3H)/col-AT5G63260-DAP-Seq(GSE60143)/Homer	0.01	-4.802	0.0164	10679	0.2384	12640.1	0.2336	motif file (matrix)	svg
527	C T G A G A C T C A T G C T A G A G T C A C T G A C T G A G T C A C T G T C A G	ERF11(AP2EREBP)/col-ERF11-DAP-Seq(GSE60143)/Homer	0.01	-4.716	0.0178	2336	0.0521	2689.5	0.0497	motif file (matrix)	svg
528	C G A T C T G A C G T A C A G T A G T C G A T C G A T C A C T G	Pitx1(Homeobox)/Chicken-Pitx1-ChIP-Seq(GSE38910)/Homer	0.01	-4.694	0.0182	21032	0.4695	25106.5	0.464	motif file (matrix)	svg
529	A C G T A T G C A C G T A C G T A G C T A G T C A G C T A G C T A G C T A G C T A G C T	hTCT(CPE)	0.01	-4.669	0.0186	10447	0.2332	12367.1	0.2285	motif file (matrix)	svg
530	G C T A T G A C T G C A A T G C A C T G A G T C A C G T A G T C A G T C G C A T	MYB88(MYB)/col-MYB88-DAP-Seq(GSE60143)/Homer	0.01	-4.607	0.0198	7443	0.1662	8771	0.1621	motif file (matrix)	svg
