# Supplementary material for: SFPQ-TFE3 reciprocally regulates mTORC1 and induces lineage plasticity in a mouse model of renal tumorigenesis
Source: Nat Commun. 2025 Oct 3;16:8822. doi: 10.1038/s41467-025-63885-2 (PMC12494988; doi:10.1038/s41467-025-63885-2)
Supplement: Supplementary file 10 — Supplementary Dataset 8 [file 41467_2025_63885_MOESM10_ESM.xlsx]

## Sheet: Supplementary Data 8
Homer de novo Motif Results (PSF6_8_12_vs_PSF6_Input/)
Non-redundant Motif File of Results
Known Motif Enrichment Results
Gene Ontology Enrichment Results
If Homer is having trouble matching a motif to a known motif, try copy/pasting the matrix file into STAMP
More information on motif finding results: HOMER | Description of Results | Tips
Total target sequences = 44796
Total background sequences = 54105
* - possible false positive
Rank	Motif	P-value	log P-pvalue	% of Targets	% of Background	STD(Bg STD)	Best Match/Details	Motif File
1	C G A T A T C G C G T A T A C G A G C T A G T C C G T A A G T C T C G A A C G T A T C G T A C G	1e-2906	-6694	0.2178	0.0558	53.9bp (63.3bp)	AP-1(bZIP)/ThioMac-PU.1-ChIP-Seq(GSE21512)/Homer(0.969)	motif file (matrix)
							More Information | Similar Motifs Found
2	T C A G A G C T T G A C G C T A A C G T T A C G C G A T A C T G T C G A A G T C	1e-2023	-4659	0.3416	0.1563	53.7bp (62.0bp)	USF1/MA0093.4/Jaspar(0.986)	motif file (matrix)
							More Information | Similar Motifs Found
3	G T A C C G A T C T A G T G A C A C G T T C A G T C G A A G T C	1e-363	-837.3	0.2518	0.1748	56.2bp (61.6bp)	tj/MA2288.1/Jaspar(0.843)	motif file (matrix)
							More Information | Similar Motifs Found
4	G T C A A C G T C T A G A G C T C A T G C T A G A G C T G A C T G C A T T C A G	1e-262	-604.3	0.0724	0.0375	54.6bp (60.3bp)	RUNX1(Runt)/Jurkat-RUNX1-ChIP-Seq(GSE29180)/Homer(0.973)	motif file (matrix)
							More Information | Similar Motifs Found
5	C T G A A G C T A C G T A C G T A G T C A G T C A C G T A T C G	1e-239	-551.2	0.2171	0.1575	56.1bp (60.0bp)	EWS:ERG-fusion(ETS)/CADO_ES1-EWS:ERG-ChIP-Seq(SRA014231)/Homer(0.960)	motif file (matrix)
							More Information | Similar Motifs Found
6	T A C G A C G T C A T G C G T A A G T C G T A C C T G A T G A C	1e-220	-508.4	0.0987	0.0599	55.7bp (60.7bp)	RTG3/Literature(Harbison)/Yeast(0.905)	motif file (matrix)
							More Information | Similar Motifs Found
7	A G T C C G A T C T A G A C G T A C G T A G T C A C G T A G T C C T A G A C G T A C T G C T G A	1e-216	-497.9	0.0151	0.0034	50.7bp (60.5bp)	ZNF677/MA2101.1/Jaspar(0.732)	motif file (matrix)
							More Information | Similar Motifs Found
8	A G T C T C G A T A G C A C T G G T C A A C T G T A C G C A G T	1e-214	-494.2	0.1325	0.0878	55.8bp (64.6bp)	Zfp541(Zf)/Sperm-Zfp541-ChIP-Seq(GSE163916)/Homer(0.920)	motif file (matrix)
							More Information | Similar Motifs Found
9	G A C T C T G A C T A G A C G T T A C G T C G A T C A G A G C T C T G A T C G A A C T G G C A T	1e-206	-476.1	0.0155	0.0037	49.8bp (56.9bp)	STZ(C2H2)/colamp-STZ-DAP-Seq(GSE60143)/Homer(0.677)	motif file (matrix)
							More Information | Similar Motifs Found
10	C T A G C A T G T C A G C T G A G C T A C G A T A G C T A G C T A G T C G T A C G A T C G A C T	1e-203	-469	0.022	0.007	56.0bp (54.5bp)	NFkB2-p52(RHD)/U266-NFKB2-ChIP-seq(GSE230466)/Homer(0.958)	motif file (matrix)
							More Information | Similar Motifs Found
11	T A G C C G T A A C G T T A G C G C A T A C T G C T G A A C G T	1e-139	-320.8	0.064	0.0389	54.1bp (60.6bp)	GATA19(C2C2gata)/colamp-GATA19-DAP-Seq(GSE60143)/Homer(0.823)	motif file (matrix)
							More Information | Similar Motifs Found
12	C T A G A C G T C T A G C T A G T C A G C G T A C T A G C T A G A G C T T G C A C T G A A G C T	1e-121	-280.2	0.0111	0.0031	52.9bp (59.6bp)	SP5/MA1965.2/Jaspar(0.715)	motif file (matrix)
							More Information | Similar Motifs Found
13	C G T A C G T A C G T A C G T A A G T C A T G C C G T A A G C T A G T C C G T A	1e-116	-269.2	0.0131	0.0043	52.9bp (57.6bp)	PABPC3(RRM)/Homo_sapiens-RNCMPT00153-PBM/HughesRNA(0.730)	motif file (matrix)
							More Information | Similar Motifs Found
14	G A T C A C G T C A G T C T A G G T C A C G T A C A G T A C G T C T A G A G C T G T C A C T A G	1e-103	-239.3	0.0071	0.0016	52.0bp (62.4bp)	odr-7/MA2149.1/Jaspar(0.702)	motif file (matrix)
							More Information | Similar Motifs Found
15	G T C A C G A T A G C T T A C G A G C T C A T G G T C A T C G A T C G A A G T C	1e-100	-232.1	0.0168	0.0069	56.8bp (57.9bp)	CEBP(bZIP)/ThioMac-CEBPb-ChIP-Seq(GSE21512)/Homer(0.760)	motif file (matrix)
							More Information | Similar Motifs Found
16	C A G T A C G T C G A T G C A T C G T A C G T A T G C A T C G A	1e-94	-218.4	0.1023	0.0752	56.2bp (57.8bp)	Unknown6/Drosophila-Promoters/Homer(0.870)	motif file (matrix)
							More Information | Similar Motifs Found
17	A C T G C G T A A G T C A G T C A C G T A T G C A C G T C A T G A G T C G T A C C G A T C G T A	1e-77	-178.9	0.002	0.0001	52.6bp (57.4bp)	EAR2(NR)/K562-NR2F6-ChIP-Seq(Encode)/Homer(0.667)	motif file (matrix)
							More Information | Similar Motifs Found
18	A G T C A G T C C G T A C T A G A C T G A C G T C G T A A C G T A C G T A C T G C G A T A G T C	1e-76	-176	0.0016	0.0001	56.3bp (53.7bp)	Prdm15/MA1616.2/Jaspar(0.685)	motif file (matrix)
							More Information | Similar Motifs Found
19	C T A G A C T G C T G A G T C A T C A G A T C G A C T G G T A C T A G C A G T C	1e-75	-174	0.0196	0.0098	57.3bp (57.0bp)	OsTCP7/MA2346.1/Jaspar(0.770)	motif file (matrix)
							More Information | Similar Motifs Found
20	T C A G C A G T C A G T C G A T A G T C A G T C G A T C G T A C A G T C C G T A A C G T C T A G	1e-72	-166.7	0.0078	0.0025	50.1bp (57.9bp)	Su(H)/MA0085.2/Jaspar(0.707)	motif file (matrix)
							More Information | Similar Motifs Found
21	A T G C A C T G A C G T A C G T A C G T A C G T A T C G A G T C	1e-67	-155.3	0.0531	0.0367	56.3bp (58.5bp)	Pp_0229(RRM)/Physcomitrella_patens-RNCMPT00229-PBM/HughesRNA(0.735)	motif file (matrix)
							More Information | Similar Motifs Found
22	A T C G A C T G A C T G C G T A C T G A A G T C A C G T C G T A A G C T C G T A	1e-52	-121.5	0.0046	0.0013	53.0bp (60.1bp)	POL013.1_MED-1/Jaspar(0.686)	motif file (matrix)
							More Information | Similar Motifs Found
23	A G T C T G C A A G C T C T A G A T G C A C G T A C T G A G T C G A T C G A C T C A G T A T G C	1e-48	-111.4	0.0066	0.0024	52.4bp (55.5bp)	ZNF549/MA1728.2/Jaspar(0.701)	motif file (matrix)
							More Information | Similar Motifs Found
24	C A T G C G T A C G T A A G C T A T C G C G T A A C G T G T A C G T C A G C T A C G A T C G A T	1e-45	-105.5	0.0011	0.0001	56.1bp (43.9bp)	TARDBP(RRM)/Homo_sapiens-RNCMPT00076-PBM/HughesRNA(0.718)	motif file (matrix)
							More Information | Similar Motifs Found
25	A C T G A C T G C T A G C G T A A G T C C G T A A G T C C G T A C G T A C G T A C G T A C G T A	1e-45	-104.8	0.001	0.0001	48.5bp (33.5bp)	NDT80/MA0343.2/Jaspar(0.754)	motif file (matrix)
							More Information | Similar Motifs Found
26	C G T A C T A G G T C A A T C G A C T G A C G T A G T C A T C G A G T C A C G T	1e-45	-104.1	0.0032	0.0008	51.6bp (51.7bp)	PB0053.1_Rara_1/Jaspar(0.631)	motif file (matrix)
							More Information | Similar Motifs Found
27	C G A T C G A T A G T C A G T C A C T G G A T C C G T A A C T G A C G T C G A T	1e-39	-90.64	0.001	0.0001	49.3bp (33.4bp)	RDR1/MA0360.2/Jaspar(0.811)	motif file (matrix)
							More Information | Similar Motifs Found
28	A G T C C G T A C G T A A C T G A C G T C G T A A G T C A G T C A G T C C G T A	1e-38	-89.19	0.0025	0.0005	49.7bp (59.6bp)	NCU02182/MA1434.1/Jaspar(0.728)	motif file (matrix)
							More Information | Similar Motifs Found
29	A G T C A G T C A C G T A C G T C T G A C G T A A C T G G T C A A C T G A C G T	1e-34	-79.71	0.0022	0.0005	55.8bp (50.6bp)	nsy-7/MA2147.1/Jaspar(0.754)	motif file (matrix)
							More Information | Similar Motifs Found
30	C G T A A C T G A G T C A G T C T C G A C T A G A C T G A C G T C T A G A C G T C G T A A G T C	1e-33	-77.91	0.0012	0.0001	46.4bp (23.6bp)	sna/dmmpmm(Bergman)/fly(0.696)	motif file (matrix)
							More Information | Similar Motifs Found
31	A C T G A G T C A C T G A G T C A C T G A G T C A C T G A G T C A C T G A G T C A C T G A G T C	1e-22	-50.79	0.0142	0.0094	54.7bp (70.6bp)	SeqBias: CG-repeat(0.908)	motif file (matrix)
							More Information | Similar Motifs Found
