# Supplementary material for: SFPQ-TFE3 reciprocally regulates mTORC1 and induces lineage plasticity in a mouse model of renal tumorigenesis
Source: Nat Commun. 2025 Oct 3;16:8822. doi: 10.1038/s41467-025-63885-2 (PMC12494988; doi:10.1038/s41467-025-63885-2)
Supplement: Supplementary file 11 — Supplementary Dataset 9 [file 41467_2025_63885_MOESM11_ESM.xlsx]

## Sheet: Supplementary Data 9
Homer Known Motif Enrichment Results (PSF6_9_9_vs_PSF6_Input)
Homer de novo Motif Results
Gene Ontology Enrichment Results
Known Motif Enrichment Results (txt file)
Total Target Sequences = 28170, Total Background Sequences = 69631
Rank	Motif	Name	P-value	log P-pvalue	q-value (Benjamini)	# Target Sequences with Motif	% of Targets Sequences with Motif	# Background Sequences with Motif	% of Background Sequences with Motif	Motif File	SVG
1	C T A G T C G A A C G T A C T G C G T A A T G C A C G T G T A C C G T A A G C T G A T C G T A C	Atf3(bZIP)/GBM-ATF3-ChIP-Seq(GSE33912)/Homer	1e-3044	-7011	0	7899	0.2804	4024.7	0.0578	motif file (matrix)	svg
2	A C T G C A T G T C G A A C G T A C T G C G T A A T C G A C G T G T A C C G T A G A C T A G T C	Fos(bZIP)/TSC-Fos-ChIP-Seq(GSE110950)/Homer	1e-2972	-6844	0	7288	0.2587	3457	0.0497	motif file (matrix)	svg
3	C A T G C T A G T C G A A C G T A C T G C G T A T A G C C G A T T G A C C G T A A G C T G A T C	Fra2(bZIP)/Striatum-Fra2-ChIP-Seq(GSE43429)/Homer	1e-2963	-6823	0	6583	0.2337	2752.8	0.0396	motif file (matrix)	svg
4	A C T G C T A G T C G A C G A T C A T G G C T A A T C G C G A T G T A C G C T A A G C T G T A C	Fra1(bZIP)/BT549-Fra1-ChIP-Seq(GSE46166)/Homer	1e-2955	-6805	0	7043	0.25	3221.5	0.0463	motif file (matrix)	svg
5	T C G A A C G T C A T G G C T A T A G C C G A T G T A C G C T A A C G T A T G C	AP-1(bZIP)/ThioMac-PU.1-ChIP-Seq(GSE21512)/Homer	1e-2915	-6713	0	8312	0.295	4694.8	0.0675	motif file (matrix)	svg
6	C A G T T G C A A C G T A C T G C G T A A T C G C G A T T G A C C G T A A C G T	BATF(bZIP)/Th17-BATF-ChIP-Seq(GSE39756)/Homer	1e-2854	-6572	0	7588	0.2693	3944.9	0.0567	motif file (matrix)	svg
7	C T A G T C G A G C A T C A T G G C T A T A G C C G A T G T A C C T G A A G C T	JunB(bZIP)/DendriticCells-Junb-ChIP-Seq(GSE36099)/Homer	1e-2774	-6388	0	6952	0.2468	3356.7	0.0482	motif file (matrix)	svg
8	C T A G T C G A C G A T A C T G C G T A T A C G A G C T T G A C G C T A A C G T G A T C T A G C	Fosl2(bZIP)/3T3L1-Fosl2-ChIP-Seq(GSE56872)/Homer	1e-2549	-5870	0	5210	0.1849	1917.6	0.0276	motif file (matrix)	svg
9	C T A G T C G A A C G T A C T G C G T A T A G C C G A T G T A C C G T A A G C T G A T C G T A C	Jun-AP1(bZIP)/K562-cJun-ChIP-Seq(GSE31477)/Homer	1e-2267	-5222	0	4265	0.1514	1382.2	0.0199	motif file (matrix)	svg
10	T C A G A G C T A T G C C G T A A G C T T C A G C A G T A C T G C T G A A G T C	MITF(bHLH)/MastCells-MITF-ChIP-Seq(GSE48085)/Homer	1e-1889	-4350	0	8511	0.3021	7028.7	0.101	motif file (matrix)	svg
11	C T A G C A G T T G A C C G T A G A T C T C A G G A C T C A T G	BMAL1(bHLH)/Liver-Bmal1-ChIP-Seq(GSE39860)/Homer	1e-1438	-3312	0	12042	0.4274	14720.8	0.2116	motif file (matrix)	svg
12	A G C T A G T C C G T A A G T C C T A G A C G T A C T G T C A G C G A T C A T G	PIF5ox(bHLH)/Arabidopsis-PIF5ox-ChIP-Seq(GSE35062)/Homer	1e-1374	-3165	0	8243	0.2926	8106.3	0.1165	motif file (matrix)	svg
13	C G T A A T C G A T G C T A G C C T G A A G T C T C A G G C A T T C A G T C A G	PIF4(bHLH)/Seedling-PIF4-ChIP-Seq(GSE35315)/Homer	1e-1349	-3107	0	9520	0.3379	10384.2	0.1493	motif file (matrix)	svg
14	C G A T A C T G A G C T T G A C C T G A A G T C C T A G G C A T A T C G C G T A	SPCH(bHLH)/Seedling-SPCH-ChIP-Seq(GSE57497)/Homer	1e-1344	-3095	0	7908	0.2807	7657.1	0.1101	motif file (matrix)	svg
15	C G A T T A C G T G A C G A C T C A T G C G T A T A C G A C G T G T A C C T G A	Bach2(bZIP)/OCILy7-Bach2-ChIP-Seq(GSE44420)/Homer	1e-1128	-2599	0	2723	0.0966	1176.9	0.0169	motif file (matrix)	svg
16	C G T A C G T A C T G A C A G T T A G C C G T A G A T C C T A G G C A T C A T G G T A C G A C T	BIM2(bHLH)/col-BIM2-DAP-Seq(GSE60143)/Homer	1e-1095	-2524	0	6959	0.247	6943.2	0.0998	motif file (matrix)	svg
17	T A C G T C A G A G C T A T G C C G T A A G T C T C A G A C G T A C T G T C G A	USF1(bHLH)/GM12878-Usf1-ChIP-Seq(GSE32465)/Homer	1e-957	-2206	0	4351	0.1544	3403.5	0.0489	motif file (matrix)	svg
18	C G A T T G C A G T A C C G T A A G T C C T A G G A C T C A T G	NPAS(bHLH)/Liver-NPAS-ChIP-Seq(GSE39860)/Homer	1e-933	-2150	0	9850	0.3496	12849.3	0.1847	motif file (matrix)	svg
19	C A T G T G A C C G T A A G T C T A C G G C A T A C T G G T C A A T G C A G T C	bHLHE41(bHLH)/proB-Bhlhe41-ChIP-Seq(GSE93764)/Homer	1e-848	-1953	0	7293	0.2589	8488.4	0.122	motif file (matrix)	svg
20	C T A G G C A T G A T C C G T A A G T C T C A G G A C T C T A G	CLOCK(bHLH)/Liver-Clock-ChIP-Seq(GSE39860)/Homer	1e-820	-1890	0	4523	0.1605	4027.1	0.0579	motif file (matrix)	svg
21	A C T G T G A C G T A C C G T A A G T C T A C G A C G T A C T G G T C A A G T C	NPAS2(bHLH)/Liver-NPAS2-ChIP-Seq(GSE39860)/Homer	1e-806	-1856	0	7937	0.2817	9856.4	0.1417	motif file (matrix)	svg
22	T C A G A C G T A G T C T C G A A G T C T C A G G C A T C T A G C T A G A G C T	Usf2(bHLH)/C2C12-Usf2-ChIP-Seq(GSE36030)/Homer	1e-711	-1638	0	3662	0.13	3090	0.0444	motif file (matrix)	svg
23	G T A C T C G A A G T C T C A G A G C T T C A G G A T C A T G C	IBL1(bHLH)/Seedling-IBL1-ChIP-Seq(GSE51120)/Homer	1e-709	-1634	0	9669	0.3432	13756.4	0.1977	motif file (matrix)	svg
24	A C G T T A G C T G C A G A T C T C A G A C G T A C T G T G C A G A T C G A T C	Cbf1(bHLH)/Yeast-Cbf1-ChIP-Seq(GSE29506)/Homer	1e-674	-1553	0	2686	0.0953	1863.6	0.0268	motif file (matrix)	svg
25	C T G A T C A G G T A C T G C A A G T C C G T A A G T C A C T G A C G T A C T G	MNT(bHLH)/HepG2-MNT-ChIP-Seq(Encode)/Homer	1e-665	-1532	0	6551	0.2325	8010.6	0.1151	motif file (matrix)	svg
26	T C G A T G A C A G T C C G T A A G T C C T A G A C G T A C T G A C T G A G C T A G T C G C A T	Max(bHLH)/K562-Max-ChIP-Seq(GSE31477)/Homer	1e-573	-1321	0	4632	0.1644	5079	0.073	motif file (matrix)	svg
27	T A C G T C G A T A G C A G T C C G T A A G T C C T A G G C A T A C T G A T C G	n-Myc(bHLH)/mES-nMyc-ChIP-Seq(GSE11431)/Homer	1e-554	-1277	0	4710	0.1672	5293.9	0.0761	motif file (matrix)	svg
28	T C G A T A G C T G A C C T G A A G T C A C T G G A C T C A T G	c-Myc(bHLH)/LNCAP-cMyc-ChIP-Seq(Unpublished)/Homer	1e-460	-1061	0	3026	0.1074	2931.3	0.0421	motif file (matrix)	svg
29	A T G C C T G A A G T C T C A G A C G T C T A G C A T G T G A C	ABF1(bZIP)/Arabidopsis-ABF1-ChIP-Seq(GSE80564)/Homer	1e-411	-946.8	0	5249	0.1863	6990.6	0.1005	motif file (matrix)	svg
30	C A T G G T A C C G T A A G T C C T A G A C G T A C T G G T A C A G T C A G C T	bHLHE40(bHLH)/HepG2-BHLHE40-ChIP-Seq(GSE31477)/Homer	1e-399	-920	0	2432	0.0863	2242.9	0.0322	motif file (matrix)	svg
31	T A C G T C G A C A G T A C T G G C T A A T G C C G A T G T A C C G T A A C T G T A G C C G T A	NF-E2(bZIP)/K562-NFE2-ChIP-Seq(GSE31477)/Homer	1e-387	-892.9	0	829	0.0294	302.3	0.0043	motif file (matrix)	svg
32	C G T A C T G A G T C A A C G T A G T C C G T A A G T C A C T G A C G T A C T G T G C A A G C T	bHLH74(bHLH)/col-bHLH74-DAP-Seq(GSE60143)/Homer	1e-361	-833.3	0	1859	0.066	1533.5	0.022	motif file (matrix)	svg
33	A C T G G T A C A G T C C T G A A T G C A C T G A G C T T A C G	E-box/Arabidopsis-Promoters/Homer	1e-354	-815.2	0	2721	0.0966	2854.6	0.041	motif file (matrix)	svg
34	T C A G T C A G T A G C A G T C C T G A A G T C C T A G A C G T A C T G A T C G	c-Myc(bHLH)/mES-cMyc-ChIP-Seq(GSE11431)/Homer	1e-348	-802.1	0	3410	0.121	4026.6	0.0579	motif file (matrix)	svg
35	T C A G T A G C G A C T C A T G C T G A A T C G G C A T G T A C C G T A A C T G T A G C T G C A	MafK(bZIP)/C2C12-MafK-ChIP-Seq(GSE36030)/Homer	1e-347	-800	0	1849	0.0656	1560.4	0.0224	motif file (matrix)	svg
36	A T G C A T G C T A G C C G T A T G A C A C T G G C A T C T A G G T A C A G C T	Pho2(bHLH)/Yeast-Pho2-ChIP-Seq(GSE29506)/Homer	1e-323	-743.9	0	2503	0.0888	2630.8	0.0378	motif file (matrix)	svg
37	G T C A G C A T A C T G G T A C G A C T A C T G G C T A A T C G C A G T G T A C C G T A A G C T	Nrf2(bZIP)/Lymphoblast-Nrf2-ChIP-Seq(GSE37589)/Homer	1e-305	-703.3	0	688	0.0244	267.7	0.0038	motif file (matrix)	svg
38	G T C A T A C G C G A T C T A G C T G A G C A T C G A T C A T G T C G A A G T C C G T A A G T C A C T G A C G T A C T G	bHLH34(bHLH)/colamp-bHLH34-DAP-Seq(GSE60143)/Homer	1e-294	-679.2	0	1867	0.0663	1750.7	0.0252	motif file (matrix)	svg
39	T A G C G C T A T C G A C T G A A G T C A G T C C T G A A G T C C G T A C T A G	RUNX(Runt)/HPC7-Runx1-ChIP-Seq(GSE22178)/Homer	1e-285	-656.6	0	3487	0.1238	4499.6	0.0647	motif file (matrix)	svg
40	T A G C A T G C C G T A A G T C C T A G G A C T T A C G T C A G A G C T G C T A	PIF7(bHLH)/col-PIF7-DAP-Seq(GSE60143)/Homer	1e-284	-656.1	0	1468	0.0521	1208	0.0174	motif file (matrix)	svg
41	C G T A C G T A C G T A G C A T G C A T T A C G G T A C G A C T A C T G C G T A A T C G A C G T G T A C C G T A A G C T	Bach1(bZIP)/K562-Bach1-ChIP-Seq(GSE31477)/Homer	1e-284	-655.2	0	690	0.0245	292.5	0.0042	motif file (matrix)	svg
42	C G A T C G T A C G A T C G A T A G T C C T G A G A T C C T G A G A T C C T A G G C A T C T A G G A C T T C A G G C T A	At4g36780(BZR)/col-At4g36780-DAP-Seq(GSE60143)/Homer	1e-276	-636.3	0	1995	0.0708	2012.6	0.0289	motif file (matrix)	svg
43	C G T A C G A T C A T G A T C G G A C T A T G C C G T A A G T C C T A G C G A T C T A G C A T G G T A C C G T A C G A T	bZIP3(bZIP)/col-bZIP3-DAP-Seq(GSE60143)/Homer	1e-271	-624.5	0	2524	0.0896	2891	0.0416	motif file (matrix)	svg
44	T C A G A G C T A T G C C G T A A G T C T C A G A C G T A T C G T C G A A G T C G A T C T G A C	TFE3(bHLH)/MEF-TFE3-ChIP-Seq(GSE75757)/Homer	1e-269	-621.5	0	893	0.0317	519.3	0.0075	motif file (matrix)	svg
45	C G A T G C A T A G T C T C A G G A T C C G T A G A T C C T A G G C A T C T A G A G C T T C G A C G T A G C T A G C A T	At1g78700(BZR)/col-At1g78700-DAP-Seq(GSE60143)/Homer	1e-256	-589.6	0	1961	0.0696	2038.3	0.0293	motif file (matrix)	svg
46	A G C T C T A G A T C G T A G C C G A T G A T C T A C G G A T C C A T G T A G C	Zfp541(Zf)/Sperm-Zfp541-ChIP-Seq(GSE163916)/Homer	1e-244	-563.4	0	3751	0.1331	5242.9	0.0754	motif file (matrix)	svg
47	G C T A C T G A T C G A A G T C A G T C C T G A A G T C G T C A C T G A T G C A	RUNX1(Runt)/Jurkat-RUNX1-ChIP-Seq(GSE29180)/Homer	1e-243	-559.7	0	4474	0.1588	6645.5	0.0955	motif file (matrix)	svg
48	G A C T C A T G G T A C A G T C C G T A G A T C T C A G A C G T T A G C C G T A A G C T G A T C	GBF3(bZIP)/Arabidopsis-GBF3-ChIP-Seq(GSE80564)/Homer	1e-240	-553.6	0	2278	0.0809	2624.4	0.0377	motif file (matrix)	svg
49	G A C T C T A G G A T C C A G T A C T G C T G A A T G C G C A T A T G C C T G A	MafA(bZIP)/Islet-MafA-ChIP-Seq(GSE30298)/Homer	1e-234	-540	0	3759	0.1334	5328.6	0.0766	motif file (matrix)	svg
50	A C G T C G T A T C A G A C G T A T G C C T G A T G A C C T A G C A G T T A C G G T C A A G T C	BIM3(bHLH)/col-BIM3-DAP-Seq(GSE60143)/Homer	1e-226	-520.6	0	1057	0.0375	811.3	0.0117	motif file (matrix)	svg
51	A T G C A T G C A T C G T A C G A G C T A G T C G C T A A G T C T C A G G A C T A C T G T C G A	E-box(bHLH)/Promoter/Homer	1e-225	-519.4	0	779	0.0276	470.5	0.0068	motif file (matrix)	svg
52	C G T A C G T A C G T A G C A T G C A T A C T G G T A C G A C T C T A G G C T A T A C G G A C T T G A C C G T A A G C T	NFE2L2(bZIP)/HepG2-NFE2L2-ChIP-Seq(Encode)/Homer	1e-199	-459.8	0	522	0.0185	240.1	0.0035	motif file (matrix)	svg
53	C G T A T C G A T A C G A G T C C G T A A G T C A C T G A C G T A C T G A G C T T C A G C G A T	Pho4(bHLH)/Yeast-Pho4-ChIP-Seq(GSE29506)/Homer	1e-196	-453.6	0	1415	0.0502	1416.2	0.0204	motif file (matrix)	svg
54	T G A C G C T A T C G A T G C A A G T C A G T C C G T A A G T C C G T A C T G A G C T A G T A C	RUNX2(Runt)/PCa-RUNX2-ChIP-Seq(GSE33889)/Homer	1e-189	-436	0	3718	0.132	5591.6	0.0804	motif file (matrix)	svg
55	A C T G G T A C A G T C C G T A A G T C A C T G A C G T T A C G	ABI5(bZIP)/col-ABI5-DAP-Seq(GSE60143)/Homer	1e-184	-424.4	0	1869	0.0663	2209.6	0.0318	motif file (matrix)	svg
56	A C T G G A T C G A C T A C T G A C G T C A T G A C T G A C G T A G C T C G A T	RUNX-AML(Runt)/CD4+-PolII-ChIP-Seq(Barski_et_al.)/Homer	1e-182	-419.7	0	3288	0.1167	4812.3	0.0692	motif file (matrix)	svg
57	C G T A C G T A C G T A C G A T C A T G T A C G G A C T A T G C C G T A A G T C C T A G A C G T A C T G C A T G G T A C	bZIP48(bZIP)/colamp-bZIP48-DAP-Seq(GSE60143)/Homer	1e-181	-418.6	0	1652	0.0586	1858.2	0.0267	motif file (matrix)	svg
58	G C A T A C T G G T A C A G T C C G T A A T G C A C T G A C G T T A C G C A G T	bZIP68(bZIP)/col-bZIP68-DAP-Seq(GSE60143)/Homer	1e-181	-417.8	0	1539	0.0546	1675	0.0241	motif file (matrix)	svg
59	C G T A C A G T C A T G G T A C A G T C C G T A A T G C A T C G A C G T T A C G C G T A G A T C G T A C C G T A C G T A	AREB3(bZIP)/col-AREB3-DAP-Seq(GSE60143)/Homer	1e-181	-416.8	0	1431	0.0508	1504.9	0.0216	motif file (matrix)	svg
60	C G A T C A T G A T C G G C A T A T G C C T G A A G T C C T A G G C A T C T A G C A T G G T A C G C T A C G T A G C T A	GBF5(bZIP)/colamp-GBF5-DAP-Seq(GSE60143)/Homer	1e-179	-413.1	0	1555	0.0552	1710.2	0.0246	motif file (matrix)	svg
61	C T A G C G A T C T A G C G A T C T G A G C A T T C A G C A G T A G T C C G T A A G T C A C T G A C G T A C T G G T C A	BIM1(bHLH)/colamp-BIM1-DAP-Seq(GSE60143)/Homer	1e-169	-390.7	0	886	0.0314	732.4	0.0105	motif file (matrix)	svg
62	T A G C T A G C G C A T C A T G A C T G G C T A C G T A A C G T A C T G G A T C	TEAD4(TEA)/Tropoblast-Tead4-ChIP-Seq(GSE37350)/Homer	1e-167	-386.3	0	3585	0.1272	5510.7	0.0792	motif file (matrix)	svg
63	G T C A T G C A G C T A A G T C C G T A A C T G T G A C G C A T T C A G C A G T	Ap4(bHLH)/AML-Tfap4-ChIP-Seq(GSE45738)/Homer	1e-164	-379.8	0	5318	0.1888	9089	0.1306	motif file (matrix)	svg
64	C T G A C T A G G C A T A T G C C G T A A G T C A C T G A C G T T A C G C T G A	HY5(bZIP)/colamp-HY5-DAP-Seq(GSE60143)/Homer	1e-163	-375.8	0	2770	0.0983	3966	0.057	motif file (matrix)	svg
65	G A C T C A T G G T A C A G T C C G T A A G T C A C T G A C G T T A C G C G T A A G T C G A T C	bZIP28(bZIP)/col-bZIP28-DAP-Seq(GSE60143)/Homer	1e-158	-363.9	0	1244	0.0442	1303.3	0.0187	motif file (matrix)	svg
66	T G A C A G T C C T G A T G A C C G T A A C G T A C G T A G T C A G T C C G T A	TEAD1(TEAD)/HepG2-TEAD1-ChIP-Seq(Encode)/Homer	1e-157	-362	0	3807	0.1351	6048.8	0.0869	motif file (matrix)	svg
67	G C A T C A T G T C A G G A C T A T G C C G T A A G T C A C T G A C G T A C T G A C T G G T A C G C T A C G T A G C T A	bZIP53(bZIP)/colamp-bZIP53-DAP-Seq(GSE60143)/Homer	1e-156	-359.6	0	1400	0.0497	1562.2	0.0225	motif file (matrix)	svg
68	G A T C G T A C C G A T A C T G A C T G C G T A C G T A A C G T A C T G G A T C	TEAD(TEA)/Fibroblast-PU.1-ChIP-Seq(Unpublished)/Homer	1e-153	-353.5	0	2834	0.1006	4162.1	0.0598	motif file (matrix)	svg
69	A G C T C T A G T G A C C G T A A C G T C G A T A G T C A G T C C T G A C A T G	TEAD3(TEA)/HepG2-TEAD3-ChIP-Seq(Encode)/Homer	1e-152	-351	0	4306	0.1528	7113	0.1022	motif file (matrix)	svg
70	C A G T C A T G G T A C A G T C C G T A A G T C A C T G A C G T T A C G C G T A A T G C G T A C G C T A G C A T G C A T	ABF2(bZIP)/col-ABF2-DAP-Seq(GSE60143)/Homer	1e-149	-344.5	0	1082	0.0384	1084.4	0.0156	motif file (matrix)	svg
71	C G T A G A C T C G A T A T C G G T A C G C A T C A T G C G T A T A C G G C A T G T A C C G T A C A T G A T G C G C T A C T A G G C A T G C A T G C A T G A C T	MafB(bZIP)/BMM-Mafb-ChIP-Seq(GSE75722)/Homer	1e-144	-331.7	0	2062	0.0732	2781.5	0.04	motif file (matrix)	svg
72	T C G A T A G C G T C A A C T G A C T G C G T A C G T A C T A G A G C T T C A G	ERG(ETS)/VCaP-ERG-ChIP-Seq(GSE14097)/Homer	1e-137	-317.5	0	5701	0.2023	10231.3	0.1471	motif file (matrix)	svg
73	C A G T C A T G G T A C A G T C C G T A A G T C A C T G A C G T T A C G C T G A	bZIP16(bZIP)/colamp-bZIP16-DAP-Seq(GSE60143)/Homer	1e-129	-298.9	0	1205	0.0428	1364.8	0.0196	motif file (matrix)	svg
74	A G T C G A C T C A G T A C T G C T A G T G A C G C T A A T G C G C A T A T C G C G A T A C T G G A T C G T A C G T C A C T G A	NF1(CTF)/LNCAP-NF1-ChIP-Seq(Unpublished)/Homer	1e-127	-294.2	0	2074	0.0736	2915.8	0.0419	motif file (matrix)	svg
75	C G T A G C T A C G A T C A T G G T A C A G T C C G T A A G T C A C T G A C G T T A G C C G T A A G T C G T A C C G T A	GBF6(bZIP)/colamp-GBF6-DAP-Seq(GSE60143)/Homer	1e-125	-289.8	0	1026	0.0364	1092.6	0.0157	motif file (matrix)	svg
76	C T G A T C A G G T A C G C T A A C T G T G A C G C A T C A T G	SCL(bHLH)/HPC7-Scl-ChIP-Seq(GSE13511)/Homer	1e-123	-284.9	0	15309	0.5434	32895.6	0.4728	motif file (matrix)	svg
77	A T G C G A T C C G A T C T A G A C T G G C T A C G T A A G C T A C T G A G C T	TEAD2(TEA)/Py2T-Tead2-ChIP-Seq(GSE55709)/Homer	1e-123	-283.4	0	2323	0.0825	3422.5	0.0492	motif file (matrix)	svg
78	T C G A C T G A T A G C T G A C T C A G T C A G C G T A C G T A T C A G A G C T	ETV1(ETS)/GIST48-ETV1-ChIP-Seq(GSE22441)/Homer	1e-122	-281.6	0	4669	0.1657	8213.4	0.1181	motif file (matrix)	svg
79	C G T A C A T G C A T G A C T G C T A G T C G A G C A T C G A T A G C T A G T C G A T C G T A C	NFkB-p65(RHD)/GM12787-p65-ChIP-Seq(GSE19485)/Homer	1e-121	-280.9	0	2249	0.0798	3290	0.0473	motif file (matrix)	svg
80	T C G A T A G C T G C A A C T G A C T G C G T A C G T A C T A G G A C T T A C G	ETS1(ETS)/Jurkat-ETS1-ChIP-Seq(GSE17954)/Homer	1e-120	-278.3	0	3676	0.1305	6146	0.0883	motif file (matrix)	svg
81	G C A T C T G A G T C A G T A C C G T A A G T C C T A G A C G T A C T G C A G T G A C T C G T A G C T A C G T A G C A T	GT3a(Trihelix)/col-GT3a-DAP-Seq(GSE60143)/Homer	1e-119	-274.4	0	1003	0.0356	1084.6	0.0156	motif file (matrix)	svg
82	C A G T A T C G C T G A A G T C T C A G C A G T T A G C C T G A A T G C T A C G	FEA4(bZIP)/Corn-FEA4-ChIP-Seq(GSE61954)/Homer	1e-113	-261.8	0	5785	0.2053	10745.9	0.1544	motif file (matrix)	svg
83	T C G A C G T A A G T C C G T A C T A G A G T C C G A T A C T G G A C T A G C T A C T G G A C T	HLH-1(bHLH)/cElegans-Embryo-HLH1-ChIP-Seq(modEncode)/Homer	1e-108	-250.1	0	2980	0.1058	4851.8	0.0697	motif file (matrix)	svg
84	C T G A T A G C T G A C T C A G C T A G G T C A C G T A T C A G A G C T T C A G	ETV4(ETS)/HepG2-ETV4-ChIP-Seq(ENCODE)/Homer	1e-108	-249.3	0	3862	0.1371	6678	0.096	motif file (matrix)	svg
85	A G T C C T G A A G T C C G A T C A G T G A T C A T G C A C T G A T C G G A C T	Fli1(ETS)/CD8-FLI-ChIP-Seq(GSE20898)/Homer	1e-106	-245	0	3738	0.1327	6439.2	0.0925	motif file (matrix)	svg
86	A T G C A G T C C T G A A G T C C G A T A C G T A G T C A G T C A C G T A T C G G A C T A C G T	Etv2(ETS)/ES-ER71-ChIP-Seq(GSE59402)/Homer	1e-101	-234.3	0	3397	0.1206	5782.2	0.0831	motif file (matrix)	svg
87	C T G A A G T C C G A T A G C T A T G C G T A C A C G T A T C G C A G T G C A T	Elf4(ETS)/BMDM-Elf4-ChIP-Seq(GSE88699)/Homer	1e-95	-221	0	3409	0.121	5875.3	0.0844	motif file (matrix)	svg
88	T C G A G C T A T G A C G C T A C T A G G A T C C G A T A C T G C G A T A G C T G A C T C T A G	E-box/Drosophila-Promoters/Homer	1e-94	-217.6	0	1197	0.0425	1538.4	0.0221	motif file (matrix)	svg
89	A C T G C A T G G C T A T C G A G C T A A G C T A G C T G T A C A G T C T G A C	NFkB-p65-Rel(RHD)/ThioMac-LPS-Expression(GSE23622)/Homer	1e-94	-216.9	0	405	0.0144	292.2	0.0042	motif file (matrix)	svg
90	A C T G G A T C C T G A A T C G A G T C T A G C C T G A C G T A T A C G A G T C C T A G C A G T T C A G T C G A T G A C G A T C	PAX5(Paired,Homeobox)/GM12878-PAX5-ChIP-Seq(GSE32465)/Homer	1e-91	-211.1	0	1986	0.0705	3033.6	0.0436	motif file (matrix)	svg
91	T G C A C T G A A T G C G T C A A C T G A C T G C G T A C G T A C T A G A G C T	Ets1-distal(ETS)/CD4+-PolII-ChIP-Seq(Barski_et_al.)/Homer	1e-90	-208.9	0	1198	0.0425	1563.1	0.0225	motif file (matrix)	svg
92	T C G A G C A T A C G T C T A G G T A C T C G A G C A T T G A C T C G A A C G T	Chop(bZIP)/MEF-Chop-ChIP-Seq(GSE35681)/Homer	1e-88	-204.6	0	1178	0.0418	1539	0.0221	motif file (matrix)	svg
93	T C G A T C G A T A G C G T A C T C A G T A C G C G T A C G T A T C A G A G C T	GABPA(ETS)/Jurkat-GABPa-ChIP-Seq(GSE17954)/Homer	1e-88	-203.4	0	3030	0.1075	5176.7	0.0744	motif file (matrix)	svg
94	A G C T C A T G G C A T G A T C T G C A C T A G G A T C A C G T	Tgif2(Homeobox)/mES-Tgif2-ChIP-Seq(GSE55404)/Homer	1e-87	-201.4	0	11635	0.413	24746.8	0.3557	motif file (matrix)	svg
95	T C G A A G C T A C G T A C G T A G T C A G T C A C G T A T C G G A C T A T C G	EWS:ERG-fusion(ETS)/CADO_ES1-EWS:ERG-ChIP-Seq(SRA014231)/Homer	1e-83	-191.1	0	2651	0.0941	4454.2	0.064	motif file (matrix)	svg
96	A C G T C A G T A G T C C T A G G A T C C G T A A G T C T C A G G A C T C T A G A G T C T C G A	At4g18890(BZR)/col-At4g18890-DAP-Seq(GSE60143)/Homer	1e-82	-189.8	0	971	0.0345	1213.1	0.0174	motif file (matrix)	svg
97	T C G A T C G A A G T C C G T A C T A G T A G C A C G T A C T G	MyoG(bHLH)/C2C12-MyoG-ChIP-Seq(GSE36024)/Homer	1e-81	-188.7	0	4317	0.1532	8005.1	0.1151	motif file (matrix)	svg
98	T G C A C T G A A G T C G T C A A C T G A C T G C G T A C G T A C T G A A G C T	EWS:FLI1-fusion(ETS)/SK_N_MC-EWS:FLI1-ChIP-Seq(SRA014231)/Homer	1e-79	-183.3	0	2124	0.0754	3420.2	0.0492	motif file (matrix)	svg
99	C T A G C A T G T G C A A C G T A G T C C G T A C A T G T C A G A C G T A C G T G C T A A G T C	Six1(Homeobox)/Myoblast-Six1-ChIP-Chip(GSE20150)/Homer	1e-76	-175.4	0	996	0.0354	1294.6	0.0186	motif file (matrix)	svg
100	G C A T G A C T G C A T A T G C C T G A G A T C C T G A G A T C C T A G G A C T C T A G G A C T T A C G C G T A C G T A	BAM8(BES1)/col-BAM8-DAP-Seq(GSE60143)/Homer	1e-73	-168.9	0	849	0.0301	1053.6	0.0151	motif file (matrix)	svg
101	A G T C C G A T A C T G A T C G T G A C G C T A C A T G A T C G T G A C C G A T A C T G T A G C G T A C G T C A	Tlx?(NR)/NPC-H3K4me1-ChIP-Seq(GSE16256)/Homer	1e-71	-164.3	0	1929	0.0685	3113.2	0.0447	motif file (matrix)	svg
102	C G T A T A G C T A G C T G C A A C T G C T A G C G T A C G T A T C A G G A C T	EHF(ETS)/LoVo-EHF-ChIP-Seq(GSE49402)/Homer	1e-69	-159.5	0	4106	0.1457	7743.6	0.1113	motif file (matrix)	svg
103	C T G A C T A G A G T C A G T C C G T A A G T C C A T G C A T G T C G A C T G A	ZBTB9(Zf)/HEK293T-ZBTB9-ChIP-Seq(GSE251687)/Homer	1e-69	-159.4	0	7541	0.2677	15510.5	0.2229	motif file (matrix)	svg
104	C T A G A C G T G C A T T C G A G T C A G C A T A T C G C G T A C A G T A G C T C T G A T G C A	HNF1b(Homeobox)/PDAC-HNF1B-ChIP-Seq(GSE64557)/Homer	1e-67	-154.7	0	583	0.0207	639.4	0.0092	motif file (matrix)	svg
105	C G T A T A C G T C G A A C T G A C T G C G T A C G T A T A C G A G C T T A C G	PU.1(ETS)/ThioMac-PU.1-ChIP-Seq(GSE21512)/Homer	1e-64	-147.4	0	1818	0.0645	2966	0.0426	motif file (matrix)	svg
106	T C G A A C G T A C G T C T G A G A T C T C A G G A C T G T C A C G T A A G C T G T C A C T A G A G C T A C G T T C G A	NFIL3(bZIP)/HepG2-NFIL3-ChIP-Seq(Encode)/Homer	1e-61	-140.9	0	1956	0.0694	3277.2	0.0471	motif file (matrix)	svg
107	C G T A T G A C T A G C T G C A A C T G A C T G C G T A C G T A T C A G G A C T	ELF3(ETS)/PDAC-ELF3-ChIP-Seq(GSE64557)/Homer	1e-59	-136.9	0	2430	0.0862	4282.8	0.0616	motif file (matrix)	svg
108	C T A G C T A G G C A T C G A T C T G A G T C A G C T A A T G C C G T A C A G T G A C T C G T A T G C A	Hnf1(Homeobox)/Liver-Foxa2-Chip-Seq(GSE25694)/Homer	1e-56	-131	0	455	0.0161	480.2	0.0069	motif file (matrix)	svg
109	T G C A T C G A T C G A A C G T C A T G C G T A A G T C T C A G A C G T G T A C C G T A A G C T	CREB5(bZIP)/LNCaP-CREB5.V5-ChIP-Seq(GSE137775)/Homer	1e-56	-129.9	0	1746	0.062	2903.9	0.0417	motif file (matrix)	svg
110	T A C G T A G C A G T C A G C T T G C A C G T A A C G T A C G T C T G A T C A G	Emx2(Homeobox)/Cortex-Emx2-ChIP-Seq(GSE183130)/Homer	1e-56	-129.2	0	3515	0.1248	6666.7	0.0958	motif file (matrix)	svg
111	G A T C T C G A A G T C C G A T C G A T A G T C A T G C A C T G A T C G G A C T	Elk1(ETS)/Hela-Elk1-ChIP-Seq(GSE31477)/Homer	1e-54	-125.5	0	1634	0.058	2697.8	0.0388	motif file (matrix)	svg
112	T C A G G C T A T C A G C A G T T G A C G T C A A G T C A T C G T G C A G T A C C A G T G A T C	Npas4(bHLH)/Neuron-Npas4-ChIP-Seq(GSE127793)/Homer	1e-54	-125.2	0	3350	0.1189	6334.2	0.091	motif file (matrix)	svg
113	G A T C C T G A A G T C C G A T C G A T G A T C A G T C A C T G A T C G A G C T	Elk4(ETS)/Hela-Elk4-ChIP-Seq(GSE31477)/Homer	1e-53	-123.7	0	1561	0.0554	2559	0.0368	motif file (matrix)	svg
114	T C A G C T A G C T A G C T A G T C A G T C G A C T G A C G A T A G T C G A T C A G T C T G A C	NFkB-p50,p52(RHD)/Monocyte-p50-ChIP-Chip(Schreiber_et_al.)/Homer	1e-53	-122.1	0	614	0.0218	762.2	0.011	motif file (matrix)	svg
115	A C T G T C A G T C A G C T G A G C T A G C T A G C T A G T A C G T A C T A G C T G A C T C A G	Dorsal(RHD)/Embryo-dl-ChIP-Seq(GSE65441)/Homer	1e-51	-117.7	0	978	0.0347	1438.1	0.0207	motif file (matrix)	svg
116	A G C T T A C G C G A T T C A G A G C T A C G T G A T C C T G A T A G C A G C T A T G C C T G A C G T A A T C G A G T C C T A G A C T G C T G A G T C A T C G A	PAX6(Paired,Homeobox)/Forebrain-Pax6-ChIP-Seq(GSE66961)/Homer	1e-50	-116.6	0	446	0.0158	493.4	0.0071	motif file (matrix)	svg
117	C T G A A T G C C G T A A C G T A G T C A G T C A C G T A C T G A T C G G C A T	SPDEF(ETS)/VCaP-SPDEF-ChIP-Seq(SRA014231)/Homer	1e-48	-112.7	0	3166	0.1124	6024.4	0.0866	motif file (matrix)	svg
118	G C T A A G T C T A C G T G C A A T C G T C A G G C T A T C G A T C A G A G C T	ELF5(ETS)/T47D-ELF5-ChIP-Seq(GSE30407)/Homer	1e-48	-111.3	0	2367	0.084	4304.3	0.0619	motif file (matrix)	svg
119	G A C T G C A T C T A G C G A T G A T C T C G A C A T G G A T C	Tgif1(Homeobox)/mES-Tgif1-ChIP-Seq(GSE55404)/Homer	1e-47	-110.1	0	10493	0.3724	23036	0.3311	motif file (matrix)	svg
120	T A G C C T A G T C G A G A C T A C T G C T G A A G T C T C A G G C A T T G A C C T G A A G C T	Atf7(bZIP)/3T3L1-Atf7-ChIP-Seq(GSE56872)/Homer	1e-47	-109.3	0	2672	0.0948	4973	0.0715	motif file (matrix)	svg
121	T C G A G C A T A C T G C T G A A G T C T C A G G A C T G T A C C G T A A G C T A G T C G A T C	c-Jun-CRE(bZIP)/K562-cJun-ChIP-Seq(GSE31477)/Homer	1e-47	-108.3	0	1654	0.0587	2824.9	0.0406	motif file (matrix)	svg
122	C T G A T C A G A G T C C G T A A T C G A T G C C G A T A C T G A G T C G A C T A T C G A G T C	MyoD(bHLH)/Myotube-MyoD-ChIP-Seq(GSE21614)/Homer	1e-46	-106.2	0	2852	0.1012	5386	0.0774	motif file (matrix)	svg
123	A T G C A T C G T A C G A G C T A T C G C T G A A G T C C T A G A G C T A T G C C T G A A T G C	CRE(bZIP)/Promoter/Homer	1e-45	-104.5	0	902	0.032	1341.2	0.0193	motif file (matrix)	svg
124	C T A G C T A G A G T C T C A G A C T G A C G T A C G T C T G A	MYB(HTH)/ERMYB-Myb-ChIPSeq(GSE22095)/Homer	1e-45	-104.3	0	4653	0.1652	9418.1	0.1354	motif file (matrix)	svg
125	C T A G C G T A G T C A C G T A A G T C G A T C A G C T C T A G C G T A A C G T G T C A G A T C	Six2(Homeobox)/NephronProgenitor-Six2-ChIP-Seq(GSE39837)/Homer	1e-44	-103.5	0	2852	0.1012	5406.2	0.0777	motif file (matrix)	svg
126	A G C T A C G T A C T G A T G C A G T C C G T A C T G A T A C G	NF1-halfsite(CTF)/LNCaP-NF1-ChIP-Seq(Unpublished)/Homer	1e-44	-102	0	5984	0.2124	12494.5	0.1796	motif file (matrix)	svg
127	G T C A C T A G A G C T T C G A T G C A C A G T A G C T C G T A C T G A A C G T	ATHB33(ZFHD)/col-ATHB33-DAP-Seq(GSE60143)/Homer	1e-44	-101.6	0	3275	0.1162	6351.8	0.0913	motif file (matrix)	svg
128	C T G A T G C A T A G C T G A C T A C G T C A G C T G A G C T A T C A G G A C T	ELF1(ETS)/Jurkat-ELF1-ChIP-Seq(SRA014231)/Homer	1e-43	-99.68	0	1544	0.0548	2643.2	0.038	motif file (matrix)	svg
129	T C G A A G T C C G T A A T C G T A G C A C G T A C T G A G C T A C G T A G T C	Ptf1a(bHLH)/Panc1-Ptf1a-ChIP-Seq(GSE47459)/Homer	1e-43	-99.68	0	11117	0.3946	24681.4	0.3547	motif file (matrix)	svg
130	A C G T T C G A T C G A A G T C G T C A T A C G A T G C A C G T A C T G A G C T	Myf5(bHLH)/GM-Myf5-ChIP-Seq(GSE24852)/Homer	1e-42	-96.71	0	2660	0.0944	5038.1	0.0724	motif file (matrix)	svg
131	A G C T G C A T G T C A C G A T T A G C C G T A A C G T G C T A	CRC(C2C2YABBY)/col-CRC-DAP-Seq(GSE60143)/Homer	1e-40	-93.36	0	3846	0.1365	7698.3	0.1106	motif file (matrix)	svg
132	A T G C T C A G T C G A G C A T A C T G C G T A A G T C T C A G G A C T T G A C C G T A A G C T	Atf2(bZIP)/3T3L1-Atf2-ChIP-Seq(GSE56872)/Homer	1e-40	-92.11	0	1599	0.0568	2799.6	0.0402	motif file (matrix)	svg
133	T A C G T C G A G A C T A C T G C T G A A G T C T C A G G A C T T G A C C T G A	Atf1(bZIP)/K562-ATF1-ChIP-Seq(GSE31477)/Homer	1e-39	-91.41	0	3297	0.117	6486.8	0.0932	motif file (matrix)	svg
134	A C T G A G C T A G T C G T C A A G C T T C A G A T G C G A T C G C A T A T C G T C G A T A G C C G A T C A T G T A G C	Pax8(Paired,Homeobox)/Thyroid-Pax8-ChIP-Seq(GSE26938)/Homer	1e-39	-91.29	0	1697	0.0602	3009.7	0.0433	motif file (matrix)	svg
135	C T G A C A G T C T G A A G T C C T A G G A C T A T C G G T A C	HIF-1b(HLH)/T47D-HIF1b-ChIP-Seq(GSE59937)/Homer	1e-39	-90.45	0	3685	0.1308	7363.1	0.1058	motif file (matrix)	svg
136	T G C A T C G A T A G C G T A C T C A G C T A G G T C A G C T A T C A G G A C T	ETS(ETS)/Promoter/Homer	1e-39	-90.13	0	983	0.0349	1555.4	0.0224	motif file (matrix)	svg
137	T G C A A G C T C A T G C G T A A G C T A C T G G A T C G T C A C G T A A G C T	Atf4(bZIP)/MEF-Atf4-ChIP-Seq(GSE35681)/Homer	1e-39	-90.02	0	1089	0.0387	1766.5	0.0254	motif file (matrix)	svg
138	T C A G G A C T C A G T C T G A A G C T C T A G G A C T T G C A C T G A A G T C	HLF(bZIP)/HSC-HLF.Flag-ChIP-Seq(GSE69817)/Homer	1e-39	-89.91	0	2344	0.0832	4401.2	0.0633	motif file (matrix)	svg
139	T G A C C G T A C T A G T A C G G A C T C T G A C T G A T C A G C A G T T C A G	SpliceDonor/U1snRNP/Homer	1e-38	-89.15	0	18176	0.6451	42251.1	0.6073	motif file (matrix)	svg
140	T C A G C T A G A T G C G A C T T G C A C G T A A G C T A C G T C T G A T A C G	En1(Homeobox)/SUM149-EN1-ChIP-Seq(GSE120957)/Homer	1e-37	-86.42	0	5034	0.1787	10475.7	0.1506	motif file (matrix)	svg
141	C T A G T C G A C G A T C T A G G C A T C A G T C T A G G A T C C G T A G T C A	CEBP:AP1(bZIP)/ThioMac-CEBPb-ChIP-Seq(GSE21512)/Homer	1e-36	-83.16	0	2369	0.0841	4506.9	0.0648	motif file (matrix)	svg
142	C G T A C G T A C G T A C G T A A G T C A G T C C T A G A T C G C G A T G C T A	AT1G76870(Trihelix)/col-AT1G76870-DAP-Seq(GSE60143)/Homer	1e-35	-82.23	0	1135	0.0403	1896.5	0.0273	motif file (matrix)	svg
143	C G A T A C G T C G T A C G T A A C G T A G C T T G C A C T G A C G T A A C G T A C G T C G T A	Phox2b(Homeobox)/CLBGA-PHOX2B-ChIP-Seq(GSE90683)/Homer	1e-34	-78.92	0	654	0.0232	962.2	0.0138	motif file (matrix)	svg
144	C G T A C G T A A G C T G A C T T G C A G T C A A C G T A G C T C T G A T C A G	Lhx3(Homeobox)/Neuron-Lhx3-ChIP-Seq(GSE31456)/Homer	1e-34	-78.9	0	4303	0.1527	8881.3	0.1276	motif file (matrix)	svg
145	A T G C T A C G A G T C G A C T T G C A C T G A G A C T A C G T C T G A T C A G	LHX9(Homeobox)/Hct116-LHX9.V5-ChIP-Seq(GSE116822)/Homer	1e-34	-78.64	0	3785	0.1343	7704.7	0.1107	motif file (matrix)	svg
146	A G C T G C A T C T G A T G C A A G T C G A T C T C G A C A G T C T G A T C A G	AT3G25990(Trihelix)/colamp-AT3G25990-DAP-Seq(GSE60143)/Homer	1e-33	-78.21	0	1704	0.0605	3106.8	0.0447	motif file (matrix)	svg
147	C A T G T G C A G A C T C A T G C G T A A G T C T C A G G C A T T G A C C G T A	bZIP50(bZIP)/colamp-bZIP50-DAP-Seq(GSE60143)/Homer	1e-33	-78.13	0	2719	0.0965	5317.4	0.0764	motif file (matrix)	svg
148	A G T C A C G T A C T G A G C T A C G T A C G T G T C A A G T C	Foxo1(Forkhead)/RAW-Foxo1-ChIP-Seq(Fan_et_al.)/Homer	1e-33	-77.7	0	5555	0.1972	11783.3	0.1694	motif file (matrix)	svg
149	G A C T A C T G C G T A A G T C T C A G G C A T G T A C C G T A A C G T G A T C	TGA1(bZIP)/colamp-TGA1-DAP-Seq(GSE60143)/Homer	1e-33	-76.65	0	1232	0.0437	2124.2	0.0305	motif file (matrix)	svg
150	G A C T C A G T A G C T C G A T A G T C G A T C A G T C C G T A A T G C T C A G	Rbpj1(?)/Panc1-Rbpj1-ChIP-Seq(GSE47459)/Homer	1e-32	-75.75	0	4884	0.1734	10252.4	0.1474	motif file (matrix)	svg
151	A T C G A T C G A T G C G A C T T C G A C G T A G C A T A G C T C T G A T A C G	DLX2(Homeobox)/BasalGanglia-Dlx2-ChIP-seq(GSE124936)/Homer	1e-32	-75.58	0	3996	0.1418	8216.1	0.1181	motif file (matrix)	svg
152	T C A G T A C G T A G C A C G T A C T G C G A T A G T C C G T A T A C G A G T C	Meis1(Homeobox)/MastCells-Meis1-ChIP-Seq(GSE48085)/Homer	1e-32	-74.68	0	6330	0.2247	13632.8	0.1959	motif file (matrix)	svg
153	C T G A C G A T C T A G C G T A A G C T C G A T C A G T C T G A G A C T C T A G C T A G A T G C	PBX2(Homeobox)/K562-PBX2-ChIP-Seq(Encode)/Homer	1e-32	-74.44	0	2392	0.0849	4626.1	0.0665	motif file (matrix)	svg
154	G A C T A G T C C G T A C G T A A G T C A G C T A C T G G A C T G T A C A T G C	MYB77(MYB)/col-MYB77-DAP-Seq(GSE60143)/Homer	1e-32	-74.36	0	3198	0.1135	6421.7	0.0923	motif file (matrix)	svg
155	A G C T C G T A C G T A A G T C C T A G C T A G G T A C G A C T	MYB101(MYB)/colamp-MYB101-DAP-Seq(GSE60143)/Homer	1e-32	-74.05	0	4973	0.1765	10478.5	0.1506	motif file (matrix)	svg
156	C G A T C A G T C T A G G C T A A G T C C G T A T C A G A G T C A C G T A C T G A C G T G T A C G C T A G C T A G C T A	bZIP52(bZIP)/colamp-bZIP52-DAP-Seq(GSE60143)/Homer	1e-31	-73.01	0	4372	0.1552	9105.8	0.1309	motif file (matrix)	svg
157	T G A C G T A C C G T A A C T G T G A C C G A T A C T G A T C G A G C T T A C G T C G A T A G C G T A C C G T A A T C G T G A C G C A T A C T G A C T G A T G C	Twist(bHLH)/HMLE-TWIST1-ChIP-Seq(Chang_et_al)/Homer	1e-31	-72.47	0	676	0.024	1028.5	0.0148	motif file (matrix)	svg
158	C G T A C T G A C G T A G C A T G A C T A G C T T C G A C T A G C G T A A C G T A G T C A G C T C T G A C T G A C G T A	GATA1(C2C2gata)/colamp-GATA1-DAP-Seq(GSE60143)/Homer	1e-31	-72.12	0	1087	0.0386	1850.3	0.0266	motif file (matrix)	svg
159	A G T C C G T A A C G T A G T C A C G T A C T G	Tal1	1e-31	-71.73	0	5179	0.1838	10984.3	0.1579	motif file (matrix)	svg
160	G A C T G T A C T G C A A C G T G A T C G C T A T C G A A C G T A G T C C G T A	Pdx1(Homeobox)/Islet-Pdx1-ChIP-Seq(SRA008281)/Homer	1e-30	-70.95	0	2781	0.0987	5519.5	0.0793	motif file (matrix)	svg
161	C T A G T C G A A C G T A C G T C A T G A G T C C T G A C G A T A G T C C G T A	AARE(HLH)/mES-cMyc-ChIP-Seq/Homer	1e-30	-69.57	0	503	0.0179	711.9	0.0102	motif file (matrix)	svg
162	G C T A G C T A G C T A T C G A G T A C C T A G G A T C A C T G A C G T C A G T	CAMTA1(CAMTA)/col-CAMTA1-DAP-Seq(GSE60143)/Homer	1e-30	-69.26	0	883	0.0313	1450.7	0.0209	motif file (matrix)	svg
163	T C G A T A G C G T C A A C T G C T A G C G T A C G A T A C T G A C G T A C T G A C T G A C G T	ETS:RUNX(ETS,Runt)/Jurkat-RUNX1-ChIP-Seq(GSE17954)/Homer	1e-29	-68.97	0	432	0.0153	583.6	0.0084	motif file (matrix)	svg
164	T G A C C T G A A G T C C T A G G A C T A C T G C G A T C G A T G A C T G T A C C G T A A G T C C T A G A G C T A C T G	bHLH18(bHLH)/col-bHLH18-DAP-Seq(GSE60143)/Homer	1e-29	-67.15	0	123	0.0044	89.4	0.0013	motif file (matrix)	svg
165	A G T C G T C A G C T A C G A T T G C A C G T A C G A T C A G T A T C G C T A G	ATHB6(Homeobox)/Arabidopsis-HB6-ChIP-Seq(GSE80564)/Homer	1e-28	-65.94	0	2337	0.0829	4577.8	0.0658	motif file (matrix)	svg
166	T C G A T C A G T C G A A C T G C A T G A C G T A G T C C T G A	COUP-TFII(NR)/Artia-Nr2f2-ChIP-Seq(GSE46497)/Homer	1e-28	-65.91	0	7219	0.2562	15854.1	0.2279	motif file (matrix)	svg
167	A C G T C T A G C G T A A C G T A G C T C G T A T C A G A T G C	ATHB34(ZFHD)/colamp-ATHB34-DAP-Seq(GSE60143)/Homer	1e-28	-65.03	0	1971	0.07	3779.7	0.0543	motif file (matrix)	svg
168	A C G T C T G A C G T A A C G T A C G T C G T A T G C A A T C G	ATHB24(ZFHD)/colamp-ATHB24-DAP-Seq(GSE60143)/Homer	1e-27	-63.94	0	1791	0.0636	3395.5	0.0488	motif file (matrix)	svg
169	G A C T A G T C C G A T A C T G C T G A T G A C G T A C C G T A A T C G G C A T C T G A C T A G	Bcl11a(Zf)/HSPC-BCL11A-ChIP-Seq(GSE104676)/Homer	1e-27	-63.38	0	3447	0.1223	7098.6	0.102	motif file (matrix)	svg
170	A C G T C T G A C G T A A C G T A C G T C G T A T A C G A C G T	ATHB25(ZFHD)/colamp-ATHB25-DAP-Seq(GSE60143)/Homer	1e-27	-62.71	0	2881	0.1023	5823.6	0.0837	motif file (matrix)	svg
171	C T A G A C G T A G T C C G T A A C T G A G T C G C A T A C T G G C A T A G T C G A C T G A T C G C A T A G T C A G C T	ZNF317(Zf)/HEK293-ZNF317.GFP-ChIP-Seq(GSE58341)/Homer	1e-26	-61.81	0	402	0.0143	550.9	0.0079	motif file (matrix)	svg
172	C T A G T G A C G A C T A T C G T C G A A G T C C T A G C A G T C T A G A T C G G T A C T C G A	O2(bZIP)/Corn-O2-ChIP-Seq(GSE63991)/Homer	1e-26	-61.26	0	573	0.0203	873.6	0.0126	motif file (matrix)	svg
173	A C T G C A G T A C G T C G T A C G T A A C G T A C T G C T G A	Nkx6.1(Homeobox)/Islet-Nkx6.1-ChIP-Seq(GSE40975)/Homer	1e-26	-61.01	0	6790	0.241	14913.2	0.2143	motif file (matrix)	svg
174	A G C T C A T G G C T A G C T A G C A T G A C T G A T C T A G C T C G A A G T C C A T G G A T C C A T G G T A C A G C T	FAR1(FAR1)/col-FAR1-DAP-Seq(GSE60143)/Homer	1e-26	-60.45	0	303	0.0108	378.3	0.0054	motif file (matrix)	svg
175	C G A T T G C A T G C A G A T C C G T A A C T G T G A C G A C T C A T G A C T G	Tcf21(bHLH)/ArterySmoothMuscle-Tcf21-ChIP-Seq(GSE61369)/Homer	1e-26	-60.37	0	3391	0.1204	7004.7	0.1007	motif file (matrix)	svg
176	T C G A A C G T A C T G C T G A A G T C T C A G A G C T G T A C C G T A A G C T G A T C T C G A	JunD(bZIP)/K562-JunD-ChIP-Seq/Homer	1e-26	-60.36	0	323	0.0115	413.6	0.0059	motif file (matrix)	svg
177	G A C T C T A G C T A G A G T C T G C A A C T G A C G T A C G T C T A G T C A G	AMYB(HTH)/Testes-AMYB-ChIP-Seq(GSE44588)/Homer	1e-26	-60.2	0	4130	0.1466	8701.8	0.1251	motif file (matrix)	svg
178	A G T C G A C T C A G T G T A C A G T C A T C G T C A G A C T G G T C A C G T A	Stat3(Stat)/mES-Stat3-ChIP-Seq(GSE11431)/Homer	1e-26	-60.16	0	1413	0.0502	2607.2	0.0375	motif file (matrix)	svg
179	G A C T C G A T T C A G G A T C G A C T A G C T A G C T A G T C G A T C C G T A C T A G C T A G T C G A T C G A C T G A	Bcl6(Zf)/Liver-Bcl6-ChIP-Seq(GSE31578)/Homer	1e-25	-59.69	0	3599	0.1277	7487.1	0.1076	motif file (matrix)	svg
180	G A C T A C G T C T G A C G T A A C G T A C G T C G T A T C A G T G A C C A T G	ATHB23(ZFHD)/col-ATHB23-DAP-Seq(GSE60143)/Homer	1e-25	-59.39	0	2215	0.0786	4365.1	0.0627	motif file (matrix)	svg
181	T A C G T G C A A G T C C G T A A C G T T G A C A C G T A C T G A C T G G C A T	TCF4(bHLH)/SHSY5Y-TCF4-ChIP-Seq(GSE96915)/Homer	1e-25	-59.26	0	5444	0.1932	11769.3	0.1692	motif file (matrix)	svg
182	A G T C G A C T T G C A C G T A A C G T A C G T C T G A T C A G T A G C G A C T	Gsx2(Homeobox)/LGE-Gsx2.Flag-ChIP-Seq(GSE162589)/Homer	1e-25	-58.53	0	3507	0.1245	7290.3	0.1048	motif file (matrix)	svg
183	A G C T C T G A A G T C A C T G A G C T T G C A C G T A A G T C	ATAF1(NAC)/col-ATAF1-DAP-Seq(GSE60143)/Homer	1e-25	-58.02	0	7112	0.2524	15724.9	0.226	motif file (matrix)	svg
184	C T A G A C T G T G C A G T C A A T G C C G T A A T C G A T G C A G T C C T A G	ZNF341(Zf)/EBV-ZNF341-ChIP-Seq(GSE113194)/Homer	1e-24	-57.53	0	2215	0.0786	4382.3	0.063	motif file (matrix)	svg
185	C T A G A G T C T A C G T A C G T G A C C G T A A C T G T A G C G C A T C A T G A T G C A G C T	Ascl1(bHLH)/NeuralTubes-Ascl1-ChIP-Seq(GSE55840)/Homer	1e-24	-57.45	0	6062	0.2152	13249	0.1904	motif file (matrix)	svg
186	T A C G A C T G A G C T G T A C C G T A T C G A C T G A A C T G C A T G A C G T A G T C C G T A	COUP-TFII(NR)/K562-NR2F1-ChIP-Seq(Encode)/Homer	1e-24	-56.74	0	6367	0.226	13979.1	0.2009	motif file (matrix)	svg
187	A C G T C T G A G A T C A T C G G A C T T C A G G T A C T A G C	HIF-1a(bHLH)/MCF7-HIF1a-ChIP-Seq(GSE28352)/Homer	1e-24	-56.72	0	948	0.0336	1648.6	0.0237	motif file (matrix)	svg
188	G C A T T C A G C T G A A T C G A C T G C G A T G A T C C T G A	THRb(NR)/Liver-NR1A2-ChIP-Seq(GSE52613)/Homer	1e-24	-55.96	0	13698	0.4862	31703.4	0.4557	motif file (matrix)	svg
189	G A C T A T C G C T G A A G T C T C A G G A C T G T A C C T G A A G C T G T A C	TGA6(bZIP)/colamp-TGA6-DAP-Seq(GSE60143)/Homer	1e-24	-55.73	0	1539	0.0546	2911.3	0.0418	motif file (matrix)	svg
190	T C G A T G A C G T A C C G T A C A G T T G A C A C G T A C T G A G C T A G C T	NeuroG2(bHLH)/Fibroblast-NeuroG2-ChIP-Seq(GSE75910)/Homer	1e-23	-54.43	0	5251	0.1864	11387.7	0.1637	motif file (matrix)	svg
191	A C T G G A C T A G T C C T G A G A T C T C A G A T G C G A C T A G T C A T G C T A G C A G C T A T C G T G C A	PAX5(Paired,Homeobox),condensed/GM12878-PAX5-ChIP-Seq(GSE32465)/Homer	1e-23	-54.15	0	530	0.0188	819	0.0118	motif file (matrix)	svg
192	T A C G C T G A T C G A C G A T C T A G C T A G T C G A C T G A T C G A T C G A C G T A T C G A G C A T C A T G C G T A T A C G G C A T T G A C C G T A A G C T	NFAT:AP1(RHD,bZIP)/Jurkat-NFATC1-ChIP-Seq(Jolma_et_al.)/Homer	1e-23	-53.87	0	552	0.0196	862	0.0124	motif file (matrix)	svg
193	C G A T C T A G A G T C T C A G A G T C C T G A A G T C C T A G G A C T C T A G A G T C T C A G	BZR1(BZR)/col-BZR1-DAP-Seq(GSE60143)/Homer	1e-23	-53.3	0	419	0.0149	609.4	0.0088	motif file (matrix)	svg
194	G A C T G T A C A T G C C G T A A G T C C A T G A G T C C A T G G A T C A G T C G C A T G A T C	FHY3(FAR1)/Arabidopsis-FHY3-ChIP-Seq(GSE30711)/Homer	1e-22	-51.75	0	775	0.0275	1319.6	0.019	motif file (matrix)	svg
195	C G T A G C A T C G T A C G T A A G T C A T C G C T A G G C A T G C A T C G T A	MYB70(MYB)/col-MYB70-DAP-Seq(GSE60143)/Homer	1e-22	-51.23	0	3422	0.1215	7183.8	0.1033	motif file (matrix)	svg
196	C A G T C A T G T G C A G T A C C G T A T C A G G T A C G A C T T C A G C T G A	bZIP18(bZIP)/colamp-bZIP18-DAP-Seq(GSE60143)/Homer	1e-22	-50.66	0	16381	0.5814	38448.4	0.5526	motif file (matrix)	svg
197	A T G C T C G A A G T C A G C T A C G T G T A C A G T C G C T A C T A G C A T G G T C A C T G A T C A G A G T C	Stat3+il21(Stat)/CD4-Stat3-ChIP-Seq(GSE19198)/Homer	1e-21	-50.57	0	1888	0.067	3721	0.0535	motif file (matrix)	svg
198	A G T C T C G A T C A G C G T A G C A T G A T C A G C T T C A G C T G A C G T A	GATA12(C2C2gata)/col-GATA12-DAP-Seq(GSE60143)/Homer	1e-21	-50.13	0	1526	0.0542	2927.6	0.0421	motif file (matrix)	svg
199	T C G A C T G A C T G A A T G C G T A C G T C A A G C T A G C T C G T A T C A G	Barx1(Homeobox)/Stomach-Barx1.3xFlag-ChIP-Seq(GSE69483)/Homer	1e-21	-49.57	0	1423	0.0505	2707.3	0.0389	motif file (matrix)	svg
200	C T G A C G T A A G T C T A G C A C T G A C G T G C A T G C T A	MYB65(MYB)/colamp-MYB65-DAP-Seq(GSE60143)/Homer	1e-21	-49.47	0	2513	0.0892	5132	0.0738	motif file (matrix)	svg
201	G C T A G A C T A G T C T C G A T C A G T C G A A C G T A G T C G A C T T C A G	GATA14(C2C2gata)/col-GATA14-DAP-Seq(GSE60143)/Homer	1e-21	-49.3	0	1853	0.0658	3654.3	0.0525	motif file (matrix)	svg
202	T C G A A C G T A C T G C G T A A G T C C T A G A G C T T G A C	TGA10(bZIP)/colamp-TGA10-DAP-Seq(GSE60143)/Homer	1e-21	-49.3	0	1538	0.0546	2960.5	0.0426	motif file (matrix)	svg
203	T C A G A C G T T C G A T A G C A G T C C G T A A C T G G T A C A C G T A C T G A T C G A G T C	Atoh1(bHLH)/Cerebellum-Atoh1-ChIP-Seq(GSE22111)/Homer	1e-21	-48.92	0	3862	0.1371	8228.5	0.1183	motif file (matrix)	svg
204	A G T C G T A C C T G A A C G T G T C A G C T A C G T A G C A T G A T C G C T A	Hoxc10(Homeobox)/EB-Hoxc10.iFlag-ChIP-Seq(GSE142377)/Homer	1e-20	-47.49	0	3033	0.1077	6337.4	0.0911	motif file (matrix)	svg
205	T C G A G A C T T C A G T G C A G T A C G T A C A G C T G T A C C A T G T C G A C A T G C A T G A C G T A G T C C T G A	FXR(NR),ER2/Liver-FXR-ChIP-Seq(GSE133700)/Homer	1e-20	-47.09	0	1591	0.0565	3095.4	0.0445	motif file (matrix)	svg
206	A G C T T G A C G A C T A G T C C T A G G A T C C T A G C T G A A C T G T C G A A G T C A G C T	BANP(?)/ESC-Banp-ChIP-Seq(GSE155603)/Homer	1e-20	-46.91	0	288	0.0102	388	0.0056	motif file (matrix)	svg
207	T C A G G C A T A C T G C G T A A G T C C T A G G C A T T G A C	TGA9(bZIP)/colamp-TGA9-DAP-Seq(GSE60143)/Homer	1e-20	-46.91	0	3369	0.1196	7116.8	0.1023	motif file (matrix)	svg
208	T C G A A G T C C G T A A T C G A T G C C G A T A C T G A G T C A G C T A C T G	Tcf12(bHLH)/GM12878-Tcf12-ChIP-Seq(GSE32465)/Homer	1e-20	-46.14	0	3506	0.1244	7443	0.107	motif file (matrix)	svg
209	C G A T C T A G G A T C G C T A A G C T C T A G G A T C C G T A	RBFox2(?)/Heart-RBFox2-CLIP-Seq(GSE57926)/Homer	1e-19	-45.71	0	7085	0.2515	15872.2	0.2281	motif file (matrix)	svg
210	T C G A C A T G A C T G C A T G C T G A T C G A G C A T A C G T G A T C G T A C G T A C G T A C	NFkB2-p52(RHD)/U266-NFKB2-ChIP-seq(GSE230466)/Homer	1e-19	-45.43	0	2275	0.0807	4637.8	0.0667	motif file (matrix)	svg
211	C G T A T A G C A G T C C T A G C A G T C T A G C T G A G T A C G C A T T C G A C G T A G C A T A G C T C T A G T C G A	PAX3:FKHR-fusion(Paired,Homeobox)/Rh4-PAX3:FKHR-ChIP-Seq(GSE19063)/Homer	1e-19	-44.95	0	636	0.0226	1071.5	0.0154	motif file (matrix)	svg
212	T C A G T C A G A C G T G T A C G C T A T C A G C T G A A C T G A C T G A G C T A G T C C G T A	EAR2(NR)/K562-NR2F6-ChIP-Seq(Encode)/Homer	1e-19	-44.61	0	6050	0.2147	13429.5	0.193	motif file (matrix)	svg
213	C A T G A G C T T A C G G T C A G T A C T A G C A G C T G A C T A T C G T C G A	Esrrb(NR)/mES-Esrrb-ChIP-Seq(GSE11431)/Homer	1e-19	-44.52	0	2217	0.0787	4516.5	0.0649	motif file (matrix)	svg
214	T C G A G A C T A T C G C G T A A G T C C T A G G C A T G T A C C T G A A C G T G A T C G C T A	TGA4(bZIP)/colamp-TGA4-DAP-Seq(GSE60143)/Homer	1e-19	-44.48	0	803	0.0285	1418.1	0.0204	motif file (matrix)	svg
215	C G T A C T G A A C T G A G C T A G T C G A T C G A T C G C A T C T G A C T A G C T A G T A C G T C G A T G C A G C A T	EBF2(EBF)/BrownAdipose-EBF2-ChIP-Seq(GSE97114)/Homer	1e-19	-44.44	0	3077	0.1092	6476.3	0.0931	motif file (matrix)	svg
216	C A G T T C A G T C G A A G T C C G T A A C T G T G A C C G A T A C T G A C T G A C G T A T C G	Atoh7(bHLH)/Retina-Atoh7-CutnRun(GSE156756)/Homer	1e-19	-44.34	0	2854	0.1013	5966.4	0.0858	motif file (matrix)	svg
217	T C A G T G A C G T A C C G T A A C G T T G A C A C G T T C A G A G C T G A C T	NeuroD1(bHLH)/Islet-NeuroD1-ChIP-Seq(GSE30298)/Homer	1e-19	-44.03	0	2934	0.1041	6153	0.0884	motif file (matrix)	svg
218	A G C T A G T C A G T C A C G T C T A G A C G T A C G T A C G T C G T A A G T C G A T C C G T A	FOXP1(Forkhead)/H9-FOXP1-ChIP-Seq(GSE31006)/Homer	1e-19	-43.84	0	1037	0.0368	1917.5	0.0276	motif file (matrix)	svg
219	A G T C G C A T C G T A C G T A G T A C A C G T A C T G G A T C G A T C T C G A	BMYB(HTH)/Hela-BMYB-ChIP-Seq(GSE27030)/Homer	1e-18	-42.35	0	3857	0.1369	8309.6	0.1194	motif file (matrix)	svg
220	C G T A C T G A C G T A C T A G T C G A C T A G A C T G C G T A C G T A T A C G A G C T A T C G	SpiB(ETS)/OCILY3-SPIB-ChIP-Seq(GSE56857)/Homer	1e-18	-42.15	0	720	0.0256	1259.6	0.0181	motif file (matrix)	svg
221	G A T C G C A T C T G A C G T A A G C T A G C T C G T A T C G A C T G A A C G T G C A T C G T A	Phox2a(Homeobox)/Neuron-Phox2a-ChIP-Seq(GSE31456)/Homer	1e-18	-42.06	0	982	0.0349	1812.1	0.026	motif file (matrix)	svg
222	T C A G A G C T G T C A C G T A A C G T A T G C C G T A A C G T A C G T C T G A	PHV(HB)/col-PHV-DAP-Seq(GSE60143)/Homer	1e-17	-40.76	0	1271	0.0451	2447.1	0.0352	motif file (matrix)	svg
223	A G C T A G T C A G T C A C G T C T A G C G T A A C G T A G C T C T G A T A C G	Lhx6/Neurons-Lhx6-ChIP-seq(GSE85704)/Homer	1e-17	-40.5	0	3446	0.1223	7381.4	0.1061	motif file (matrix)	svg
224	T A G C G T A C C G T A C T A G A C T G T G C A C G T A A T G C C G T A A T C G	AR-halfsite(NR)/LNCaP-AR-ChIP-Seq(GSE27824)/Homer	1e-17	-40.01	0	11556	0.4102	26796	0.3851	motif file (matrix)	svg
225	C G T A C G A T C T A G C G T A A G C T C A G T T A C G C G T A A C G T C A T G C T A G A T G C	HOXA3(Homeobox)/mEmbryo-Hoxa3-ChIP-Seq(E-MTAB-8607)/Homer	1e-17	-39.95	0	491	0.0174	803.1	0.0115	motif file (matrix)	svg
226	T A G C G A T C G T A C C T G A G C A T C T G A C G T A T G C A C G T A G A T C	Hoxa13(Homeobox)/ChickenMSG-Hoxa13.Flag-ChIP-Seq(GSE86088)/Homer	1e-17	-39.4	0	6637	0.2356	14923	0.2145	motif file (matrix)	svg
227	A T G C C T G A A T C G T A C G A G T C C G A T T C A G C G A T C T A G A G C T G T C A G T C A C G T A A G T C C G T A T A C G C T G A	Fox:Ebox(Forkhead,bHLH)/Panc1-Foxa2-ChIP-Seq(GSE47459)/Homer	1e-16	-38.93	0	2624	0.0931	5507.4	0.0792	motif file (matrix)	svg
228	A G T C G T A C A G C T C T A G A G T C C G A T A C T G C G T A A C T G G T C A	Zic(Zf)/Cerebellum-ZIC1.2-ChIP-Seq(GSE60731)/Homer	1e-16	-38.63	0	2923	0.1037	6199	0.0891	motif file (matrix)	svg
229	C A T G G A C T T A C G G T C A G T A C G A T C G A C T A G C T A T C G T C G A T A C G T A G C	ERRg(NR)/Kidney-ESRRG-ChIP-Seq(GSE104905)/Homer	1e-16	-38.02	0	2673	0.0949	5631.9	0.0809	motif file (matrix)	svg
230	C G T A C G A T C T A G G T C A G A C T C G A T C T A G C G T A A C G T C A T G	LIN-39(Homeobox)/cElegans.L3-LIN39-ChIP-Seq(modEncode)/Homer	1e-16	-38	0	3019	0.1072	6428.6	0.0924	motif file (matrix)	svg
231	A G T C T A G C G A C T A C G T C T A G A C G T A C G T A C G T C T G A A G T C G C T A G A C T C G T A C T A G A C T G	Foxa3(Forkhead)/Liver-Foxa3-ChIP-Seq(GSE77670)/Homer	1e-16	-37.7	0	804	0.0285	1463.6	0.021	motif file (matrix)	svg
232	G T A C G C A T C T G A C G T A G A C T A G C T C A T G T G C A C T G A A C G T G A C T C G T A	Prop1(Homeobox)/GHFT1-PROP1.biotin-ChIP-Seq(GSE77302)/Homer	1e-15	-35.45	0	1546	0.0549	3104.5	0.0446	motif file (matrix)	svg
233	C G T A C T A G C G A T G A T C C T G A A C T G C A G T G C A T C G T A A T C G	MYB33(MYB)/col-MYB33-DAP-Seq(GSE60143)/Homer	1e-15	-35.2	0	4151	0.1473	9109.2	0.1309	motif file (matrix)	svg
234	C T A G T A C G G A T C G T A C G C T A A G C T A G C T G T C A T C G A T A G C	Nanog(Homeobox)/mES-Nanog-ChIP-Seq(GSE11724)/Homer	1e-15	-35.03	0	12187	0.4326	28459.3	0.409	motif file (matrix)	svg
235	A T C G A T G C A G T C T A G C G A C T T C G A G C T A G C A T A G C T C T G A	DLX1(Homeobox)/BasalGanglia-Dlx1-ChIP-seq(GSE124936)/Homer	1e-14	-34.37	0	3393	0.1204	7349.8	0.1056	motif file (matrix)	svg
236	A G T C G C A T C T G A C T G A A G C T A G C T C G T A T C A G T G C A C A G T A G C T C G T A	Mixl1(Homeobox)/EpiBlast-Mixl1-ChIP-seq(GSE161164)/Homer	1e-14	-34.34	0	1344	0.0477	2665.2	0.0383	motif file (matrix)	svg
237	A G T C C G A T C T G A C G T A A C G T C A G T T C A G T G A C	Isl1(Homeobox)/Neuron-Isl1-ChIP-Seq(GSE31456)/Homer	1e-14	-34.15	0	4872	0.1729	10827.7	0.1556	motif file (matrix)	svg
238	C G A T C T A G A C G T A C G T A C G T C G T A A G C T C G A T A G C T C G T A C T A G T A G C	FoxD3(forkhead)/ZebrafishEmbryo-Foxd3.biotin-ChIP-seq(GSE106676)/Homer	1e-14	-33.81	0	2102	0.0746	4378.1	0.0629	motif file (matrix)	svg
239	C G T A C T A G C A T G A G C T A C T G C G A T A T C G C G T A G T C A G T C A	Tbet(T-box)/CD8-Tbet-ChIP-Seq(GSE33802)/Homer	1e-14	-33.3	0	3802	0.1349	8322.5	0.1196	motif file (matrix)	svg
240	A T G C G A C T A C G T C T A G A C G T A C G T A C G T C T G A G A T C G C T A A G C T C G T A	Foxa2(Forkhead)/Liver-Foxa2-ChIP-Seq(GSE25694)/Homer	1e-14	-33.05	0	1978	0.0702	4105.6	0.059	motif file (matrix)	svg
241	C G A T C T A G A C G T G T C A C G T A C G T A A G T C C G T A	Foxo3(Forkhead)/U2OS-Foxo3-ChIP-Seq(E-MTAB-2701)/Homer	1e-14	-32.41	0	1783	0.0633	3670.8	0.0528	motif file (matrix)	svg
242	G A T C G T A C C G T A A G C T G A C T G C T A C T G A A C G T G A T C G C T A	Hoxc6(Homeobox)/EB-Hoxc6.iFlag-ChIP-Seq(GSE142377)/Homer	1e-13	-31.89	0	7494	0.266	17135.6	0.2463	motif file (matrix)	svg
243	T C G A G A C T A G C T T G A C A G C T G T A C T C A G G A T C A T C G T G C A A C T G C T G A	GFX(?)/Promoter/Homer	1e-13	-30.82	0	83	0.0029	79.4	0.0011	motif file (matrix)	svg
244	C G T A C A T G A G T C G A C T T G C A C G T A A C G T A C G T C T G A T C A G	Lhx1(Homeobox)/EmbryoCarcinoma-Lhx1-ChIP-Seq(GSE70957)/Homer	1e-13	-30.69	0	2637	0.0936	5649.1	0.0812	motif file (matrix)	svg
245	C G T A C G T A C T G A A C T G C G T A C G T A A C G T C T A G C G A T C G A T	AT2G38300(G2like)/col-AT2G38300-DAP-Seq(GSE60143)/Homer	1e-13	-30.29	0	3564	0.1265	7815.3	0.1123	motif file (matrix)	svg
246	C G A T A C G T A C G T A G C T A G C T G A T C G A T C G C T A A G C T A C G T A T C G T A C G	NFATC2(RHD)/Islets-NFATC2-ChIP-Seq(GSE158496)/Homer	1e-12	-29.76	0	5090	0.1807	11429.4	0.1643	motif file (matrix)	svg
247	T A C G T C A G T G C A A G C T T G A C A G C T A G T C A C T G G A T C A C T G T C G A A C T G C T G A C T G A A T G C	ZBTB33(Zf)/GM12878-ZBTB33-ChIP-Seq(GSE32465)/Homer	1e-12	-29.58	0	122	0.0043	143.6	0.0021	motif file (matrix)	svg
248	G A C T T C A G G C A T A G T C G C T A G A T C C T G A A C G T A G T C G T C A	Replumless(BLH)/Arabidopsis-RPL.GFP-ChIP-Seq(GSE78727)/Homer	1e-12	-29.05	0	3212	0.114	7012.1	0.1008	motif file (matrix)	svg
249	C G A T C T A G T C G A A G C T C G A T C T G A C G T A A G C T A C T G C T A G A T G C G A T C	Hoxb4(Homeobox)/ES-Hoxb4-ChIP-Seq(GSE34014)/Homer	1e-12	-28.83	0	590	0.0209	1069.1	0.0154	motif file (matrix)	svg
250	C G A T A C G T A C G T A C G T C G T A A G C T C A G T C T A G A T C G A C T G	HOXB13(Homeobox)/ProstateTumor-HOXB13-ChIP-Seq(GSE56288)/Homer	1e-12	-28.72	0	2661	0.0944	5734.1	0.0824	motif file (matrix)	svg
251	T C A G A T C G G A C T A C T G G A C T C A G T C T A G C G T A G T A C C G T A C T A G A T C G	Tbx20(T-box)/Heart-Tbx20-ChIP-Seq(GSE29636)/Homer	1e-12	-28.6	0	734	0.0261	1378.7	0.0198	motif file (matrix)	svg
252	C A T G C T G A G A T C C G T A A G T C A C T G G C A T A G T C C G A T G A T C G A C T A G C T	bHLH157(bHLH)/col-bHLH157-DAP-Seq(GSE60143)/Homer	1e-12	-28.19	0	542	0.0192	972.4	0.014	motif file (matrix)	svg
253	C T A G T A C G G A T C G T A C C T G A A G C T T G C A G C T A C G T A G C A T G A T C G C T A	Hoxc9(Homeobox)/Ainv15-Hoxc9-ChIP-Seq(GSE21812)/Homer	1e-12	-28.15	0	1237	0.0439	2488.5	0.0358	motif file (matrix)	svg
254	C G T A C G A T C T A G T G C A A G C T A C T G C G T A A G T C C T A G C G A T T G A C C T G A A C G T G T A C G C T A	TGA5(bZIP)/col-TGA5-DAP-Seq(GSE60143)/Homer	1e-12	-28.09	0	239	0.0085	359.4	0.0052	motif file (matrix)	svg
255	C G A T C G T A C T G A T G A C T A G C A C T G A C G T A C G T C G T A A G T C	MYB98(MYB)/col-MYB98-DAP-Seq(GSE60143)/Homer	1e-12	-27.87	0	603	0.0214	1103.4	0.0159	motif file (matrix)	svg
256	T G A C G C T A T G A C C G T A T C A G G A T C C G T A C A T G C A T G C T A G C T A G C T A G	Unknown-ESC-element(?)/mES-Nanog-ChIP-Seq(GSE11724)/Homer	1e-12	-27.66	0	2221	0.0788	4732.7	0.068	motif file (matrix)	svg
257	T C G A C A G T A C T G A G C T C G T A C G T A A C G T A C G T C T G A T A G C	Dlx3(Homeobox)/Kerainocytes-Dlx3-ChIP-Seq(GSE89884)/Homer	1e-11	-27.63	0	1477	0.0524	3033.6	0.0436	motif file (matrix)	svg
258	G C T A C G T A A C G T A T C G C G T A A C G T A C G T C T A G	ATHB6(Homeobox)/col-ATHB6-DAP-Seq(GSE60143)/Homer	1e-11	-27.54	0	3391	0.1204	7457.2	0.1072	motif file (matrix)	svg
259	T C A G G C A T C G T A C G T A A G T C A T G C A C T G G C A T G C A T G C T A G A T C C T G A	MYB81(MYB)/col-MYB81-DAP-Seq(GSE60143)/Homer	1e-11	-27.54	0	3222	0.1144	7061.3	0.1015	motif file (matrix)	svg
260	G T C A T C G A C T A G C T A G A G T C G T C A C G A T C T A G G A C T G A T C G A T C T C A G C T A G C T G A A G T C G C T A C A G T T C A G G A T C G A T C	p63(p53)/Keratinocyte-p63-ChIP-Seq(GSE17611)/Homer	1e-11	-27.53	0	1273	0.0452	2576	0.037	motif file (matrix)	svg
261	G C T A C G A T C T A G T C G A A G C T A C T G C G T A A G T C C T A G A C G T G T A C C T G A A G C T G A T C C G T A	TGA3(bZIP)/colamp-TGA3-DAP-Seq(GSE60143)/Homer	1e-11	-27.46	0	152	0.0054	200.2	0.0029	motif file (matrix)	svg
262	G C T A C G T A A C G T C A T G C G T A A C G T A C G T C T A G	ATHB5(HB)/colamp-ATHB5-DAP-Seq(GSE60143)/Homer	1e-11	-27.24	0	2452	0.087	5272.3	0.0758	motif file (matrix)	svg
263	T A C G T A G C G C T A C G A T C T A G A C G T C A G T C A G T G C T A A G T C G T C A G C A T	FOXK2(Forkhead)/U2OS-FOXK2-ChIP-Seq(E-MTAB-2204)/Homer	1e-11	-26.88	0	1642	0.0583	3416.5	0.0491	motif file (matrix)	svg
264	T G C A A G C T A C G T C T A G G A T C C T A G G A T C G T C A C T G A A G T C	CEBP(bZIP)/ThioMac-CEBPb-ChIP-Seq(GSE21512)/Homer	1e-11	-26.57	0	2232	0.0792	4773.7	0.0686	motif file (matrix)	svg
265	G C T A C G A T C A T G A T G C A G T C A G T C G A C T T A C G T C G A C T A G A C T G T A G C	AP-2alpha(AP2)/Hela-AP2alpha-ChIP-Seq(GSE31477)/Homer	1e-11	-26.56	0	2814	0.0999	6124.4	0.088	motif file (matrix)	svg
266	G C T A G C A T G C T A G C A T G C A T C G T A C G T A A G T C A G T C A C T G G C A T G C A T C G T A G C T A G C T A	MYB73(MYB)/col-MYB73-DAP-Seq(GSE60143)/Homer	1e-11	-25.87	0	4437	0.1575	9958.1	0.1431	motif file (matrix)	svg
267	T C A G A G C T A C G T A C G T G T A C G A T C C G T A C T A G C A T G G T C A C G T A T C G A	STAT4(Stat)/CD4-Stat4-ChIP-Seq(GSE22104)/Homer	1e-11	-25.85	0	2464	0.0875	5321.5	0.0765	motif file (matrix)	svg
268	C A T G T A C G T A G C G A T C G A T C A T G C G T A C G A C T T C A G A T G C C G A T A T C G C A G T A C T G G T A C	Zic3(Zf)/mES-Zic3-ChIP-Seq(GSE37889)/Homer	1e-11	-25.85	0	2159	0.0766	4615.6	0.0663	motif file (matrix)	svg
269	C T G A A C T G A C G T A C T G A C G T A G T C C G T A A C T G	CELF2(RRM)/JSL1-CELF2-CLIP-Seq(GSE71264)/Homer	1e-11	-25.83	0	1231	0.0437	2499.3	0.0359	motif file (matrix)	svg
270	G A C T C G A T C T G A G T C A G A C T C G A T T C G A C G T A G C T A G C T A T G A C G T A C C G T A A C T G T G C A C G A T A C T G A C G T	Pitx1:Ebox(Homeobox,bHLH)/Hindlimb-Pitx1-ChIP-Seq(GSE41591)/Homer	1e-11	-25.66	0	492	0.0175	883.6	0.0127	motif file (matrix)	svg
271	G A C T T C G A C G A T T A C G C T A G T A C G A C T G A T G C G T A C G T A C	Zac1(Zf)/Neuro2A-Plagl1-ChIP-Seq(GSE75942)/Homer	1e-11	-25.52	0	9841	0.3493	22982.9	0.3303	motif file (matrix)	svg
272	G C T A T G A C G A T C C G A T G A C T A T G C C T G A A T C G G C A T A C G T	JGL(C2H2)/col-JGL-DAP-Seq(GSE60143)/Homer	1e-11	-25.52	0	4463	0.1584	10027.1	0.1441	motif file (matrix)	svg
273	A T C G A G T C A G T C G A C T A T G C C T G A C T A G A C T G T A C G G T A C C T G A C G A T	AP-2gamma(AP2)/MCF7-TFAP2C-ChIP-Seq(GSE21234)/Homer	1e-11	-25.47	0	3554	0.1261	7878.5	0.1132	motif file (matrix)	svg
274	G C A T G C A T C T G A A C G T C T G A A C G T C G T A C G T A C G T A A G T C G T C A G T C A	Foxf1(Forkhead)/Lung-Foxf1-ChIP-Seq(GSE77951)/Homer	1e-10	-24.83	0	2075	0.0736	4436.6	0.0638	motif file (matrix)	svg
275	C T A G C T A G T G A C G T A C C A T G A C T G G A T C G A T C C G T A C G T A	RAP211(AP2EREBP)/colamp-RAP211-DAP-Seq(GSE60143)/Homer	1e-10	-24.57	0	5316	0.1887	12080.1	0.1736	motif file (matrix)	svg
276	C A T G A C T G A G C T A T G C C G T A A T G C G T A C G A C T T A C G C T G A A C T G A C T G G C A T A T G C C T G A	THRb(NR)/HepG2-THRb.Flag-ChIP-Seq(Encode)/Homer	1e-10	-23.91	0	3010	0.1068	6628.4	0.0953	motif file (matrix)	svg
277	C G T A C G T A G C T A C G T A G A T C C T G A A C G T A C G T A G T C A G C T G C A T G C A T	AT2G40260(G2like)/colamp-AT2G40260-DAP-Seq(GSE60143)/Homer	1e-10	-23.8	0	4120	0.1462	9249.8	0.1329	motif file (matrix)	svg
278	C G T A A C G T A C T G G T A C C G T A A C G T C G T A C G T A A C G T A C T G A G T C C G T A A C G T C T G A G C A T	OCT:OCT-short(POU,Homeobox)/NPC-OCT6-ChIP-Seq(GSE43916)/Homer	1e-10	-23.4	0	1688	0.0599	3566.9	0.0513	motif file (matrix)	svg
279	T G A C T C G A C T G A C T G A A T G C G A T C C T A G T A C G G A C T G A C T G A T C T C G A C T G A C T G A A T G C G A T C C T A G A T C G G A C T G A C T	Tcfcp2l1(CP2)/mES-Tcfcp2l1-ChIP-Seq(GSE11431)/Homer	1e-10	-23.35	0	376	0.0133	655.5	0.0094	motif file (matrix)	svg
280	A C G T C G T A A C G T C G T A C G A T C G T A C G A T A T C G	cTATA(CPE)	1e-10	-23.04	0	1095	0.0389	2224.7	0.032	motif file (matrix)	svg
281	C A T G A G C T A C T G A C G T A G T C C G T A A C T G C G T A C T G A C G T A G C T A C G T A C G A T G C A T C G T A	AtGRF6(GRF)/col-AtGRF6-DAP-Seq(GSE60143)/Homer	1e-09	-22.84	0	3532	0.1254	7877.6	0.1132	motif file (matrix)	svg
282	G A C T C T A G C T A G G T A C A G T C G A T C G A C T G A C T T A G C T C A G	NLP7(RWPRK)/col-NLP7-DAP-Seq(GSE60143)/Homer	1e-09	-22.77	0	5147	0.1827	11718.9	0.1684	motif file (matrix)	svg
283	G A T C G A T C G C T A G T C A G A C T A T G C T C G A C G A T C G A T C T A G	HAT2(Homeobox)/colamp-HAT2-DAP-Seq(GSE60143)/Homer	1e-09	-22.75	0	2253	0.08	4880.2	0.0701	motif file (matrix)	svg
284	T G C A G C A T A G C T G C A T A G T C A G T C A G T C C T G A A C T G T C G A T C G A C A G T A T C G A G T C G A T C	ZNF143|STAF(Zf)/CUTLL-ZNF143-ChIP-Seq(GSE29600)/Homer	1e-09	-22.44	0	1238	0.0439	2553.7	0.0367	motif file (matrix)	svg
285	C G T A C G T A G C A T G A C T A G T C C T G A C T A G C G T A A C G T A G T C A G C T T C A G	GATA11(C2C2gata)/col-GATA11-DAP-Seq(GSE60143)/Homer	1e-09	-22.42	0	1092	0.0388	2224.8	0.032	motif file (matrix)	svg
286	C A G T T C A G A G C T G A C T A C G T A G T C G A T C G A C T C T G A A C T G G A T C C G T A C T G A A G T C G T A C	Rfx6(HTH)/Min6b1-Rfx6.HA-ChIP-Seq(GSE62844)/Homer	1e-09	-22.25	0	2903	0.103	6407.2	0.0921	motif file (matrix)	svg
287	A T G C C T G A G A C T A C G T A C G T G T A C G A T C C G A T C T A G C A T G C G T A C G T A C T G A G A C T	STAT1(Stat)/HelaS3-STAT1-ChIP-Seq(GSE12782)/Homer	1e-09	-21.82	0	721	0.0256	1405	0.0202	motif file (matrix)	svg
288	G T A C G A T C C A G T A G T C A G T C A G T C T G C A G A T C C T G A A T G C G T C A A C G T	WT1(Zf)/Kidney-WT1-ChIP-Seq(GSE90016)/Homer	1e-09	-21.46	0	1751	0.0621	3738.6	0.0537	motif file (matrix)	svg
289	G C A T C G T A G C T A G A C T C G A T G A C T A G T C C A G T A G T C A G T C A C T G C T A G G T A C C T A G C T G A	AT5G05550(Trihelix)/col-AT5G05550-DAP-Seq(GSE60143)/Homer	1e-09	-21.46	0	2800	0.0994	6180.2	0.0888	motif file (matrix)	svg
290	G C T A T C G A C G T A C T A G A G C T G T C A G T C A C G T A A G T C C G T A	FOXA1(Forkhead)/MCF7-FOXA1-ChIP-Seq(GSE26831)/Homer	1e-09	-21.29	0	2323	0.0825	5067.6	0.0728	motif file (matrix)	svg
291	G C T A G C A T G C A T C A G T A C G T G C A T G T C A G T A C G A T C T A C G	AT5G47660(Trihelix)/colamp-AT5G47660-DAP-Seq(GSE60143)/Homer	1e-09	-21.03	0	3196	0.1134	7120.6	0.1023	motif file (matrix)	svg
292	T G A C A G T C C G T A A C T G G T A C A C G T A C T G A C G T G A C T G A T C	Twist2(bHLH)/Myoblast-Twist2.Ty1-ChIP-Seq(GSE127998)/Homer	1e-09	-20.85	0	5787	0.2054	13300.5	0.1912	motif file (matrix)	svg
293	G C A T A C T G C T A G A G T C A C T G A C T G A G T C A C G T	ERF105(AP2EREBP)/colamp-ERF105-DAP-Seq(GSE60143)/Homer	1e-08	-20.7	0	2536	0.09	5575.5	0.0801	motif file (matrix)	svg
294	C T A G T A G C A G T C G T C A C T G A A C G T C G T A C G T A C G T A G C T A	Hoxd13(Homeobox)/ChickenMSG-Hoxd13.Flag-ChIP-Seq(GSE86088)/Homer	1e-08	-20.69	0	4028	0.143	9098.1	0.1308	motif file (matrix)	svg
295	G C T A T C G A C G T A C T A G A G C T G T C A G T C A C G T A A G T C C G T A	FOXA1(Forkhead)/LNCAP-FOXA1-ChIP-Seq(GSE27824)/Homer	1e-08	-20.4	0	2852	0.1012	6322.6	0.0909	motif file (matrix)	svg
296	G T A C A G C T C T G A G T C A T G A C A C T G C T A G G T A C G A T C G A C T	MYB56(MYB)/colamp-MYB56-DAP-Seq(GSE60143)/Homer	1e-08	-20.31	0	1699	0.0603	3635.2	0.0522	motif file (matrix)	svg
297	A C G T C T A G C G T A A G T C G T A C A C G T A C G T A C G T G T C A G T A C T G A C G A C T	Nur77(NR)/K562-NR4A1-ChIP-Seq(GSE31363)/Homer	1e-08	-20.23	0	476	0.0169	886.8	0.0127	motif file (matrix)	svg
298	T G A C G T C A A G T C G C T A C T A G A G T C C T G A C A T G A C T G C T A G T A C G T C A G	Zic2(Zf)/ESC-Zic2-ChIP-Seq(SRP197560)/Homer	1e-08	-19.99	0	1667	0.0592	3566.6	0.0513	motif file (matrix)	svg
299	G A C T C T A G A T G C A G T C G T C A T A C G A T G C A T C G	HIC1(Zf)/Treg-ZBTB29-ChIP-Seq(GSE99889)/Homer	1e-08	-19.97	0	7825	0.2777	18245.9	0.2622	motif file (matrix)	svg
300	C T A G C T A G C T A G C T A G C T A G C T A G C T A G C T A G C T A G C T A G	SeqBias: G/A bias	1e-08	-19.95	0	28147	0.999	69400.7	0.9975	motif file (matrix)	svg
301	A G T C A G T C G A C T G C A T A G C T C G T A A C G T C G T A G C A T G T C A	TATA-box/SacCer-Promoters/Homer	1e-08	-19.76	0	1056	0.0375	2173.4	0.0312	motif file (matrix)	svg
302	C A T G A T G C T A G C C T G A A G T C A G T C A C T G G C T A A G T C G T A C G C T A G C A T	At4g28140(AP2EREBP)/colamp-At4g28140-DAP-Seq(GSE60143)/Homer	1e-08	-19.74	0	436	0.0155	804.3	0.0116	motif file (matrix)	svg
303	G C A T A T C G C A T G G T A C G C T A A G T C T C A G T G A C G T C A T G C A	Arnt:Ahr(bHLH)/MCF7-Arnt-ChIP-Seq(Lo_et_al.)/Homer	1e-08	-19.71	0	1918	0.0681	4151.4	0.0597	motif file (matrix)	svg
304	C T A G A C T G C T A G T C A G T C A G T A C G C T A G A C T G	Maz(Zf)/HepG2-Maz-ChIP-Seq(GSE31477)/Homer	1e-08	-19.64	0	3633	0.1289	8183.5	0.1176	motif file (matrix)	svg
305	A G C T G T C A C G T A A C G T A C G T C T G A T C A G A T G C	Lhx2(Homeobox)/HFSC-Lhx2-ChIP-Seq(GSE48068)/Homer	1e-08	-19.19	0	2450	0.087	5401.7	0.0776	motif file (matrix)	svg
306	A T G C A C T G C G A T T C A G A T G C C G T A C T G A T G C A C T G A G A C T A C T G G T C A	ABF1/SacCer-Promoters/Homer	1e-08	-19.19	0	491	0.0174	926.9	0.0133	motif file (matrix)	svg
307	A G T C G A T C G A T C C G T A G T C A A G T C A G C T C T G A G A C T G A C T	ATY13(MYB)/col-ATY13-DAP-Seq(GSE60143)/Homer	1e-08	-19.19	0	8824	0.3132	20696.8	0.2975	motif file (matrix)	svg
308	C G A T T C G A G T A C A C T G A C G T T C A G G C A T T G C A G C T A G C A T C G T A A G T C C G T A G T A C C A T G	ANAC087(NAC)/col-ANAC087-DAP-Seq(GSE60143)/Homer	1e-08	-19.14	0	495	0.0176	935.9	0.0135	motif file (matrix)	svg
309	A T C G A T C G A T G C A G C T G C T A A C G T C G T A C G T A C T G A C T G A C T A G T A C G	TATA-Box(TBP)/Promoter/Homer	1e-08	-18.99	0	3070	0.109	6864.6	0.0987	motif file (matrix)	svg
310	A T C G A T C G A T G C A G C T G C T A A C G T C G T A C G T A C T G A C T G A C T A G T A C G	TATA-Box(TBP)/Promoter/Homer	1e-08	-18.99	0	3070	0.109	6864.6	0.0987	motif file (matrix)	svg
311	T A C G T A C G G T A C A T C G T A C G T A C G G T C A C T G A C G T A G A C T	E2F4(E2F)/K562-E2F4-ChIP-Seq(GSE31477)/Homer	1e-08	-18.81	0	890	0.0316	1810.4	0.026	motif file (matrix)	svg
312	G C T A T A G C A G C T A T C G G T C A C G T A G C T A A T G C G A T C C T G A	IRF4(IRF)/GM12878-IRF4-ChIP-Seq(GSE32465)/Homer	1e-08	-18.76	0	1193	0.0423	2496	0.0359	motif file (matrix)	svg
313	C T G A T A C G G C A T A G C T A G C T A G T C T C G A A C T G C A G T A G C T A G C T G A T C	IRF3(IRF)/BMDM-Irf3-ChIP-Seq(GSE67343)/Homer	1e-08	-18.59	0	693	0.0246	1373.6	0.0197	motif file (matrix)	svg
314	C G T A G A C T C G T A A C G T C A G T A G T C A G C T G A C T	KAN2(G2like)/colamp-KAN2-DAP-Seq(GSE60143)/Homer	1e-07	-18.29	0	3488	0.1238	7869.7	0.1131	motif file (matrix)	svg
315	G C A T A C G T A T G C C T G A C T A G G A C T G A T C A C T G	Initiator/Drosophila-Promoters/Homer	1e-07	-18.07	0	6502	0.2308	15100.8	0.217	motif file (matrix)	svg
316	A G T C C G T A C G T A A C G T G C A T C G T A A C G T A C G T	ATHB20(Homeobox)/colamp-ATHB20-DAP-Seq(GSE60143)/Homer	1e-07	-17.97	0	948	0.0336	1950.8	0.028	motif file (matrix)	svg
317	A C G T C T A G A G C T A C G T A C G T C T G A A G T C G A C T A G C T C G T A	FOXM1(Forkhead)/MCF7-FOXM1-ChIP-Seq(GSE72977)/Homer	1e-07	-17.8	0	2412	0.0856	5338.8	0.0767	motif file (matrix)	svg
318	T C A G C G T A C G A T C G A T A G T C T A G C T A C G C A G T G A C T C T G A	MYB105(MYB)/colamp-MYB105-DAP-Seq(GSE60143)/Homer	1e-07	-17.3	0	1251	0.0444	2648.6	0.0381	motif file (matrix)	svg
319	G A T C G C T A A G T C A C G T A C T G C G T A A G T C C G T A G C T A C G A T C A G T G C A T G C T A C G T A G C A T	GRF9(GRF)/colamp-GRF9-DAP-Seq(GSE60143)/Homer	1e-07	-17.29	0	3004	0.1066	6744.7	0.0969	motif file (matrix)	svg
320	C T G A A C T G A C T G A G T C A G T C A G C T C T A G T A C G	ZFX(Zf)/mES-Zfx-ChIP-Seq(GSE11431)/Homer	1e-07	-17.28	0	4552	0.1616	10431.8	0.1499	motif file (matrix)	svg
321	C G A T C T G A G T A C C A T G G C A T T C A G G C A T C G T A C G T A G C T A C G T A A G T C G C T A G T A C C A T G	CUC2(NAC)/colamp-CUC2-DAP-Seq(GSE60143)/Homer	1e-07	-17.27	0	560	0.0199	1092.2	0.0157	motif file (matrix)	svg
322	C T A G T C G A T G A C A G T C C G T A A C T G G T A C A C G T A C T G A C T G	BHLHA15(bHLH)/NIH3T3-BHLHB8.HA-ChIP-Seq(GSE119782)/Homer	1e-07	-17.11	0	4601	0.1633	10553.9	0.1517	motif file (matrix)	svg
323	C G A T T G C A A G T C A C G T A C G T T A C G C G A T C G A T T A C G G C T A G C T A A T G C C G T A G T C A C A T G	ANAC016(NAC)/col-ANAC016-DAP-Seq(GSE60143)/Homer	1e-07	-17.07	0	1479	0.0525	3177	0.0457	motif file (matrix)	svg
324	A G T C C T A G C T A G A G T C G A T C G T A C A G T C C T A G A G T C A G T C A G T C G T A C	Sp2(Zf)/HEK293-Sp2.eGFP-ChIP-Seq(Encode)/Homer	1e-07	-17.06	0	4997	0.1774	11504.7	0.1654	motif file (matrix)	svg
325	C A T G A C T G C T A G T C G A T C G A T C G A T C G A T C A G T C A G T C A G T G A C T G A C C G T A A C T G T G C A C G A T A C T G	RBPJ:Ebox(?,bHLH)/Panc1-Rbpj1-ChIP-Seq(GSE47459)/Homer	1e-07	-16.87	0	1037	0.0368	2165.8	0.0311	motif file (matrix)	svg
326	G T A C A C G T A C G T A T C G C A G T C G A T A T C G G C T A T G C A T A G C C G T A G T C A C A T G A G C T G C T A	ANAC013(NAC)/col-ANAC013-DAP-Seq(GSE60143)/Homer	1e-07	-16.79	0	771	0.0274	1565.8	0.0225	motif file (matrix)	svg
327	A T G C G A C T A G C T A G C T A G T C G C T A C A G T C G A T G C T A A C G T A C T G G C T A T A G C G C A T T G A C	IRF:BATF(IRF:bZIP)/pDC-Irf8-ChIP-Seq(GSE66899)/Homer	1e-07	-16.79	0	300	0.0106	536.9	0.0077	motif file (matrix)	svg
328	A G C T T G A C C G A T C G A T C T A G A C G T C A G T C A G T G C T A A G T C	FOXK1(Forkhead)/HEK293-FOXK1-ChIP-Seq(GSE51673)/Homer	1e-07	-16.78	0	2410	0.0855	5353.6	0.0769	motif file (matrix)	svg
329	A T G C T A C G A G C T T G C A C G T A C G A T A C G T C T G A	DLX5(Homeobox)/BasalGanglia-Dlx5-ChIP-seq(GSE124936)/Homer	1e-07	-16.64	0	1713	0.0608	3725.2	0.0535	motif file (matrix)	svg
330	C G A T C T G A G T A C A C G T A C G T T C A G C G T A C G T A G C T A G C A T G C A T A G T C C G T A G T C A C A T G	NST1(NAC)/colamp-NST1-DAP-Seq(GSE60143)/Homer	1e-07	-16.17	0	1580	0.0561	3424.3	0.0492	motif file (matrix)	svg
331	T C A G T A C G G A T C G T A C T C G A C G A T C T G A C G T A G C T A C G T A	Hoxd11(Homeobox)/ChickenMSG-Hoxd11.Flag-ChIP-Seq(GSE86088)/Homer	1e-06	-16.08	0	6237	0.2214	14520.9	0.2087	motif file (matrix)	svg
332	C T G A C G A T C T A G C G T A C G A T C G A T C A G T C T G A G A C T C A T G C T A G A G T C	Hoxd9(Homeobox)/EB-Hoxd9.HA-ChIP-Seq(GSE142377)/Homer	1e-06	-15.95	0	782	0.0278	1599.1	0.023	motif file (matrix)	svg
333	C T A G T A C G A G T C G T A C T C G A A C G T G T C A G C T A G C T A C G A T A G T C G C T A	HOXA9(Homeobox)/HSC-Hoxa9-ChIP-Seq(GSE33509)/Homer	1e-06	-15.94	0	1689	0.0599	3681.8	0.0529	motif file (matrix)	svg
334	C G A T C T A G C T G A A T G C C T G A T C G A C G T A C T G A T C G A T A G C A G T C C G T A A C T G T C G A A T G C	Hand2(bHLH)/Mesoderm-Hand2-ChIP-Seq(GSE61475)/Homer	1e-06	-15.85	0	1393	0.0494	2996.3	0.0431	motif file (matrix)	svg
335	C G A T A C G T A C G T A C G T C G T A A G C T C A T G C T A G A T C G G A T C	Hoxc13(Homeobox)/EB-Hoxc13.HA-ChIP-Seq(GSE142377)/Homer	1e-06	-15.75	0	3510	0.1246	7981.4	0.1147	motif file (matrix)	svg
336	G C T A C T G A C G T A A G C T A G C T A T C G T C G A C T G A A C G T G A C T C G A T A C T G	CES-1(Homeobox)/cElegans-L1-CES1-ChIP-Seq(modEncode)/Homer	1e-06	-15.7	0	1188	0.0422	2526.1	0.0363	motif file (matrix)	svg
337	C G T A C G A T C G T A C G A T C A T G A C T G C G A T A G T C A T C G T C A G G A C T A C T G	At1g36060(AP2EREBP)/colamp-At1g36060-DAP-Seq(GSE60143)/Homer	1e-06	-15.66	0	904	0.0321	1878.3	0.027	motif file (matrix)	svg
338	G C T A C G A T C G A T A C G T G C A T C G T A G A T C G A T C A C T G A G C T	GTL1(Trihelix)/colamp-GTL1-DAP-Seq(GSE60143)/Homer	1e-06	-15.61	0	2315	0.0822	5153.2	0.0741	motif file (matrix)	svg
339	C T G A A T C G A G C T A G C T A C G T T A G C C T G A T A C G C G A T A C G T G A C T A G T C	ISRE(IRF)/ThioMac-LPS-Expression(GSE23622)/Homer	1e-06	-15.6	0	162	0.0057	260.1	0.0037	motif file (matrix)	svg
340	A G C T C T G A C T A G C T A G A C T G T A G C T G C A T C G A C T G A C T A G C A T G A C G T A T G C T C G A	RXR(NR),DR1/3T3L1-RXR-ChIP-Seq(GSE13511)/Homer	1e-06	-15.44	0	3364	0.1194	7641.7	0.1098	motif file (matrix)	svg
341	C A G T G C T A G C A T T A C G C T G A C A G T T A G C C T G A	GATA15(C2C2gata)/col-GATA15-DAP-Seq(GSE60143)/Homer	1e-06	-15.39	0	5009	0.1778	11580.6	0.1664	motif file (matrix)	svg
342	A G T C C T G A A T C G A G C T A G C T G A C T A G T C G C T A A C G T C G A T G C A T C G A T A T C G C G T A T A G C G C A T A T G C C G T A	bZIP:IRF(bZIP,IRF)/Th17-BatF-ChIP-Seq(GSE39756)/Homer	1e-06	-15.36	0	1121	0.0398	2377.4	0.0342	motif file (matrix)	svg
343	C T A G G T A C A C G T A C G T A T C G G C A T A G C T A G C T A G C T G C A T G A C T C G T A G T C A A C T G G A C T	VND6(NAC)/col-VND6-DAP-Seq(GSE60143)/Homer	1e-06	-15.36	0	1942	0.0689	4282.8	0.0616	motif file (matrix)	svg
344	A T C G A G T C A G T C C G T A A C T G G C A T	hINR(CPE)	1e-06	-15.08	0	3204	0.1137	7269.1	0.1045	motif file (matrix)	svg
345	C T G A C G A T C A T G A T C G G C A T C A T G G C T A A G T C	ASHR1(ND)/col-ASHR1-DAP-Seq(GSE60143)/Homer	1e-06	-14.81	0	5366	0.1905	12457.3	0.179	motif file (matrix)	svg
346	C T G A A G C T A C G T A C G T A G T C G A C T G A C T C T G A C T G A C T A G C G T A C G T A	STAT6(Stat)/CD4-Stat6-ChIP-Seq(GSE22104)/Homer	1e-06	-14.81	0	1241	0.044	2661.3	0.0383	motif file (matrix)	svg
347	C T G A G A C T C A T G C T A G A G T C A C T G A C T G A G T C A C T G T C A G	ERF11(AP2EREBP)/col-ERF11-DAP-Seq(GSE60143)/Homer	1e-06	-14.74	0	1273	0.0452	2736.6	0.0393	motif file (matrix)	svg
348	A T G C A G C T T C A G T G A C T C A G A T G C T G C A A C G T A T C G G A T C A C T G A G T C	NRF1(NRF)/MCF7-NRF1-ChIP-Seq(Unpublished)/Homer	1e-06	-14.72	0	206	0.0073	353.1	0.0051	motif file (matrix)	svg
349	G T A C A C T G A C G T T C A G G C A T C G T A C G A T G C A T C G T A A G T C C G T A T G A C C A T G G A C T G C T A	ANAC083(NAC)/col-ANAC083-DAP-Seq(GSE60143)/Homer	1e-06	-14.69	0	1258	0.0447	2702.9	0.0388	motif file (matrix)	svg
350	C G A T T C A G G T A C A C G T A C G T T C A G C G A T C G T A G T C A G C T A C G T A A G T C C G T A G T C A C A T G	ANAC057(NAC)/colamp-ANAC057-DAP-Seq(GSE60143)/Homer	1e-06	-14.68	0	1299	0.0461	2797.8	0.0402	motif file (matrix)	svg
351	T G C A A C T G T A C G A T G C A G T C G A C T T C G A A T C G	ZNF711(Zf)/SHSY5Y-ZNF711-ChIP-Seq(GSE20673)/Homer	1e-06	-14.67	0	6484	0.2301	15163.2	0.2179	motif file (matrix)	svg
352	C G T A G C T A C G A T C T A G A C G T G T C A C G T A C G T A A G T C C G T A T G C A T A C G	FoxL2(Forkhead)/Ovary-FoxL2-ChIP-Seq(GSE60858)/Homer	1e-06	-14.56	0	1898	0.0674	4194.6	0.0603	motif file (matrix)	svg
353	C G A T T C G A G T A C A C G T A C G T T C A G G C A T G C T A T G C A G C A T C G T A A G T C C G T A T G A C C A T G	ANAC092(NAC)/colamp-ANAC092-DAP-Seq(GSE60143)/Homer	1e-06	-14.54	0	686	0.0243	1399.5	0.0201	motif file (matrix)	svg
354	A G T C C A G T T C A G A T G C A G T C C G A T C G T A G T C A G A T C G C A T	BOS1(MYB)/col-BOS1-DAP-Seq(GSE60143)/Homer	1e-06	-14.04	0	2081	0.0739	4635	0.0666	motif file (matrix)	svg
355	C T G A C A T G A C T G A C G T A T G C C G T A C A T G T A C G A T G C G C T A T A C G C T G A C T A G A C T G A C G T A T G C C G T A T A G C	RAR:RXR(NR),DR5/ES-RAR-ChIP-Seq(GSE56893)/Homer	1e-06	-13.93	0	116	0.0041	177.3	0.0025	motif file (matrix)	svg
356	C G A T C A G T C A G T C A T G G T C A G A T C C G T A T C A G A G T C A C G T C T A G A C G T G T A C G T C A G C T A	VIP1(bZIP)/col-VIP1-DAP-Seq(GSE60143)/Homer	1e-05	-13.78	0	546	0.0194	1094.7	0.0157	motif file (matrix)	svg
357	T A C G A T G C G C T A A C T G C G T A A C G T C G T A C T G A T A C G T C G A	Gata4(Zf)/Heart-Gata4-ChIP-Seq(GSE35151)/Homer	1e-05	-13.49	0	2344	0.0832	5266.7	0.0757	motif file (matrix)	svg
358	C A G T G A C T A G T C G C T A C T G A G T C A C G T A A G C T G T C A C T G A C T G A C T G A A C T G A G C T G A T C	MYNN(Zf)/HEK293-MYNN.eGFP-ChIP-Seq(Encode)/Homer	1e-05	-13.42	0	503	0.0179	1002.3	0.0144	motif file (matrix)	svg
359	T C G A A C T G A C T G C G T A C G T A T C G A A G T C C T G A A T C G G T A C G C A T C A T G	ETS:E-box(ETS,bHLH)/HPC7-Scl-ChIP-Seq(GSE22178)/Homer	1e-05	-13.05	0	298	0.0106	557.7	0.008	motif file (matrix)	svg
360	C G A T C T G A G T A C A C T G A C G T T C A G G C A T C G T A C G T A G C A T C G T A A G T C C G T A G T A C C A T G	CUC3(NAC)/col-CUC3-DAP-Seq(GSE60143)/Homer	1e-05	-12.81	0	546	0.0194	1105	0.0159	motif file (matrix)	svg
361	T A C G T A C G G T A C A T C G A C T G T A C G T C G A C T G A T C G A A T C G	E2F6(E2F)/Hela-E2F6-ChIP-Seq(GSE31477)/Homer	1e-05	-12.78	0	1178	0.0418	2547.9	0.0366	motif file (matrix)	svg
362	T A C G T C A G G A T C G T A C T C G A G A C T G C T A G C T A G C T A C G T A G A T C G T C A	CDX4(Homeobox)/ZebrafishEmbryos-Cdx4.Myc-ChIP-Seq(GSE48254)/Homer	1e-05	-12.76	0	2109	0.0749	4727.7	0.068	motif file (matrix)	svg
363	C T G A T G A C T G A C C G T A A C G T T G A C A G C T C T A G A C G T G A C T	Olig2(bHLH)/Neuron-Olig2-ChIP-Seq(GSE30882)/Homer	1e-05	-12.58	0	5902	0.2095	13825.3	0.1987	motif file (matrix)	svg
364	G A T C G A T C A G T C G T A C C G A T G T A C G T A C A G T C A G T C A G T C G C T A G A T C	ZNF148(Zf)/MDAMB231-ZNF148-ChIP-Seq(GSE147020)/Homer	1e-05	-12.55	0	1707	0.0606	3785.1	0.0544	motif file (matrix)	svg
365	C G A T A G C T T G C A A C T G A G T C T G A C C T A G G T A C A G T C C G T A G C A T G C A T	ERF13(AP2EREBP)/colamp-ERF13-DAP-Seq(GSE60143)/Homer	1e-05	-12.45	0	2010	0.0713	4500.2	0.0647	motif file (matrix)	svg
366	C A T G G T A C G A T C A C T G A C G T A G C T C G T A C G T A	AT3G10030(Trihelix)/colamp-AT3G10030-DAP-Seq(GSE60143)/Homer	1e-05	-12.23	0	979	0.0347	2096.6	0.0301	motif file (matrix)	svg
367	C A T G G A T C C T G A A G T C C T A G C G T A G C T A G C A T G A T C G A T C A G T C C T A G C G T A C A T G C T A G	PLT1(AP2EREBP)/colamp-PLT1-DAP-Seq(GSE60143)/Homer	1e-05	-12.16	0	143	0.0051	238.7	0.0034	motif file (matrix)	svg
368	C G A T C T G A A G T C A C G T A C G T T C A G G C A T C G A T G C T A G C T A C G T A A G T C C G T A G T C A A C T G	CUC1(NAC)/col-CUC1-DAP-Seq(GSE60143)/Homer	1e-05	-12.04	0	729	0.0259	1526.6	0.0219	motif file (matrix)	svg
369	C G A T T C G A G A T C A C G T A C G T T C A G G C A T C T G A C G T A G C T A C G T A A G T C C G T A T G C A C A T G	ANAC050(NAC)/colamp-ANAC050-DAP-Seq(GSE60143)/Homer	1e-05	-11.9	0	976	0.0346	2094.2	0.0301	motif file (matrix)	svg
370	A C G T C T A G G T C A G C T A C G A T G C T A G C T A G C A T C A G T G A C T T G C A C A G T	POU4F3(POU,Homeobox)/MEF-Pou4f3-ChIP-Seq(GSE150279)/Homer	1e-05	-11.86	0	333	0.0118	642.2	0.0092	motif file (matrix)	svg
371	G C T A G C T A C T G A A C T G A C G T A G T C C G T A C G T A G T A C A C T G A T G C G C A T	WRKY47(WRKY)/colamp-WRKY47-DAP-Seq(GSE60143)/Homer	1e-05	-11.78	0	521	0.0185	1059.3	0.0152	motif file (matrix)	svg
372	G A T C C T G A C T A G G C A T C T A G C A G T C A T G T C G A G T A C A G T C T C A G A G C T	M1BP(Zf)/S2R+-M1BP-ChIP-Seq(GSE49842)/Homer	0.0001	-11.48	0	784	0.0278	1659.3	0.0238	motif file (matrix)	svg
373	C T A G A T C G G A C T A G T C A G T C A G T C G A C T C T G A A C T G C T A G A C T G C T G A	EBF(EBF)/proBcell-EBF-ChIP-Seq(GSE21978)/Homer	0.0001	-11.34	0	634	0.0225	1319.1	0.019	motif file (matrix)	svg
374	C G A T T A C G T G C A G T A C G A T C G A C T A G C T A C G T A T C G G T A C G A T C G T A C G A T C G T C A	PPARE(NR),DR1/3T3L1-Pparg-ChIP-Seq(GSE13511)/Homer	0.0001	-11.3	0	2773	0.0984	6338.5	0.0911	motif file (matrix)	svg
375	T G A C C T A G T C A G G T C A C G T A T C A G C G A T T C A G T C G A T G C A C T G A T A G C	PU.1-IRF(ETS:IRF)/Bcell-PU.1-ChIP-Seq(GSE21512)/Homer	0.0001	-11.26	0	3535	0.1255	8162.2	0.1173	motif file (matrix)	svg
376	C T A G C T A G T C G A C T A G C G T A A T C G T C G A A C T G C T G A T C G A C T G A T A C G	FRS9(ND)/col-FRS9-DAP-Seq(GSE60143)/Homer	0.0001	-11.25	0	821	0.0291	1747.1	0.0251	motif file (matrix)	svg
377	G C A T C G T A G C A T C G T A T C G A C G T A C T G A A C T G C G T A C G T A C G T A A C G T A C T G G T C A G C A T	AT2G31460(REMB3)/col-AT2G31460-DAP-Seq(GSE60143)/Homer	0.0001	-11.2	0	869	0.0308	1858.4	0.0267	motif file (matrix)	svg
378	C A G T A C T G C G T A G T C A C G T A A G C T G A T C A G C T A C T G C G T A A G T C G T C A A G T C A G T C A T C G	Six4(Homeobox)/MCF7-SIX4-ChIP-Seq(Encode)/Homer	0.0001	-11.12	0	157	0.0056	272	0.0039	motif file (matrix)	svg
379	G C A T C G A T G A C T T G C A A C T G A G T C T G A C A C T G G A T C A G T C C G T A G A C T	ERF15(AP2EREBP)/colamp-ERF15-DAP-Seq(GSE60143)/Homer	0.0001	-11.08	0	5549	0.197	13024.6	0.1872	motif file (matrix)	svg
380	A C G T T A C G G A T C A C T G A C G T C T A G A C T G A C T G G A T C C T A G C A T G C T A G	Egr2(Zf)/Thymocytes-Egr2-ChIP-Seq(GSE34254)/Homer	0.0001	-11.05	0	459	0.0163	928.7	0.0133	motif file (matrix)	svg
381	G T A C A C G T A C G T T C A G C G T A C G T A C G A T G C A T G C A T A G T C C G T A G T C A C A T G G A C T G C T A	VND1(NAC)/col-VND1-DAP-Seq(GSE60143)/Homer	0.0001	-10.95	0	1393	0.0494	3080.5	0.0443	motif file (matrix)	svg
382	C G T A C G T A C G T A A G T C A G C T C T G A A C T G A C T G A G C T A G T C C G T A C T A G C T A G C T A G T G C A	RORa(NR)/Liver-Rora-ChIP-Seq(GSE101115)/Homer	0.0001	-10.93	0	368	0.0131	727.3	0.0105	motif file (matrix)	svg
383	C G A T T C G A G T A C A C G T A C G T T C A G G C A T G C A T G C T A C G T A C G T A A G T C C G T A T G C A C A T G	ANAC020(NAC)/col-ANAC020-DAP-Seq(GSE60143)/Homer	0.0001	-10.89	0.0001	1068	0.0379	2324	0.0334	motif file (matrix)	svg
384	C T A G T C A G C T G A T C A G T G C A A C T G T C G A T C A G	Trl(Zf)/S2-GAGAfactor-ChIP-Seq(GSE40646)/Homer	0.0001	-10.83	0.0001	7649	0.2715	18137.8	0.2607	motif file (matrix)	svg
385	A G C T G A T C A G C T G A C T G A C T T C G A A G T C C G T A A C T G T C A G	SpliceAcceptor/Homer	0.0001	-10.82	0.0001	16915	0.6004	40933.7	0.5883	motif file (matrix)	svg
386	C G T A G A C T C A T G C T A G A G T C A C T G A C T G G T A C C A T G T A C G	ERF3(AP2EREBP)/colamp-ERF3-DAP-Seq(GSE60143)/Homer	0.0001	-10.82	0.0001	1005	0.0357	2178.7	0.0313	motif file (matrix)	svg
387	C A T G G T C A A G T C C G T A C T A G G A T C C G A T A C T G A C G T G T A C C G T A C G T A	bZIP69(bZIP)/col-bZIP69-DAP-Seq(GSE60143)/Homer	0.0001	-10.58	0.0001	376	0.0133	748.7	0.0108	motif file (matrix)	svg
388	A T G C G T A C C T G A A G T C A G T C A C T G G T C A A G T C G T C A G C A T G C A T G A C T	At5g65130(AP2EREBP)/colamp-At5g65130-DAP-Seq(GSE60143)/Homer	0.0001	-10.43	0.0001	326	0.0116	639.8	0.0092	motif file (matrix)	svg
389	C G A T C G A T C G A T A G T C A G T C G C T A C G T A C G T A C G T A G C T A C G A T C T A G A C T G G C T A C G T A	AGL6(MADS)/col-AGL6-DAP-Seq(GSE60143)/Homer	0.0001	-10.4	0.0001	265	0.0094	506.8	0.0073	motif file (matrix)	svg
390	G T C A C G T A A C G T A T C G C G T A A C G T A C G T C T A G	ATHB7(Homeobox)/col-ATHB7-DAP-Seq(GSE60143)/Homer	0.0001	-10.38	0.0001	1921	0.0682	4336.9	0.0623	motif file (matrix)	svg
391	G T A C C A G T A C T G A C T G A C T G G A T C A C T G A C G T A C T G A C T G A G T C G A T C	KLF6(Zf)/PDAC-KLF6-ChIP-Seq(GSE64557)/Homer	0.0001	-10.28	0.0001	3453	0.1226	7995.5	0.1149	motif file (matrix)	svg
392	T G C A G T A C C T A G G A T C C A T G A C G T C G A T G C A T C G A T G C T A C G T A G C T A G T A C C T G A G A T C	CAMTA5(CAMTA)/col-CAMTA5-DAP-Seq(GSE60143)/Homer	0.0001	-10.25	0.0001	539	0.0191	1117.5	0.0161	motif file (matrix)	svg
393	A C T G A G T C C G A T A C T G A G T C C G A T A C T G A G T C C G A T A C T G A G T C C G A T	SeqBias: GCW-triplet	0.0001	-10.24	0.0001	28168	0.9998	69519.6	0.9992	motif file (matrix)	svg
394	T C A G T C A G G C T A C G T A T A C G G A C T T C A G T C G A C T G A C G T A T A C G G A C T	IRF8(IRF)/BMDM-IRF8-ChIP-Seq(GSE77884)/Homer	0.0001	-10.11	0.0001	752	0.0267	1605.8	0.0231	motif file (matrix)	svg
395	G A C T C T A G C T A G C T A G A C T G T C G A C T G A C T A G C T A G C T A G G T A C G T C A	ZNF467(Zf)/HEK293-ZNF467.GFP-ChIP-Seq(GSE58341)/Homer	0.0001	-10.09	0.0001	2400	0.0852	5481.9	0.0788	motif file (matrix)	svg
396	G A C T C T G A C G T A T G A C T A G C A C T G A C G T G C A T C G T A G A T C	MYB118(MYB)/colamp-MYB118-DAP-Seq(GSE60143)/Homer	0.0001	-10.06	0.0001	553	0.0196	1151.4	0.0165	motif file (matrix)	svg
397	C G A T C G T A G T A C A C G T A C G T T C A G G C A T C A G T T A C G G T C A C G T A A G T C C G T A T G C A C A T G	NAC2(NAC)/colamp-NAC2-DAP-Seq(GSE60143)/Homer	0.0001	-10.05	0.0001	1172	0.0416	2580.6	0.0371	motif file (matrix)	svg
398	T G C A A G C T C T G A A T C G G A C T C T A G G T A C G A T C G T C A A G T C G T A C G A C T C T A G A T C G G C A T C A T G C A T G G A T C G T A C C T G A	CTCF(Zf)/CD4+-CTCF-ChIP-Seq(Barski_et_al.)/Homer	0.0001	-9.978	0.0001	290	0.0103	564.6	0.0081	motif file (matrix)	svg
399	G C T A C G T A C G T A C G T A C G A T C G A T A G T C G T A C A C T G A C G T A C G T C G T A A G C T G C T A G C A T	MYB113(MYB)/col-MYB113-DAP-Seq(GSE60143)/Homer	0.0001	-9.961	0.0001	1086	0.0385	2381.8	0.0342	motif file (matrix)	svg
400	G C T A A T C G G C T A G A C T G C T A T C G A T A G C T C G A	GATA3(Zf)/iTreg-Gata3-ChIP-Seq(GSE20898)/Homer	0.0001	-9.933	0.0001	3602	0.1278	8364.6	0.1202	motif file (matrix)	svg
401	C T G A G T A C C T A G C T A G A C G T C G T A C G T A C G T A C G T A G C T A G C A T C G T A	GT2(Trihelix)/colamp-GT2-DAP-Seq(GSE60143)/Homer	0.0001	-9.755	0.0002	2193	0.0778	4997.7	0.0718	motif file (matrix)	svg
402	G A T C G T A C C T G A A G T C A G T C A C T G G C T A G T A C G T C A G C A T G C A T C G A T	DEAR2(AP2EREBP)/colamp-DEAR2-DAP-Seq(GSE60143)/Homer	0.0001	-9.488	0.0002	1457	0.0517	3260.8	0.0469	motif file (matrix)	svg
403	T G C A C T G A C A T G C T A G C A G T A G T C C G T A A T G C A T G C T A C G G C A T T C A G G T C A G A T C G T A C	ERE(NR),IR3/MCF7-ERa-ChIP-Seq(Unpublished)/Homer	0.0001	-9.484	0.0002	926	0.0329	2017.6	0.029	motif file (matrix)	svg
404	C T G A C G T A C G T A G C T A C T G A A C G T G T C A A G T C A G T C C T G A G T C A G C T A	Unknown4/Drosophila-Promoters/Homer	0.0001	-9.481	0.0002	251	0.0089	483.7	0.007	motif file (matrix)	svg
405	C T A G T C A G C T G A C T G A C T A G C T G A C A T G C A T G C T G A C T A G C T A G C G T A C T A G C G T A G T C A	TF3A(C2H2)/col-TF3A-DAP-Seq(GSE60143)/Homer	0.0001	-9.416	0.0002	3683	0.1307	8576.9	0.1233	motif file (matrix)	svg
406	A T G C G T A C A C T G A G T C A G T C A C T G A G T C G T A C	ERF73(AP2EREBP)/col-ERF73-DAP-Seq(GSE60143)/Homer	0.001	-9.205	0.0003	1116	0.0396	2465.8	0.0354	motif file (matrix)	svg
407	A C T G C T A G A G T C A C T G A C T G A G T C A C T G T A C G	ERF104(AP2EREBP)/col-ERF104-DAP-Seq(GSE60143)/Homer	0.001	-9.183	0.0003	1624	0.0576	3661.5	0.0526	motif file (matrix)	svg
408	G T A C G C T A C G A T C A G T A G T C G C T A C G A T C G A T A G T C G C T A	WUS1(Homeobox)/colamp-WUS1-DAP-Seq(GSE60143)/Homer	0.001	-8.928	0.0003	1228	0.0436	2733.6	0.0393	motif file (matrix)	svg
409	T C A G C T G A C G T A C G T A T A C G G C A T C T A G C T G A C G T A C G T A T A C G G A C T	IRF1(IRF)/PBMC-IRF1-ChIP-Seq(GSE43036)/Homer	0.001	-8.889	0.0004	319	0.0113	638.5	0.0092	motif file (matrix)	svg
410	C T A G T C G A C T G A C G T A T A C G G A C T T C A G T C G A G T C A T G C A T A C G A G C T	IRF2(IRF)/Erythroblas-IRF2-ChIP-Seq(GSE36985)/Homer	0.001	-8.884	0.0004	251	0.0089	488.2	0.007	motif file (matrix)	svg
411	C G A T C G T A G T A C A C G T A C G T T C A G G C A T C A G T T A C G G T C A C G T A A G T C C G T A T G C A C A T G	ANAC053(NAC)/colamp-ANAC053-DAP-Seq(GSE60143)/Homer	0.001	-8.794	0.0004	914	0.0324	2001.1	0.0288	motif file (matrix)	svg
412	A G T C T G C A T C G A C T G A A C T G C A T G A C G T A T G C G T C A T A C G	Erra(NR)/HepG2-Erra-ChIP-Seq(GSE31477)/Homer	0.001	-8.747	0.0004	7696	0.2732	18344.5	0.2637	motif file (matrix)	svg
413	G C A T A C G T A C G T A T C G C G T A C G T A C G T A C G T A	At2g41835(C2H2)/col-At2g41835-DAP-Seq(GSE60143)/Homer	0.001	-8.733	0.0004	1066	0.0378	2358	0.0339	motif file (matrix)	svg
414	C T A G C T A G C G T A C G T A T A C G C G A T C T A G C T G A C T G A C G T A T A C G G A C T	PU.1:IRF8(ETS:IRF)/pDC-Irf8-ChIP-Seq(GSE66899)/Homer	0.001	-8.726	0.0004	484	0.0172	1011.8	0.0145	motif file (matrix)	svg
415	T G A C T A G C A C T G C G T A G A T C C T G A G A T C G A T C G A C T G A T C T C G A A G T C C T A G C T A G C A T G	GEI-11(Myb?)/cElegans-L4-GEI11-ChIP-Seq(modEncode)/Homer	0.001	-8.717	0.0004	121	0.0043	211.1	0.003	motif file (matrix)	svg
416	C G T A C G A T C G A T G C A T C G A T T C A G A G T C A C T G C T A G A G T C A C G T C T G A	At5g08750(C3H)/col-At5g08750-DAP-Seq(GSE60143)/Homer	0.001	-8.689	0.0004	791	0.0281	1717.4	0.0247	motif file (matrix)	svg
417	C G A T C T A G A G T C A C G T A C G T T C A G G C T A C G T A G C A T G C A T C G A T A G T C C G T A G T C A A C T G	VND3(NAC)/colamp-VND3-DAP-Seq(GSE60143)/Homer	0.001	-8.648	0.0004	1160	0.0412	2579.7	0.0371	motif file (matrix)	svg
418	T C G A C A T G C A T G A C G T A T G C T C G A C T G A A G C T T A C G T G C A G T A C G A T C A G C T A G T C	FXR(NR),IR1/Liver-FXR-ChIP-Seq(Chong_et_al.)/Homer	0.001	-8.645	0.0004	1319	0.0468	2953.8	0.0425	motif file (matrix)	svg
419	C G A T C G A T G C A T G A C T A C G T C G T A C G T A A C T G T A G C C G T A C G T A C G T A	AT5G60130(ABI3VP1)/col-AT5G60130-DAP-Seq(GSE60143)/Homer	0.001	-8.619	0.0005	4416	0.1567	10374.8	0.1491	motif file (matrix)	svg
420	C G A T T C G A G A T C A C G T A C G T T C A G G C T A C G A T C G T A C G T A C G T A A T G C C G T A T G C A C T A G	ANAC028(NAC)/col-ANAC028-DAP-Seq(GSE60143)/Homer	0.001	-8.54	0.0005	1245	0.0442	2781.2	0.04	motif file (matrix)	svg
421	C A T G A C G T A G T C G A T C G A T C G A T C G C T A C T A G C T A G C T A G T C A G T C G A	EBF1(EBF)/Near-E2A-ChIP-Seq(GSE21512)/Homer	0.001	-8.48	0.0005	3286	0.1166	7653	0.11	motif file (matrix)	svg
422	G A T C G C T A C A G T A C G T T A C G A G T C A T G C C T A G A G T C T C G A	Zfp57(Zf)/H1-ZFP57.HA-ChIP-Seq(GSE115387)/Homer	0.001	-8.467	0.0005	729	0.0259	1577.3	0.0227	motif file (matrix)	svg
423	G T A C C G T A C G T A A C G T G C T A C G T A A C G T C A G T	ATHB13(Homeobox)/col-ATHB13-DAP-Seq(GSE60143)/Homer	0.001	-8.451	0.0005	2472	0.0877	5699.7	0.0819	motif file (matrix)	svg
424	T G A C C G A T C T G A C T A G C T A G A C G T A T G C T G C A T C G A C T G A C T A G C A T G A C G T A G T C C G T A	PPARa(NR),DR1/Liver-Ppara-ChIP-Seq(GSE47954)/Homer	0.001	-8.355	0.0006	2932	0.1041	6805.4	0.0978	motif file (matrix)	svg
425	C G T A G C T A C G A T A C G T A G C T A G C T C T G A G T C A C G T A G C T A	Unknown6/Drosophila-Promoters/Homer	0.001	-8.32	0.0006	1873	0.0665	4273	0.0614	motif file (matrix)	svg
426	C A G T T C A G G A T C A C T G A C G T C T A G A C T G A C T G G A C T C T A G	Egr1(Zf)/K562-Egr1-ChIP-Seq(GSE32465)/Homer	0.001	-8.271	0.0006	1830	0.065	4172.6	0.06	motif file (matrix)	svg
427	G C T A C G T A C G T A G C A T C A T G C T A G A G T C A C T G T A C G A G T C C A T G T A C G	RAP26(AP2EREBP)/colamp-RAP26-DAP-Seq(GSE60143)/Homer	0.001	-8.248	0.0006	1733	0.0615	3942.9	0.0567	motif file (matrix)	svg
428	C G T A C G A T C A G T C A T G C G A T G T A C C A T G A C T G G A C T C A T G	CEJ1(AP2EREBP)/col-CEJ1-DAP-Seq(GSE60143)/Homer	0.001	-8.232	0.0007	1305	0.0463	2929.3	0.0421	motif file (matrix)	svg
429	C G T A C G T A C G T A A G T C A G C T C T G A A C T G C T A G A G C T A G T C C G T A T C A G	RORg(NR)/Liver-Rorc-ChIP-Seq(GSE101115)/Homer	0.001	-8.223	0.0007	247	0.0088	485.1	0.007	motif file (matrix)	svg
430	C A T G T A G C G T A C C T A G A T C G T C A G C G A T C T G A C T G A G A T C T C G A T C G A	REB1/SacCer-Promoters/Homer	0.001	-8.186	0.0007	372	0.0132	764.4	0.011	motif file (matrix)	svg
431	T C A G G A C T G T C A C G T A A C G T A T C G C G T A A C G T A C G T C T G A	ATHB15(HB)/col-ATHB15-DAP-Seq(GSE60143)/Homer	0.001	-8.08	0.0008	944	0.0335	2084	0.03	motif file (matrix)	svg
432	T A C G C G T A T C A G G A C T C T A G A C T G C A G T T A G C T C G A A C G T G T A C C T A G A G T C A G T C G A T C	ZNF669(Zf)/HEK293-ZNF669.GFP-ChIP-Seq(GSE58341)/Homer	0.001	-8.011	0.0008	206	0.0073	397.1	0.0057	motif file (matrix)	svg
433	T C G A T G C A C A G T T C G A G A T C A G T C C G T A C G T A A C T G A G T C C G T A C G T A T C A G C G A T A G T C	AT5G25475(ABI3VP1)/col-AT5G25475-DAP-Seq(GSE60143)/Homer	0.001	-7.956	0.0008	3696	0.1312	8660	0.1245	motif file (matrix)	svg
434	C G A T C G T A A G T C A C G T A C G T T C A G G C A T C G T A G C T A G C T A C G T A A G T C C G T A G T C A A C T G	ANAC058(NAC)/col-ANAC058-DAP-Seq(GSE60143)/Homer	0.001	-7.904	0.0009	943	0.0335	2085.5	0.03	motif file (matrix)	svg
435	C G A T C T G A C T A G G T A C A C T G A G T C C T A G A G T C	DPL-1(E2F)/cElegans-Adult-ChIP-Seq(modEncode)/Homer	0.001	-7.873	0.0009	1216	0.0432	2727.4	0.0392	motif file (matrix)	svg
436	G T A C A C G T A C G T T C A G G C T A C G T A C G A T G C A T G C A T A G T C C G T A G T C A C A T G G A C T G C T A	ANAC070(NAC)/colamp-ANAC070-DAP-Seq(GSE60143)/Homer	0.001	-7.847	0.0009	2022	0.0718	4641.5	0.0667	motif file (matrix)	svg
437	A C T G C G T A A C T G A T G C T G A C G A T C A T C G T G C A A C T G A G T C	ZNF519(Zf)/HEK293-ZNF519.GFP-ChIP-Seq(GSE58341)/Homer	0.001	-7.767	0.001	690	0.0245	1498.5	0.0215	motif file (matrix)	svg
438	A T G C G A T C C G T A C G T A A C G T A T G C C G T A A C G T C G A T C T A G A C T G G T A C	HAT1(Homeobox)/col-HAT1-DAP-Seq(GSE60143)/Homer	0.001	-7.756	0.001	395	0.014	821.6	0.0118	motif file (matrix)	svg
439	G C T A C G T A C G T A G C A T C A T G C T A G A G T C A C T G A C T G A G T C A C T G T C A G	ABR1(AP2EREBP)/colamp-ABR1-DAP-Seq(GSE60143)/Homer	0.001	-7.755	0.001	1456	0.0517	3297.2	0.0474	motif file (matrix)	svg
440	A C G T C G A T C A G T A C T G G T A C A G T C C G T A A T G C T C A G A C G T G T A C C T G A A C T G G A T C G T C A	bZIP44(bZIP)/colamp-bZIP44-DAP-Seq(GSE60143)/Homer	0.001	-7.643	0.0011	61	0.0022	95.2	0.0014	motif file (matrix)	svg
441	G C T A C G A T C T A G G T A C G C T A C G A T C G T A G C T A C G A T C A G T G A T C G C T A	Pit1+1bp(Homeobox)/GCrat-Pit1-ChIP-Seq(GSE58009)/Homer	0.001	-7.588	0.0012	715	0.0254	1559.5	0.0224	motif file (matrix)	svg
442	A G C T A G C T T A G C A T C G A G T C A C T G A T G C A T C G T C G A C T G A T C G A C T G A	E2F(E2F)/Hela-CellCycle-Expression/Homer	0.001	-7.576	0.0012	78	0.0028	129.9	0.0019	motif file (matrix)	svg
443	C G A T C T G A A G T C A C G T A C G T T C A G C G T A C G T A C G T A G C A T C G A T A G T C C G T A G T C A A C T G	VND4(NAC)/colamp-VND4-DAP-Seq(GSE60143)/Homer	0.001	-7.492	0.0013	1212	0.043	2726.3	0.0392	motif file (matrix)	svg
444	C G A T G T C A A G T C A C G T A C G T A C T G G A C T C G A T A T C G G C T A G T C A A G T C C G T A G T C A A C T G	ANAC017(NAC)/colamp-ANAC017-DAP-Seq(GSE60143)/Homer	0.001	-7.479	0.0013	219	0.0078	430.6	0.0062	motif file (matrix)	svg
445	C A T G A G T C G T A C A C T G A T G C A G T C C A T G G A T C G A T C C T G A	ERF5(AP2EREBP)/colamp-ERF5-DAP-Seq(GSE60143)/Homer	0.001	-7.432	0.0014	682	0.0242	1485.5	0.0214	motif file (matrix)	svg
446	C T A G A T G C A T G C C G A T A C T G G A C T A T G C G C T A T G A C A G C T T A G C G C T A	PBX1(Homeobox)/MCF7-PBX1-ChIP-Seq(GSE28007)/Homer	0.001	-7.414	0.0014	276	0.0098	557.3	0.008	motif file (matrix)	svg
447	A T C G A G C T A C T G A G T C A C T G A G T C C G T A A C G T A C T G A G T C A C T G A G T C	NRF(NRF)/Promoter/Homer	0.001	-7.392	0.0014	352	0.0125	728.9	0.0105	motif file (matrix)	svg
448	C G T A A C T G C G T A A C G T C G T A C T G A T C A G T G C A A G C T T G A C	TRPS1(Zf)/MCF7-TRPS1-ChIP-Seq(GSE107013)/Homer	0.001	-7.313	0.0016	4781	0.1697	11312.8	0.1626	motif file (matrix)	svg
449	C G A T C T A G C G T A G A C T C A G T C T A G C G T A A G C T C A T G C T A G	HOXA1(Homeobox)/mES-Hoxa1-ChIP-Seq(SRP084292)/Homer	0.001	-7.261	0.0016	670	0.0238	1460.9	0.021	motif file (matrix)	svg
450	A T C G A G C T C T G A C T A G A C T G A C G T G T A C G C T A A T G C A C G T C T A G C A T G T A C G C G A T A T G C C G T A	Reverb(NR),DR2/RAW-Reverba.biotin-ChIP-Seq(GSE45914)/Homer	0.001	-7.205	0.0017	664	0.0236	1447.7	0.0208	motif file (matrix)	svg
451	C T G A C T A G A T C G A G C T A C T G G A C T A G T C C T G A	Tbx5(T-box)/HL1-Tbx5.biotin-ChIP-Seq(GSE21529)/Homer	0.001	-7.199	0.0017	12050	0.4277	29106.7	0.4183	motif file (matrix)	svg
452	T C A G G A C T A C G T C G T A A C T G A C T G A C T G A G T C C G T A G T C A	TBP3(MYBrelated)/col-TBP3-DAP-Seq(GSE60143)/Homer	0.001	-7.195	0.0017	1749	0.0621	4008.2	0.0576	motif file (matrix)	svg
453	C A G T C G A T G C A T G C A T G T C A A G C T C A T G C T A G A T G C G T A C	Hoxa11(Homeobox)/ChickenMSG-Hoxa11.Flag-ChIP-Seq(GSE86088)/Homer	0.001	-7.147	0.0018	5779	0.2051	13746.2	0.1976	motif file (matrix)	svg
454	C A T G A G T C C T G A A T G C C T A G T C G A G C T A G C A T G A T C G A C T A G T C C T A G C G T A C A T G C T A G	PLT3(AP2EREBP)/col-PLT3-DAP-Seq(GSE60143)/Homer	0.001	-7.035	0.002	111	0.0039	200.7	0.0029	motif file (matrix)	svg
455	T G C A A G T C C T A G A C T G A G C T G T A C T C G A A G T C C G T A A G T C G A C T C T A G	Unknown1(NR/Ini-like)/Drosophila-Promoters/Homer	0.01	-6.855	0.0024	624	0.0221	1360.7	0.0196	motif file (matrix)	svg
456	C G A T C G T A A G T C A C G T A C G T T C A G C G T A C G T A G C A T G C A T G C A T A G T C C G T A G T C A A C T G	VND2(NAC)/col-VND2-DAP-Seq(GSE60143)/Homer	0.01	-6.771	0.0026	1575	0.0559	3605.4	0.0518	motif file (matrix)	svg
457	C T G A T C G A G T A C A C G T A C G T A T C G A C G T C G A T A T C G G C T A G T A C A T G C C G T A T G C A C A T G	ANAC103(NAC)/col-ANAC103-DAP-Seq(GSE60143)/Homer	0.01	-6.734	0.0027	688	0.0244	1512	0.0217	motif file (matrix)	svg
458	G C T A C G A T G C A T A C G T A G T C A T G C T A G C C A T G A T G C A T G C	TFDP1(E2F)/K562-TFDP1-ChIP-Seq(GSE105217)/Homer	0.01	-6.731	0.0027	500	0.0177	1076	0.0155	motif file (matrix)	svg
459	A T C G A G T C A C T G A G T C A G T C A C T G G A C T G A C T	PUCHI(AP2EREBP)/colamp-PUCHI-DAP-Seq(GSE60143)/Homer	0.01	-6.726	0.0027	867	0.0308	1930.2	0.0277	motif file (matrix)	svg
460	T G A C C T G A C T A G T C G A C T G A A T G C C G T A A C T G G C A T G T A C G C A T A T C G G C A T A G C T G A T C	PR(NR)/T47D-PR-ChIP-Seq(GSE31130)/Homer	0.01	-6.678	0.0029	5912	0.2098	14093.7	0.2026	motif file (matrix)	svg
461	G C A T G C A T G A C T G C A T T A G C A T G C G A T C C A T G A G T C A G T C	DEL2(E2FDP)/col-DEL2-DAP-Seq(GSE60143)/Homer	0.01	-6.531	0.0033	692	0.0246	1524.9	0.0219	motif file (matrix)	svg
462	T C G A G C A T A T G C C T G A A T G C T A G C A G T C G T A C T C G A A G C T	Srebp1a(bHLH)/HepG2-Srebp1a-ChIP-Seq(GSE31477)/Homer	0.01	-6.523	0.0033	1126	0.04	2545.6	0.0366	motif file (matrix)	svg
463	C T G A C T G A C T A G T C G A C G T A A T G C C G T A A C T G C G T A A C G T C T G A C G A T A G C T C G T A A C G T A G T C C G A T T A C G G T C A G C A T	GATA(Zf),IR3/iTreg-Gata3-ChIP-Seq(GSE20898)/Homer	0.01	-6.383	0.0038	534	0.019	1159.5	0.0167	motif file (matrix)	svg
464	C A G T A C T G T C A G T G C A G C T A A T G C T C G A A T C G G T C A T G C A	ZNF189(Zf)/HEK293-ZNF189.GFP-ChIP-Seq(GSE58341)/Homer	0.01	-6.285	0.0042	2072	0.0735	4808.2	0.0691	motif file (matrix)	svg
465	C G T A A C G T A C G T A C G T A C G T A G T C A G T C C T G A A G C T A G C T	NFAT(RHD)/Jurkat-NFATC1-ChIP-Seq(Jolma_et_al.)/Homer	0.01	-6.11	0.005	2110	0.0749	4905.2	0.0705	motif file (matrix)	svg
466	T G A C C A T G A C G T A C G T A C T G C G T A A G T C A G C T G C A T T C G A	WRKY30(WRKY)/colamp-WRKY30-DAP-Seq(GSE60143)/Homer	0.01	-6.107	0.005	551	0.0196	1203.2	0.0173	motif file (matrix)	svg
467	A G C T G C A T A C T G A C G T A G T C A C G T C T A G T A C G	Smad3(MAD)/NPC-Smad3-ChIP-Seq(GSE36673)/Homer	0.01	-6.046	0.0053	8556	0.3037	20592.2	0.296	motif file (matrix)	svg
468	T A G C A G T C T G A C A G T C C T A G A T C G A G T C C A T G T G A C A G T C G T A C A G T C A G T C G C A T C T A G A T C G G C A T A C T G A T C G G A T C	BORIS(Zf)/K562-CTCFL-ChIP-Seq(GSE32465)/Homer	0.01	-6.04	0.0053	469	0.0166	1014	0.0146	motif file (matrix)	svg
469	C T G A C T A G T C G A C G T A A T G C C G T A A T C G C G A T T A G C G C A T A T C G G C A T A G C T G A T C G A C T A G C T	ARE(NR)/LNCAP-AR-ChIP-Seq(GSE27824)/Homer	0.01	-5.966	0.0057	655	0.0232	1448.1	0.0208	motif file (matrix)	svg
470	A C T G A C G T C A T G A T C G A T C G T G A C A C T G A T C G A T C G T G C A C T G A C G T A	E2F3(E2F)/MEF-E2F3-ChIP-Seq(GSE71376)/Homer	0.01	-5.958	0.0058	1339	0.0475	3066	0.0441	motif file (matrix)	svg
471	G C A T A C G T A G T C A T G C A G T C C T A G T A G C G T A C C T G A G C T A	DEL1(E2FDP)/colamp-DEL1-DAP-Seq(GSE60143)/Homer	0.01	-5.939	0.0059	9	0.0003	7.3	0.0001	motif file (matrix)	svg
472	G C T A G C T A C G T A C G T A C T G A C T A G A C G T A G T C C G T A C T G A G T A C A C T G	WRKY65(WRKY)/colamp-WRKY65-DAP-Seq(GSE60143)/Homer	0.01	-5.865	0.0063	889	0.0316	2000.4	0.0288	motif file (matrix)	svg
473	C T G A C T G A G C A T G A C T A G T C T C G A C T A G C G T A A C G T G A T C A G C T T C A G	GATA4(C2C2gata)/col-GATA4-DAP-Seq(GSE60143)/Homer	0.01	-5.773	0.0069	1566	0.0556	3612.2	0.0519	motif file (matrix)	svg
474	G A T C G A T C G T C A C G T A A C G T T A C G C G T A A C G T G C A T C T A G	ATHB18(Homeobox)/colamp-ATHB18-DAP-Seq(GSE60143)/Homer	0.01	-5.749	0.0071	383	0.0136	820.1	0.0118	motif file (matrix)	svg
475	A G T C A C G T A C G T T C A G G C T A C G T A G C T A G C A T C G A T A G T C C G T A G T C A A C T G G A C T G C T A	SMB(NAC)/colamp-SMB-DAP-Seq(GSE60143)/Homer	0.01	-5.678	0.0076	1574	0.0559	3634.9	0.0522	motif file (matrix)	svg
476	C T A G C T A G A T G C G T A C T C A G A T G C A G T C G C A T G A T C G A T C	ZNF91(Zf)/HEK-ZNF91.HA-ChIP-Seq(GSE162571)/Homer	0.01	-5.676	0.0076	2609	0.0926	6122.4	0.088	motif file (matrix)	svg
477	G T A C C G T A C G T A T A C G G C A T G T A C C G T A C A T G A G T C C G T A C G T A C G A T G C A T G C A T G A C T	MafF(bZIP)/HepG2-MafF-ChIP-Seq(GSE31477)/Homer	0.01	-5.63	0.0079	855	0.0303	1925.1	0.0277	motif file (matrix)	svg
478	C G A T C T G A A G T C A C G T A C G T T A C G G C T A C A T G C T A G G C A T C G A T A G T C C G T A G T C A A C T G	ANAC096(NAC)/colamp-ANAC096-DAP-Seq(GSE60143)/Homer	0.01	-5.546	0.0086	1115	0.0396	2543.7	0.0366	motif file (matrix)	svg
479	T C G A A G T C A C G T A C G T T C A G C A G T C T G A C T A G T C G A C G T A A T C G C G T A C G T A A C T G A G C T	NTM1(NAC)/col-NTM1-DAP-Seq(GSE60143)/Homer	0.01	-5.523	0.0087	947	0.0336	2145.7	0.0308	motif file (matrix)	svg
480	A G T C T A G C A C T G A C G T A C G T C G T A C G T A C A G T C G A T A G T C C T A G A C T G A C G T A C G T C T G A	MYB44(MYB)/colamp-MYB44-DAP-Seq(GSE60143)/Homer	0.01	-5.496	0.009	157	0.0056	311.1	0.0045	motif file (matrix)	svg
481	A C T G A C T G A G T C A C T G A C T G A G T C A C G T C T A G	ERF1(AP2EREBP)/colamp-ERF1-DAP-Seq(GSE60143)/Homer	0.01	-5.45	0.0094	972	0.0345	2206.7	0.0317	motif file (matrix)	svg
482	A C T G G T A C A G T C C G T A A G T C T A C G A C G T G T A C C G T A A C T G A G T C G C T A	bZIP42(bZIP)/colamp-bZIP42-DAP-Seq(GSE60143)/Homer	0.01	-5.43	0.0095	12	0.0004	12.7	0.0002	motif file (matrix)	svg
483	A C T G A C T G A G T C A C T G A C T G A G T C A C G T T C A G	ERF2(AP2EREBP)/colamp-ERF2-DAP-Seq(GSE60143)/Homer	0.01	-5.419	0.0096	1093	0.0388	2495	0.0359	motif file (matrix)	svg
484	C G T A C T A G A C T G A C T G G A C T C T A G C A G T C T A G C A T G G A T C	KLF5(Zf)/LoVo-KLF5-ChIP-Seq(GSE49402)/Homer	0.01	-5.287	0.011	4445	0.1578	10591.9	0.1522	motif file (matrix)	svg
485	C G T A A G C T C G A T A G C T C T G A C T G A C G T A G C A T G C A T G C A T	SOL1(CPP)/colamp-SOL1-DAP-Seq(GSE60143)/Homer	0.01	-5.264	0.0112	3343	0.1187	7915.4	0.1138	motif file (matrix)	svg
486	C A G T A G C T C G T A G C A T A G T C G A C T C T A G C T A G C A G T C T A G T C G A T G C A C T A G C A T G G A C T	STOP1(C2H2)/colamp-STOP1-DAP-Seq(GSE60143)/Homer	0.01	-5.233	0.0115	1088	0.0386	2487.4	0.0358	motif file (matrix)	svg
487	C T A G C T G A A G T C G C T A C G A T A C T G G A C T G A T C G A T C C T G A C T A G C T G A T G A C G C T A C G A T T C A G G A C T G A T C G A T C T G A C	p53(p53)/Saos-p53-ChIP-Seq(GSE15780)/Homer	0.01	-5.139	0.0126	283	0.01	600	0.0086	motif file (matrix)	svg
488	C T A G C T G A A G T C G C T A C G A T A C T G G A C T G A T C G A T C C T G A C T A G C T G A T G A C G C T A C G A T T C A G G A C T G A T C G A T C T G A C	p53(p53)/Saos-p53-ChIP-Seq/Homer	0.01	-5.139	0.0126	283	0.01	600	0.0086	motif file (matrix)	svg
489	C T A G C A T G A C G T A G T C G C T A A G C T A G T C A G C T T C A G C T G A A C T G C A T G G C A T A T G C C G T A	THRa(NR)/C17.2-THRa-ChIP-Seq(GSE38347)/Homer	0.01	-5.138	0.0126	2355	0.0836	5530.9	0.0795	motif file (matrix)	svg
490	C G A T T C G A A G T C A C G T A C G T T A C G C G T A G C T A G C T A C G A T G C A T A T G C C G T A G T C A A C T G	ANAC071(NAC)/col-ANAC071-DAP-Seq(GSE60143)/Homer	0.01	-5.132	0.0126	1417	0.0503	3275.7	0.0471	motif file (matrix)	svg
491	C T G A G C A T A C T G C T A G A G T C A C T G A C T G A G T C A C T G T C A G	AT4G18450(AP2EREBP)/col-AT4G18450-DAP-Seq(GSE60143)/Homer	0.01	-5.109	0.0129	678	0.0241	1519.6	0.0218	motif file (matrix)	svg
492	C T G A C T G A C T G A A T G C G A T C C A T G A C T G G A C T G A C T G C A T C G T A C G T A A G T C G T A C C T G A A T C G G C A T G A C T G A C T A G C T	GRHL2(CP2)/HBE-GRHL2-ChIP-Seq(GSE46194)/Homer	0.01	-5.106	0.0129	863	0.0306	1956.2	0.0281	motif file (matrix)	svg
493	C G A T T C G A A T G C C G A T G C A T T C G A A G C T G C A T G C A T C G A T T C G A A G C T T C G A G T C A C T A G	ANAC004(NAC)/colamp-ANAC004-DAP-Seq(GSE60143)/Homer	0.01	-5.037	0.0138	654	0.0232	1464.9	0.0211	motif file (matrix)	svg
494	A T C G G A C T C G A T C G T A C G T A C A G T G A T C G A T C G A T C A G C T	Otx2(Homeobox)/EpiLC-Otx2-ChIP-Seq(GSE56098)/Homer	0.01	-5.025	0.014	2194	0.0779	5146.7	0.074	motif file (matrix)	svg
495	C A G T G A C T C G T A G C T A G T A C G A T C G T A C G A C T A G C T A C G T T G A C C G T A C A G T A C G T A T G C	ZNF652/HepG2-ZNF652.Flag-ChIP-Seq(Encode)/Homer	0.01	-5.015	0.0141	561	0.0199	1246	0.0179	motif file (matrix)	svg
496	C G T A C T G A C T A G C T G A A G T C G C T A C G A T A T C G G A C T G A T C A G T C C T G A C T A G C T A G A G T C G C T A C G A T C T A G G A T C G A T C	p73(p53)/Trachea-p73-ChIP-Seq(PRJNA310161)/Homer	0.01	-4.986	0.0145	140	0.005	278.6	0.004	motif file (matrix)	svg
497	T A G C C A T G A G C T A C G T A C T G C G T A A G T C G A C T G C A T C T G A	AT3G42860(zfGRF)/col-AT3G42860-DAP-Seq(GSE60143)/Homer	0.01	-4.974	0.0146	494	0.0175	1090.6	0.0157	motif file (matrix)	svg
498	T C G A C A T G C A T G T A C G G T A C T C G A A G T C C A G T C T G A C G T A A G T C G A C T	ZNF264(Zf)/HEK293-ZNF264.GFP-ChIP-Seq(GSE58341)/Homer	0.01	-4.906	0.0156	1695	0.0602	3949.6	0.0568	motif file (matrix)	svg
499	A T G C A G T C A C T G A T G C A G T C A C T G A G T C G T A C	SHN3(AP2EREBP)/col-SHN3-DAP-Seq(GSE60143)/Homer	0.01	-4.861	0.0163	482	0.0171	1064.8	0.0153	motif file (matrix)	svg
500	G C T A C G T A G C T A C G T A C T G A A C T G A C G T G T A C C G T A C T G A G T A C A C T G	WRKY22(WRKY)/colamp-WRKY22-DAP-Seq(GSE60143)/Homer	0.01	-4.834	0.0167	1143	0.0406	2629.6	0.0378	motif file (matrix)	svg
501	A C G T G A C T A T G C G C T A C T G A C T A G A C T G G A C T A G T C C G T A	Nr5a2(NR)/mES-Nr5a2-ChIP-Seq(GSE19019)/Homer	0.01	-4.831	0.0167	1411	0.0501	3270.9	0.047	motif file (matrix)	svg
502	C A T G A T G C C T G A A C T G A C T G A G C T C A T G C G A T A G C T C G T A G A C T A G T C G A C T T C A G C T A G	At5g22890(C2H2)/col-At5g22890-DAP-Seq(GSE60143)/Homer	0.01	-4.819	0.0169	84	0.003	157.9	0.0023	motif file (matrix)	svg
503	C A T G A C G T C T A G A C G T C A G T A C G T C T A G A G T C	PHA-4(Forkhead)/cElegans-Embryos-PHA4-ChIP-Seq(modEncode)/Homer	0.01	-4.818	0.0169	8079	0.2868	19502	0.2803	motif file (matrix)	svg
504	C T A G C T G A C T A G C T G A C T A G C T G A C T A G C T G A C T A G C T G A	SeqBias: GA-repeat	0.01	-4.762	0.0178	18154	0.6444	44355.6	0.6375	motif file (matrix)	svg
505	C G T A C T G A G A C T G T C A C G T A A C G T C G A T C G T A C G T A A C G T C A T G G C T A	HDG1(Homeobox)/col100-HDG1-DAP-Seq(GSE60143)/Homer	0.01	-4.739	0.0182	1092	0.0388	2510.8	0.0361	motif file (matrix)	svg
506	G T A C A C T G A T G C T G A C C T A G G A C T G T A C C G T A G C A T G C A T	ERF8(AP2EREBP)/colamp-ERF8-DAP-Seq(GSE60143)/Homer	0.01	-4.739	0.0182	1484	0.0527	3449	0.0496	motif file (matrix)	svg
507	C G T A G A C T G A C T C T G A C T G A C G T A G T A C A T G C T A C G C T A G	Unknown3/Arabidopsis-Promoters/Homer	0.01	-4.658	0.0196	261	0.0093	555.7	0.008	motif file (matrix)	svg
508	A G T C A C G T A C G T T C A G G C T A G C T A A T G C C G T A C G A T A G T C C G T A G T C A A C T G G A T C G C A T	SND3(NAC)/col-SND3-DAP-Seq(GSE60143)/Homer	0.01	-4.632	0.0201	1233	0.0438	2850.9	0.041	motif file (matrix)	svg
