# Supplementary material for: SFPQ-TFE3 reciprocally regulates mTORC1 and induces lineage plasticity in a mouse model of renal tumorigenesis
Source: Nat Commun. 2025 Oct 3;16:8822. doi: 10.1038/s41467-025-63885-2 (PMC12494988; doi:10.1038/s41467-025-63885-2)
Supplement: Supplementary file 12 — Supplementary Dataset 10 [file 41467_2025_63885_MOESM12_ESM.xlsx]

## Sheet: Supplementary Data 10
Homer de novo Motif Results (PSF6_9_9_vs_PSF6_Input/)
Non-redundant Motif File of Results
Known Motif Enrichment Results
Gene Ontology Enrichment Results
If Homer is having trouble matching a motif to a known motif, try copy/pasting the matrix file into STAMP
More information on motif finding results: HOMER | Description of Results | Tips
Total target sequences = 28174
Total background sequences = 69549
* - possible false positive
Rank	Motif	P-value	log P-pvalue	% of Targets	% of Background	STD(Bg STD)	Best Match/Details	Motif File
1	T C G A A C G T A C T G C G T A A T G C C G A T G T A C C T G A	1e-2979	-6861	0.274	0.0563	54.5bp (67.3bp)	GCN4(MacIsaac)/Yeast(0.983)	motif file (matrix)
							More Information | Similar Motifs Found
2	G T A C C G T A A G T C T C A G G C A T A C T G C T G A A G T C	1e-2262	-5211	0.3981	0.148	53.5bp (67.9bp)	CBF1(MacIsaac)/Yeast(0.980)	motif file (matrix)
							More Information | Similar Motifs Found
3	A C G T A C T G A G C T A T C G A C T G A G C T G A C T C G T A	1e-327	-754.6	0.1477	0.0787	55.4bp (63.1bp)	RUNX(Runt)/HPC7-Runx1-ChIP-Seq(GSE22178)/Homer(0.972)	motif file (matrix)
							More Information | Similar Motifs Found
4	G A C T A G T C T G C A A G C T T C A G C T G A A C T G T G C A T C G A A G T C T C G A T C A G	1e-218	-502.6	0.0211	0.0041	50.4bp (61.3bp)	ZNF677/MA2101.1/Jaspar(0.808)	motif file (matrix)
							More Information | Similar Motifs Found
5	C A T G C T A G T C A G C T G A T C G A G C T A C G A T G A C T G A T C A G T C	1e-205	-472.4	0.0812	0.0405	52.8bp (58.4bp)	NFkB2-p52(RHD)/U266-NFKB2-ChIP-seq(GSE230466)/Homer(0.924)	motif file (matrix)
							More Information | Similar Motifs Found
6	C T G A G A T C A C G T C G A T G T A C A G T C A G T C A T G C	1e-197	-453.6	0.2382	0.1681	56.8bp (61.4bp)	Elf4(ETS)/BMDM-Elf4-ChIP-Seq(GSE88699)/Homer(0.927)	motif file (matrix)
							More Information | Similar Motifs Found
7	G T A C G C A T A T G C G T C A C G A T C T A G C G T A T A C G G T C A G C A T A G T C G C A T	1e-159	-367.5	0.0471	0.0206	55.2bp (67.3bp)	nhr-6/MA1451.1/Jaspar(0.641)	motif file (matrix)
							More Information | Similar Motifs Found
8	C G T A G A C T C T G A C G T A G T C A C T G A A G T C G T A C G C T A A G C T A G T C C G T A	1e-153	-353	0.0176	0.0041	48.7bp (61.0bp)	YBX1(CSD)/Homo_sapiens-RNCMPT00116-PBM/HughesRNA(0.700)	motif file (matrix)
							More Information | Similar Motifs Found
9	C T G A A C G T T C A G C T G A A C G T A C G T A T G C T G C A C G T A A G C T A G T C C G T A	1e-111	-257.7	0.0171	0.005	56.0bp (61.8bp)	Dux/MA0611.3/Jaspar(0.914)	motif file (matrix)
							More Information | Similar Motifs Found
10	A C G T G C A T C T G A G T C A G C A T A T G C G C T A C A G T G A C T G C T A T G C A G T A C	1e-111	-256.8	0.0264	0.0103	58.4bp (60.2bp)	HNF1b(Homeobox)/PDAC-HNF1B-ChIP-Seq(GSE64557)/Homer(0.973)	motif file (matrix)
							More Information | Similar Motifs Found
11	A T G C A C G T A G T C C T G A C G T A C T A G A C G T C G T A A G T C A G T C A G T C C G T A	1e-103	-239.3	0.0046	0.0003	52.4bp (56.0bp)	vnd/dmmpmm(Noyes_hd)/fly(0.705)	motif file (matrix)
							More Information | Similar Motifs Found
12	A G T C A G T C C G T A A C T G A C T G A C G T C G T A A C G T A C G T C T A G C G A T A G T C	1e-85	-197.5	0.0026	0.0001	50.5bp (39.0bp)	Prdm15/MA1616.2/Jaspar(0.685)	motif file (matrix)
							More Information | Similar Motifs Found
13	A C G T C G T A T G C A A G T C A G C T A G T C A G T C A G T C C G T A A G T C	1e-84	-195.6	0.0177	0.0064	58.2bp (59.6bp)	Su(H)/dmmpmm(Bergman)/fly(0.747)	motif file (matrix)
							More Information | Similar Motifs Found
14	T G A C G T C A C A G T T A C G G A T C C A T G A C T G A G T C G A T C G A C T A G C T A T G C	1e-81	-188.5	0.0054	0.0007	51.2bp (60.7bp)	TFAP2C/MA0814.3/Jaspar(0.621)	motif file (matrix)
							More Information | Similar Motifs Found
15	A T C G G T C A A G T C G T A C G C T A T A G C C A G T T A C G A G T C T A G C G C A T C G T A	1e-80	-184.7	0.0049	0.0005	49.7bp (60.9bp)	PB0118.1_Esrra_2/Jaspar(0.641)	motif file (matrix)
							More Information | Similar Motifs Found
16	A G C T A C T G C G A T A T C G A C G T G T A C C G T A C G T A A G T C A G C T A G T C C G T A	1e-78	-179.7	0.0017	0	52.5bp (0.0bp)	CUP9/MA0288.1/Jaspar(0.704)	motif file (matrix)
							More Information | Similar Motifs Found
17	C G T A C G T A C G T A C G T A A G T C A C G T A C T G A G T C A C T G A C T G	1e-73	-170.2	0.0016	0	44.2bp (8.2bp)	MET31/Literature(Harbison)/Yeast(0.808)	motif file (matrix)
							More Information | Similar Motifs Found
18	A G T C C G T A A G T C C G T A A C G T A C G T A G T C A G T C	1e-60	-140.2	0.0259	0.0132	56.0bp (62.0bp)	TEAD2/MA1121.2/Jaspar(0.947)	motif file (matrix)
							More Information | Similar Motifs Found
19	A C T G A G T C A G T C A C G T C G T A A C T G A C T G C G T A C G T A C G T A	1e-60	-139.7	0.0049	0.0008	52.6bp (48.9bp)	Rbpj1(?)/Panc1-Rbpj1-ChIP-Seq(GSE47459)/Homer(0.678)	motif file (matrix)
							More Information | Similar Motifs Found
20	C G T A A G T C C T G A C G T A A C G T A C G T A G T C C T G A G T C A A C T G	1e-55	-127.2	0.0083	0.0024	57.3bp (69.2bp)	PB0165.1_Sox11_2/Jaspar(0.735)	motif file (matrix)
							More Information | Similar Motifs Found
21	A C T G C T G A C G T A C G T A C G T A C G T A G T A C G T A C	1e-54	-126.4	0.0978	0.0724	57.4bp (57.2bp)	U2AF2(RRM)/Homo_sapiens-RNCMPT00079-PBM/HughesRNA(0.900)	motif file (matrix)
							More Information | Similar Motifs Found
22	A C G T C G T A A G T C A G T C A G T C C G T A A C T G A C T G A C T G C G T A	1e-50	-116.2	0.0044	0.0008	51.8bp (56.1bp)	kn/MA1841.2/Jaspar(0.809)	motif file (matrix)
							More Information | Similar Motifs Found
23	C G T A A C G T A C G T A C T G C G T A A C G T A G T C C T G A A C G T A C G T A G T C A C G T	1e-50	-115.7	0.0014	0	51.5bp (36.6bp)	TARDBP(RRM)/Homo_sapiens-RNCMPT00076-PBM/HughesRNA(0.694)	motif file (matrix)
							More Information | Similar Motifs Found
24	T G C A A G C T C A T G T A G C C G A T A G C T C A T G G C T A T G C A T C A G	1e-49	-113.9	0.0041	0.0007	54.6bp (53.1bp)	YAP5(MacIsaac)/Yeast(0.781)	motif file (matrix)
							More Information | Similar Motifs Found
25	G C A T A G C T A C G T A G C T C G T A G C T A C G T A G T C A	1e-44	-103.4	0.1063	0.0823	56.9bp (57.9bp)	Unknown6/Drosophila-Promoters/Homer(0.821)	motif file (matrix)
							More Information | Similar Motifs Found
26	T C A G G C T A T C A G C T A G G A T C G T A C G C A T A T G C G C T A G A T C T G C A C T G A	1e-44	-101.6	0.007	0.0021	58.6bp (65.5bp)	ZNF274/MA1592.2/Jaspar(0.672)	motif file (matrix)
							More Information | Similar Motifs Found
27	A G T C C G T A A G T C A G T C A G T C A C T G A C G T C G T A C G T A C G T A	1e-42	-96.78	0.0013	0.0001	61.8bp (14.4bp)	FHL1/FHL1_YPD/47-RAP1(Harbison)/Yeast(0.810)	motif file (matrix)
							More Information | Similar Motifs Found
28	A C T G A T G C A C G T G T A C A T G C A C G T A C G T C G T A G T A C A C T G	1e-38	-88.27	0.0025	0.0003	53.7bp (58.1bp)	POU6F2/MA0793.2/Jaspar(0.695)	motif file (matrix)
							More Information | Similar Motifs Found
29	A C T G A G T C A C G T A C G T A C G T A C T G A C G T A C G T C G T A C G T A	1e-36	-83.07	0.0035	0.0007	55.2bp (58.4bp)	SOX4/MA0867.3/Jaspar(0.781)	motif file (matrix)
							More Information | Similar Motifs Found
30	A T C G T G A C A T C G A G T C T C A G T G A C A T C G G A T C A T C G A T G C	1e-34	-78.79	0.0237	0.0142	53.9bp (65.8bp)	SeqBias: CG-repeat(0.902)	motif file (matrix)
							More Information | Similar Motifs Found
31	A C G T A C G T A C G T A C T G C G T A A C G T C G T A C G A T C G A T A C G T A C G T C G T A	1e-19	-44.12	0.0007	0	54.8bp (50.7bp)	AT3G10113(MYBrelated)/col-AT3G10113-DAP-Seq(GSE60143)/Homer(0.771)	motif file (matrix)
							More Information | Similar Motifs Found
32	A C G T C T G A A C G T A C G T C G T A A G C T C G T A A C G T C G T A A G T C A C G T C T A G	1e-15	-36.8	0.0007	0.0001	57.3bp (47.9bp)	RBMS1(RRM)/Homo_sapiens-RNCMPT00152-PBM/HughesRNA(0.712)	motif file (matrix)
							More Information | Similar Motifs Found
33 *	A C G T C G T A A G T C A C G T A C G T A G T C A C T G C G T A A C G T G C T A	1e-11	-26.93	0.0009	0.0002	53.3bp (49.8bp)	SFL1/MA0377.2/Jaspar(0.769)	motif file (matrix)
							More Information | Similar Motifs Found
