# Supplementary material for: SFPQ-TFE3 reciprocally regulates mTORC1 and induces lineage plasticity in a mouse model of renal tumorigenesis
Source: Nat Commun. 2025 Oct 3;16:8822. doi: 10.1038/s41467-025-63885-2 (PMC12494988; doi:10.1038/s41467-025-63885-2)
Supplement: Supplementary file 13 — Supplementary Dataset 11 [file 41467_2025_63885_MOESM13_ESM.xlsx]

## Sheet: Supplementary Data 11
name	chr	start	end	display_score	fold_change	pvalue	qvalue	summit_position	annotation	geneChr	geneStart	geneEnd	geneLength	geneStrand	geneId	transcriptId	distanceToTSS	ENSEMBL	SYMBOL	GENENAME	genic	Intergenic	Promoter	fiveUTR	threeUTR	Exon	Intron	downstream	distal_intergenic
PSF6_8_12_vs_PSF6_Input_hg38_macs2_peak_30099	chr3	171620432	171621673	917	25.8784	101.244	91.7543	714	Exon (ENST00000351298.9/5337, exon 24 of 27)	3	171612307	171643154	30848	2	5337	ENST00000467432.1	21482	ENSG00000075651	PLD1	phospholipase D1	TRUE	FALSE	FALSE	FALSE	FALSE	TRUE	TRUE	FALSE	FALSE
PSF6_8_12_vs_PSF6_Input_hg38_macs2_peak_29706	chr3	148006054	148007111	917	23.4177	100.98	91.7543	620	Exon (ENST00000668118.1/124906206, exon 3 of 3)	3	147940049	147942004	1956	1	124909496	ENST00000662690.1	66005	NA	LOC124909496	uncharacterized LOC124909496	TRUE	FALSE	FALSE	FALSE	FALSE	TRUE	TRUE	FALSE	FALSE
PSF6_8_12_vs_PSF6_Input_hg38_macs2_peak_3374	chr1	199511742	199513005	860	22.2476	93.5696	86.0145	583	Distal Intergenic	1	199148598	199393307	244710	1	400800	ENST00000452199.1	363144	ENSG00000231718	LINC02789	long intergenic non-protein coding RNA 2789	FALSE	TRUE	FALSE	FALSE	FALSE	FALSE	FALSE	FALSE	TRUE
PSF6_8_12_vs_PSF6_Input_hg38_macs2_peak_4539	chr1	246748277	246749551	821	16.4516	89.4701	82.198	772	Intron (ENST00000366510.4/51097, intron 5 of 11)	1	246724409	246768137	43729	1	51097	ENST00000366510.4	23868	ENSG00000143653	SCCPDH	saccharopine dehydrogenase (putative)	TRUE	FALSE	FALSE	FALSE	FALSE	FALSE	TRUE	FALSE	FALSE
PSF6_8_12_vs_PSF6_Input_hg38_macs2_peak_38038	chr7	24778472	24779493	813	24.2045	88.5309	81.3154	571	Exon (ENST00000666237.1/1687, exon 3 of 3)	7	24778444	24795496	17053	2	1687	ENST00000666237.1	16004	ENSG00000105928	GSDME	gasdermin E	TRUE	FALSE	FALSE	FALSE	FALSE	TRUE	TRUE	FALSE	FALSE
PSF6_8_12_vs_PSF6_Input_hg38_macs2_peak_8951	chr12	27493016	27494099	807	24.8582	87.8339	80.7022	536	Promoter (<=1kb)	12	27493836	27502147	8312	1	341346	ENST00000541168.1	0	ENSG00000165935	SMCO2	single-pass membrane protein with coiled-coil domains 2	TRUE	FALSE	TRUE	FALSE	FALSE	TRUE	TRUE	FALSE	FALSE
PSF6_8_12_vs_PSF6_Input_hg38_macs2_peak_25953	chr20	51650217	51651207	806	21.0775	87.7295	80.6016	676	Intron (ENST00000311637.9/10079, intron 9 of 22)	20	51725819	51732587	6769	2	10079	ENST00000477492.1	81381	ENSG00000054793	ATP9A	ATPase phospholipid transporting 9A (putative)	TRUE	FALSE	FALSE	FALSE	FALSE	FALSE	TRUE	FALSE	FALSE
PSF6_8_12_vs_PSF6_Input_hg38_macs2_peak_37477	chr6	159700822	159702094	783	24.7677	85.305	78.3986	647	Intron (ENST00000546087.5/6648, intron 3 of 7)	6	159682165	159693278	11114	2	6648	ENST00000337404.8	-7544	ENSG00000291237	SOD2	superoxide dismutase 2	TRUE	FALSE	FALSE	FALSE	FALSE	FALSE	TRUE	FALSE	FALSE
PSF6_8_12_vs_PSF6_Input_hg38_macs2_peak_30246	chr3	182182011	182183521	782	22.5329	85.1864	78.2856	717	Distal Intergenic	3	182149430	182158313	8884	2	105374243	ENST00000669633.1	-23698	NA	LOC105374243	uncharacterized LOC105374243	FALSE	TRUE	FALSE	FALSE	FALSE	FALSE	FALSE	FALSE	TRUE
PSF6_8_12_vs_PSF6_Input_hg38_macs2_peak_36957	chr6	133609081	133610574	768	24.4017	83.6399	76.8528	670	Intron (ENST00000607033.5/100507308, intron 4 of 8)	6	133502386	133568648	66263	2	100507308	ENST00000666537.1	-40433	ENSG00000227954	TARID	TCF21 antisense RNA inducing promoter demethylation	TRUE	FALSE	FALSE	FALSE	FALSE	FALSE	TRUE	FALSE	FALSE
PSF6_8_12_vs_PSF6_Input_hg38_macs2_peak_4472	chr1	244989197	244991036	766	16.6909	83.4619	76.6773	950	Intron (ENST00000366523.6/84288, intron 2 of 7)	1	245002153	245030831	28679	1	107985725	ENST00000479260.1	-11118	NA	LOC107985725	uncharacterized LOC107985725	TRUE	FALSE	FALSE	FALSE	FALSE	FALSE	TRUE	FALSE	FALSE
PSF6_8_12_vs_PSF6_Input_hg38_macs2_peak_29812	chr3	151002989	151004086	766	20.3673	83.385	76.6156	499	Intron (ENST00000476886.5/116933, intron 1 of 4)	3	150926567	150972727	46161	2	7401	ENST00000327047.6	-30262	ENSG00000163646	CLRN1	clarin 1	TRUE	FALSE	FALSE	FALSE	FALSE	FALSE	TRUE	FALSE	FALSE
PSF6_8_12_vs_PSF6_Input_hg38_macs2_peak_11466	chr13	98215680	98217104	760	23.9672	82.8177	76.0817	648	Intron (ENST00000595437.5/10160, intron 2 of 27)	13	98208524	98208600	77	1	100422881	ENST00000582699.1	7156	ENSG00000263399	MIR3170	microRNA 3170	TRUE	FALSE	FALSE	FALSE	FALSE	FALSE	TRUE	FALSE	FALSE
PSF6_8_12_vs_PSF6_Input_hg38_macs2_peak_9612	chr12	65756699	65758811	753	20.1415	81.9715	75.3208	697	Exon (ENST00000489520.2/204010, exon 2 of 2)	12	65824460	65842917	18458	1	8091	ENST00000537275.5	-65650	ENSG00000149948	HMGA2	high mobility group AT-hook 2	TRUE	FALSE	FALSE	FALSE	FALSE	TRUE	FALSE	FALSE	FALSE
PSF6_8_12_vs_PSF6_Input_hg38_macs2_peak_191	chr1	7899160	7900482	751	22.2408	81.7498	75.1176	577	Distal Intergenic	1	7921800	7935100	13301	2	3604	ENST00000474475.1	34619	ENSG00000049249	TNFRSF9	TNF receptor superfamily member 9	FALSE	TRUE	FALSE	FALSE	FALSE	FALSE	FALSE	FALSE	TRUE
PSF6_8_12_vs_PSF6_Input_hg38_macs2_peak_36277	chr6	71473512	71474637	750	22.3957	81.6721	75.0476	596	Distal Intergenic	6	71453017	71458872	5856	1	102724000	ENST00000654769.1	20495	NA	LINC01626	long intergenic non-protein coding RNA 1626	FALSE	TRUE	FALSE	FALSE	FALSE	FALSE	FALSE	FALSE	TRUE
PSF6_8_12_vs_PSF6_Input_hg38_macs2_peak_11453	chr13	97365924	97368384	746	23.6562	81.2634	74.6557	1517	3' UTR	13	97356796	97391599	34804	1	10150	ENST00000449284.1	9128	ENSG00000139793	MBNL2	muscleblind like splicing regulator 2	TRUE	FALSE	FALSE	FALSE	TRUE	TRUE	TRUE	FALSE	FALSE
PSF6_8_12_vs_PSF6_Input_hg38_macs2_peak_6707	chr10	126041546	126042997	745	20.1697	81.123	74.531	590	3' UTR	10	126064695	126067006	2312	2	8038	ENST00000482291.1	24010	ENSG00000148848	ADAM12	ADAM metallopeptidase domain 12	TRUE	FALSE	FALSE	FALSE	TRUE	TRUE	TRUE	FALSE	FALSE
PSF6_8_12_vs_PSF6_Input_hg38_macs2_peak_22393	chr2	91575567	91576596	744	16.1334	81.0684	74.4819	509	Distal Intergenic	2	91636688	91655378	18691	2	654342	ENST00000608018.5	78783	ENSG00000143429	LSP1P4	LSP1 pseudogene 4	FALSE	TRUE	FALSE	FALSE	FALSE	FALSE	FALSE	FALSE	TRUE
PSF6_8_12_vs_PSF6_Input_hg38_macs2_peak_21066	chr2	9384556	9387293	739	19.9075	80.5453	73.9988	2064	Promoter (1-2kb)	2	9388294	9400769	12476	1	8853	ENST00000491413.1	-1002	ENSG00000151693	ASAP2	ArfGAP with SH3 domain, ankyrin repeat and PH domain 2	TRUE	FALSE	TRUE	FALSE	FALSE	TRUE	TRUE	FALSE	FALSE
PSF6_8_12_vs_PSF6_Input_hg38_macs2_peak_30072	chr3	170801799	170803717	738	20.678	80.3903	73.8645	968	Intron (ENST00000486975.1/5010, intron 3 of 3)	3	170865794	170868181	2388	2	200916	ENST00000478578.1	64465	ENSG00000163584	RPL22L1	ribosomal protein L22 like 1	TRUE	FALSE	FALSE	FALSE	FALSE	FALSE	TRUE	FALSE	FALSE
PSF6_8_12_vs_PSF6_Input_hg38_macs2_peak_12556	chr14	67738482	67739550	727	21.5873	79.1127	72.7066	627	Intron (ENST00000394455.6/23503, intron 13 of 14)	14	67727164	67729746	2583	1	145226	ENST00000552873.1	11318	ENSG00000139988	RDH12	retinol dehydrogenase 12	TRUE	FALSE	FALSE	FALSE	FALSE	FALSE	TRUE	FALSE	FALSE
PSF6_8_12_vs_PSF6_Input_hg38_macs2_peak_4450	chr1	244302107	244304128	724	12.7619	78.7924	72.4111	1079	Distal Intergenic	1	244308554	244325177	16624	2	105373262	ENST00000689658.2	21050	NA	LOC105373262	uncharacterized LOC105373262	FALSE	TRUE	FALSE	FALSE	FALSE	FALSE	FALSE	FALSE	TRUE
PSF6_8_12_vs_PSF6_Input_hg38_macs2_peak_20939	chr19	56169628	56171103	713	16.862	77.6636	71.3596	799	Distal Intergenic	19	56176008	56185775	9768	1	85569	ENST00000357330.7	-4906	ENSG00000197487	GALP	galanin like peptide	FALSE	TRUE	FALSE	FALSE	FALSE	FALSE	FALSE	FALSE	TRUE
PSF6_8_12_vs_PSF6_Input_hg38_macs2_peak_3916	chr1	221711969	221713774	712	16.7949	77.4902	71.2042	505	Promoter (<=1kb)	1	221702427	221711816	9390	2	11221	ENST00000494642.1	-153	ENSG00000143507	DUSP10	dual specificity phosphatase 10	TRUE	FALSE	TRUE	FALSE	FALSE	FALSE	TRUE	FALSE	FALSE
PSF6_8_12_vs_PSF6_Input_hg38_macs2_peak_6152	chr10	98322765	98323914	712	16.7949	77.4902	71.2042	642	Distal Intergenic	10	98247690	98268194	20505	2	84171	ENST00000260702.4	-54571	ENSG00000138131	LOXL4	lysyl oxidase like 4	FALSE	TRUE	FALSE	FALSE	FALSE	FALSE	FALSE	FALSE	TRUE
PSF6_8_12_vs_PSF6_Input_hg38_macs2_peak_29989	chr3	161314577	161316186	709	17.3481	77.1969	70.9456	667	Distal Intergenic	3	161345775	161371501	25727	2	165679	ENST00000497137.1	55316	ENSG00000196542	SPTSSB	serine palmitoyltransferase small subunit B	FALSE	TRUE	FALSE	FALSE	FALSE	FALSE	FALSE	FALSE	TRUE
PSF6_8_12_vs_PSF6_Input_hg38_macs2_peak_41458	chr8	123516277	123518101	707	20.3667	76.9857	70.7494	683	Intron (ENST00000517956.5/114907, intron 4 of 8)	8	123503106	123506625	3520	2	114907	ENST00000524000.5	-9652	ENSG00000156804	FBXO32	F-box protein 32	TRUE	FALSE	FALSE	FALSE	FALSE	FALSE	TRUE	FALSE	FALSE
PSF6_8_12_vs_PSF6_Input_hg38_macs2_peak_4530	chr1	246427848	246429124	704	13.649	76.6675	70.4516	935	Intron (ENST00000490107.6/64754, intron 1 of 11)	1	245749342	246417409	668068	2	64754	ENST00000630181.2	-10439	ENSG00000185420	SMYD3	SET and MYND domain containing 3	TRUE	FALSE	FALSE	FALSE	FALSE	FALSE	TRUE	FALSE	FALSE
PSF6_8_12_vs_PSF6_Input_hg38_macs2_peak_31870	chr4	91106762	91107814	701	22.0525	76.2964	70.1049	589	Intron (ENST00000509176.6/401145, intron 10 of 10)	4	91085950	91601913	515964	1	401145	ENST00000649522.1	20812	ENSG00000184305	CCSER1	coiled-coil serine rich protein 1	TRUE	FALSE	FALSE	FALSE	FALSE	FALSE	TRUE	FALSE	FALSE
PSF6_8_12_vs_PSF6_Input_hg38_macs2_peak_5896	chr10	87385202	87386964	686	17.7622	74.7677	68.6824	939	Exon (ENST00000457530.1/ENST00000457530.1, exon 7 of 7)	10	87396561	87398992	2432	2	728218	ENST00000665232.1	12029	ENSG00000228055	FAM245A	family with sequence similarity 245 member A	TRUE	FALSE	FALSE	FALSE	FALSE	TRUE	TRUE	FALSE	FALSE
PSF6_8_12_vs_PSF6_Input_hg38_macs2_peak_26166	chr20	63305497	63306706	682	17.5499	74.2654	68.2118	749	Exon (ENST00000358894.11/57642, exon 4 of 36)	20	63295040	63334851	39812	1	57642	ENST00000422202.5	10457	ENSG00000101203	COL20A1	collagen type XX alpha 1 chain	TRUE	FALSE	FALSE	FALSE	FALSE	TRUE	TRUE	FALSE	FALSE
PSF6_8_12_vs_PSF6_Input_hg38_macs2_peak_39610	chr7	130008885	130011323	680	19.6036	74.109	68.0578	1442	Promoter (<=1kb)	7	130008854	130026551	17698	1	121832803	ENST00000480018.1	31	NA	UBE2H-DT	UBE2H divergent transcript	TRUE	FALSE	TRUE	FALSE	FALSE	TRUE	TRUE	FALSE	FALSE
PSF6_8_12_vs_PSF6_Input_hg38_macs2_peak_4133	chr1	228490184	228491312	680	18.2215	74.0976	68.05	605	Promoter (1-2kb)	1	228488222	228499899	11678	1	149603	ENST00000482739.3	1962	ENSG00000168159	RNF187	ring finger protein 187	TRUE	FALSE	TRUE	FALSE	FALSE	FALSE	TRUE	FALSE	FALSE
PSF6_8_12_vs_PSF6_Input_hg38_macs2_peak_9550	chr12	63915608	63919487	679	18.7471	74.0374	67.9948	1292	Intron (ENST00000631006.3/57522, intron 1 of 21)	12	63982525	64143780	161256	1	57522	ENST00000543397.1	-63039	ENSG00000196935	SRGAP1	SLIT-ROBO Rho GTPase activating protein 1	TRUE	FALSE	FALSE	FALSE	FALSE	FALSE	TRUE	FALSE	FALSE
PSF6_8_12_vs_PSF6_Input_hg38_macs2_peak_5309	chr10	62250187	62252046	679	20.4342	74.0201	67.981	826	Intron (ENST00000373789.8/219790, intron 2 of 11)	10	62183035	62236263	53229	2	219790	ENST00000315289.6	-13924	ENSG00000182010	RTKN2	rhotekin 2	TRUE	FALSE	FALSE	FALSE	FALSE	FALSE	TRUE	FALSE	FALSE
PSF6_8_12_vs_PSF6_Input_hg38_macs2_peak_30600	chr3	195715766	195717749	678	10.7712	73.8556	67.8218	377	Exon (ENST00000597982.5/440993, exon 3 of 3)	3	195720884	195737623	16740	1	200958	ENST00000436408.6	-3136	ENSG00000176945	MUC20	mucin 20, cell surface associated	TRUE	FALSE	FALSE	FALSE	FALSE	TRUE	TRUE	FALSE	FALSE
PSF6_8_12_vs_PSF6_Input_hg38_macs2_peak_28990	chr3	102112811	102114498	676	14.5197	73.6595	67.6353	961	Intron (ENST00000491959.5/131368, intron 2 of 17)	3	102099244	102477677	378434	1	131368	ENST00000491959.5	13567	ENSG00000170044	ZPLD1	zona pellucida like domain containing 1	TRUE	FALSE	FALSE	FALSE	FALSE	FALSE	TRUE	FALSE	FALSE
PSF6_8_12_vs_PSF6_Input_hg38_macs2_peak_12006	chr14	31229303	31231064	676	21.6415	73.6417	67.6182	665	Distal Intergenic	14	31100118	31207804	107687	2	25831	ENST00000553700.5	-21499	ENSG00000092148	HECTD1	HECT domain E3 ubiquitin protein ligase 1	FALSE	TRUE	FALSE	FALSE	FALSE	FALSE	FALSE	FALSE	TRUE
PSF6_8_12_vs_PSF6_Input_hg38_macs2_peak_22953	chr2	122235831	122237542	674	18.7374	73.4977	67.4845	784	Intron (ENST00000657880.1/105373595, intron 3 of 8)	2	122503366	122505118	1753	2	105373593	ENST00000654765.1	267577	NA	LOC105373593	uncharacterized LOC105373593	TRUE	FALSE	FALSE	FALSE	FALSE	FALSE	TRUE	FALSE	FALSE
PSF6_8_12_vs_PSF6_Input_hg38_macs2_peak_25630	chr20	40505385	40507461	674	18.7374	73.4977	67.4845	1439	Distal Intergenic	20	40685848	40689236	3389	2	9935	ENST00000373313.3	181776	ENSG00000204103	MAFB	MAF bZIP transcription factor B	FALSE	TRUE	FALSE	FALSE	FALSE	FALSE	FALSE	FALSE	TRUE
PSF6_8_12_vs_PSF6_Input_hg38_macs2_peak_3849	chr1	216812749	216814024	674	18.7374	73.4977	67.4845	425	Intron (ENST00000361525.7/2104, intron 3 of 8)	1	216503254	216805367	302114	2	2104	ENST00000360012.7	-7382	ENSG00000196482	ESRRG	estrogen related receptor gamma	TRUE	FALSE	FALSE	FALSE	FALSE	FALSE	TRUE	FALSE	FALSE
PSF6_8_12_vs_PSF6_Input_hg38_macs2_peak_6174	chr10	99905458	99907196	674	18.5034	73.4977	67.4845	1169	Intron (ENST00000543621.6/23268, intron 3 of 13)	10	99875577	99914082	38506	2	23268	ENST00000543621.6	6887	ENSG00000107554	DNMBP	dynamin binding protein	TRUE	FALSE	FALSE	FALSE	FALSE	FALSE	TRUE	FALSE	FALSE
PSF6_8_12_vs_PSF6_Input_hg38_macs2_peak_4553	chr1	247357385	247358495	671	15.1746	73.1541	67.1831	531	Promoter (<=1kb)	1	247357856	247374977	17122	1	107985115	ENST00000697404.1	0	ENSG00000289234	ZNF496-DT	ZNF496 divergent transcript	TRUE	FALSE	TRUE	FALSE	FALSE	TRUE	TRUE	FALSE	FALSE
PSF6_8_12_vs_PSF6_Input_hg38_macs2_peak_4480	chr1	245090667	245093011	670	14.3005	73.0101	67.0452	1317	Exon (ENST00000391837.7/84288, exon 7 of 7)	1	245083456	245086961	3506	1	84288	ENST00000427529.1	7211	ENSG00000203666	EFCAB2	EF-hand calcium binding domain 2	TRUE	FALSE	FALSE	FALSE	FALSE	TRUE	TRUE	FALSE	FALSE
PSF6_8_12_vs_PSF6_Input_hg38_macs2_peak_11598	chr13	104011245	104012916	669	22.2296	72.8907	66.9287	703	Distal Intergenic	13	104125930	104134257	8328	1	105370340	ENST00000670156.1	-113015	ENSG00000287734	LOC105370340	uncharacterized LOC105370340	FALSE	TRUE	FALSE	FALSE	FALSE	FALSE	FALSE	FALSE	TRUE
PSF6_8_12_vs_PSF6_Input_hg38_macs2_peak_35486	chr6	26350885	26352451	669	20.3204	72.8816	66.9218	880	Intron (ENST00000707189.1/ENST00000707189.1, intron 1 of 1)	6	26365159	26370603	5445	1	11118	ENST00000532865.5	-12709	ENSG00000186470	BTN3A2	butyrophilin subfamily 3 member A2	TRUE	FALSE	FALSE	FALSE	FALSE	FALSE	TRUE	FALSE	FALSE
PSF6_8_12_vs_PSF6_Input_hg38_macs2_peak_23865	chr2	196291924	196293278	664	20.5298	72.3917	66.4625	678	3' UTR	2	196269306	196278692	9387	2	57520	ENST00000647402.1	-13232	ENSG00000138411	HECW2	HECT, C2 and WW domain containing E3 ubiquitin protein ligase 2	TRUE	FALSE	FALSE	FALSE	TRUE	TRUE	TRUE	FALSE	FALSE
PSF6_8_12_vs_PSF6_Input_hg38_macs2_peak_35367	chr6	19464898	19465998	662	21.8629	72.2046	66.2798	488	Intron (ENST00000653002.1/107986575, intron 8 of 8)	6	19323703	19559298	235596	2	107986575	ENST00000668724.1	93301	NA	LOC107986575	uncharacterized LOC107986575	TRUE	FALSE	FALSE	FALSE	FALSE	FALSE	TRUE	FALSE	FALSE
PSF6_8_12_vs_PSF6_Input_hg38_macs2_peak_26247	chr21	6368149	6369721	660	11.1902	71.9996	66.0991	702	Distal Intergenic	21	6354264	6359767	5504	1	105379493	ENST00000624847.1	13885	NA	CH507-145C22.1	uncharacterized CH507-145C22.1	FALSE	TRUE	FALSE	FALSE	FALSE	FALSE	FALSE	FALSE	TRUE
PSF6_8_12_vs_PSF6_Input_hg38_macs2_peak_36085	chr6	52351614	52353441	660	20.7496	71.9133	66.0156	1127	Distal Intergenic	6	52361421	52403549	42129	1	85315	ENST00000512121.1	-7981	ENSG00000170915	PAQR8	progestin and adipoQ receptor family member 8	FALSE	TRUE	FALSE	FALSE	FALSE	FALSE	FALSE	FALSE	TRUE
PSF6_8_12_vs_PSF6_Input_hg38_macs2_peak_30260	chr3	183370317	183372221	659	16.5601	71.8699	65.9824	787	Exon (ENST00000461074.1/23101, exon 3 of 3)	3	183298427	183400493	102067	2	23101	ENST00000459750.5	28273	ENSG00000053524	MCF2L2	MCF.2 cell line derived transforming sequence-like 2	TRUE	FALSE	FALSE	FALSE	FALSE	TRUE	TRUE	FALSE	FALSE
PSF6_8_12_vs_PSF6_Input_hg38_macs2_peak_38186	chr7	33722162	33723106	656	17.1324	71.5705	65.6944	476	Promoter (2-3kb)	7	33725981	33728456	2476	1	55025	ENST00000311067.3	-2876	ENSG00000173862	FLJ20712	uncharacterized FLJ20712	TRUE	FALSE	TRUE	FALSE	FALSE	FALSE	TRUE	FALSE	FALSE
PSF6_8_12_vs_PSF6_Input_hg38_macs2_peak_23099	chr2	134267334	134269190	655	20.046	71.4249	65.5496	1155	Intron (ENST00000409645.5/4249, intron 2 of 16)	2	134254072	134454621	200550	1	4249	ENST00000281923.4	13262	ENSG00000152127	MGAT5	alpha-1,6-mannosylglycoprotein 6-beta-N-acetylglucosaminyltransferase	TRUE	FALSE	FALSE	FALSE	FALSE	FALSE	TRUE	FALSE	FALSE
PSF6_8_12_vs_PSF6_Input_hg38_macs2_peak_1430	chr1	44327543	44329014	655	20.046	71.4249	65.5496	363	Intron (ENST00000372257.7/79033, intron 3 of 8)	1	44221070	44323043	101974	2	79033	ENST00000372259.9	-4500	ENSG00000117419	ERI3	ERI1 exoribonuclease family member 3	TRUE	FALSE	FALSE	FALSE	FALSE	FALSE	TRUE	FALSE	FALSE
PSF6_8_12_vs_PSF6_Input_hg38_macs2_peak_23313	chr2	152693632	152695179	655	21.9124	71.3678	65.5009	611	Promoter (<=1kb)	2	152679129	152693111	13983	2	55660	ENST00000467114.2	-521	ENSG00000196504	PRPF40A	pre-mRNA processing factor 40 homolog A	TRUE	FALSE	TRUE	FALSE	FALSE	TRUE	TRUE	FALSE	FALSE
PSF6_8_12_vs_PSF6_Input_hg38_macs2_peak_6207	chr10	100911858	100913299	654	17.5554	71.3558	65.4959	842	Promoter (<=1kb)	10	100912963	100926760	13798	1	55719	ENST00000370271.7	0	ENSG00000119906	SLF2	SMC5-SMC6 complex localization factor 2	TRUE	FALSE	TRUE	TRUE	FALSE	TRUE	TRUE	FALSE	FALSE
PSF6_8_12_vs_PSF6_Input_hg38_macs2_peak_2635	chr1	151610650	151611869	652	20.8046	71.1072	65.2633	722	Promoter (<=1kb)	1	151612006	151693618	81613	1	81609	ENST00000642376.1	-138	ENSG00000143376	SNX27	sorting nexin 27	FALSE	TRUE	TRUE	FALSE	FALSE	FALSE	FALSE	FALSE	FALSE
PSF6_8_12_vs_PSF6_Input_hg38_macs2_peak_16502	chr17	7914933	7917280	651	18.9568	70.9651	65.1235	1061	Promoter (<=1kb)	17	7913339	7916289	2951	2	284023	ENST00000324348.9	0	ENSG00000179859	RNF227	ring finger protein 227	TRUE	FALSE	TRUE	TRUE	TRUE	TRUE	TRUE	FALSE	FALSE
PSF6_8_12_vs_PSF6_Input_hg38_macs2_peak_3174	chr1	180079976	180081263	649	20.6317	70.7712	64.9351	589	3' UTR	1	180085580	180111192	25613	1	9857	ENST00000484356.6	-4318	ENSG00000135837	CEP350	centrosomal protein 350	TRUE	FALSE	FALSE	FALSE	TRUE	TRUE	TRUE	FALSE	FALSE
PSF6_8_12_vs_PSF6_Input_hg38_macs2_peak_3106	chr1	176240863	176242337	645	20.8616	70.3035	64.5079	592	Intron (ENST00000701212.1/ENST00000701212.1, intron 4 of 6)	1	176217541	176217602	62	1	124904756	ENST00000616123.1	23322	ENSG00000273629	LOC124904756	U7 small nuclear RNA	TRUE	FALSE	FALSE	FALSE	FALSE	FALSE	TRUE	FALSE	FALSE
PSF6_8_12_vs_PSF6_Input_hg38_macs2_peak_21638	chr2	38265851	38267483	643	19.4354	70.1865	64.3975	942	Distal Intergenic	2	38203363	38239590	36228	2	102723739	ENST00000450854.1	-26261	NA	LOC102723739	uncharacterized LOC102723739	FALSE	TRUE	FALSE	FALSE	FALSE	FALSE	FALSE	FALSE	TRUE
PSF6_8_12_vs_PSF6_Input_hg38_macs2_peak_30131	chr3	172181637	172183020	643	17.2298	70.1013	64.3154	664	Intron (ENST00000415807.7/64778, intron 3 of 25)	3	172126974	172251456	124483	1	64778	ENST00000443501.1	54663	ENSG00000075420	FNDC3B	fibronectin type III domain containing 3B	TRUE	FALSE	FALSE	FALSE	FALSE	FALSE	TRUE	FALSE	FALSE
PSF6_8_12_vs_PSF6_Input_hg38_macs2_peak_4193	chr1	231511601	231513020	642	17.3333	69.9937	64.209	779	Intron (ENST00000653908.1/54583, intron 1 of 4)	1	231522461	231528255	5795	2	122526782	ENST00000440665.5	15236	ENSG00000233461	LOC122526782	uncharacterized LOC122526782	TRUE	FALSE	FALSE	FALSE	FALSE	FALSE	TRUE	FALSE	FALSE
PSF6_8_12_vs_PSF6_Input_hg38_macs2_peak_5811	chr10	79869152	79870496	642	17.3333	69.9937	64.209	603	Exon (ENST00000458273.2/ENST00000458273.2, exon 7 of 7)	10	79841358	79850876	9519	1	283008	ENST00000602967.5	27794	ENSG00000228570	NUTM2E	NUT family member 2E	TRUE	FALSE	FALSE	FALSE	FALSE	TRUE	TRUE	FALSE	FALSE
PSF6_8_12_vs_PSF6_Input_hg38_macs2_peak_3858	chr1	218304299	218305162	641	19.7717	69.9745	64.1914	452	Exon (ENST00000366932.4/51018, exon 3 of 5)	1	218285342	218302671	17330	1	51018	ENST00000491428.1	18957	ENSG00000067533	RRP15	ribosomal RNA processing 15 homolog	TRUE	FALSE	FALSE	FALSE	FALSE	TRUE	TRUE	FALSE	FALSE
PSF6_8_12_vs_PSF6_Input_hg38_macs2_peak_18335	chr17	79993021	79994387	640	21.1035	69.8496	64.08	879	Promoter (<=1kb)	17	79950571	79993634	43064	2	125058	ENST00000571872.1	0	ENSG00000167291	TBC1D16	TBC1 domain family member 16	TRUE	FALSE	TRUE	TRUE	FALSE	TRUE	TRUE	FALSE	FALSE
PSF6_8_12_vs_PSF6_Input_hg38_macs2_peak_31546	chr4	72112225	72113478	640	18.8405	69.839	64.0729	473	Intron (ENST00000344413.6/10886, intron 1 of 2)	4	72146530	72148058	1529	1	10886	ENST00000506359.1	-33053	ENSG00000056291	NPFFR2	neuropeptide FF receptor 2	TRUE	FALSE	FALSE	FALSE	FALSE	FALSE	TRUE	FALSE	FALSE
PSF6_8_12_vs_PSF6_Input_hg38_macs2_peak_20867	chr19	52669520	52670746	640	21.5521	69.7716	64.0131	583	Intron (ENST00000601257.5/55769, intron 2 of 6)	19	52594060	52660843	66784	2	55769	ENST00000600714.6	-8677	ENSG00000167766	ZNF83	zinc finger protein 83	TRUE	FALSE	FALSE	FALSE	FALSE	FALSE	TRUE	FALSE	FALSE
PSF6_8_12_vs_PSF6_Input_hg38_macs2_peak_21345	chr2	25673760	25674606	636	19.4659	69.3579	63.6091	209	Promoter (<=1kb)	2	25377245	25673647	296403	2	1838	ENST00000288642.12	-113	ENSG00000138101	DTNB	dystrobrevin beta	FALSE	TRUE	TRUE	FALSE	FALSE	FALSE	FALSE	FALSE	FALSE
PSF6_8_12_vs_PSF6_Input_hg38_macs2_peak_29168	chr3	119638077	119640158	635	17.8013	69.3385	63.5899	986	Exon (ENST00000686897.1/ENST00000686897.1, exon 1 of 1)	3	119648400	119654727	6328	2	64091	ENST00000476092.1	14570	ENSG00000121577	POPDC2	popeye domain containing 2	TRUE	FALSE	FALSE	FALSE	FALSE	TRUE	TRUE	FALSE	FALSE
PSF6_8_12_vs_PSF6_Input_hg38_macs2_peak_5360	chr10	67819661	67820602	631	16.5061	68.8982	63.1764	398	Intron (ENST00000225171.7/56521, intron 2 of 4)	10	67797082	67838059	40978	2	56521	ENST00000483798.6	17458	ENSG00000108176	DNAJC12	DnaJ heat shock protein family (Hsp40) member C12	TRUE	FALSE	FALSE	FALSE	FALSE	FALSE	TRUE	FALSE	FALSE
PSF6_8_12_vs_PSF6_Input_hg38_macs2_peak_6345	chr10	109205335	109206999	630	13.8957	68.7264	63.0134	726	Distal Intergenic	10	108710518	108839363	128846	1	105378478	ENST00000421481.1	494817	ENSG00000223381	LINC02661	long intergenic non-protein coding RNA 2661	FALSE	TRUE	FALSE	FALSE	FALSE	FALSE	FALSE	FALSE	TRUE
PSF6_8_12_vs_PSF6_Input_hg38_macs2_peak_9489	chr12	58877097	58878093	627	18.5861	68.428	62.7326	403	Promoter (<=1kb)	12	58874053	58877494	3442	2	121227	ENST00000552646.1	0	ENSG00000139263	LRIG3	leucine rich repeats and immunoglobulin like domains 3	TRUE	FALSE	TRUE	FALSE	TRUE	TRUE	TRUE	FALSE	FALSE
PSF6_8_12_vs_PSF6_Input_hg38_macs2_peak_24872	chr20	3811174	3812643	626	12.7129	68.3665	62.6766	724	Promoter (<=1kb)	20	3811384	3823882	12499	1	101929125	ENST00000620777.1	0	ENSG00000275491	LINC01730	long intergenic non-protein coding RNA 1730	TRUE	FALSE	TRUE	FALSE	FALSE	TRUE	TRUE	FALSE	FALSE
PSF6_8_12_vs_PSF6_Input_hg38_macs2_peak_35514	chr6	27718512	27719869	626	21.2779	68.3421	62.6573	653	Distal Intergenic	6	27694113	27707055	12943	1	100507173	ENST00000702246.1	24399	ENSG00000281706	LINC01012	long intergenic non-protein coding RNA 1012	FALSE	TRUE	FALSE	FALSE	FALSE	FALSE	FALSE	FALSE	TRUE
PSF6_8_12_vs_PSF6_Input_hg38_macs2_peak_21570	chr2	34161883	34162921	626	21.2779	68.3421	62.6573	480	Intron (ENST00000366209.6/104355287, intron 4 of 5)	2	34189813	34722833	533021	1	104355288	ENST00000650021.1	-26893	ENSG00000228262	LINC01320	long intergenic non-protein coding RNA 1320	TRUE	FALSE	FALSE	FALSE	FALSE	FALSE	TRUE	FALSE	FALSE
PSF6_8_12_vs_PSF6_Input_hg38_macs2_peak_30127	chr3	172140251	172141521	626	17.3299	68.2866	62.6066	445	Intron (ENST00000415807.7/64778, intron 3 of 25)	3	172126974	172251456	124483	1	64778	ENST00000443501.1	13277	ENSG00000075420	FNDC3B	fibronectin type III domain containing 3B	TRUE	FALSE	FALSE	FALSE	FALSE	FALSE	TRUE	FALSE	FALSE
PSF6_8_12_vs_PSF6_Input_hg38_macs2_peak_6040	chr10	94396923	94398487	626	17.3299	68.2866	62.6066	809	Distal Intergenic	10	94402541	94536332	133792	1	23232	ENST00000225235.5	-4055	ENSG00000108239	TBC1D12	TBC1 domain family member 12	FALSE	TRUE	FALSE	FALSE	FALSE	FALSE	FALSE	FALSE	TRUE
PSF6_8_12_vs_PSF6_Input_hg38_macs2_peak_15904	chr16	81404675	81406478	625	21.2355	68.2635	62.584	1259	Distal Intergenic	16	81385018	81385093	76	1	100616150	ENST00000581455.1	19657	ENSG00000284473	MIR4720	microRNA 4720	FALSE	TRUE	FALSE	FALSE	FALSE	FALSE	FALSE	FALSE	TRUE
PSF6_8_12_vs_PSF6_Input_hg38_macs2_peak_32588	chr4	158160510	158163139	624	18.8818	68.1654	62.4908	1161	Promoter (<=1kb)	4	158127522	158159681	32160	2	51313	ENST00000590648.5	-829	ENSG00000164125	GASK1B	golgi associated kinase 1B	TRUE	FALSE	TRUE	FALSE	FALSE	FALSE	TRUE	FALSE	FALSE
PSF6_8_12_vs_PSF6_Input_hg38_macs2_peak_36638	chr6	108620863	108623155	624	20.2191	68.1582	62.4844	517	Intron (ENST00000343882.10/2309, intron 2 of 3)	6	108656346	108680751	24406	1	2309	ENST00000540898.1	-33192	ENSG00000118689	FOXO3	forkhead box O3	TRUE	FALSE	FALSE	FALSE	FALSE	FALSE	TRUE	FALSE	FALSE
PSF6_8_12_vs_PSF6_Input_hg38_macs2_peak_4537	chr1	246631421	246633736	624	14.5007	68.1215	62.4515	1431	Exon (ENST00000483271.1/163882, exon 4 of 8)	1	246690047	246691821	1775	1	102724382	ENST00000442712.1	-56312	NA	LOC102724382	uncharacterized LOC102724382	TRUE	FALSE	FALSE	FALSE	FALSE	TRUE	TRUE	FALSE	FALSE
PSF6_8_12_vs_PSF6_Input_hg38_macs2_peak_39740	chr7	138751958	138754049	622	17.5673	67.9641	62.2974	664	Promoter (1-2kb)	7	138706310	138755901	49592	2	50617	ENST00000644341.1	1853	ENSG00000105929	ATP6V0A4	ATPase H+ transporting V0 subunit a4	TRUE	FALSE	TRUE	FALSE	FALSE	TRUE	TRUE	FALSE	FALSE
PSF6_8_12_vs_PSF6_Input_hg38_macs2_peak_5275	chr10	58435073	58436734	622	17.5673	67.9641	62.2974	318	Distal Intergenic	10	58385604	58394539	8936	1	7019	ENST00000395377.2	49469	ENSG00000108064	TFAM	transcription factor A, mitochondrial	FALSE	TRUE	FALSE	FALSE	FALSE	FALSE	FALSE	FALSE	TRUE
PSF6_8_12_vs_PSF6_Input_hg38_macs2_peak_30684	chr3	197455984	197457174	622	15.9692	67.9324	62.2773	556	Promoter (<=1kb)	3	197450327	197456654	6328	2	105374308	ENST00000445908.1	0	NA	LOC105374308	uncharacterized LOC105374308	TRUE	FALSE	TRUE	FALSE	FALSE	TRUE	TRUE	FALSE	FALSE
PSF6_8_12_vs_PSF6_Input_hg38_macs2_peak_4211	chr1	232444539	232446471	622	15.9692	67.9324	62.2773	1146	3' UTR	1	232398710	232462417	63708	2	57568	ENST00000308942.4	15947	ENSG00000116991	SIPA1L2	signal induced proliferation associated 1 like 2	TRUE	FALSE	FALSE	FALSE	TRUE	TRUE	TRUE	FALSE	FALSE
PSF6_8_12_vs_PSF6_Input_hg38_macs2_peak_25965	chr20	51956491	51958067	621	20.0511	67.8327	62.1824	1059	Distal Intergenic	20	51831797	51862912	31116	2	101927678	ENST00000438154.1	-93579	ENSG00000227964	LINC01429	long intergenic non-protein coding RNA 1429	FALSE	TRUE	FALSE	FALSE	FALSE	FALSE	FALSE	FALSE	TRUE
PSF6_8_12_vs_PSF6_Input_hg38_macs2_peak_31630	chr4	76808986	76810702	620	17.4434	67.6898	62.0395	1080	Distal Intergenic	4	76709602	76802426	92825	2	105377289	ENST00000660459.1	-6560	NA	SHROOM3-AS1	SHROOM3 antisense RNA 1	FALSE	TRUE	FALSE	FALSE	FALSE	FALSE	FALSE	FALSE	TRUE
PSF6_8_12_vs_PSF6_Input_hg38_macs2_peak_17590	chr17	50950190	50953074	619	14.8816	67.5762	61.9301	2079	Distal Intergenic	17	50966300	50975360	9061	2	9043	ENST00000506500.1	22287	ENSG00000008294	SPAG9	sperm associated antigen 9	FALSE	TRUE	FALSE	FALSE	FALSE	FALSE	FALSE	FALSE	TRUE
PSF6_8_12_vs_PSF6_Input_hg38_macs2_peak_37832	chr7	5931477	5932877	619	16.2974	67.5708	61.9263	695	3' UTR	7	5924741	5925940	1200	1	51622	ENST00000496860.1	6736	ENSG00000122674	CCZ1	CCZ1 homolog, vacuolar protein trafficking and biogenesis associated	TRUE	FALSE	FALSE	FALSE	TRUE	TRUE	TRUE	FALSE	FALSE
PSF6_8_12_vs_PSF6_Input_hg38_macs2_peak_36171	chr6	56772090	56774026	618	13.7397	67.506	61.8658	920	Intron (ENST00000312431.10/667, intron 2 of 94)	6	56670675	56785879	115205	2	667	ENST00000522538.5	11854	ENSG00000151914	DST	dystonin	TRUE	FALSE	FALSE	FALSE	FALSE	FALSE	TRUE	FALSE	FALSE
PSF6_8_12_vs_PSF6_Input_hg38_macs2_peak_10581	chr12	122946112	122947946	616	18.0601	67.3156	61.683	785	Promoter (<=1kb)	12	122935273	122946477	11205	2	23457	ENST00000542448.5	0	ENSG00000150967	ABCB9	ATP binding cassette subfamily B member 9	TRUE	FALSE	TRUE	TRUE	TRUE	TRUE	TRUE	FALSE	FALSE
PSF6_8_12_vs_PSF6_Input_hg38_macs2_peak_6688	chr10	125200501	125201864	616	16.8893	67.2871	61.6554	822	Distal Intergenic	10	125038997	125161170	122174	2	1488	ENST00000476817.1	-39331	ENSG00000175029	CTBP2	C-terminal binding protein 2	FALSE	TRUE	FALSE	FALSE	FALSE	FALSE	FALSE	FALSE	TRUE
PSF6_8_12_vs_PSF6_Input_hg38_macs2_peak_5310	chr10	62258425	62259813	616	15.3643	67.2329	61.6041	751	Intron (ENST00000373789.8/219790, intron 2 of 11)	10	62238157	62268707	30551	2	219790	ENST00000395260.3	8895	ENSG00000182010	RTKN2	rhotekin 2	TRUE	FALSE	FALSE	FALSE	FALSE	FALSE	TRUE	FALSE	FALSE
PSF6_8_12_vs_PSF6_Input_hg38_macs2_peak_10564	chr12	122837453	122839284	615	19.7232	67.1938	61.568	586	Promoter (1-2kb)	12	122835481	122857384	21904	1	9026	ENST00000452196.6	1972	ENSG00000130787	HIP1R	huntingtin interacting protein 1 related	TRUE	FALSE	TRUE	FALSE	FALSE	FALSE	TRUE	FALSE	FALSE
PSF6_8_12_vs_PSF6_Input_hg38_macs2_peak_6287	chr10	103240926	103242676	614	17.5616	67.0975	61.4721	865	Intron (ENST00000675164.1/22978, intron 1 of 19)	10	103245887	103248016	2130	1	729020	ENST00000441178.2	-3212	ENSG00000235376	RPEL1	ribulose-5-phosphate-3-epimerase like 1	TRUE	FALSE	FALSE	FALSE	FALSE	FALSE	TRUE	FALSE	FALSE
PSF6_8_12_vs_PSF6_Input_hg38_macs2_peak_5414	chr10	69382487	69384677	612	14.3322	66.8767	61.2699	1236	Promoter (<=1kb)	10	69382717	69392204	9488	1	3098	ENST00000703957.1	0	ENSG00000156515	HK1	hexokinase 1	TRUE	FALSE	TRUE	FALSE	TRUE	TRUE	TRUE	FALSE	FALSE
PSF6_8_12_vs_PSF6_Input_hg38_macs2_peak_5543	chr10	72319131	72321306	612	17.4432	66.8378	61.235	921	Distal Intergenic	10	72335557	72336865	1309	2	54788	ENST00000473051.1	15560	ENSG00000148719	DNAJB12	DnaJ heat shock protein family (Hsp40) member B12	FALSE	TRUE	FALSE	FALSE	FALSE	FALSE	FALSE	FALSE	TRUE
PSF6_8_12_vs_PSF6_Input_hg38_macs2_peak_12853	chr14	78605959	78606496	611	20.9189	66.7623	61.1629	273	Intron (ENST00000634499.2/9369, intron 5 of 21)	14	78614932	78988299	373368	1	9369	ENST00000556496.2	-8437	ENSG00000021645	NRXN3	neurexin 3	TRUE	FALSE	FALSE	FALSE	FALSE	FALSE	TRUE	FALSE	FALSE
PSF6_8_12_vs_PSF6_Input_hg38_macs2_peak_5660	chr10	76102753	76104067	610	15.5752	66.6313	61.0397	641	Intron (ENST00000611255.5/83938, intron 5 of 6)	10	76318334	76560167	241834	1	83938	ENST00000496424.2	-214268	ENSG00000148655	LRMDA	leucine rich melanocyte differentiation associated	TRUE	FALSE	FALSE	FALSE	FALSE	FALSE	TRUE	FALSE	FALSE
PSF6_8_12_vs_PSF6_Input_hg38_macs2_peak_5315	chr10	62743596	62745026	610	15.5752	66.6313	61.0397	786	Intron (ENST00000649548.1/ENST00000649548.1, intron 1 of 3)	10	62804720	62808479	3760	1	84890	ENST00000373783.3	-59695	ENSG00000181915	ADO	2-aminoethanethiol dioxygenase	TRUE	FALSE	FALSE	FALSE	FALSE	FALSE	TRUE	FALSE	FALSE
PSF6_8_12_vs_PSF6_Input_hg38_macs2_peak_29788	chr3	150364715	150366174	610	17.3333	66.5958	61.0101	708	Distal Intergenic	3	150339478	150343210	3733	2	107986142	ENST00000670456.1	-21505	NA	LOC107986142	uncharacterized LOC107986142	FALSE	TRUE	FALSE	FALSE	FALSE	FALSE	FALSE	FALSE	TRUE
PSF6_8_12_vs_PSF6_Input_hg38_macs2_peak_5509	chr10	71867161	71868816	609	18.9257	66.4956	60.9184	1247	Distal Intergenic	10	71878356	71879107	752	1	124902447	ENST00000441348.1	-9541	NA	LOC124902447	uncharacterized LOC124902447	FALSE	TRUE	FALSE	FALSE	FALSE	FALSE	FALSE	FALSE	TRUE
PSF6_8_12_vs_PSF6_Input_hg38_macs2_peak_29723	chr3	149179705	149180820	608	18.4812	66.4639	60.8879	566	Promoter (<=1kb)	3	149172499	149180133	7635	2	1356	ENST00000460674.5	0	ENSG00000047457	CP	ceruloplasmin	TRUE	FALSE	TRUE	FALSE	FALSE	TRUE	TRUE	FALSE	FALSE
PSF6_8_12_vs_PSF6_Input_hg38_macs2_peak_23312	chr2	152572770	152574109	607	19.7608	66.3735	60.7993	628	Intron (ENST00000288670.14/114793, intron 6 of 25)	2	152578621	152607653	29033	1	114793	ENST00000492942.1	-4513	ENSG00000157827	FMNL2	formin like 2	TRUE	FALSE	FALSE	FALSE	FALSE	FALSE	TRUE	FALSE	FALSE
PSF6_8_12_vs_PSF6_Input_hg38_macs2_peak_6566	chr10	119495910	119496824	606	16.0886	66.2492	60.6801	662	Distal Intergenic	10	119515523	119516488	966	2	6001	ENST00000473563.1	19665	ENSG00000148908	RGS10	regulator of G protein signaling 10	FALSE	TRUE	FALSE	FALSE	FALSE	FALSE	FALSE	FALSE	TRUE
PSF6_8_12_vs_PSF6_Input_hg38_macs2_peak_38571	chr7	65868587	65870060	606	20.6149	66.197	60.6333	798	Distal Intergenic	7	65873074	65959558	86485	1	154807	ENST00000360768.5	-3015	ENSG00000196715	VKORC1L1	vitamin K epoxide reductase complex subunit 1 like 1	FALSE	TRUE	FALSE	FALSE	FALSE	FALSE	FALSE	FALSE	TRUE
PSF6_8_12_vs_PSF6_Input_hg38_macs2_peak_39361	chr7	108492217	108493471	606	20.6149	66.197	60.6333	797	Intron (ENST00000257694.13/50640, intron 7 of 10)	7	108496592	108502788	6197	2	50640	ENST00000462466.1	9318	ENSG00000135241	PNPLA8	patatin like phospholipase domain containing 8	TRUE	FALSE	FALSE	FALSE	FALSE	FALSE	TRUE	FALSE	FALSE
PSF6_8_12_vs_PSF6_Input_hg38_macs2_peak_25729	chr20	45345810	45346895	604	15.6429	65.9883	60.4288	633	Promoter (1-2kb)	20	45325288	45348424	23137	2	6385	ENST00000372733.3	1530	ENSG00000124145	SDC4	syndecan 4	TRUE	FALSE	TRUE	FALSE	FALSE	TRUE	TRUE	FALSE	FALSE
PSF6_8_12_vs_PSF6_Input_hg38_macs2_peak_25651	chr20	41328684	41330490	603	15.1771	65.9538	60.3951	1064	Distal Intergenic	20	41340821	41360582	19762	1	64900	ENST00000373257.8	-10332	ENSG00000132793	LPIN3	lipin 3	FALSE	TRUE	FALSE	FALSE	FALSE	FALSE	FALSE	FALSE	TRUE
PSF6_8_12_vs_PSF6_Input_hg38_macs2_peak_36268	chr6	71332842	71335914	603	16.6673	65.9429	60.3859	943	Intron (ENST00000710850.1/79940, intron 3 of 4)	6	71308126	71328228	20103	2	124901339	ENST00000587015.5	-4614	NA	LOC124901339	uncharacterized LOC124901339	TRUE	FALSE	FALSE	FALSE	FALSE	FALSE	TRUE	FALSE	FALSE
PSF6_8_12_vs_PSF6_Input_hg38_macs2_peak_24360	chr2	226862507	226864136	603	16.6673	65.9429	60.3859	757	Intron (ENST00000424132.1/84236, intron 1 of 1)	2	226837548	226864856	27309	1	84236	ENST00000436481.1	24959	ENSG00000144468	RHBDD1	rhomboid domain containing 1	TRUE	FALSE	FALSE	FALSE	FALSE	FALSE	TRUE	FALSE	FALSE
PSF6_8_12_vs_PSF6_Input_hg38_macs2_peak_1190	chr1	33350056	33350833	603	16.6673	65.9429	60.3859	209	Promoter (<=1kb)	1	33350352	33363245	12894	1	101929464	ENST00000432703.1	0	ENSG00000233246	PHC2-AS1	PHC2 antisense RNA 1	TRUE	FALSE	TRUE	FALSE	FALSE	TRUE	TRUE	FALSE	FALSE
PSF6_8_12_vs_PSF6_Input_hg38_macs2_peak_30337	chr3	185806997	185808821	603	19.9684	65.8781	60.3274	840	Intron (ENST00000382199.7/10644, intron 2 of 15)	3	185814055	185821103	7049	2	10644	ENST00000466214.1	12283	ENSG00000073792	IGF2BP2	insulin like growth factor 2 mRNA binding protein 2	TRUE	FALSE	FALSE	FALSE	FALSE	FALSE	TRUE	FALSE	FALSE
PSF6_8_12_vs_PSF6_Input_hg38_macs2_peak_30662	chr3	197023045	197024048	603	14.8282	65.8512	60.3018	567	Promoter (<=1kb)	3	197021294	197023095	1802	2	4241	ENST00000489445.1	0	ENSG00000163975	MELTF	melanotransferrin	TRUE	FALSE	TRUE	FALSE	FALSE	TRUE	TRUE	FALSE	FALSE
PSF6_8_12_vs_PSF6_Input_hg38_macs2_peak_24920	chr20	5657068	5658435	602	15.1166	65.7999	60.2517	641	Distal Intergenic	20	5544439	5611006	66568	2	56261	ENST00000379019.7	-46062	ENSG00000125772	GPCPD1	glycerophosphocholine phosphodiesterase 1	FALSE	TRUE	FALSE	FALSE	FALSE	FALSE	FALSE	FALSE	TRUE
PSF6_8_12_vs_PSF6_Input_hg38_macs2_peak_3999	chr1	224202780	224206547	601	17.3245	65.7279	60.1836	893	Distal Intergenic	1	224208747	224210439	1693	2	101927143	ENST00000453760.7	3893	ENSG00000232628	LOC101927143	uncharacterized LOC101927143	FALSE	TRUE	FALSE	FALSE	FALSE	FALSE	FALSE	FALSE	TRUE
PSF6_8_12_vs_PSF6_Input_hg38_macs2_peak_29867	chr3	155069435	155071690	600	18.0774	65.6252	60.0913	1730	Intron (ENST00000492661.5/4311, intron 1 of 22)	3	155079647	155085729	6083	1	4311	ENST00000491597.5	-7958	ENSG00000196549	MME	membrane metalloendopeptidase	TRUE	FALSE	FALSE	FALSE	FALSE	FALSE	TRUE	FALSE	FALSE
PSF6_8_12_vs_PSF6_Input_hg38_macs2_peak_24030	chr2	207310884	207312645	600	18.0774	65.6252	60.0913	664	Intron (ENST00000412387.5/124907970, intron 4 of 4)	2	207269275	207269424	150	2	100302130	ENST00000408701.1	-41460	ENSG00000221628	MIR1302-4	microRNA 1302-4	TRUE	FALSE	FALSE	FALSE	FALSE	FALSE	TRUE	FALSE	FALSE
PSF6_8_12_vs_PSF6_Input_hg38_macs2_peak_4535	chr1	246608193	246609801	600	11.6788	65.5732	60.0461	835	Intron (ENST00000483271.1/163882, intron 2 of 7)	1	246566514	246633957	67444	1	163882	ENST00000366511.1	41679	ENSG00000162852	CNST	consortin, connexin sorting protein	TRUE	FALSE	FALSE	FALSE	FALSE	FALSE	TRUE	FALSE	FALSE
PSF6_8_12_vs_PSF6_Input_hg38_macs2_peak_37100	chr6	139979169	139982445	598	18.801	65.3667	59.843	1634	Promoter (<=1kb)	6	139978359	140093721	115363	1	100507477	ENST00000656952.1	810	ENSG00000236013	LINC02941	long intergenic non-protein coding RNA 2941	TRUE	FALSE	TRUE	FALSE	FALSE	FALSE	TRUE	FALSE	FALSE
PSF6_8_12_vs_PSF6_Input_hg38_macs2_peak_6405	chr10	110851855	110853324	598	17.9467	65.3514	59.8285	596	Distal Intergenic	10	110835178	110836258	1081	1	282996	ENST00000465774.2	16677	ENSG00000203867	RBM20	RNA binding motif protein 20	FALSE	TRUE	FALSE	FALSE	FALSE	FALSE	FALSE	FALSE	TRUE
PSF6_8_12_vs_PSF6_Input_hg38_macs2_peak_15194	chr16	28420690	28423362	598	20.6434	65.3442	59.8216	744	Distal Intergenic	16	28379715	28403841	24127	2	728689	ENST00000380876.5	-16849	ENSG00000205609	EIF3CL	eukaryotic translation initiation factor 3 subunit C like	FALSE	TRUE	FALSE	FALSE	FALSE	FALSE	FALSE	FALSE	TRUE
PSF6_8_12_vs_PSF6_Input_hg38_macs2_peak_13732	chr15	50686240	50687342	598	20.6434	65.3442	59.8216	678	Promoter (<=1kb)	15	50648802	50686717	37916	2	128092252	ENST00000676296.1	0	ENSG00000288645	LOC128092252	uncharacterized LOC128092252	TRUE	FALSE	TRUE	TRUE	FALSE	TRUE	TRUE	FALSE	FALSE
PSF6_8_12_vs_PSF6_Input_hg38_macs2_peak_9267	chr12	50246758	50248784	597	20.6022	65.2682	59.7544	820	Promoter (1-2kb)	12	50222318	50249893	27576	2	51474	ENST00000550592.1	1110	ENSG00000050405	LIMA1	LIM domain and actin binding 1	TRUE	FALSE	TRUE	TRUE	FALSE	TRUE	TRUE	FALSE	FALSE
PSF6_8_12_vs_PSF6_Input_hg38_macs2_peak_25560	chr20	37070584	37072440	597	17.0993	65.2338	59.724	1142	Promoter (2-3kb)	20	37056160	37068055	11896	2	5933	ENST00000525052.1	-2529	ENSG00000080839	RBL1	RB transcriptional corepressor like 1	TRUE	FALSE	TRUE	FALSE	FALSE	FALSE	TRUE	FALSE	FALSE
PSF6_8_12_vs_PSF6_Input_hg38_macs2_peak_15346	chr16	48350501	48351415	597	17.0993	65.2338	59.724	352	Promoter (2-3kb)	16	48348096	48361836	13741	1	83752	ENST00000564259.1	2405	ENSG00000102910	LONP2	lon peptidase 2, peroxisomal	TRUE	FALSE	TRUE	FALSE	FALSE	FALSE	TRUE	FALSE	FALSE
PSF6_8_12_vs_PSF6_Input_hg38_macs2_peak_12305	chr14	54649948	54651856	597	17.0993	65.2338	59.724	659	Promoter (<=1kb)	14	54652683	54702396	49714	1	23034	ENST00000555091.1	-828	ENSG00000020577	SAMD4A	sterile alpha motif domain containing 4A	TRUE	FALSE	TRUE	FALSE	FALSE	FALSE	TRUE	FALSE	FALSE
PSF6_8_12_vs_PSF6_Input_hg38_macs2_peak_3699	chr1	209882912	209885924	596	15.9753	65.1603	59.6593	499	Distal Intergenic	1	209900923	209952756	51834	1	255928	ENST00000652023.1	-15000	ENSG00000143469	SYT14	synaptotagmin 14	FALSE	TRUE	FALSE	FALSE	FALSE	FALSE	FALSE	FALSE	TRUE
PSF6_8_12_vs_PSF6_Input_hg38_macs2_peak_4437	chr1	243883204	243884280	596	14.9837	65.1436	59.6428	448	Distal Intergenic	1	243505249	243851079	345831	2	10000	ENST00000263826.12	-32125	ENSG00000117020	AKT3	AKT serine/threonine kinase 3	FALSE	TRUE	FALSE	FALSE	FALSE	FALSE	FALSE	FALSE	TRUE
PSF6_8_12_vs_PSF6_Input_hg38_macs2_peak_26009	chr20	53882616	53884219	596	19.1249	65.1315	59.6315	750	Distal Intergenic	20	53875252	53875557	306	2	391257	ENST00000497904.1	-7059	NA	SUMO1P1	SUMO1 pseudogene 1	FALSE	TRUE	FALSE	FALSE	FALSE	FALSE	FALSE	FALSE	TRUE
PSF6_8_12_vs_PSF6_Input_hg38_macs2_peak_30105	chr3	171808674	171812937	592	12.5791	64.7308	59.2472	1245	Promoter (<=1kb)	3	171600404	171810483	210080	2	5337	ENST00000351298.9	0	ENSG00000075651	PLD1	phospholipase D1	TRUE	FALSE	TRUE	TRUE	FALSE	TRUE	TRUE	FALSE	FALSE
PSF6_8_12_vs_PSF6_Input_hg38_macs2_peak_17687	chr17	58232542	58233529	592	14.8027	64.6805	59.2007	441	Exon (ENST00000654179.1/105371841, exon 2 of 2)	17	58238426	58268517	30092	1	4025	ENST00000421678.6	-4898	ENSG00000167419	LPO	lactoperoxidase	TRUE	FALSE	FALSE	FALSE	FALSE	TRUE	TRUE	FALSE	FALSE
PSF6_8_12_vs_PSF6_Input_hg38_macs2_peak_42533	chr9	87713139	87714175	591	17.2042	64.6189	59.1459	572	Distal Intergenic	9	87724051	87731295	7245	1	1514	ENST00000678442.1	-9877	ENSG00000135047	CTSL	cathepsin L	FALSE	TRUE	FALSE	FALSE	FALSE	FALSE	FALSE	FALSE	TRUE
PSF6_8_12_vs_PSF6_Input_hg38_macs2_peak_2077	chr1	93691833	93695673	591	16.4452	64.6048	59.1354	1440	Intron (ENST00000370244.5/8412, intron 3 of 13)	1	93561741	93681837	120097	2	8412	ENST00000260502.11	-9996	ENSG00000137936	BCAR3	BCAR3 adaptor protein, NSP family member	TRUE	FALSE	FALSE	FALSE	FALSE	FALSE	TRUE	FALSE	FALSE
PSF6_8_12_vs_PSF6_Input_hg38_macs2_peak_29219	chr3	122793132	122794968	590	16.0549	64.5284	59.0663	880	Promoter (<=1kb)	3	122739999	122793831	53833	2	79663	ENST00000306103.3	0	ENSG00000169087	HSPBAP1	HSPB1 associated protein 1	TRUE	FALSE	TRUE	TRUE	FALSE	TRUE	TRUE	FALSE	FALSE
PSF6_8_12_vs_PSF6_Input_hg38_macs2_peak_44199	chr23	41084159	41085137	589	19.6706	64.4166	58.9606	527	Promoter (<=1kb)	23	41085445	41236579	151135	1	8239	ENST00000324545.9	-309	ENSG00000124486	USP9X	ubiquitin specific peptidase 9 X-linked	FALSE	TRUE	TRUE	FALSE	FALSE	FALSE	FALSE	FALSE	FALSE
PSF6_8_12_vs_PSF6_Input_hg38_macs2_peak_29600	chr3	138694070	138695083	587	17.823	64.2335	58.7899	480	3' UTR	3	138683678	138685126	1449	2	5291	ENST00000485060.1	-8944	ENSG00000051382	PIK3CB	phosphatidylinositol-4,5-bisphosphate 3-kinase catalytic subunit beta	TRUE	FALSE	FALSE	FALSE	TRUE	TRUE	TRUE	FALSE	FALSE
PSF6_8_12_vs_PSF6_Input_hg38_macs2_peak_29034	chr3	106332542	106334988	587	17.823	64.2335	58.7899	1430	Distal Intergenic	3	106367979	106427977	59999	2	101929485	ENST00000653375.1	92990	NA	LOC101929485	uncharacterized LOC101929485	FALSE	TRUE	FALSE	FALSE	FALSE	FALSE	FALSE	FALSE	TRUE
PSF6_8_12_vs_PSF6_Input_hg38_macs2_peak_17881	chr17	64992143	64993337	587	17.823	64.2335	58.7899	469	Distal Intergenic	17	64968026	64975630	7605	2	201283	ENST00000690715.2	-16513	ENSG00000291140	AMZ2P1	AMZ2 pseudogene 1	FALSE	TRUE	FALSE	FALSE	FALSE	FALSE	FALSE	FALSE	TRUE
PSF6_8_12_vs_PSF6_Input_hg38_macs2_peak_34706	chr5	160466719	160468224	584	20.0088	63.856	58.435	1270	Promoter (<=1kb)	5	160468268	160487426	19159	1	107075116	ENST00000517927.1	-45	ENSG00000253522	MIR3142HG	MIR3142 host gene	TRUE	FALSE	TRUE	FALSE	FALSE	FALSE	TRUE	FALSE	FALSE
PSF6_8_12_vs_PSF6_Input_hg38_macs2_peak_18717	chr18	12606693	12608221	584	20.0088	63.856	58.435	607	Intron (ENST00000409402.9/56907, intron 2 of 16)	18	12449506	12636340	186835	2	56907	ENST00000440472.6	28120	ENSG00000134278	SPIRE1	spire type actin nucleation factor 1	TRUE	FALSE	FALSE	FALSE	FALSE	FALSE	TRUE	FALSE	FALSE
PSF6_8_12_vs_PSF6_Input_hg38_macs2_peak_11288	chr13	78659515	78661145	584	20.0088	63.856	58.435	962	Promoter (<=1kb)	13	78614289	78659155	44867	2	79596	ENST00000282003.7	-360	ENSG00000152193	OBI1	ORC ubiquitin ligase 1	FALSE	TRUE	TRUE	FALSE	FALSE	FALSE	FALSE	FALSE	FALSE
PSF6_8_12_vs_PSF6_Input_hg38_macs2_peak_8976	chr12	28779787	28780771	584	20.0088	63.856	58.435	473	Distal Intergenic	12	28452542	28573446	120905	1	55297	ENST00000542801.5	327245	ENSG00000123106	CCDC91	coiled-coil domain containing 91	FALSE	TRUE	FALSE	FALSE	FALSE	FALSE	FALSE	FALSE	TRUE
PSF6_8_12_vs_PSF6_Input_hg38_macs2_peak_3257	chr1	184117619	184118927	584	20.0088	63.856	58.435	680	Promoter (<=1kb)	1	184119042	184123978	4937	1	102724830	ENST00000645316.1	-116	NA	LOC102724830	uncharacterized LOC102724830	TRUE	FALSE	TRUE	FALSE	FALSE	FALSE	TRUE	FALSE	FALSE
PSF6_8_12_vs_PSF6_Input_hg38_macs2_peak_5129	chr10	44997837	44999808	584	14.3505	63.8126	58.4053	681	Promoter (1-2kb)	10	44997698	45000888	3191	2	220979	ENST00000625168.1	1081	ENSG00000165511	ZNF22-AS1	ZNF22 antisense RNA 1	TRUE	FALSE	TRUE	FALSE	FALSE	TRUE	FALSE	FALSE	FALSE
PSF6_8_12_vs_PSF6_Input_hg38_macs2_peak_906	chr1	26378150	26379192	583	19.3409	63.7854	58.3799	316	Distal Intergenic	1	26364722	26374522	9801	2	257101	ENST00000455900.5	-3628	ENSG00000176083	ZNF683	zinc finger protein 683	FALSE	TRUE	FALSE	FALSE	FALSE	FALSE	FALSE	FALSE	TRUE
PSF6_8_12_vs_PSF6_Input_hg38_macs2_peak_24805	chr20	1377134	1378855	582	16.0374	63.6681	58.2684	1145	Promoter (<=1kb)	20	1368981	1378208	9228	2	2280	ENST00000460490.2	0	ENSG00000088832	FKBP1A	FKBP prolyl isomerase 1A	TRUE	FALSE	TRUE	FALSE	TRUE	TRUE	TRUE	FALSE	FALSE
PSF6_8_12_vs_PSF6_Input_hg38_macs2_peak_4183	chr1	231192002	231195680	582	15.6711	63.6242	58.2258	762	Intron (ENST00000366653.6/440730, intron 1 of 9)	1	231184098	231187627	3530	2	149373	ENST00000425559.1	-4375	ENSG00000235710	TRIM67-AS1	TRIM67 antisense RNA 1	TRUE	FALSE	FALSE	FALSE	FALSE	FALSE	TRUE	FALSE	FALSE
PSF6_8_12_vs_PSF6_Input_hg38_macs2_peak_38836	chr7	76322083	76323644	580	19.1802	63.4757	58.0814	809	Distal Intergenic	7	76303577	76304295	719	1	3315	ENST00000429938.1	18506	ENSG00000106211	HSPB1	heat shock protein family B (small) member 1	FALSE	TRUE	FALSE	FALSE	FALSE	FALSE	FALSE	FALSE	TRUE
PSF6_8_12_vs_PSF6_Input_hg38_macs2_peak_37579	chr6	166566373	166568182	580	19.1802	63.4757	58.0814	1014	Intron (ENST00000265678.9/6196, intron 1 of 20)	6	166583009	166586678	3670	2	353267	ENST00000444122.3	18497	ENSG00000235272	RAMACL	RNA guanine-7 methyltransferase activating subunit like	TRUE	FALSE	FALSE	FALSE	FALSE	FALSE	TRUE	FALSE	FALSE
PSF6_8_12_vs_PSF6_Input_hg38_macs2_peak_30043	chr3	169760099	169761115	580	14.6155	63.413	58.0218	523	Distal Intergenic	3	169764610	169765047	438	2	7012	ENST00000363312.1	3933	ENSG00000277925	TERC	telomerase RNA component	FALSE	TRUE	FALSE	FALSE	FALSE	FALSE	FALSE	FALSE	TRUE
PSF6_8_12_vs_PSF6_Input_hg38_macs2_peak_3933	chr1	221839516	221841503	578	16.2232	63.2729	57.8873	337	Promoter (<=1kb)	1	221819842	221840689	20848	2	101929771	ENST00000665303.1	0	NA	LINC01655	long intergenic non-protein coding RNA 1655	TRUE	FALSE	TRUE	FALSE	FALSE	TRUE	TRUE	FALSE	FALSE
PSF6_8_12_vs_PSF6_Input_hg38_macs2_peak_6573	chr10	119681275	119683989	578	14.5572	63.2634	57.8838	921	Exon (ENST00000441872.2/ENST00000441872.2, exon 1 of 2)	10	119656610	119676707	20098	1	9531	ENST00000450186.1	24665	ENSG00000151929	BAG3	BAG cochaperone 3	TRUE	FALSE	FALSE	FALSE	FALSE	TRUE	TRUE	FALSE	FALSE
PSF6_8_12_vs_PSF6_Input_hg38_macs2_peak_37114	chr6	141107306	141108254	578	19.6788	63.2351	57.8578	401	Distal Intergenic	6	140845958	140898448	52491	2	102723724	ENST00000683641.1	-208858	NA	LOC102723724	uncharacterized LOC102723724	FALSE	TRUE	FALSE	FALSE	FALSE	FALSE	FALSE	FALSE	TRUE
PSF6_8_12_vs_PSF6_Input_hg38_macs2_peak_32200	chr4	123452155	123453797	578	19.6788	63.2351	57.8578	908	Distal Intergenic	4	123505279	123527525	22247	1	107986311	ENST00000508291.1	-51483	NA	LINC02435	long intergenic non-protein coding RNA 2435	FALSE	TRUE	FALSE	FALSE	FALSE	FALSE	FALSE	FALSE	TRUE
PSF6_8_12_vs_PSF6_Input_hg38_macs2_peak_9803	chr12	84599398	84600083	578	19.6788	63.2351	57.8578	322	Distal Intergenic	12	84859505	84863851	4347	2	55117	ENST00000681939.1	263769	ENSG00000072041	SLC6A15	solute carrier family 6 member 15	FALSE	TRUE	FALSE	FALSE	FALSE	FALSE	FALSE	FALSE	TRUE
PSF6_8_12_vs_PSF6_Input_hg38_macs2_peak_29617	chr3	139301567	139303433	578	13.8268	63.1752	57.8041	757	Intron (ENST00000495075.5/56945, intron 2 of 9)	3	139282590	139360301	77712	1	56945	ENST00000684961.1	18977	ENSG00000175110	MRPS22	mitochondrial ribosomal protein S22	TRUE	FALSE	FALSE	FALSE	FALSE	FALSE	TRUE	FALSE	FALSE
PSF6_8_12_vs_PSF6_Input_hg38_macs2_peak_37608	chr6	169070072	169071981	576	19.3729	62.9623	57.6015	714	Promoter (2-3kb)	6	169067899	169069424	1526	1	102724357	ENST00000435377.1	2173	ENSG00000234519	LOC102724357	uncharacterized LOC102724357	FALSE	TRUE	TRUE	FALSE	FALSE	FALSE	FALSE	FALSE	FALSE
PSF6_8_12_vs_PSF6_Input_hg38_macs2_peak_33125	chr5	10599714	10602201	576	19.3729	62.9623	57.6015	1643	Intron (ENST00000296657.7/651746, intron 1 of 3)	5	10564330	10649624	85295	1	651746	ENST00000504806.5	35384	ENSG00000164236	ANKRD33B	ankyrin repeat domain 33B	TRUE	FALSE	FALSE	FALSE	FALSE	FALSE	TRUE	FALSE	FALSE
PSF6_8_12_vs_PSF6_Input_hg38_macs2_peak_29835	chr3	151875132	151876503	576	19.3729	62.9623	57.6015	823	Promoter (1-2kb)	3	151873643	151884619	10977	1	56670	ENST00000362032.6	1489	ENSG00000198829	SUCNR1	succinate receptor 1	TRUE	FALSE	TRUE	FALSE	FALSE	FALSE	TRUE	FALSE	FALSE
PSF6_8_12_vs_PSF6_Input_hg38_macs2_peak_2945	chr1	165898714	165899484	574	17.5687	62.8484	57.4924	417	Promoter (<=1kb)	1	165897979	165908109	10131	1	7371	ENST00000463772.5	735	ENSG00000143179	UCK2	uridine-cytidine kinase 2	TRUE	FALSE	TRUE	FALSE	FALSE	FALSE	TRUE	FALSE	FALSE
PSF6_8_12_vs_PSF6_Input_hg38_macs2_peak_27825	chr22	50027493	50028631	574	19.4403	62.7837	57.4357	330	Intron (ENST00000433387.2/164714, intron 13 of 13)	22	49991811	50012765	20955	2	400935	ENST00000695951.1	-14728	ENSG00000188263	IL17REL	interleukin 17 receptor E like	TRUE	FALSE	FALSE	FALSE	FALSE	FALSE	TRUE	FALSE	FALSE
PSF6_8_12_vs_PSF6_Input_hg38_macs2_peak_25448	chr20	34712613	34714275	574	14.9843	62.7632	57.4176	828	3' UTR	20	34704735	34709343	4609	1	58476	ENST00000414082.1	7878	ENSG00000078804	TP53INP2	tumor protein p53 inducible nuclear protein 2	TRUE	FALSE	FALSE	FALSE	TRUE	TRUE	TRUE	FALSE	FALSE
PSF6_8_12_vs_PSF6_Input_hg38_macs2_peak_3778	chr1	212481626	212483775	574	15.6494	62.7625	57.4176	1341	Distal Intergenic	1	212466808	212472905	6098	2	105372907	ENST00000661486.1	-8721	ENSG00000224535	LINC02771	long intergenic non-protein coding RNA 2771	FALSE	TRUE	FALSE	FALSE	FALSE	FALSE	FALSE	FALSE	TRUE
PSF6_8_12_vs_PSF6_Input_hg38_macs2_peak_5794	chr10	79328215	79332435	574	15.3052	62.7488	57.4061	3396	Distal Intergenic	10	79347469	79351609	4141	1	10105	ENST00000498681.5	-15035	ENSG00000108179	PPIF	peptidylprolyl isomerase F	FALSE	TRUE	FALSE	FALSE	FALSE	FALSE	FALSE	FALSE	TRUE
PSF6_8_12_vs_PSF6_Input_hg38_macs2_peak_16482	chr17	7242734	7243550	573	13.1156	62.6775	57.3348	260	Promoter (<=1kb)	17	7240008	7242449	2442	2	11337	ENST00000302386.10	-285	ENSG00000170296	GABARAP	GABA type A receptor-associated protein	TRUE	FALSE	TRUE	FALSE	FALSE	TRUE	TRUE	FALSE	FALSE
PSF6_8_12_vs_PSF6_Input_hg38_macs2_peak_9834	chr12	88241820	88243340	573	19.2092	62.65	57.3093	479	Distal Intergenic	12	88142307	88199887	57581	1	160418	ENST00000266712.11	99513	ENSG00000139324	TMTC3	transmembrane O-mannosyltransferase targeting cadherins 3	FALSE	TRUE	FALSE	FALSE	FALSE	FALSE	FALSE	FALSE	TRUE
PSF6_8_12_vs_PSF6_Input_hg38_macs2_peak_15474	chr16	57276059	57278415	572	18.7136	62.5694	57.2329	1593	Intron (ENST00000613167.4/51090, intron 1 of 3)	16	57249039	57284661	35623	2	51090	ENST00000613167.4	6247	ENSG00000102934	PLLP	plasmolipin	TRUE	FALSE	FALSE	FALSE	FALSE	FALSE	TRUE	FALSE	FALSE
PSF6_8_12_vs_PSF6_Input_hg38_macs2_peak_4246	chr1	233944969	233946523	572	13.9965	62.5694	57.2329	754	Intron (ENST00000366618.8/148641, intron 2 of 7)	1	233904676	234324511	419836	1	148641	ENST00000366618.8	40293	ENSG00000183780	SLC35F3	solute carrier family 35 member F3	TRUE	FALSE	FALSE	FALSE	FALSE	FALSE	TRUE	FALSE	FALSE
PSF6_8_12_vs_PSF6_Input_hg38_macs2_peak_29529	chr3	134426451	134427838	572	15.2164	62.5342	57.2014	943	Distal Intergenic	3	134437605	134438211	607	1	100616281	ENST00000511263.1	-9768	NA	MIR4788	microRNA 4788	FALSE	TRUE	FALSE	FALSE	FALSE	FALSE	FALSE	FALSE	TRUE
PSF6_8_12_vs_PSF6_Input_hg38_macs2_peak_43180	chr9	120885768	120887374	571	16.6312	62.5289	57.1961	835	Intron (ENST00000616568.5/26147, intron 1 of 14)	9	120855698	120894896	39199	2	26147	ENST00000616568.5	7523	ENSG00000119403	PHF19	PHD finger protein 19	TRUE	FALSE	FALSE	FALSE	FALSE	FALSE	TRUE	FALSE	FALSE
PSF6_8_12_vs_PSF6_Input_hg38_macs2_peak_17767	chr17	61356077	61357582	571	16.6312	62.5289	57.1961	924	Exon (ENST00000587002.1/54828, exon 4 of 5)	17	61393456	61394062	607	2	103689912	ENST00000592377.1	36481	ENSG00000267280	TBX2-AS1	TBX2 antisense RNA 1	TRUE	FALSE	FALSE	FALSE	FALSE	TRUE	TRUE	FALSE	FALSE
PSF6_8_12_vs_PSF6_Input_hg38_macs2_peak_3123	chr1	178126450	178127708	571	16.6312	62.5289	57.1961	543	Intron (ENST00000367649.8/9462, intron 1 of 17)	1	178120961	178300055	179095	1	105371630	ENST00000465723.1	5489	NA	LOC105371630	uncharacterized LOC105371630	TRUE	FALSE	FALSE	FALSE	FALSE	FALSE	TRUE	FALSE	FALSE
PSF6_8_12_vs_PSF6_Input_hg38_macs2_peak_37080	chr6	139402398	139403677	571	19.5758	62.4601	57.135	709	Intron (ENST00000650173.1/107986651, intron 4 of 7)	6	139371807	139374648	2842	2	10370	ENST00000367651.4	-27750	ENSG00000164442	CITED2	Cbp/p300 interacting transactivator with Glu/Asp rich carboxy-terminal domain 2	TRUE	FALSE	FALSE	FALSE	FALSE	FALSE	TRUE	FALSE	FALSE
PSF6_8_12_vs_PSF6_Input_hg38_macs2_peak_5515	chr10	71887752	71889963	570	15.8209	62.3504	57.034	1203	Exon (ENST00000689427.2/ENST00000689427.2, exon 1 of 1)	10	71878356	71879107	752	1	124902447	ENST00000441348.1	9396	NA	LOC124902447	uncharacterized LOC124902447	TRUE	FALSE	FALSE	FALSE	FALSE	TRUE	FALSE	FALSE	FALSE
PSF6_8_12_vs_PSF6_Input_hg38_macs2_peak_35023	chr6	3174749	3176835	570	15.4623	62.3208	57.0063	1183	Distal Intergenic	6	3153699	3157544	3846	2	7280	ENST00000680967.1	-17205	ENSG00000137267	TUBB2A	tubulin beta 2A class IIa	FALSE	TRUE	FALSE	FALSE	FALSE	FALSE	FALSE	FALSE	TRUE
PSF6_8_12_vs_PSF6_Input_hg38_macs2_peak_25209	chr20	20520339	20521546	570	15.4623	62.3208	57.0063	758	Exon (ENST00000202677.12/57186, exon 31 of 40)	20	20470933	20512600	41668	2	57186	ENST00000427175.2	-7739	ENSG00000188559	RALGAPA2	Ral GTPase activating protein catalytic subunit alpha 2	TRUE	FALSE	FALSE	FALSE	FALSE	TRUE	TRUE	FALSE	FALSE
PSF6_8_12_vs_PSF6_Input_hg38_macs2_peak_33111	chr5	10479310	10480082	569	18.1154	62.2522	56.9421	275	Promoter (<=1kb)	5	10479371	10482309	2939	1	83853	ENST00000416930.2	0	ENSG00000145491	ROPN1L	rhophilin associated tail protein 1 like	TRUE	FALSE	TRUE	FALSE	FALSE	TRUE	TRUE	FALSE	FALSE
PSF6_8_12_vs_PSF6_Input_hg38_macs2_peak_25211	chr20	20603077	20604787	569	18.1154	62.2522	56.9421	538	Promoter (<=1kb)	20	20591177	20605412	14236	2	57186	ENST00000495793.2	626	ENSG00000188559	RALGAPA2	Ral GTPase activating protein catalytic subunit alpha 2	TRUE	FALSE	TRUE	FALSE	FALSE	FALSE	TRUE	FALSE	FALSE
PSF6_8_12_vs_PSF6_Input_hg38_macs2_peak_10056	chr12	103858467	103860195	569	18.1154	62.2522	56.9421	719	Intron (ENST00000548527.5/253724, intron 5 of 6)	12	103841451	103844664	3214	1	107984433	ENST00000551650.1	17016	NA	LOC107984433	uncharacterized LOC107984433	TRUE	FALSE	FALSE	FALSE	FALSE	FALSE	TRUE	FALSE	FALSE
PSF6_8_12_vs_PSF6_Input_hg38_macs2_peak_41031	chr8	94241601	94242820	568	14.4283	62.1514	56.8441	744	Distal Intergenic	8	94260223	94260770	548	2	2669	ENST00000523433.1	17951	ENSG00000164949	GEM	GTP binding protein overexpressed in skeletal muscle	FALSE	TRUE	FALSE	FALSE	FALSE	FALSE	FALSE	FALSE	TRUE
PSF6_8_12_vs_PSF6_Input_hg38_macs2_peak_4468	chr1	244918306	244919837	568	14.4283	62.1514	56.8441	604	Distal Intergenic	1	244969682	245087837	118156	1	84288	ENST00000366523.6	-49846	ENSG00000203666	EFCAB2	EF-hand calcium binding domain 2	FALSE	TRUE	FALSE	FALSE	FALSE	FALSE	FALSE	FALSE	TRUE
PSF6_8_12_vs_PSF6_Input_hg38_macs2_peak_41328	chr8	117846899	117848664	568	19.406	62.1409	56.8378	1045	Intron (ENST00000378204.7/2131, intron 1 of 10)	8	117799587	117806902	7316	2	2131	ENST00000684443.1	-39997	ENSG00000182197	EXT1	exostosin glycosyltransferase 1	TRUE	FALSE	FALSE	FALSE	FALSE	FALSE	TRUE	FALSE	FALSE
PSF6_8_12_vs_PSF6_Input_hg38_macs2_peak_25188	chr20	19964103	19965407	567	12.9176	62.0992	56.7978	710	Exon (ENST00000255006.12/54453, exon 7 of 13)	20	19935125	20002457	67333	1	54453	ENST00000484638.1	28978	ENSG00000132669	RIN2	Ras and Rab interactor 2	TRUE	FALSE	FALSE	FALSE	FALSE	TRUE	TRUE	FALSE	FALSE
PSF6_8_12_vs_PSF6_Input_hg38_macs2_peak_12017	chr14	31937425	31938726	566	18.4149	61.9832	56.685	515	Distal Intergenic	14	31944853	31950382	5530	1	105370439	ENST00000553330.1	-6128	ENSG00000258474	LINC02313	long intergenic non-protein coding RNA 2313	FALSE	TRUE	FALSE	FALSE	FALSE	FALSE	FALSE	FALSE	TRUE
PSF6_8_12_vs_PSF6_Input_hg38_macs2_peak_29766	chr3	149811714	149813242	566	16.0012	61.9474	56.6521	732	Promoter (<=1kb)	3	149812770	149962122	149353	1	11342	ENST00000344229.7	0	ENSG00000082996	RNF13	ring finger protein 13	TRUE	FALSE	TRUE	TRUE	FALSE	TRUE	TRUE	FALSE	FALSE
PSF6_8_12_vs_PSF6_Input_hg38_macs2_peak_13211	chr14	101947771	101949362	566	16.0012	61.9474	56.6521	627	Exon (ENST00000607414.2/ENST00000607414.2, exon 1 of 1)	14	101964573	102004683	40111	1	1778	ENST00000680001.1	-15212	ENSG00000197102	DYNC1H1	dynein cytoplasmic 1 heavy chain 1	TRUE	FALSE	FALSE	FALSE	FALSE	TRUE	FALSE	FALSE	FALSE
PSF6_8_12_vs_PSF6_Input_hg38_macs2_peak_21806	chr2	46224563	46225700	565	19.2392	61.826	56.5368	399	Distal Intergenic	2	46293667	46346998	53332	1	2034	ENST00000460015.1	-67968	ENSG00000116016	EPAS1	endothelial PAS domain protein 1	FALSE	TRUE	FALSE	FALSE	FALSE	FALSE	FALSE	FALSE	TRUE
PSF6_8_12_vs_PSF6_Input_hg38_macs2_peak_30387	chr3	186938364	186939502	563	16.6132	61.6575	56.3767	626	Intron (ENST00000676786.1/6480, intron 1 of 2)	3	186931352	187043043	111692	1	6480	ENST00000417392.5	7012	ENSG00000073849	ST6GAL1	ST6 beta-galactoside alpha-2,6-sialyltransferase 1	TRUE	FALSE	FALSE	FALSE	FALSE	FALSE	TRUE	FALSE	FALSE
PSF6_8_12_vs_PSF6_Input_hg38_macs2_peak_20641	chr19	46289012	46289903	562	16.9514	61.5496	56.273	267	Distal Intergenic	19	46297042	46343433	46392	1	64344	ENST00000377670.9	-7140	ENSG00000124440	HIF3A	hypoxia inducible factor 3 subunit alpha	FALSE	TRUE	FALSE	FALSE	FALSE	FALSE	FALSE	FALSE	TRUE
PSF6_8_12_vs_PSF6_Input_hg38_macs2_peak_4489	chr1	245261568	245262809	562	14.4938	61.5381	56.2617	346	Intron (ENST00000407071.7/55083, intron 2 of 14)	1	245206444	245234501	28058	2	111216275	ENST00000446321.1	-27067	ENSG00000232192	KIF26B-AS1	KIF26B antisense RNA 1	TRUE	FALSE	FALSE	FALSE	FALSE	FALSE	TRUE	FALSE	FALSE
PSF6_8_12_vs_PSF6_Input_hg38_macs2_peak_9860	chr12	89768378	89769935	562	19.0752	61.5151	56.2388	946	Intron (ENST00000651272.1/105369890, intron 2 of 6)	12	89712048	90100763	388716	1	105369890	ENST00000651272.1	56330	NA	LOC105369890	uncharacterized LOC105369890	TRUE	FALSE	FALSE	FALSE	FALSE	FALSE	TRUE	FALSE	FALSE
PSF6_8_12_vs_PSF6_Input_hg38_macs2_peak_29755	chr3	149603247	149605458	562	14.7873	61.4859	56.2164	1102	Intron (ENST00000360632.8/25937, intron 2 of 6)	3	149520841	149576252	55412	2	25937	ENST00000472417.1	-26995	ENSG00000018408	WWTR1	WW domain containing transcription regulator 1	TRUE	FALSE	FALSE	FALSE	FALSE	FALSE	TRUE	FALSE	FALSE
PSF6_8_12_vs_PSF6_Input_hg38_macs2_peak_6038	chr10	94362612	94363402	562	14.7873	61.4859	56.2164	497	Promoter (<=1kb)	10	94333226	94362939	29714	2	64318	ENST00000371361.3	0	ENSG00000173145	NOC3L	NOC3 like DNA replication regulator	TRUE	FALSE	TRUE	TRUE	FALSE	TRUE	TRUE	FALSE	FALSE
PSF6_8_12_vs_PSF6_Input_hg38_macs2_peak_11518	chr13	99375635	99376883	562	12.9596	61.484	56.2164	725	Intron (ENST00000355700.9/337867, intron 4 of 4)	13	99367787	99377650	9864	1	337867	ENST00000474510.2	7848	ENSG00000134882	UBAC2	UBA domain containing 2	TRUE	FALSE	FALSE	FALSE	FALSE	FALSE	TRUE	FALSE	FALSE
PSF6_8_12_vs_PSF6_Input_hg38_macs2_peak_11198	chr13	63435564	63436525	562	17.3143	61.4701	56.2039	348	Intron (ENST00000666997.1/124903236, intron 1 of 1)	13	63397424	63439943	42520	1	124903236	ENST00000670475.1	38140	ENSG00000287996	LOC124903236	uncharacterized LOC124903236	TRUE	FALSE	FALSE	FALSE	FALSE	FALSE	TRUE	FALSE	FALSE
PSF6_8_12_vs_PSF6_Input_hg38_macs2_peak_41536	chr8	125442983	125444358	561	18.1256	61.4108	56.1504	613	Distal Intergenic	8	125433546	125437191	3646	1	10221	ENST00000519576.1	9437	ENSG00000173334	TRIB1	tribbles pseudokinase 1	FALSE	TRUE	FALSE	FALSE	FALSE	FALSE	FALSE	FALSE	TRUE
PSF6_8_12_vs_PSF6_Input_hg38_macs2_peak_5703	chr10	77530954	77533852	559	15.3453	61.2403	55.9852	1182	Intron (ENST00000639601.1/3778, intron 1 of 27)	10	77249431	77498970	249540	2	3778	ENST00000639282.1	-31984	ENSG00000156113	KCNMA1	potassium calcium-activated channel subfamily M alpha 1	TRUE	FALSE	FALSE	FALSE	FALSE	FALSE	TRUE	FALSE	FALSE
PSF6_8_12_vs_PSF6_Input_hg38_macs2_peak_24416	chr2	231160855	231162703	559	18.914	61.2082	55.9541	1263	Promoter (<=1kb)	2	231163093	231165287	2195	1	5707	ENST00000477120.1	-391	ENSG00000173692	PSMD1	proteasome 26S subunit, non-ATPase 1	TRUE	FALSE	TRUE	FALSE	TRUE	TRUE	TRUE	FALSE	FALSE
PSF6_8_12_vs_PSF6_Input_hg38_macs2_peak_18003	chr17	70404259	70406230	559	18.6187	61.2082	55.9541	1475	Distal Intergenic	17	70169532	70180044	10513	1	3759	ENST00000243457.4	234727	ENSG00000123700	KCNJ2	potassium inwardly rectifying channel subfamily J member 2	FALSE	TRUE	FALSE	FALSE	FALSE	FALSE	FALSE	FALSE	TRUE
PSF6_8_12_vs_PSF6_Input_hg38_macs2_peak_36390	chr6	83199009	83200349	559	16.3972	61.1861	55.935	925	Downstream (<=300bp)	6	83168244	83193936	25693	2	5238	ENST00000507554.2	-5073	ENSG00000013375	PGM3	phosphoglucomutase 3	FALSE	TRUE	FALSE	FALSE	FALSE	FALSE	FALSE	TRUE	FALSE
PSF6_8_12_vs_PSF6_Input_hg38_macs2_peak_11339	chr13	87123742	87125707	559	16.3972	61.1861	55.935	577	Distal Intergenic	13	86911918	86937108	25191	1	106144533	ENST00000457672.3	211824	NA	LINC00430	long intergenic non-protein coding RNA 430	FALSE	TRUE	FALSE	FALSE	FALSE	FALSE	FALSE	FALSE	TRUE
PSF6_8_12_vs_PSF6_Input_hg38_macs2_peak_11574	chr13	101706242	101707534	559	16.3972	61.1861	55.935	598	Exon (ENST00000618057.4/9358, exon 8 of 10)	13	101598146	101692944	94799	1	9358	ENST00000474233.1	108096	ENSG00000198542	ITGBL1	integrin subunit beta like 1	TRUE	FALSE	FALSE	FALSE	FALSE	TRUE	TRUE	FALSE	FALSE
PSF6_8_12_vs_PSF6_Input_hg38_macs2_peak_43565	chr9	130925666	130929074	559	18.4303	61.1464	55.9036	2676	Promoter (<=1kb)	9	130902440	130929979	27540	2	84929	ENST00000444139.5	906	ENSG00000130720	FIBCD1	fibrinogen C domain containing 1	TRUE	FALSE	TRUE	FALSE	FALSE	FALSE	TRUE	FALSE	FALSE
PSF6_8_12_vs_PSF6_Input_hg38_macs2_peak_17130	chr17	39144208	39145336	558	17.9843	61.1295	55.8875	473	Exon (ENST00000583285.1/57125, exon 2 of 4)	17	39067130	39151519	84390	2	57125	ENST00000394318.7	6184	ENSG00000161381	PLXDC1	plexin domain containing 1	TRUE	FALSE	FALSE	FALSE	FALSE	TRUE	TRUE	FALSE	FALSE
PSF6_8_12_vs_PSF6_Input_hg38_macs2_peak_24304	chr2	223894878	223896106	557	15.2536	61.0237	55.7838	790	Promoter (<=1kb)	2	223884669	223894460	9792	2	57590	ENST00000491453.1	-418	ENSG00000085449	WDFY1	WD repeat and FYVE domain containing 1	TRUE	FALSE	TRUE	FALSE	TRUE	TRUE	TRUE	FALSE	FALSE
PSF6_8_12_vs_PSF6_Input_hg38_macs2_peak_22784	chr2	111658932	111661264	556	18.7554	60.9053	55.67	1173	Intron (ENST00000644013.1/541471, intron 1 of 7)	2	111593594	111631040	37447	2	107985933	ENST00000645914.1	-27892	NA	LOC107985933	uncharacterized LOC107985933	TRUE	FALSE	FALSE	FALSE	FALSE	FALSE	TRUE	FALSE	FALSE
PSF6_8_12_vs_PSF6_Input_hg38_macs2_peak_13039	chr14	93268935	93270270	556	18.7554	60.9053	55.67	742	Intron (ENST00000355125.3/55727, intron 1 of 7)	14	93237550	93293928	56379	2	55727	ENST00000355125.3	23659	ENSG00000011114	BTBD7	BTB domain containing 7	TRUE	FALSE	FALSE	FALSE	FALSE	FALSE	TRUE	FALSE	FALSE
PSF6_8_12_vs_PSF6_Input_hg38_macs2_peak_23731	chr2	187390450	187391317	556	19.3743	60.9015	55.6694	451	Intron (ENST00000453517.5/105373786, intron 2 of 3)	2	187428337	187448146	19810	2	10203	ENST00000479784.1	56830	ENSG00000064989	CALCRL	calcitonin receptor like receptor	TRUE	FALSE	FALSE	FALSE	FALSE	FALSE	TRUE	FALSE	FALSE
PSF6_8_12_vs_PSF6_Input_hg38_macs2_peak_1794	chr1	66505281	66507081	556	19.3743	60.9015	55.6694	1029	Distal Intergenic	1	66533267	66748987	215721	1	84251	ENST00000682707.1	-26187	ENSG00000118473	SGIP1	SH3GL interacting endocytic adaptor 1	FALSE	TRUE	FALSE	FALSE	FALSE	FALSE	FALSE	FALSE	TRUE
PSF6_8_12_vs_PSF6_Input_hg38_macs2_peak_21933	chr2	54629514	54630738	556	14.241	60.8958	55.6694	517	Exon (ENST00000615901.4/6711, exon 14 of 38)	2	54652518	54660290	7773	1	6711	ENST00000496323.1	-21781	ENSG00000115306	SPTBN1	spectrin beta, non-erythrocytic 1	TRUE	FALSE	FALSE	FALSE	FALSE	TRUE	TRUE	FALSE	FALSE
PSF6_8_12_vs_PSF6_Input_hg38_macs2_peak_21902	chr2	54081104	54082133	556	14.241	60.8958	55.6694	685	Intron (ENST00000607452.6/98, intron 4 of 6)	2	54115403	54143314	27912	1	98	ENST00000406041.5	-33271	ENSG00000170634	ACYP2	acylphosphatase 2	TRUE	FALSE	FALSE	FALSE	FALSE	FALSE	TRUE	FALSE	FALSE
PSF6_8_12_vs_PSF6_Input_hg38_macs2_peak_25815	chr20	49724358	49725671	556	14.241	60.8958	55.6694	576	Distal Intergenic	20	49632945	49713878	80934	2	9334	ENST00000371711.4	-10480	ENSG00000158470	B4GALT5	beta-1,4-galactosyltransferase 5	FALSE	TRUE	FALSE	FALSE	FALSE	FALSE	FALSE	FALSE	TRUE
PSF6_8_12_vs_PSF6_Input_hg38_macs2_peak_20711	chr19	47514649	47515799	556	14.241	60.8958	55.6694	635	Promoter (<=1kb)	19	47487637	47515063	27427	2	8775	ENST00000263354.8	0	ENSG00000105402	NAPA	NSF attachment protein alpha	TRUE	FALSE	TRUE	TRUE	FALSE	TRUE	TRUE	FALSE	FALSE
PSF6_8_12_vs_PSF6_Input_hg38_macs2_peak_5993	chr10	92407077	92408964	556	14.241	60.8958	55.6694	774	Distal Intergenic	10	92423386	92427620	4235	1	124902484	ENST00000656662.1	-14423	NA	LOC124902484	uncharacterized LOC124902484	FALSE	TRUE	FALSE	FALSE	FALSE	FALSE	FALSE	FALSE	TRUE
PSF6_8_12_vs_PSF6_Input_hg38_macs2_peak_29386	chr3	128079976	128081284	556	14.8414	60.8295	55.6093	525	3' UTR	3	128075810	128079056	3247	1	100874089	ENST00000485218.1	4166	ENSG00000239608	RUVBL1-AS1	RUVBL1 antisense RNA 1	TRUE	FALSE	FALSE	FALSE	TRUE	TRUE	TRUE	FALSE	FALSE
PSF6_8_12_vs_PSF6_Input_hg38_macs2_peak_6374	chr10	110398269	110400455	555	16.6015	60.8009	55.5819	849	Distal Intergenic	10	110297570	110304938	7369	2	10285	ENST00000674928.1	-93331	ENSG00000119953	SMNDC1	survival motor neuron domain containing 1	FALSE	TRUE	FALSE	FALSE	FALSE	FALSE	FALSE	FALSE	TRUE
PSF6_8_12_vs_PSF6_Input_hg38_macs2_peak_24902	chr20	4973025	4975136	555	13.3214	60.7358	55.5182	848	Intron (ENST00000379333.5/9962, intron 1 of 16)	20	4852358	5001510	149153	2	9962	ENST00000338244.6	26375	ENSG00000089057	SLC23A2	solute carrier family 23 member 2	TRUE	FALSE	FALSE	FALSE	FALSE	FALSE	TRUE	FALSE	FALSE
PSF6_8_12_vs_PSF6_Input_hg38_macs2_peak_22235	chr2	74864706	74867007	554	16.9441	60.6957	55.4794	1692	Intron (ENST00000290573.7/3099, intron 2 of 17)	2	74854333	74867907	13575	1	3099	ENST00000472302.1	10373	ENSG00000159399	HK2	hexokinase 2	TRUE	FALSE	FALSE	FALSE	FALSE	FALSE	TRUE	FALSE	FALSE
PSF6_8_12_vs_PSF6_Input_hg38_macs2_peak_38612	chr7	66634889	66636514	554	15.7791	60.6284	55.4133	1056	Promoter (2-3kb)	7	66638856	66642763	3908	1	154881	ENST00000640601.1	-2343	ENSG00000243335	KCTD7	potassium channel tetramerization domain containing 7	TRUE	FALSE	TRUE	FALSE	FALSE	FALSE	TRUE	FALSE	FALSE
PSF6_8_12_vs_PSF6_Input_hg38_macs2_peak_25665	chr20	43583490	43585537	554	15.7791	60.6284	55.4133	682	3' UTR	20	43590937	43647299	56363	1	51098	ENST00000373030.8	-5401	ENSG00000101052	IFT52	intraflagellar transport 52	TRUE	FALSE	FALSE	FALSE	TRUE	TRUE	TRUE	FALSE	FALSE
PSF6_8_12_vs_PSF6_Input_hg38_macs2_peak_2713	chr1	154808679	154810408	554	15.7791	60.6284	55.4133	401	Intron (ENST00000271915.9/3782, intron 2 of 7)	1	154707426	154859843	152418	2	3782	ENST00000361147.8	49436	ENSG00000143603	KCNN3	potassium calcium-activated channel subfamily N member 3	TRUE	FALSE	FALSE	FALSE	FALSE	FALSE	TRUE	FALSE	FALSE
PSF6_8_12_vs_PSF6_Input_hg38_macs2_peak_42753	chr9	98248541	98249636	551	16.3761	60.3138	55.1108	549	Intron (ENST00000465784.7/55357, intron 2 of 12)	9	98199029	98255580	56552	2	55357	ENST00000375064.5	5945	ENSG00000095383	TBC1D2	TBC1 domain family member 2	TRUE	FALSE	FALSE	FALSE	FALSE	FALSE	TRUE	FALSE	FALSE
PSF6_8_12_vs_PSF6_Input_hg38_macs2_peak_23051	chr2	131668719	131669497	551	16.3761	60.3138	55.1108	404	Intron (ENST00000652878.1/29798, intron 1 of 5)	2	131682475	131767404	84930	1	29798	ENST00000657415.1	-12979	ENSG00000287151	LINC03124	long intergenic non-protein coding RNA 3124	TRUE	FALSE	FALSE	FALSE	FALSE	FALSE	TRUE	FALSE	FALSE
PSF6_8_12_vs_PSF6_Input_hg38_macs2_peak_19933	chr19	14888385	14889209	551	19.0547	60.3024	55.1043	372	Promoter (2-3kb)	19	14878203	14886132	7930	2	26333	ENST00000641113.1	-2253	ENSG00000185385	OR7A17	olfactory receptor family 7 subfamily A member 17	FALSE	TRUE	TRUE	FALSE	FALSE	FALSE	FALSE	FALSE	FALSE
PSF6_8_12_vs_PSF6_Input_hg38_macs2_peak_9826	chr12	87689429	87691109	551	12.8036	60.2961	55.1011	1005	Distal Intergenic	12	87782163	87783456	1294	2	400058	ENST00000599191.1	92348	NA	MKRN9P	makorin ring finger protein 9, pseudogene	FALSE	TRUE	FALSE	FALSE	FALSE	FALSE	FALSE	FALSE	TRUE
PSF6_8_12_vs_PSF6_Input_hg38_macs2_peak_16322	chr17	1730258	1731524	550	14.5903	60.2147	55.0241	1025	Promoter (<=1kb)	17	1730461	1733537	3077	1	124997	ENST00000474958.2	0	ENSG00000167716	WDR81	WD repeat domain 81	TRUE	FALSE	TRUE	TRUE	FALSE	TRUE	TRUE	FALSE	FALSE
PSF6_8_12_vs_PSF6_Input_hg38_macs2_peak_29146	chr3	115999637	116001344	549	13.6425	60.1006	54.9139	921	Intron (ENST00000490035.7/4045, intron 3 of 6)	3	115841887	116051252	209366	2	4045	ENST00000498645.1	49909	ENSG00000185565	LSAMP	limbic system associated membrane protein	TRUE	FALSE	FALSE	FALSE	FALSE	FALSE	TRUE	FALSE	FALSE
PSF6_8_12_vs_PSF6_Input_hg38_macs2_peak_6122	chr10	97687338	97688713	549	13.6425	60.1006	54.9139	273	Promoter (<=1kb)	10	97677424	97687241	9818	2	60370	ENST00000370626.4	-97	ENSG00000119986	AVPI1	arginine vasopressin induced 1	FALSE	TRUE	TRUE	FALSE	FALSE	FALSE	FALSE	FALSE	FALSE
PSF6_8_12_vs_PSF6_Input_hg38_macs2_peak_8763	chr12	12897965	12902277	549	17.06	60.0986	54.9139	3367	Intron (ENST00000537783.1/9052, intron 1 of 1)	12	12908244	12913411	5168	1	9052	ENST00000648791.1	-5968	ENSG00000013588	GPRC5A	G protein-coupled receptor class C group 5 member A	TRUE	FALSE	FALSE	FALSE	FALSE	FALSE	TRUE	FALSE	FALSE
PSF6_8_12_vs_PSF6_Input_hg38_macs2_peak_3210	chr1	182614235	182615883	548	18.4797	60.0752	54.8948	921	Promoter (<=1kb)	1	182615254	182616629	1376	1	284648	ENST00000566297.1	0	ENSG00000261504	LINC01686	long intergenic non-protein coding RNA 1686	TRUE	FALSE	TRUE	FALSE	FALSE	TRUE	FALSE	FALSE	FALSE
PSF6_8_12_vs_PSF6_Input_hg38_macs2_peak_2214	chr1	107936120	107937791	548	18.4797	60.0752	54.8948	609	Intron (ENST00000370056.9/10451, intron 1 of 26)	1	107770659	107963500	192842	2	10451	ENST00000530671.1	25710	ENSG00000134215	VAV3	vav guanine nucleotide exchange factor 3	TRUE	FALSE	FALSE	FALSE	FALSE	FALSE	TRUE	FALSE	FALSE
PSF6_8_12_vs_PSF6_Input_hg38_macs2_peak_8813	chr12	15757419	15758812	548	18.0099	60.0189	54.8413	629	Intron (ENST00000281172.10/2059, intron 1 of 20)	12	15670856	15780727	109872	2	2059	ENST00000543363.5	21916	ENSG00000151491	EPS8	EGFR pathway substrate 8, signaling adaptor	TRUE	FALSE	FALSE	FALSE	FALSE	FALSE	TRUE	FALSE	FALSE
PSF6_8_12_vs_PSF6_Input_hg38_macs2_peak_38471	chr7	48084525	48086313	546	18.8238	59.8667	54.6945	622	Promoter (2-3kb)	7	48088628	48103407	14780	1	7378	ENST00000416681.5	-2316	ENSG00000183696	UPP1	uridine phosphorylase 1	FALSE	TRUE	TRUE	FALSE	FALSE	FALSE	FALSE	FALSE	FALSE
PSF6_8_12_vs_PSF6_Input_hg38_macs2_peak_38479	chr7	50197062	50198112	546	16.1632	59.85	54.6784	668	Distal Intergenic	7	50081774	50121329	39556	2	11055	ENST00000450231.1	-75733	ENSG00000042813	ZPBP	zona pellucida binding protein	FALSE	TRUE	FALSE	FALSE	FALSE	FALSE	FALSE	FALSE	TRUE
PSF6_8_12_vs_PSF6_Input_hg38_macs2_peak_37049	chr6	137636552	137637963	546	16.1632	59.85	54.6784	726	Distal Intergenic	6	137657998	137674554	16557	1	102723649	ENST00000642830.1	-20036	ENSG00000230533	LINC03004	long intergenic non-protein coding RNA 3004	FALSE	TRUE	FALSE	FALSE	FALSE	FALSE	FALSE	FALSE	TRUE
PSF6_8_12_vs_PSF6_Input_hg38_macs2_peak_33322	chr5	33849592	33850552	546	16.1632	59.85	54.6784	572	Intron (ENST00000504830.6/81792, intron 2 of 23)	5	33576963	33840312	263350	2	81792	ENST00000504582.5	-9280	ENSG00000151388	ADAMTS12	ADAM metallopeptidase with thrombospondin type 1 motif 12	TRUE	FALSE	FALSE	FALSE	FALSE	FALSE	TRUE	FALSE	FALSE
PSF6_8_12_vs_PSF6_Input_hg38_macs2_peak_32599	chr4	158805271	158806427	546	16.1632	59.85	54.6784	433	Promoter (<=1kb)	4	158806094	158868586	62493	1	57600	ENST00000512986.5	0	ENSG00000052795	FNIP2	folliculin interacting protein 2	TRUE	FALSE	TRUE	TRUE	FALSE	TRUE	TRUE	FALSE	FALSE
PSF6_8_12_vs_PSF6_Input_hg38_macs2_peak_23831	chr2	191695325	191697076	546	16.1632	59.85	54.6784	810	3' UTR	2	191683505	191685076	1572	1	64859	ENST00000462824.1	11820	ENSG00000173559	NABP1	nucleic acid binding protein 1	TRUE	FALSE	FALSE	FALSE	TRUE	TRUE	TRUE	FALSE	FALSE
PSF6_8_12_vs_PSF6_Input_hg38_macs2_peak_17964	chr17	68234034	68236222	546	16.1632	59.85	54.6784	1263	Intron (ENST00000674770.2/51321, intron 1 of 7)	17	68247930	68251178	3249	1	51321	ENST00000580548.5	-11709	ENSG00000196704	AMZ2	archaelysin family metallopeptidase 2	TRUE	FALSE	FALSE	FALSE	FALSE	FALSE	TRUE	FALSE	FALSE
PSF6_8_12_vs_PSF6_Input_hg38_macs2_peak_8927	chr12	26523203	26524375	546	16.1632	59.85	54.6784	686	Intron (ENST00000381340.8/3709, intron 37 of 56)	12	26494206	26495560	1355	2	3709	ENST00000543958.1	-27643	ENSG00000123104	ITPR2	inositol 1,4,5-trisphosphate receptor type 2	TRUE	FALSE	FALSE	FALSE	FALSE	FALSE	TRUE	FALSE	FALSE
PSF6_8_12_vs_PSF6_Input_hg38_macs2_peak_5996	chr10	92644051	92645557	546	16.1632	59.85	54.6784	479	3' UTR	10	92689955	92692483	2529	1	3087	ENST00000551454.1	-44399	ENSG00000152804	HHEX	hematopoietically expressed homeobox	TRUE	FALSE	FALSE	FALSE	TRUE	TRUE	TRUE	FALSE	FALSE
PSF6_8_12_vs_PSF6_Input_hg38_macs2_peak_25273	chr20	25223131	25223814	546	15.7575	59.7673	54.6063	218	Promoter (<=1kb)	20	25223867	25225733	1867	1	955	ENST00000463734.1	-54	ENSG00000197586	ENTPD6	ectonucleoside triphosphate diphosphohydrolase 6	TRUE	FALSE	TRUE	FALSE	FALSE	FALSE	TRUE	TRUE	FALSE
PSF6_8_12_vs_PSF6_Input_hg38_macs2_peak_26081	chr20	59007247	59009278	545	15.3879	59.7343	54.5735	939	Promoter (<=1kb)	20	58985686	59008238	22553	2	1522	ENST00000681011.1	0	ENSG00000101160	CTSZ	cathepsin Z	TRUE	FALSE	TRUE	TRUE	FALSE	TRUE	TRUE	FALSE	FALSE
PSF6_8_12_vs_PSF6_Input_hg38_macs2_peak_22068	chr2	65070087	65071213	545	15.0448	59.733	54.5733	406	Promoter (<=1kb)	2	65070729	65074484	3756	1	23177	ENST00000497039.1	0	ENSG00000011523	CEP68	centrosomal protein 68	TRUE	FALSE	TRUE	FALSE	TRUE	TRUE	TRUE	TRUE	FALSE
PSF6_8_12_vs_PSF6_Input_hg38_macs2_peak_1255	chr1	38783181	38787272	545	17.8638	59.7306	54.5733	849	Exon (ENST00000641481.1/ENST00000641481.1, exon 2 of 4)	1	38839349	38848074	8726	2	64121	ENST00000474456.1	60803	ENSG00000116954	RRAGC	Ras related GTP binding C	TRUE	FALSE	FALSE	FALSE	FALSE	TRUE	TRUE	FALSE	FALSE
PSF6_8_12_vs_PSF6_Input_hg38_macs2_peak_6431	chr10	113073231	113074640	544	14.0538	59.6462	54.4924	715	Intron (ENST00000355995.9/6934, intron 5 of 14)	10	113125536	113165648	40113	1	6934	ENST00000349937.8	-50897	ENSG00000148737	TCF7L2	transcription factor 7 like 2	TRUE	FALSE	FALSE	FALSE	FALSE	FALSE	TRUE	FALSE	FALSE
PSF6_8_12_vs_PSF6_Input_hg38_macs2_peak_4518	chr1	245747745	245750523	544	10.6558	59.6197	54.4696	770	3' UTR	1	245749342	245788942	39601	2	64754	ENST00000482592.5	38420	ENSG00000185420	SMYD3	SET and MYND domain containing 3	TRUE	FALSE	FALSE	FALSE	TRUE	TRUE	TRUE	FALSE	FALSE
PSF6_8_12_vs_PSF6_Input_hg38_macs2_peak_4482	chr1	245153228	245155271	544	12.555	59.5719	54.4223	1492	Promoter (<=1kb)	1	245154985	245709432	554448	1	55083	ENST00000407071.7	0	ENSG00000162849	KIF26B	kinesin family member 26B	TRUE	FALSE	TRUE	TRUE	FALSE	TRUE	FALSE	FALSE	FALSE
PSF6_8_12_vs_PSF6_Input_hg38_macs2_peak_25041	chr20	10510742	10512205	543	15.6566	59.5406	54.3924	715	Intron (ENST00000334534.10/128710, intron 2 of 7)	20	10435305	10628030	192726	1	128710	ENST00000334534.10	75437	ENSG00000149346	SLX4IP	SLX4 interacting protein	TRUE	FALSE	FALSE	FALSE	FALSE	FALSE	TRUE	FALSE	FALSE
PSF6_8_12_vs_PSF6_Input_hg38_macs2_peak_4200	chr1	231724513	231725631	543	13.1529	59.5248	54.3768	631	Intron (ENST00000647072.1/100303453, intron 7 of 7)	1	231684752	231693935	9184	1	27185	ENST00000602600.1	39761	ENSG00000162946	DISC1	DISC1 scaffold protein	TRUE	FALSE	FALSE	FALSE	FALSE	FALSE	TRUE	FALSE	FALSE
PSF6_8_12_vs_PSF6_Input_hg38_macs2_peak_43703	chr9	135926466	135927376	543	13.9978	59.5031	54.3566	564	Distal Intergenic	9	135933042	135945063	12022	2	10422	ENST00000489050.5	17688	ENSG00000130560	UBAC1	UBA domain containing 1	FALSE	TRUE	FALSE	FALSE	FALSE	FALSE	FALSE	FALSE	TRUE
PSF6_8_12_vs_PSF6_Input_hg38_macs2_peak_25392	chr20	33580902	33581969	543	13.9978	59.5031	54.3566	356	Intron (ENST00000471007.1/9139, intron 1 of 3)	20	33600336	33650036	49701	1	9139	ENST00000359606.3	-18368	ENSG00000078699	CBFA2T2	CBFA2/RUNX1 partner transcriptional co-repressor 2	TRUE	FALSE	FALSE	FALSE	FALSE	FALSE	TRUE	FALSE	FALSE
PSF6_8_12_vs_PSF6_Input_hg38_macs2_peak_42968	chr9	111965006	111966917	543	18.17	59.4761	54.3316	809	Distal Intergenic	9	111932100	111932169	70	1	100616114	ENST00000582284.1	32906	ENSG00000266315	MIR4668	microRNA 4668	FALSE	TRUE	FALSE	FALSE	FALSE	FALSE	FALSE	FALSE	TRUE
PSF6_8_12_vs_PSF6_Input_hg38_macs2_peak_41196	chr8	103336626	103338895	543	18.17	59.4761	54.3316	1510	Distal Intergenic	8	103371538	103382989	11452	1	115908	ENST00000330295.10	-32644	ENSG00000164932	CTHRC1	collagen triple helix repeat containing 1	FALSE	TRUE	FALSE	FALSE	FALSE	FALSE	FALSE	FALSE	TRUE
PSF6_8_12_vs_PSF6_Input_hg38_macs2_peak_41280	chr8	111932897	111934423	543	17.7201	59.4458	54.3031	665	Distal Intergenic	8	111741975	111756822	14848	1	105375707	ENST00000650619.1	190922	ENSG00000253434	LOC105375707	uncharacterized LOC105375707	FALSE	TRUE	FALSE	FALSE	FALSE	FALSE	FALSE	FALSE	TRUE
PSF6_8_12_vs_PSF6_Input_hg38_macs2_peak_15966	chr16	83952376	83954167	543	17.7201	59.4458	54.3031	1053	Promoter (<=1kb)	16	83953239	83961253	8015	1	29948	ENST00000565123.5	0	ENSG00000140961	OSGIN1	oxidative stress induced growth inhibitor 1	TRUE	FALSE	TRUE	TRUE	FALSE	TRUE	TRUE	FALSE	FALSE
PSF6_8_12_vs_PSF6_Input_hg38_macs2_peak_41625	chr8	128554456	128555719	542	19.0571	59.4355	54.2941	581	Intron (ENST00000520766.5/101927774, intron 1 of 5)	8	128420712	128561126	140415	2	101927774	ENST00000520766.5	5408	NA	LINC00824	long intergenic non-protein coding RNA 824	TRUE	FALSE	FALSE	FALSE	FALSE	FALSE	TRUE	FALSE	FALSE
PSF6_8_12_vs_PSF6_Input_hg38_macs2_peak_1934	chr1	79322947	79324091	542	19.0571	59.4355	54.2941	433	Promoter (<=1kb)	1	79323769	79324852	1084	2	105378811	ENST00000635706.1	762	NA	LOC105378811	uncharacterized LOC105378811	TRUE	FALSE	TRUE	FALSE	FALSE	TRUE	TRUE	FALSE	FALSE
PSF6_8_12_vs_PSF6_Input_hg38_macs2_peak_18207	chr17	77101110	77103608	542	16.6952	59.337	54.2031	1391	Intron (ENST00000561721.6/6397, intron 3 of 4)	17	77089417	77089497	81	1	102466864	ENST00000630554.1	11693	ENSG00000284250	MIR6516	microRNA 6516	TRUE	FALSE	FALSE	FALSE	FALSE	FALSE	TRUE	FALSE	FALSE
PSF6_8_12_vs_PSF6_Input_hg38_macs2_peak_35661	chr6	32086467	32087517	541	15.5571	59.3158	54.1827	763	Exon (ENST00000647633.1/7148, exon 7 of 45)	6	32095579	32109221	13643	2	7148	ENST00000486148.1	21705	ENSG00000168477	TNXB	tenascin XB	TRUE	FALSE	FALSE	FALSE	FALSE	TRUE	TRUE	FALSE	FALSE
PSF6_8_12_vs_PSF6_Input_hg38_macs2_peak_32251	chr4	128386325	128389122	541	15.5571	59.3158	54.1827	835	Intron (ENST00000505133.5/100507487, intron 3 of 4)	4	128428022	128471606	43585	1	100507487	ENST00000693730.1	-38901	ENSG00000251432	LINC02615	long intergenic non-protein coding RNA 2615	TRUE	FALSE	FALSE	FALSE	FALSE	FALSE	TRUE	FALSE	FALSE
PSF6_8_12_vs_PSF6_Input_hg38_macs2_peak_29431	chr3	129161105	129162986	541	15.5571	59.3158	54.1827	1123	Promoter (<=1kb)	3	129127415	129161063	33649	2	57461	ENST00000393295.8	-42	ENSG00000240682	ISY1	ISY1 splicing factor homolog	TRUE	FALSE	TRUE	FALSE	FALSE	TRUE	FALSE	FALSE	FALSE
PSF6_8_12_vs_PSF6_Input_hg38_macs2_peak_3393	chr1	201172900	201174230	541	9.99185	59.2767	54.1476	470	Promoter (1-2kb)	1	201134772	201171574	36803	2	252839	ENST00000367333.6	-1326	ENSG00000116857	TMEM9	transmembrane protein 9	FALSE	TRUE	TRUE	FALSE	FALSE	FALSE	FALSE	FALSE	FALSE
PSF6_8_12_vs_PSF6_Input_hg38_macs2_peak_25258	chr20	23411428	23412745	541	17.054	59.2463	54.118	875	Intron (ENST00000398425.7/63908, intron 1 of 9)	20	23378799	23421414	42616	2	63908	ENST00000472855.5	8670	ENSG00000125814	NAPB	NSF attachment protein beta	TRUE	FALSE	FALSE	FALSE	FALSE	FALSE	TRUE	FALSE	FALSE
PSF6_8_12_vs_PSF6_Input_hg38_macs2_peak_3677	chr1	209625057	209626097	538	12.7083	59.0136	53.8946	419	Promoter (1-2kb)	1	209623444	209623510	67	2	100422894	ENST00000583107.1	-1547	ENSG00000283876	MIR4260	microRNA 4260	TRUE	FALSE	TRUE	FALSE	FALSE	TRUE	TRUE	FALSE	FALSE
PSF6_8_12_vs_PSF6_Input_hg38_macs2_peak_1749	chr1	64038941	64040795	538	16.9289	58.9888	53.8707	698	Intron (ENST00000371079.6/4919, intron 2 of 8)	1	64106630	64108361	1732	2	101927034	ENST00000675824.1	67567	ENSG00000223949	ROR1-AS1	ROR1 antisense RNA 1	TRUE	FALSE	FALSE	FALSE	FALSE	FALSE	TRUE	FALSE	FALSE
PSF6_8_12_vs_PSF6_Input_hg38_macs2_peak_23031	chr2	130336935	130338549	537	17.8704	58.892	53.7805	840	3' UTR	2	130338247	130342135	3889	2	84317	ENST00000465315.1	3587	ENSG00000136710	CCDC115	coiled-coil domain containing 115	TRUE	FALSE	FALSE	FALSE	TRUE	TRUE	FALSE	FALSE	FALSE
PSF6_8_12_vs_PSF6_Input_hg38_macs2_peak_39278	chr7	105224808	105225702	537	18.7427	58.8473	53.7401	412	Intron (ENST00000477925.6/6733, intron 2 of 15)	7	105160301	105203732	43432	2	6733	ENST00000476117.1	-21076	ENSG00000135250	SRPK2	SRSF protein kinase 2	TRUE	FALSE	FALSE	FALSE	FALSE	FALSE	TRUE	FALSE	FALSE
PSF6_8_12_vs_PSF6_Input_hg38_macs2_peak_15406	chr16	53098580	53100398	536	16.8056	58.734	53.6313	1305	Promoter (<=1kb)	16	53099160	53222755	123596	1	80205	ENST00000565832.5	0	ENSG00000177200	CHD9	chromodomain helicase DNA binding protein 9	TRUE	FALSE	TRUE	TRUE	FALSE	TRUE	TRUE	FALSE	FALSE
PSF6_8_12_vs_PSF6_Input_hg38_macs2_peak_1045	chr1	28972161	28973072	536	16.8056	58.734	53.6313	454	Intron (ENST00000647103.1/2035, intron 1 of 17)	1	28987498	29072224	84727	1	2035	ENST00000645111.1	-14427	ENSG00000159023	EPB41	erythrocyte membrane protein band 4.1	TRUE	FALSE	FALSE	FALSE	FALSE	FALSE	TRUE	FALSE	FALSE
PSF6_8_12_vs_PSF6_Input_hg38_macs2_peak_18217	chr17	77254656	77256133	536	18.6804	58.7302	53.6309	659	Distal Intergenic	17	77257737	77274326	16590	2	105371907	ENST00000581657.1	18194	ENSG00000263718	SEPTIN9-DT	SEPTIN9 divergent transcript	FALSE	TRUE	FALSE	FALSE	FALSE	FALSE	FALSE	FALSE	TRUE
PSF6_8_12_vs_PSF6_Input_hg38_macs2_peak_38765	chr7	74799496	74804190	535	17.5769	58.6115	53.5185	3680	Promoter (2-3kb)	7	74804580	74807049	2470	2	84163	ENST00000478628.1	2860	ENSG00000196275	GTF2IRD2	GTF2I repeat domain containing 2	TRUE	FALSE	TRUE	FALSE	FALSE	TRUE	TRUE	FALSE	FALSE
PSF6_8_12_vs_PSF6_Input_hg38_macs2_peak_38701	chr7	73894243	73896000	535	17.3026	58.6115	53.5185	998	Distal Intergenic	7	73861172	73865890	4719	1	135886	ENST00000426490.1	33071	ENSG00000175877	TMEM270	transmembrane protein 270	FALSE	TRUE	FALSE	FALSE	FALSE	FALSE	FALSE	FALSE	TRUE
PSF6_8_12_vs_PSF6_Input_hg38_macs2_peak_29477	chr3	131071777	131073494	535	17.5769	58.6115	53.5185	561	Exon (ENST00000506476.5/ENST00000506476.5, exon 1 of 3)	3	131080423	131152569	72147	1	79858	ENST00000602792.1	-6930	ENSG00000114670	NEK11	NIMA related kinase 11	TRUE	FALSE	FALSE	FALSE	FALSE	TRUE	TRUE	FALSE	FALSE
PSF6_8_12_vs_PSF6_Input_hg38_macs2_peak_38609	chr7	66499320	66500677	534	15.9292	58.5207	53.4362	885	Distal Intergenic	7	66493786	66495472	1687	1	100289098	ENST00000452565.1	5534	ENSG00000237310	LINC03011	long intergenic non-protein coding RNA 3011	FALSE	TRUE	FALSE	FALSE	FALSE	FALSE	FALSE	FALSE	TRUE
PSF6_8_12_vs_PSF6_Input_hg38_macs2_peak_36618	chr6	108002490	108003706	534	15.9292	58.5207	53.4362	618	Distal Intergenic	6	107867756	107958208	90453	2	11231	ENST00000369002.9	-44282	ENSG00000025796	SEC63	SEC63 homolog, protein translocation regulator	FALSE	TRUE	FALSE	FALSE	FALSE	FALSE	FALSE	FALSE	TRUE
PSF6_8_12_vs_PSF6_Input_hg38_macs2_peak_21220	chr2	17642708	17644120	534	15.9292	58.5207	53.4362	512	Intron (ENST00000404666.6/7447, intron 2 of 3)	2	17665126	17682016	16891	2	79677	ENST00000481708.1	37897	ENSG00000163029	SMC6	structural maintenance of chromosomes 6	TRUE	FALSE	FALSE	FALSE	FALSE	FALSE	TRUE	FALSE	FALSE
PSF6_8_12_vs_PSF6_Input_hg38_macs2_peak_23544	chr2	171333879	171334833	534	15.9292	58.5207	53.4362	515	Promoter (1-2kb)	2	171323788	171332795	9008	2	79828	ENST00000483284.5	-1084	ENSG00000123600	METTL8	methyltransferase 8, tRNA N3-cytidine	TRUE	FALSE	TRUE	FALSE	FALSE	FALSE	TRUE	FALSE	FALSE
PSF6_8_12_vs_PSF6_Input_hg38_macs2_peak_26074	chr20	58436591	58437950	534	15.9292	58.5207	53.4362	987	Promoter (1-2kb)	20	58438977	58445552	6576	1	9217	ENST00000476395.1	-1028	ENSG00000124164	VAPB	VAMP associated protein B and C	TRUE	FALSE	TRUE	FALSE	FALSE	FALSE	TRUE	FALSE	FALSE
PSF6_8_12_vs_PSF6_Input_hg38_macs2_peak_17707	chr17	58991224	58994057	534	15.9292	58.5207	53.4362	687	Intron (ENST00000585287.5/4591, intron 4 of 4)	17	58982651	59012407	29757	2	4591	ENST00000583945.5	18351	ENSG00000108395	TRIM37	tripartite motif containing 37	TRUE	FALSE	FALSE	FALSE	FALSE	FALSE	TRUE	FALSE	FALSE
PSF6_8_12_vs_PSF6_Input_hg38_macs2_peak_16927	chr17	31267690	31270284	534	15.9292	58.5207	53.4362	746	Intron (ENST00000356175.7/4763, intron 35 of 56)	17	31272013	31273622	1610	2	101927057	ENST00000584094.1	3339	ENSG00000126861	LOC101927057	uncharacterized LOC101927057	TRUE	FALSE	FALSE	FALSE	FALSE	FALSE	TRUE	FALSE	FALSE
PSF6_8_12_vs_PSF6_Input_hg38_macs2_peak_11516	chr13	99311789	99313321	534	15.9292	58.5207	53.4362	804	Promoter (<=1kb)	13	99312783	99386434	73652	1	337867	ENST00000460562.5	0	ENSG00000134882	UBAC2	UBA domain containing 2	TRUE	FALSE	TRUE	FALSE	FALSE	TRUE	TRUE	FALSE	FALSE
PSF6_8_12_vs_PSF6_Input_hg38_macs2_peak_2775	chr1	156158628	156160957	534	15.9292	58.5207	53.4362	753	Promoter (<=1kb)	1	156160544	156161669	1126	1	64218	ENST00000466698.1	0	ENSG00000196189	SEMA4A	semaphorin 4A	TRUE	FALSE	TRUE	FALSE	FALSE	TRUE	TRUE	FALSE	FALSE
PSF6_8_12_vs_PSF6_Input_hg38_macs2_peak_4039	chr1	225453356	225455495	534	16.6841	58.4819	53.405	1417	Intron (ENST00000654950.1/105373110, intron 1 of 1)	1	225447991	225465283	17293	2	105373110	ENST00000433058.1	9789	NA	LINC02765	long intergenic non-protein coding RNA 2765	TRUE	FALSE	FALSE	FALSE	FALSE	FALSE	TRUE	FALSE	FALSE
PSF6_8_12_vs_PSF6_Input_hg38_macs2_peak_6766	chr10	128063786	128065536	534	16.6841	58.4819	53.405	769	Promoter (<=1kb)	10	128062919	128070841	7923	1	5791	ENST00000492479.1	867	ENSG00000132334	PTPRE	protein tyrosine phosphatase receptor type E	TRUE	FALSE	TRUE	FALSE	FALSE	FALSE	TRUE	FALSE	FALSE
PSF6_8_12_vs_PSF6_Input_hg38_macs2_peak_5633	chr10	75224546	75226396	533	15.5326	58.4541	53.3777	1164	Promoter (2-3kb)	10	75229310	75231275	1966	1	7417	ENST00000460044.1	-2915	ENSG00000165637	VDAC2	voltage dependent anion channel 2	TRUE	FALSE	TRUE	FALSE	FALSE	FALSE	TRUE	FALSE	FALSE
PSF6_8_12_vs_PSF6_Input_hg38_macs2_peak_20845	chr19	50896178	50897604	533	14.8361	58.4486	53.3725	605	Promoter (<=1kb)	19	50882096	50896398	14303	2	606293	ENST00000597246.1	0	ENSG00000290915	KLKP1	kallikrein pseudogene 1	TRUE	FALSE	TRUE	FALSE	FALSE	TRUE	TRUE	FALSE	FALSE
PSF6_8_12_vs_PSF6_Input_hg38_macs2_peak_25330	chr20	31696164	31700162	533	15.1714	58.436	53.3624	3238	Intron (ENST00000412972.1/105372589, intron 1 of 1)	20	31686216	31716825	30610	1	105372589	ENST00000412972.1	9948	NA	BCL2L1-AS1	BCL2L1 antisense RNA 1	TRUE	FALSE	FALSE	FALSE	FALSE	FALSE	TRUE	FALSE	FALSE
PSF6_8_12_vs_PSF6_Input_hg38_macs2_peak_24261	chr2	221517207	221518362	533	18.5156	58.4195	53.3464	641	Intron (ENST00000281821.7/2043, intron 3 of 17)	2	221457954	221502560	44607	2	2043	ENST00000441679.1	-14647	ENSG00000116106	EPHA4	EPH receptor A4	TRUE	FALSE	FALSE	FALSE	FALSE	FALSE	TRUE	FALSE	FALSE
PSF6_8_12_vs_PSF6_Input_hg38_macs2_peak_30587	chr3	195352265	195353893	533	13.8666	58.4028	53.3304	774	Promoter (2-3kb)	3	195333082	195356212	23131	2	23527	ENST00000423531.3	2320	ENSG00000114331	ACAP2	ArfGAP with coiled-coil, ankyrin repeat and PH domains 2	TRUE	FALSE	TRUE	FALSE	FALSE	FALSE	TRUE	FALSE	FALSE
PSF6_8_12_vs_PSF6_Input_hg38_macs2_peak_29363	chr3	127691195	127692221	533	13.8666	58.4028	53.3304	566	3' UTR	3	127677177	127680063	2887	1	80325	ENST00000497162.1	14018	ENSG00000114626	ABTB1	ankyrin repeat and BTB domain containing 1	TRUE	FALSE	FALSE	FALSE	TRUE	TRUE	FALSE	FALSE	FALSE
PSF6_8_12_vs_PSF6_Input_hg38_macs2_peak_3733	chr1	210905401	210906937	533	13.8666	58.4028	53.3304	780	Intron (ENST00000367007.5/3756, intron 7 of 11)	1	210919759	211019190	99432	2	3756	ENST00000639385.1	112254	ENSG00000143473	KCNH1	potassium voltage-gated channel subfamily H member 1	TRUE	FALSE	FALSE	FALSE	FALSE	FALSE	TRUE	FALSE	FALSE
PSF6_8_12_vs_PSF6_Input_hg38_macs2_peak_27454	chr22	38984773	38985765	532	17.1677	58.3398	53.2739	555	Promoter (2-3kb)	22	38982406	38992761	10356	1	9582	ENST00000335760.9	2367	ENSG00000179750	APOBEC3B	apolipoprotein B mRNA editing enzyme catalytic subunit 3B	TRUE	FALSE	TRUE	FALSE	FALSE	FALSE	TRUE	FALSE	FALSE
PSF6_8_12_vs_PSF6_Input_hg38_macs2_peak_30263	chr3	183391633	183393194	531	13.8114	58.2619	53.1996	762	Intron (ENST00000328913.8/23101, intron 1 of 29)	3	183298427	183400493	102067	2	23101	ENST00000459750.5	7300	ENSG00000053524	MCF2L2	MCF.2 cell line derived transforming sequence-like 2	TRUE	FALSE	FALSE	FALSE	FALSE	FALSE	TRUE	FALSE	FALSE
PSF6_8_12_vs_PSF6_Input_hg38_macs2_peak_30154	chr3	172657360	172659792	531	13.8114	58.2619	53.1996	1843	Intron (ENST00000475381.7/57552, intron 1 of 4)	3	172633775	172636184	2410	2	57552	ENST00000470419.1	-21176	ENSG00000144959	NCEH1	neutral cholesterol ester hydrolase 1	TRUE	FALSE	FALSE	FALSE	FALSE	FALSE	TRUE	FALSE	FALSE
PSF6_8_12_vs_PSF6_Input_hg38_macs2_peak_16182	chr16	89215627	89217205	531	16.5643	58.2323	53.172	1001	Promoter (<=1kb)	16	89217703	89237141	19439	1	197320	ENST00000433976.7	-499	ENSG00000170100	ZNF778	zinc finger protein 778	TRUE	FALSE	TRUE	FALSE	FALSE	TRUE	FALSE	FALSE	FALSE
PSF6_8_12_vs_PSF6_Input_hg38_macs2_peak_32585	chr4	158024388	158026205	530	18.3536	58.1131	53.055	813	Intron (ENST00000660468.1/105377509, intron 3 of 4)	4	157929071	158094763	165693	2	105377509	ENST00000660468.1	68559	NA	LOC105377509	uncharacterized LOC105377509	TRUE	FALSE	FALSE	FALSE	FALSE	FALSE	TRUE	FALSE	FALSE
PSF6_8_12_vs_PSF6_Input_hg38_macs2_peak_22818	chr2	112690563	112693154	529	15.3351	58.0099	52.9568	1990	Distal Intergenic	2	112721020	112739095	18076	1	284958	ENST00000688554.1	-27867	ENSG00000144130	NT5DC4	5'-nucleotidase domain containing 4	FALSE	TRUE	FALSE	FALSE	FALSE	FALSE	FALSE	FALSE	TRUE
PSF6_8_12_vs_PSF6_Input_hg38_macs2_peak_5101	chr10	43396960	43398870	529	15.3351	58.0099	52.9568	390	Promoter (<=1kb)	10	43385617	43397346	11730	2	3185	ENST00000544000.5	0	ENSG00000169813	HNRNPF	heterogeneous nuclear ribonucleoprotein F	TRUE	FALSE	TRUE	TRUE	FALSE	TRUE	TRUE	FALSE	FALSE
PSF6_8_12_vs_PSF6_Input_hg38_macs2_peak_30556	chr3	194571980	194576404	528	12.3356	57.9373	52.8945	3350	Distal Intergenic	3	194583991	194590260	6270	1	100507297	ENST00000447982.8	-7588	NA	TMEM44-AS1	TMEM44 antisense RNA 1	FALSE	TRUE	FALSE	FALSE	FALSE	FALSE	FALSE	FALSE	TRUE
PSF6_8_12_vs_PSF6_Input_hg38_macs2_peak_30100	chr3	171640013	171641284	528	12.3356	57.9373	52.8945	782	Promoter (1-2kb)	3	171612307	171643154	30848	2	5337	ENST00000467432.1	1871	ENSG00000075651	PLD1	phospholipase D1	TRUE	FALSE	TRUE	FALSE	FALSE	FALSE	TRUE	FALSE	FALSE
PSF6_8_12_vs_PSF6_Input_hg38_macs2_peak_3843	chr1	216044546	216045979	528	12.4916	57.9373	52.8945	1096	Intron (ENST00000307340.8/7399, intron 32 of 71)	1	216072465	216086917	14453	1	102723833	ENST00000446411.5	-26487	ENSG00000233620	USH2A-AS2	USH2A antisense RNA 2	TRUE	FALSE	FALSE	FALSE	FALSE	FALSE	TRUE	FALSE	FALSE
PSF6_8_12_vs_PSF6_Input_hg38_macs2_peak_6140	chr10	97889292	97890404	528	12.3356	57.9373	52.8945	461	Intron (ENST00000413387.5/55118, intron 9 of 11)	10	97880346	97884548	4203	2	55118	ENST00000468549.1	-4744	ENSG00000095713	CRTAC1	cartilage acidic protein 1	TRUE	FALSE	FALSE	FALSE	FALSE	FALSE	TRUE	FALSE	FALSE
PSF6_8_12_vs_PSF6_Input_hg38_macs2_peak_6361	chr10	110272112	110274770	528	12.3356	57.9373	52.8945	1387	Promoter (1-2kb)	10	110270208	110286616	16409	1	4601	ENST00000485566.2	1904	ENSG00000119950	MXI1	MAX interactor 1, dimerization protein	TRUE	FALSE	TRUE	FALSE	FALSE	FALSE	TRUE	FALSE	FALSE
PSF6_8_12_vs_PSF6_Input_hg38_macs2_peak_25693	chr20	44495085	44497769	527	15.6092	57.8179	52.781	547	3' UTR	20	44496221	44504891	8671	2	10955	ENST00000411544.5	7123	ENSG00000132824	SERINC3	serine incorporator 3	TRUE	FALSE	FALSE	FALSE	TRUE	TRUE	TRUE	FALSE	FALSE
PSF6_8_12_vs_PSF6_Input_hg38_macs2_peak_3765	chr1	212236530	212238356	527	15.2382	57.7906	52.7554	1152	Promoter (<=1kb)	1	212225278	212237684	12407	2	101929541	ENST00000658599.1	0	ENSG00000226251	LINC02608	long intergenic non-protein coding RNA 2608	TRUE	FALSE	TRUE	FALSE	FALSE	TRUE	TRUE	FALSE	FALSE
PSF6_8_12_vs_PSF6_Input_hg38_macs2_peak_6762	chr10	127989508	127993044	527	15.2382	57.7906	52.7554	2578	Promoter (2-3kb)	10	127987344	128056170	68827	1	5791	ENST00000471218.5	2164	ENSG00000132334	PTPRE	protein tyrosine phosphatase receptor type E	TRUE	FALSE	TRUE	FALSE	FALSE	FALSE	TRUE	FALSE	FALSE
PSF6_8_12_vs_PSF6_Input_hg38_macs2_peak_41008	chr8	93837685	93839082	526	15.9019	57.6467	52.6163	602	Intron (ENST00000520962.1/ENST00000520962.1, intron 1 of 1)	8	93857807	93921348	63542	1	54704	ENST00000523021.1	-18726	ENSG00000164951	PDP1	pyruvate dehydrogenase phosphatase catalytic subunit 1	TRUE	FALSE	FALSE	FALSE	FALSE	FALSE	TRUE	FALSE	FALSE
PSF6_8_12_vs_PSF6_Input_hg38_macs2_peak_36335	chr6	75801666	75803121	524	18.038	57.5123	52.4867	732	Intron (ENST00000663400.1/4646, intron 1 of 26)	6	75817516	75915217	97702	1	4646	ENST00000615563.4	-14396	ENSG00000196586	MYO6	myosin VI	TRUE	FALSE	FALSE	FALSE	FALSE	FALSE	TRUE	FALSE	FALSE
PSF6_8_12_vs_PSF6_Input_hg38_macs2_peak_36282	chr6	72363509	72364610	523	18.4307	57.3998	52.378	514	Promoter (1-2kb)	6	72365774	72401651	35878	1	22999	ENST00000431478.2	-1165	ENSG00000079841	RIMS1	regulating synaptic membrane exocytosis 1	TRUE	FALSE	TRUE	FALSE	FALSE	FALSE	TRUE	FALSE	FALSE
PSF6_8_12_vs_PSF6_Input_hg38_macs2_peak_36475	chr6	89411929	89413232	523	16.5512	57.3765	52.3584	404	Promoter (<=1kb)	6	89364616	89412273	47658	2	58528	ENST00000369415.9	0	ENSG00000025039	RRAGD	Ras related GTP binding D	TRUE	FALSE	TRUE	TRUE	FALSE	TRUE	FALSE	FALSE	FALSE
PSF6_8_12_vs_PSF6_Input_hg38_macs2_peak_35680	chr6	33260103	33261417	523	16.5512	57.3765	52.3584	792	Promoter (2-3kb)	6	33250606	33263613	13008	2	6293	ENST00000495981.5	2197	ENSG00000223501	VPS52	VPS52 subunit of GARP complex	TRUE	FALSE	TRUE	FALSE	FALSE	FALSE	TRUE	FALSE	FALSE
PSF6_8_12_vs_PSF6_Input_hg38_macs2_peak_31904	chr4	98284470	98285274	523	16.5512	57.3765	52.3584	348	Intron (ENST00000509011.5/5910, intron 1 of 3)	4	98261518	98442334	180817	1	5910	ENST00000408900.7	22952	ENSG00000138698	RAP1GDS1	Rap1 GTPase-GDP dissociation stimulator 1	TRUE	FALSE	FALSE	FALSE	FALSE	FALSE	TRUE	FALSE	FALSE
PSF6_8_12_vs_PSF6_Input_hg38_macs2_peak_1941	chr1	81174522	81176087	523	16.5512	57.3765	52.3584	526	Distal Intergenic	1	81306147	81727814	421668	1	23266	ENST00000674378.1	-130061	ENSG00000117114	ADGRL2	adhesion G protein-coupled receptor L2	FALSE	TRUE	FALSE	FALSE	FALSE	FALSE	FALSE	FALSE	TRUE
PSF6_8_12_vs_PSF6_Input_hg38_macs2_peak_15819	chr16	75002839	75004377	523	16.5512	57.3765	52.3584	840	Promoter (<=1kb)	16	75002297	75104889	102593	1	84937	ENST00000568511.1	542	ENSG00000186187	ZNRF1	zinc and ring finger 1	TRUE	FALSE	TRUE	FALSE	FALSE	FALSE	TRUE	FALSE	FALSE
PSF6_8_12_vs_PSF6_Input_hg38_macs2_peak_4370	chr1	237012449	237013477	522	18.3695	57.285	52.2712	632	Exon (ENST00000663658.1/ENST00000663658.1, exon 1 of 2)	1	237004103	237004441	339	2	645745	ENST00000464121.3	-8008	ENSG00000244020	MT1HL1	metallothionein 1H like 1	TRUE	FALSE	FALSE	FALSE	FALSE	TRUE	FALSE	FALSE	FALSE
PSF6_8_12_vs_PSF6_Input_hg38_macs2_peak_6415	chr10	112460672	112461478	522	16.6487	57.2833	52.2708	375	Intron (ENST00000705995.1/143187, intron 2 of 8)	10	112424430	112447572	23143	2	64429	ENST00000682267.1	-13100	ENSG00000023041	ZDHHC6	zinc finger DHHC-type palmitoyltransferase 6	TRUE	FALSE	FALSE	FALSE	FALSE	FALSE	TRUE	FALSE	FALSE
PSF6_8_12_vs_PSF6_Input_hg38_macs2_peak_35084	chr6	5124853	5126550	522	17.0282	57.2227	52.2114	654	Intron (ENST00000468929.5/57128, intron 1 of 1)	6	5108728	5132894	24167	2	57128	ENST00000458438.2	6345	ENSG00000214113	LYRM4	LYR motif containing 4	TRUE	FALSE	FALSE	FALSE	FALSE	FALSE	TRUE	FALSE	FALSE
PSF6_8_12_vs_PSF6_Input_hg38_macs2_peak_27731	chr22	45627354	45629360	522	17.0282	57.2227	52.2114	1298	Distal Intergenic	22	45604432	45620858	16427	2	100506737	ENST00000701502.1	-6496	ENSG00000238120	LINC01589	long intergenic non-protein coding RNA 1589	FALSE	TRUE	FALSE	FALSE	FALSE	FALSE	FALSE	FALSE	TRUE
PSF6_8_12_vs_PSF6_Input_hg38_macs2_peak_12327	chr14	55248892	55249933	522	17.0282	57.2227	52.2114	582	Distal Intergenic	14	55262767	55271308	8542	2	105370509	ENST00000554650.1	21376	ENSG00000258413	FBXO34-AS1	FBXO34 antisense RNA 1	FALSE	TRUE	FALSE	FALSE	FALSE	FALSE	FALSE	FALSE	TRUE
PSF6_8_12_vs_PSF6_Input_hg38_macs2_peak_3352	chr1	198018246	198019500	522	17.0282	57.2227	52.2114	474	Distal Intergenic	1	197917372	197935478	18107	1	56956	ENST00000367387.6	100874	ENSG00000143355	LHX9	LIM homeobox 9	FALSE	TRUE	FALSE	FALSE	FALSE	FALSE	FALSE	FALSE	TRUE
PSF6_8_12_vs_PSF6_Input_hg38_macs2_peak_12168	chr14	48350548	48351876	522	17.8843	57.2178	52.2104	696	Distal Intergenic	14	48394815	48432131	37317	2	105378178	ENST00000663246.1	80256	NA	LOC105378178	uncharacterized LOC105378178	FALSE	TRUE	FALSE	FALSE	FALSE	FALSE	FALSE	FALSE	TRUE
PSF6_8_12_vs_PSF6_Input_hg38_macs2_peak_11682	chr13	109256534	109257713	522	17.8843	57.2178	52.2104	663	Distal Intergenic	13	109281973	109287733	5761	1	105370357	ENST00000455487.1	-24261	ENSG00000223617	LINC00370	long intergenic non-protein coding RNA 370	FALSE	TRUE	FALSE	FALSE	FALSE	FALSE	FALSE	FALSE	TRUE
PSF6_8_12_vs_PSF6_Input_hg38_macs2_peak_38113	chr7	27974136	27975851	521	15.6951	57.1981	52.1955	1229	Intron (ENST00000427814.5/221895, intron 1 of 3)	7	27830573	27992056	161484	2	221895	ENST00000427814.5	16206	ENSG00000153814	JAZF1	JAZF zinc finger 1	TRUE	FALSE	FALSE	FALSE	FALSE	FALSE	TRUE	FALSE	FALSE
PSF6_8_12_vs_PSF6_Input_hg38_macs2_peak_31802	chr4	87091940	87093658	521	15.6951	57.1981	52.1955	1064	Intron (ENST00000395146.9/4299, intron 7 of 20)	4	87114943	87125277	10335	1	4299	ENST00000503369.1	-21286	ENSG00000172493	AFF1	ALF transcription elongation factor 1	TRUE	FALSE	FALSE	FALSE	FALSE	FALSE	TRUE	TRUE	FALSE
PSF6_8_12_vs_PSF6_Input_hg38_macs2_peak_23809	chr2	191178362	191179845	521	15.6951	57.1981	52.1955	758	Distal Intergenic	2	191146649	191151596	4948	2	6775	ENST00000450994.1	-26766	ENSG00000138378	STAT4	signal transducer and activator of transcription 4	FALSE	TRUE	FALSE	FALSE	FALSE	FALSE	FALSE	FALSE	TRUE
PSF6_8_12_vs_PSF6_Input_hg38_macs2_peak_20414	chr19	39478803	39481154	521	15.6951	57.1981	52.1955	970	Promoter (<=1kb)	19	39480412	39490888	10477	1	92609	ENST00000544017.5	0	ENSG00000105197	TIMM50	translocase of inner mitochondrial membrane 50	TRUE	FALSE	TRUE	TRUE	FALSE	TRUE	TRUE	FALSE	FALSE
PSF6_8_12_vs_PSF6_Input_hg38_macs2_peak_12799	chr14	76203012	76204529	521	15.6951	57.1981	52.1955	584	3' UTR	14	76195908	76254342	58435	1	55668	ENST00000556372.2	7104	ENSG00000089916	GPATCH2L	G-patch domain containing 2 like	TRUE	FALSE	FALSE	FALSE	TRUE	TRUE	TRUE	TRUE	FALSE
PSF6_8_12_vs_PSF6_Input_hg38_macs2_peak_10093	chr12	105017531	105018751	521	15.6951	57.1981	52.1955	654	3' UTR	12	105030070	105031935	1866	2	160428	ENST00000548418.1	13185	ENSG00000136010	ALDH1L2	aldehyde dehydrogenase 1 family member L2	TRUE	FALSE	FALSE	FALSE	TRUE	TRUE	TRUE	FALSE	FALSE
PSF6_8_12_vs_PSF6_Input_hg38_macs2_peak_21925	chr2	54556577	54558788	521	14.6273	57.1708	52.176	1378	Promoter (<=1kb)	2	54558394	54662308	103915	1	6711	ENST00000333896.5	0	ENSG00000115306	SPTBN1	spectrin beta, non-erythrocytic 1	TRUE	FALSE	TRUE	TRUE	FALSE	TRUE	TRUE	FALSE	FALSE
PSF6_8_12_vs_PSF6_Input_hg38_macs2_peak_25911	chr20	50645359	50646532	521	12.8159	57.1205	52.1332	372	Promoter (<=1kb)	20	50645471	50660291	14821	1	100506175	ENST00000452336.1	0	ENSG00000234693	RIPOR3-AS1	RIPOR3 antisense RNA 1	TRUE	FALSE	TRUE	FALSE	FALSE	TRUE	TRUE	FALSE	FALSE
PSF6_8_12_vs_PSF6_Input_hg38_macs2_peak_20903	chr19	55188610	55190414	521	12.8159	57.1205	52.1332	978	Intron (ENST00000376350.8/5794, intron 12 of 19)	19	55171196	55180289	9094	2	6861	ENST00000354308.8	-8321	ENSG00000129990	SYT5	synaptotagmin 5	TRUE	FALSE	FALSE	FALSE	FALSE	FALSE	TRUE	FALSE	FALSE
PSF6_8_12_vs_PSF6_Input_hg38_macs2_peak_37623	chr6	169689180	169690771	520	13.6249	57.0269	52.0404	753	5' UTR	6	169457355	169701586	244232	2	253769	ENST00000423258.5	10816	ENSG00000184465	WDR27	WD repeat domain 27	TRUE	FALSE	FALSE	TRUE	FALSE	TRUE	TRUE	FALSE	FALSE
PSF6_8_12_vs_PSF6_Input_hg38_macs2_peak_38803	chr7	75534133	75535470	520	16.7858	57.0264	52.0404	871	3' UTR	7	75512589	75528148	15560	2	5387	ENST00000422064.1	-5985	ENSG00000291092	PMS2P3	PMS1 homolog 2, mismatch repair system component pseudogene 3	TRUE	FALSE	FALSE	FALSE	TRUE	TRUE	FALSE	FALSE	FALSE
PSF6_8_12_vs_PSF6_Input_hg38_macs2_peak_189	chr1	7783974	7784942	519	18.2073	56.98	51.9975	312	Promoter (<=1kb)	1	7784291	7845177	60887	1	8863	ENST00000377532.8	0	ENSG00000049246	PER3	period circadian regulator 3	TRUE	FALSE	TRUE	TRUE	FALSE	TRUE	TRUE	FALSE	FALSE
PSF6_8_12_vs_PSF6_Input_hg38_macs2_peak_3726	chr1	210689587	210690897	519	14.8627	56.9325	51.9517	680	Intron (ENST00000367007.5/3756, intron 10 of 11)	1	210678418	210683929	5512	2	3756	ENST00000640625.1	-5658	ENSG00000143473	KCNH1	potassium voltage-gated channel subfamily H member 1	TRUE	FALSE	FALSE	FALSE	FALSE	FALSE	TRUE	FALSE	FALSE
PSF6_8_12_vs_PSF6_Input_hg38_macs2_peak_21399	chr2	27009827	27011640	517	16.4008	56.7723	51.7945	1095	Promoter (<=1kb)	2	26950308	27009807	59500	2	124905979	ENST00000416226.1	-20	NA	LOC124905979	uncharacterized LOC124905979	TRUE	FALSE	TRUE	FALSE	FALSE	FALSE	TRUE	FALSE	FALSE
PSF6_8_12_vs_PSF6_Input_hg38_macs2_peak_25656	chr20	41436710	41438728	517	16.4008	56.7723	51.7945	1411	3' UTR	20	41404523	41415065	10543	2	84181	ENST00000480022.1	-21645	ENSG00000124177	CHD6	chromodomain helicase DNA binding protein 6	TRUE	FALSE	FALSE	FALSE	TRUE	TRUE	TRUE	FALSE	FALSE
PSF6_8_12_vs_PSF6_Input_hg38_macs2_peak_11820	chr13	113296576	113297705	517	12.1796	56.7666	51.7892	541	Promoter (<=1kb)	13	113297239	113323672	26434	1	3916	ENST00000332556.5	0	ENSG00000185896	LAMP1	lysosomal associated membrane protein 1	TRUE	FALSE	TRUE	TRUE	FALSE	TRUE	TRUE	FALSE	FALSE
PSF6_8_12_vs_PSF6_Input_hg38_macs2_peak_6462	chr10	114632237	114633988	517	12.1796	56.7666	51.7892	892	Promoter (<=1kb)	10	114435459	114632092	196634	2	3983	ENST00000651023.2	-145	ENSG00000099204	ABLIM1	actin binding LIM protein 1	TRUE	FALSE	TRUE	FALSE	FALSE	FALSE	TRUE	FALSE	FALSE
PSF6_8_12_vs_PSF6_Input_hg38_macs2_peak_40653	chr8	56190242	56191634	516	17.5845	56.6401	51.6727	741	Intron (ENST00000316981.8/5324, intron 1 of 4)	8	56166034	56171424	5391	2	5324	ENST00000522009.1	-18818	ENSG00000181690	PLAG1	PLAG1 zinc finger	TRUE	FALSE	FALSE	FALSE	FALSE	FALSE	TRUE	FALSE	FALSE
PSF6_8_12_vs_PSF6_Input_hg38_macs2_peak_37635	chr6	170295058	170296846	516	17.5845	56.6401	51.6727	806	Promoter (<=1kb)	6	170295321	170405076	109756	1	84498	ENST00000537664.5	0	ENSG00000112584	FAM120B	family with sequence similarity 120 member B	TRUE	FALSE	TRUE	TRUE	FALSE	TRUE	TRUE	FALSE	FALSE
PSF6_8_12_vs_PSF6_Input_hg38_macs2_peak_10421	chr12	120181565	120183813	516	17.5845	56.6401	51.6727	1675	Exon (ENST00000300648.7/10985, exon 5 of 58)	12	120175790	120177790	2001	2	10985	ENST00000548821.1	-3775	ENSG00000089154	GCN1	GCN1 activator of EIF2AK4	TRUE	FALSE	FALSE	FALSE	FALSE	TRUE	TRUE	FALSE	FALSE
PSF6_8_12_vs_PSF6_Input_hg38_macs2_peak_2848	chr1	159015129	159016162	516	17.5845	56.6401	51.6727	362	Promoter (<=1kb)	1	159015673	159018376	2704	1	3428	ENST00000567661.5	0	ENSG00000163565	IFI16	interferon gamma inducible protein 16	TRUE	FALSE	TRUE	TRUE	FALSE	TRUE	TRUE	TRUE	FALSE
PSF6_8_12_vs_PSF6_Input_hg38_macs2_peak_40906	chr8	81049650	81051791	515	18.4226	56.5267	51.5611	1336	Intron (ENST00000220597.4/55824, intron 2 of 8)	8	81029791	81070176	40386	2	55824	ENST00000519326.1	18386	ENSG00000076641	PAG1	phosphoprotein membrane anchor with glycosphingolipid microdomains 1	TRUE	FALSE	FALSE	FALSE	FALSE	FALSE	TRUE	FALSE	FALSE
PSF6_8_12_vs_PSF6_Input_hg38_macs2_peak_34788	chr5	172361344	172362426	515	18.4226	56.5267	51.5611	442	Intron (ENST00000636523.1/285590, intron 7 of 13)	5	172333499	172350386	16888	2	285590	ENST00000518522.5	-10958	ENSG00000174705	SH3PXD2B	SH3 and PX domains 2B	TRUE	FALSE	FALSE	FALSE	FALSE	FALSE	TRUE	FALSE	FALSE
PSF6_8_12_vs_PSF6_Input_hg38_macs2_peak_6315	chr10	104026387	104027481	515	16.2796	56.5209	51.5589	512	3' UTR	10	104031288	104032968	1681	2	1308	ENST00000433822.1	5488	ENSG00000065618	COL17A1	collagen type XVII alpha 1 chain	TRUE	FALSE	FALSE	FALSE	TRUE	TRUE	FALSE	FALSE	FALSE
PSF6_8_12_vs_PSF6_Input_hg38_macs2_peak_22370	chr2	87466203	87467271	514	13.1114	56.4425	51.4829	732	Promoter (2-3kb)	2	87469948	87521513	51566	1	112597	ENST00000437561.2	-2678	ENSG00000222041	CYTOR	cytoskeleton regulator RNA	TRUE	FALSE	TRUE	FALSE	FALSE	FALSE	TRUE	FALSE	FALSE
PSF6_8_12_vs_PSF6_Input_hg38_macs2_peak_29547	chr3	135033780	135036245	514	13.9993	56.439	51.4804	927	Intron (ENST00000398015.8/2047, intron 3 of 15)	3	135067532	135259370	191839	1	2047	ENST00000493838.1	-31288	ENSG00000154928	EPHB1	EPH receptor B1	TRUE	FALSE	FALSE	FALSE	FALSE	FALSE	TRUE	FALSE	FALSE
PSF6_8_12_vs_PSF6_Input_hg38_macs2_peak_5663	chr10	76297453	76298911	514	13.9993	56.439	51.4804	709	Intron (ENST00000611255.5/83938, intron 5 of 6)	10	76318334	76560167	241834	1	83938	ENST00000496424.2	-19424	ENSG00000148655	LRMDA	leucine rich melanocyte differentiation associated	TRUE	FALSE	FALSE	FALSE	FALSE	FALSE	TRUE	FALSE	FALSE
PSF6_8_12_vs_PSF6_Input_hg38_macs2_peak_16868	chr17	29639021	29641342	514	16.6362	56.431	51.4732	438	Promoter (<=1kb)	17	29639627	29640825	1199	1	107984990	ENST00000581240.1	0	NA	LOC107984990	uncharacterized LOC107984990	TRUE	FALSE	TRUE	FALSE	FALSE	TRUE	TRUE	FALSE	FALSE
PSF6_8_12_vs_PSF6_Input_hg38_macs2_peak_25366	chr20	32524256	32526201	514	10.3048	56.3808	51.4241	967	Intron (ENST00000621426.7/140688, intron 2 of 10)	20	32509784	32520854	11071	2	140688	ENST00000419612.1	-3402	ENSG00000197183	NOL4L	nucleolar protein 4 like	TRUE	FALSE	FALSE	FALSE	FALSE	FALSE	TRUE	FALSE	FALSE
PSF6_8_12_vs_PSF6_Input_hg38_macs2_peak_24864	chr20	3420016	3421324	513	15.6648	56.3235	51.3683	541	Distal Intergenic	20	3249306	3407669	158364	2	25943	ENST00000252032.10	-12347	ENSG00000088854	DNAAF9	dynein axonemal assembly factor 9	FALSE	TRUE	FALSE	FALSE	FALSE	FALSE	FALSE	FALSE	TRUE
PSF6_8_12_vs_PSF6_Input_hg38_macs2_peak_3655	chr1	208086139	208086850	513	15.2796	56.2853	51.3332	371	Intron (ENST00000367033.4/5362, intron 9 of 31)	1	208038907	208040264	1358	2	5362	ENST00000463510.1	-45875	ENSG00000076356	PLXNA2	plexin A2	TRUE	FALSE	FALSE	FALSE	FALSE	FALSE	TRUE	FALSE	FALSE
PSF6_8_12_vs_PSF6_Input_hg38_macs2_peak_6192	chr10	100364286	100366234	513	14.9233	56.2813	51.3296	868	3' UTR	10	100373099	100383372	10274	1	90271	ENST00000668904.1	-6866	ENSG00000235823	OLMALINC	oligodendrocyte maturation-associated long intergenic non-coding RNA	TRUE	FALSE	FALSE	FALSE	TRUE	TRUE	FALSE	FALSE	FALSE
PSF6_8_12_vs_PSF6_Input_hg38_macs2_peak_31926	chr4	99723110	99724175	510	16.2968	56.0262	51.0816	583	Distal Intergenic	4	99636529	99657828	21300	2	285556	ENST00000511828.2	-65282	ENSG00000248713	C4orf54	chromosome 4 open reading frame 54	FALSE	TRUE	FALSE	FALSE	FALSE	FALSE	FALSE	FALSE	TRUE
PSF6_8_12_vs_PSF6_Input_hg38_macs2_peak_20516	chr19	43021213	43024177	510	16.0425	56.0262	51.0816	944	Promoter (<=1kb)	19	43018342	43024844	6503	2	5680	ENST00000597093.1	668	ENSG00000243130	PSG11	pregnancy specific beta-1-glycoprotein 11	TRUE	FALSE	TRUE	FALSE	FALSE	FALSE	TRUE	FALSE	FALSE
PSF6_8_12_vs_PSF6_Input_hg38_macs2_peak_10384	chr12	117684614	117686514	510	16.0425	56.0262	51.0816	841	Intron (ENST00000339824.7/283455, intron 4 of 19)	12	117517706	117677251	159546	2	283455	ENST00000545002.1	-7363	ENSG00000171435	KSR2	kinase suppressor of ras 2	TRUE	FALSE	FALSE	FALSE	FALSE	FALSE	TRUE	FALSE	FALSE
PSF6_8_12_vs_PSF6_Input_hg38_macs2_peak_31153	chr4	26736564	26737637	510	18.1187	55.9602	51.0224	297	Intron (ENST00000502873.5/55296, intron 16 of 19)	4	26702309	26702388	80	1	124900179	ENST00000364129.1	34255	ENSG00000200999	LOC124900179	small nucleolar RNA SNORD74	TRUE	FALSE	FALSE	FALSE	FALSE	FALSE	TRUE	FALSE	FALSE
PSF6_8_12_vs_PSF6_Input_hg38_macs2_peak_32672	chr4	168449730	168450774	510	18.1187	55.9602	51.0224	491	Intron (ENST00000682922.1/91351, intron 8 of 37)	4	168396099	168456059	59961	2	91351	ENST00000505863.1	5286	ENSG00000181381	DDX60L	DExD/H-box 60 like	TRUE	FALSE	FALSE	FALSE	FALSE	FALSE	TRUE	FALSE	FALSE
PSF6_8_12_vs_PSF6_Input_hg38_macs2_peak_35502	chr6	27096502	27097610	509	13.4922	55.9348	50.999	535	Distal Intergenic	6	27132316	27132795	480	2	8970	ENST00000339812.3	35186	ENSG00000124635	H2BC11	H2B clustered histone 11	FALSE	TRUE	FALSE	FALSE	FALSE	FALSE	FALSE	FALSE	TRUE
PSF6_8_12_vs_PSF6_Input_hg38_macs2_peak_30033	chr3	168134541	168135901	509	13.4922	55.9348	50.999	505	Distal Intergenic	3	168008689	168095924	87236	2	27333	ENST00000470487.6	-38617	ENSG00000173905	GOLIM4	golgi integral membrane protein 4	FALSE	TRUE	FALSE	FALSE	FALSE	FALSE	FALSE	FALSE	TRUE
PSF6_8_12_vs_PSF6_Input_hg38_macs2_peak_30029	chr3	167940199	167942516	509	13.4922	55.9348	50.999	1543	Exon (ENST00000651627.1/ENST00000651627.1, exon 2 of 11)	3	167915139	167922630	7492	1	646168	ENST00000496891.1	25060	ENSG00000293511	LRRC77P	leucine rich repeat containing 77, pseudogene	TRUE	FALSE	FALSE	FALSE	FALSE	TRUE	TRUE	FALSE	FALSE
PSF6_8_12_vs_PSF6_Input_hg38_macs2_peak_15303	chr16	31176250	31177812	509	12.6474	55.9274	50.9952	1049	Promoter (2-3kb)	16	31180138	31191602	11465	1	2521	ENST00000566605.5	-2327	ENSG00000089280	FUS	FUS RNA binding protein	FALSE	TRUE	TRUE	FALSE	FALSE	FALSE	FALSE	FALSE	FALSE
PSF6_8_12_vs_PSF6_Input_hg38_macs2_peak_6714	chr10	126199077	126199932	509	12.6474	55.9274	50.9952	478	Intron (ENST00000368679.8/8038, intron 3 of 22)	10	126135368	126155305	19938	2	8038	ENST00000494661.1	-43772	ENSG00000148848	ADAM12	ADAM metallopeptidase domain 12	TRUE	FALSE	FALSE	FALSE	FALSE	FALSE	TRUE	FALSE	FALSE
PSF6_8_12_vs_PSF6_Input_hg38_macs2_peak_9849	chr12	89356607	89358203	509	16.3847	55.918	50.9868	844	Promoter (2-3kb)	12	89353798	89418559	64762	1	124902981	ENST00000657284.1	2809	NA	LOC124902981	uncharacterized LOC124902981	TRUE	FALSE	TRUE	FALSE	FALSE	FALSE	TRUE	FALSE	FALSE
PSF6_8_12_vs_PSF6_Input_hg38_macs2_peak_39288	chr7	105579564	105582031	509	14.4185	55.8996	50.9691	1893	Promoter (<=1kb)	7	105565124	105581493	16370	2	100130771	ENST00000480514.6	0	ENSG00000185055	EFCAB10	EF-hand calcium binding domain 10	TRUE	FALSE	TRUE	TRUE	FALSE	TRUE	TRUE	FALSE	FALSE
PSF6_8_12_vs_PSF6_Input_hg38_macs2_peak_20411	chr19	39430653	39431687	509	14.4185	55.8996	50.9691	465	Promoter (2-3kb)	19	39433223	39433761	539	2	6217	ENST00000602153.5	2075	ENSG00000105193	RPS16	ribosomal protein S16	FALSE	TRUE	TRUE	FALSE	FALSE	FALSE	FALSE	FALSE	FALSE
PSF6_8_12_vs_PSF6_Input_hg38_macs2_peak_11527	chr13	99654752	99656239	509	14.4185	55.8996	50.9691	884	Intron (ENST00000376355.7/171425, intron 1 of 7)	13	99643059	99643149	91	1	100422861	ENST00000583390.1	11693	ENSG00000263615	MIR4306	microRNA 4306	TRUE	FALSE	FALSE	FALSE	FALSE	FALSE	TRUE	FALSE	FALSE
PSF6_8_12_vs_PSF6_Input_hg38_macs2_peak_43357	chr9	127158887	127160223	509	15.4611	55.8825	50.9549	640	Intron (ENST00000424082.6/9649, intron 8 of 17)	9	127087348	127122635	35288	2	23452	ENST00000373425.8	-36252	ENSG00000136859	ANGPTL2	angiopoietin like 2	TRUE	FALSE	FALSE	FALSE	FALSE	FALSE	TRUE	FALSE	FALSE
PSF6_8_12_vs_PSF6_Input_hg38_macs2_peak_39980	chr7	152340981	152341745	509	15.4611	55.8825	50.9549	422	Intron (ENST00000262189.11/58508, intron 2 of 58)	7	152263016	152330739	67724	2	58508	ENST00000684262.1	-10242	ENSG00000055609	KMT2C	lysine methyltransferase 2C	TRUE	FALSE	FALSE	FALSE	FALSE	FALSE	TRUE	FALSE	FALSE
PSF6_8_12_vs_PSF6_Input_hg38_macs2_peak_37027	chr6	136657180	136658249	509	15.4611	55.8825	50.9549	539	Intron (ENST00000359015.5/4217, intron 9 of 29)	6	136629066	136648198	19133	1	101928461	ENST00000432477.2	28114	ENSG00000234263	MAP3K5-AS1	MAP3K5 antisense RNA 1	TRUE	FALSE	FALSE	FALSE	FALSE	FALSE	TRUE	FALSE	FALSE
PSF6_8_12_vs_PSF6_Input_hg38_macs2_peak_36666	chr6	109686241	109688084	509	15.4611	55.8825	50.9549	1193	Promoter (2-3kb)	6	109641538	109690506	48969	2	221264	ENST00000448084.6	2423	ENSG00000155085	AK9	adenylate kinase 9	TRUE	FALSE	TRUE	FALSE	FALSE	FALSE	TRUE	FALSE	FALSE
PSF6_8_12_vs_PSF6_Input_hg38_macs2_peak_32536	chr4	154072968	154074624	509	15.4611	55.8825	50.9549	547	Intron (ENST00000660197.1/101927947, intron 2 of 4)	4	154142122	154298819	156698	1	101927947	ENST00000624941.3	-67499	NA	LOC101927947	uncharacterized LOC101927947	TRUE	FALSE	FALSE	FALSE	FALSE	FALSE	TRUE	FALSE	FALSE
PSF6_8_12_vs_PSF6_Input_hg38_macs2_peak_24540	chr2	234963439	234965739	509	15.4611	55.8825	50.9549	1752	Intron (ENST00000392011.7/23677, intron 1 of 5)	2	234952076	235041135	89060	1	23677	ENST00000416021.5	11363	ENSG00000130147	SH3BP4	SH3 domain binding protein 4	TRUE	FALSE	FALSE	FALSE	FALSE	FALSE	TRUE	FALSE	FALSE
PSF6_8_12_vs_PSF6_Input_hg38_macs2_peak_1667	chr1	58822837	58824704	509	15.4611	55.8825	50.9549	865	Intron (ENST00000653297.1/100131060, intron 1 of 1)	1	58814435	58816042	1608	1	101926907	ENST00000702876.1	8402	ENSG00000234807	LOC101926907	uncharacterized LOC101926907	TRUE	FALSE	FALSE	FALSE	FALSE	FALSE	TRUE	FALSE	FALSE
PSF6_8_12_vs_PSF6_Input_hg38_macs2_peak_12603	chr14	68684467	68686662	509	15.4611	55.8825	50.9549	1081	Promoter (<=1kb)	14	68683411	68685565	2155	2	124903333	ENST00000556919.1	0	NA	LOC124903333	uncharacterized LOC124903333	TRUE	FALSE	TRUE	FALSE	FALSE	TRUE	TRUE	FALSE	FALSE
PSF6_8_12_vs_PSF6_Input_hg38_macs2_peak_2991	chr1	168080800	168082437	509	15.4611	55.8825	50.9549	892	3' UTR	1	168085266	168089565	4300	2	23432	ENST00000478868.1	7129	ENSG00000143147	GPR161	G protein-coupled receptor 161	TRUE	FALSE	FALSE	FALSE	TRUE	TRUE	FALSE	FALSE	FALSE
PSF6_8_12_vs_PSF6_Input_hg38_macs2_peak_2367	chr1	115780826	115783406	509	15.4611	55.8825	50.9549	2120	Distal Intergenic	1	115700021	115768884	68864	2	845	ENST00000488931.2	-11942	ENSG00000118729	CASQ2	calsequestrin 2	FALSE	TRUE	FALSE	FALSE	FALSE	FALSE	FALSE	FALSE	TRUE
PSF6_8_12_vs_PSF6_Input_hg38_macs2_peak_4513	chr1	245582945	245586121	509	10.7145	55.8493	50.9288	1271	Intron (ENST00000407071.7/55083, intron 5 of 14)	1	245646092	245687314	41223	1	55083	ENST00000483253.1	-59972	ENSG00000162849	KIF26B	kinesin family member 26B	TRUE	FALSE	FALSE	FALSE	FALSE	FALSE	TRUE	FALSE	FALSE
PSF6_8_12_vs_PSF6_Input_hg38_macs2_peak_27074	chr22	29225026	29226361	509	18.0585	55.8475	50.9274	797	Exon (ENST00000334018.11/129080, exon 4 of 15)	22	29231018	29243489	12472	1	129080	ENST00000433143.1	-4658	ENSG00000186998	EMID1	EMI domain containing 1	TRUE	FALSE	FALSE	FALSE	FALSE	TRUE	TRUE	FALSE	FALSE
PSF6_8_12_vs_PSF6_Input_hg38_macs2_peak_24073	chr2	211351564	211352967	509	16.7539	55.8413	50.9221	600	Distal Intergenic	2	211657597	211665354	7758	2	2066	ENST00000463121.1	312388	ENSG00000178568	ERBB4	erb-b2 receptor tyrosine kinase 4	FALSE	TRUE	FALSE	FALSE	FALSE	FALSE	FALSE	FALSE	TRUE
PSF6_8_12_vs_PSF6_Input_hg38_macs2_peak_20132	chr19	19404321	19405696	509	16.7539	55.8413	50.9221	1128	Promoter (<=1kb)	19	19405675	19508932	103258	1	54815	ENST00000683918.1	0	ENSG00000167491	GATAD2A	GATA zinc finger domain containing 2A	TRUE	FALSE	TRUE	TRUE	FALSE	TRUE	TRUE	FALSE	FALSE
PSF6_8_12_vs_PSF6_Input_hg38_macs2_peak_779	chr1	23188099	23190089	508	17.5865	55.8005	50.885	671	Distal Intergenic	1	23093443	23177808	84366	2	7798	ENST00000706844.1	-10291	ENSG00000169641	LUZP1	leucine zipper protein 1	FALSE	TRUE	FALSE	FALSE	FALSE	FALSE	FALSE	FALSE	TRUE
PSF6_8_12_vs_PSF6_Input_hg38_macs2_peak_4446	chr1	244103958	244105282	508	13.4384	55.7982	50.885	446	Exon (ENST00000467120.3/ENST00000467120.3, exon 1 of 1)	1	244064330	244067909	3580	1	440742	ENST00000623669.1	39628	NA	LOC440742	uncharacterized LOC440742	TRUE	FALSE	FALSE	FALSE	FALSE	TRUE	FALSE	FALSE	FALSE
PSF6_8_12_vs_PSF6_Input_hg38_macs2_peak_42598	chr9	91195876	91198115	507	16.2618	55.6656	50.7568	1591	Intron (ENST00000667274.1/100507103, intron 1 of 2)	9	91104957	91213046	108090	2	100507103	ENST00000667274.1	14932	NA	LINC02937	long intergenic non-protein coding RNA 2937	TRUE	FALSE	FALSE	FALSE	FALSE	FALSE	TRUE	FALSE	FALSE
PSF6_8_12_vs_PSF6_Input_hg38_macs2_peak_24244	chr2	219987694	219988617	507	16.2618	55.6656	50.7568	428	Intron (ENST00000702748.1/105373891, intron 1 of 3)	2	219947867	220035193	87327	1	105373891	ENST00000692185.1	39827	NA	LOC105373891	uncharacterized LOC105373891	TRUE	FALSE	FALSE	FALSE	FALSE	FALSE	TRUE	FALSE	FALSE
PSF6_8_12_vs_PSF6_Input_hg38_macs2_peak_26005	chr20	53826456	53827578	507	15.3521	55.645	50.7373	728	Exon (ENST00000656184.1/ENST00000656184.1, exon 1 of 3)	20	53875252	53875557	306	2	391257	ENST00000497904.1	47980	NA	SUMO1P1	SUMO1 pseudogene 1	TRUE	FALSE	FALSE	FALSE	FALSE	TRUE	TRUE	FALSE	FALSE
PSF6_8_12_vs_PSF6_Input_hg38_macs2_peak_34973	chr6	1636635	1638102	506	12.0236	55.6018	50.6947	703	Intron (ENST00000530927.5/2762, intron 9 of 10)	6	1623806	1626188	2383	2	2762	ENST00000486793.5	-10447	ENSG00000112699	GMDS	GDP-mannose 4,6-dehydratase	TRUE	FALSE	FALSE	FALSE	FALSE	FALSE	TRUE	FALSE	FALSE
PSF6_8_12_vs_PSF6_Input_hg38_macs2_peak_43159	chr9	119004018	119005621	506	17.0141	55.5275	50.6247	614	Distal Intergenic	9	119153458	119208886	55429	2	1620	ENST00000482797.1	203266	ENSG00000078725	BRINP1	BMP/retinoic acid inducible neural specific 1	FALSE	TRUE	FALSE	FALSE	FALSE	FALSE	FALSE	FALSE	TRUE
PSF6_8_12_vs_PSF6_Input_hg38_macs2_peak_1991	chr1	85611198	85613585	506	17.0141	55.5275	50.6247	1835	Distal Intergenic	1	85592280	85592356	77	1	124900422	ENST00000363064.1	18918	ENSG00000199934	LOC124900422	small nucleolar RNA SNORD81	FALSE	TRUE	FALSE	FALSE	FALSE	FALSE	FALSE	FALSE	TRUE
PSF6_8_12_vs_PSF6_Input_hg38_macs2_peak_9978	chr12	96426203	96428377	506	17.0141	55.5275	50.6247	1302	Exon (ENST00000517018.1/ENST00000517018.1, exon 1 of 1)	12	96280424	96400480	120057	2	5128	ENST00000543119.6	-25723	ENSG00000059758	CDK17	cyclin dependent kinase 17	TRUE	FALSE	FALSE	FALSE	FALSE	TRUE	TRUE	FALSE	FALSE
PSF6_8_12_vs_PSF6_Input_hg38_macs2_peak_5749	chr10	78972307	78973742	505	14.5578	55.4444	50.5442	518	Intron (ENST00000456353.5/283050, intron 5 of 9)	10	78943328	78962394	19067	2	283050	ENST00000428862.5	-9913	ENSG00000224596	ZMIZ1-AS1	ZMIZ1 antisense RNA 1	TRUE	FALSE	FALSE	FALSE	FALSE	FALSE	TRUE	FALSE	FALSE
PSF6_8_12_vs_PSF6_Input_hg38_macs2_peak_32909	chr4	184791864	184793607	505	15.2507	55.423	50.5229	1200	Intron (ENST00000281455.7/2180, intron 2 of 20)	4	184798512	184798891	380	2	643036	ENST00000512051.1	5285	ENSG00000293200	SLED1	proteoglycan 3, pro eosinophil major basic protein 2 pseudogene	TRUE	FALSE	FALSE	FALSE	FALSE	FALSE	TRUE	FALSE	FALSE
PSF6_8_12_vs_PSF6_Input_hg38_macs2_peak_41068	chr8	96644220	96645721	505	14.891	55.4183	50.5182	948	Promoter (<=1kb)	8	96645242	97143501	498260	1	10404	ENST00000220763.10	0	ENSG00000104324	CPQ	carboxypeptidase Q	TRUE	FALSE	TRUE	TRUE	FALSE	TRUE	TRUE	FALSE	FALSE
PSF6_8_12_vs_PSF6_Input_hg38_macs2_peak_29151	chr3	116058661	116060168	505	14.891	55.4183	50.5182	1158	Intron (ENST00000490035.7/4045, intron 2 of 6)	3	115841887	116051252	209366	2	4045	ENST00000498645.1	-7409	ENSG00000185565	LSAMP	limbic system associated membrane protein	TRUE	FALSE	FALSE	FALSE	FALSE	FALSE	TRUE	FALSE	FALSE
PSF6_8_12_vs_PSF6_Input_hg38_macs2_peak_23037	chr2	130827529	130829828	505	14.891	55.4183	50.5182	1247	Distal Intergenic	2	130836914	131047253	210340	1	50649	ENST00000409359.7	-7087	ENSG00000136002	ARHGEF4	Rho guanine nucleotide exchange factor 4	FALSE	TRUE	FALSE	FALSE	FALSE	FALSE	FALSE	FALSE	TRUE
PSF6_8_12_vs_PSF6_Input_hg38_macs2_peak_22893	chr2	119387190	119390184	505	14.891	55.4183	50.5182	783	Distal Intergenic	2	119370217	119372500	2284	1	1622	ENST00000475783.1	16973	ENSG00000155368	DBI	diazepam binding inhibitor, acyl-CoA binding protein	FALSE	TRUE	FALSE	FALSE	FALSE	FALSE	FALSE	FALSE	TRUE
PSF6_8_12_vs_PSF6_Input_hg38_macs2_peak_3938	chr1	221961057	221962610	505	14.891	55.4183	50.5182	945	Intron (ENST00000412445.1/105372950, intron 1 of 3)	1	221966341	221983143	16803	1	110806276	ENST00000421147.5	-3732	NA	LINC02474	long intergenic non-protein coding RNA 2474	TRUE	FALSE	FALSE	FALSE	FALSE	FALSE	TRUE	FALSE	FALSE
PSF6_8_12_vs_PSF6_Input_hg38_macs2_peak_38026	chr7	23465262	23466636	504	16.4947	55.3201	50.4244	467	Promoter (1-2kb)	7	23347631	23467926	120296	2	10643	ENST00000468263.5	1291	ENSG00000136231	IGF2BP3	insulin like growth factor 2 mRNA binding protein 3	TRUE	FALSE	TRUE	FALSE	FALSE	FALSE	TRUE	FALSE	FALSE
PSF6_8_12_vs_PSF6_Input_hg38_macs2_peak_31664	chr4	78646090	78647117	503	16.8772	55.2577	50.3642	505	Promoter (<=1kb)	4	78646154	78682683	36530	1	100505702	ENST00000512322.2	0	NA	LINC01094	long intergenic non-protein coding RNA 1094	TRUE	FALSE	TRUE	FALSE	FALSE	TRUE	TRUE	FALSE	FALSE
PSF6_8_12_vs_PSF6_Input_hg38_macs2_peak_8660	chr12	6885683	6887158	503	16.8772	55.2577	50.3642	822	Promoter (1-2kb)	12	6884682	6885786	1105	1	171220	ENST00000602547.1	1001	ENSG00000290712	DSTNP2	DSTN pseudogene 2	TRUE	FALSE	TRUE	FALSE	FALSE	TRUE	TRUE	FALSE	FALSE
PSF6_8_12_vs_PSF6_Input_hg38_macs2_peak_39737	chr7	138740591	138741810	503	17.7425	55.2532	50.3606	663	Intron (ENST00000310018.7/50617, intron 14 of 21)	7	138734188	138747675	13488	2	50617	ENST00000471085.1	5866	ENSG00000105929	ATP6V0A4	ATPase H+ transporting V0 subunit a4	TRUE	FALSE	FALSE	FALSE	FALSE	FALSE	TRUE	FALSE	FALSE
PSF6_8_12_vs_PSF6_Input_hg38_macs2_peak_3064	chr1	172745770	172747017	503	12.9344	55.2356	50.3441	555	Distal Intergenic	1	172659144	172666075	6932	1	356	ENST00000340030.4	86626	ENSG00000117560	FASLG	Fas ligand	FALSE	TRUE	FALSE	FALSE	FALSE	FALSE	FALSE	FALSE	TRUE
PSF6_8_12_vs_PSF6_Input_hg38_macs2_peak_32511	chr4	152997530	152999025	503	13.8024	55.1933	50.3051	364	Distal Intergenic	4	152934340	152936898	2559	2	729870	ENST00000685840.2	-60632	ENSG00000287642	LOC729870	uncharacterized LOC729870	FALSE	TRUE	FALSE	FALSE	FALSE	FALSE	FALSE	FALSE	TRUE
PSF6_8_12_vs_PSF6_Input_hg38_macs2_peak_15829	chr16	75244923	75245937	503	13.8024	55.1933	50.3051	704	Promoter (2-3kb)	16	75235668	75242702	7035	2	9564	ENST00000569340.1	-2221	ENSG00000050820	BCAR1	BCAR1 scaffold protein, Cas family member	TRUE	FALSE	TRUE	FALSE	FALSE	FALSE	TRUE	FALSE	FALSE
PSF6_8_12_vs_PSF6_Input_hg38_macs2_peak_4339	chr1	235883106	235884127	503	13.8024	55.1933	50.3051	569	Promoter (<=1kb)	1	235661044	235883572	222529	2	1130	ENST00000697178.1	0	ENSG00000143669	LYST	lysosomal trafficking regulator	TRUE	FALSE	TRUE	TRUE	FALSE	TRUE	TRUE	FALSE	FALSE
PSF6_8_12_vs_PSF6_Input_hg38_macs2_peak_44071	chr23	22399247	22400669	501	18.1053	55.0842	50.1974	649	Intron (ENST00000683289.1/5251, intron 11 of 13)	23	22272913	22274461	1549	1	158506	ENST00000323684.4	126334	ENSG00000175809	CBLL2	Cbl proto-oncogene like 2	TRUE	FALSE	FALSE	FALSE	FALSE	FALSE	TRUE	FALSE	FALSE
PSF6_8_12_vs_PSF6_Input_hg38_macs2_peak_41691	chr8	131288255	131289203	501	18.1053	55.0842	50.1974	411	Distal Intergenic	8	131308545	131317632	9088	1	124902069	ENST00000524275.5	-19343	NA	IADEN	IGF2BP1 associated definitive endoderm lncRNA	FALSE	TRUE	FALSE	FALSE	FALSE	FALSE	FALSE	FALSE	TRUE
PSF6_8_12_vs_PSF6_Input_hg38_macs2_peak_28998	chr3	102195220	102196126	501	11.842	55.0711	50.1878	611	Intron (ENST00000491959.5/131368, intron 2 of 17)	3	102099244	102477677	378434	1	131368	ENST00000491959.5	95976	ENSG00000170044	ZPLD1	zona pellucida like domain containing 1	TRUE	FALSE	FALSE	FALSE	FALSE	FALSE	TRUE	FALSE	FALSE
PSF6_8_12_vs_PSF6_Input_hg38_macs2_peak_29945	chr3	158808283	158809787	501	15.4277	55.0073	50.1257	585	Promoter (<=1kb)	3	158809002	158819706	10705	1	64747	ENST00000489639.1	0	ENSG00000118855	MFSD1	major facilitator superfamily domain containing 1	TRUE	FALSE	TRUE	FALSE	TRUE	TRUE	TRUE	FALSE	FALSE
PSF6_8_12_vs_PSF6_Input_hg38_macs2_peak_1727	chr1	63667848	63669209	501	16.7425	54.9912	50.1127	714	Distal Intergenic	1	63651355	63654445	3091	1	5236	ENST00000483707.1	16493	ENSG00000079739	PGM1	phosphoglucomutase 1	FALSE	TRUE	FALSE	FALSE	FALSE	FALSE	FALSE	FALSE	TRUE
PSF6_8_12_vs_PSF6_Input_hg38_macs2_peak_2070	chr1	93590888	93592511	500	15.9039	54.9248	50.0483	861	Promoter (<=1kb)	1	93591966	93605574	13609	1	100129046	ENST00000417401.3	0	NA	BCAR3-AS1	BCAR3 antisense RNA 1	TRUE	FALSE	TRUE	FALSE	FALSE	TRUE	TRUE	FALSE	FALSE
PSF6_8_12_vs_PSF6_Input_hg38_macs2_peak_37666	chr7	767386	769722	499	15.7243	54.8332	49.9577	1008	Promoter (<=1kb)	7	768475	786044	17570	1	54919	ENST00000403952.3	0	ENSG00000164818	DNAAF5	dynein axonemal assembly factor 5	TRUE	FALSE	TRUE	TRUE	FALSE	TRUE	TRUE	FALSE	FALSE
PSF6_8_12_vs_PSF6_Input_hg38_macs2_peak_37404	chr6	157762491	157765267	499	15.3237	54.7829	49.9094	2179	Intron (ENST00000614703.4/51429, intron 1 of 5)	6	157716046	157875087	159042	1	51429	ENST00000614800.4	46445	ENSG00000130340	SNX9	sorting nexin 9	TRUE	FALSE	FALSE	FALSE	FALSE	FALSE	TRUE	FALSE	FALSE
PSF6_8_12_vs_PSF6_Input_hg38_macs2_peak_4100	chr1	226813656	226817093	498	14.9542	54.7692	49.8961	1493	Distal Intergenic	1	226827711	226833906	6196	1	124904530	ENST00000664298.1	-10619	ENSG00000287259	LOC124904530	uncharacterized LOC124904530	FALSE	TRUE	FALSE	FALSE	FALSE	FALSE	FALSE	FALSE	TRUE
PSF6_8_12_vs_PSF6_Input_hg38_macs2_peak_17501	chr17	48481873	48485605	498	16.61	54.7278	49.8565	1864	Distal Intergenic	17	48460370	48466040	5671	1	101927166	ENST00000579972.1	21503	NA	LOC101927166	uncharacterized LOC101927166	FALSE	TRUE	FALSE	FALSE	FALSE	FALSE	FALSE	FALSE	TRUE
PSF6_8_12_vs_PSF6_Input_hg38_macs2_peak_5787	chr10	79298312	79300393	498	11.4901	54.7165	49.8456	933	Exon (ENST00000334512.10/57178, exon 15 of 25)	10	79277179	79296935	19757	1	57178	ENST00000478357.1	21133	ENSG00000108175	ZMIZ1	zinc finger MIZ-type containing 1	TRUE	FALSE	FALSE	FALSE	FALSE	TRUE	TRUE	FALSE	FALSE
PSF6_8_12_vs_PSF6_Input_hg38_macs2_peak_33361	chr5	36501993	36503443	498	13.305	54.7104	49.8399	817	Distal Intergenic	5	36596588	36688331	91744	1	6507	ENST00000680318.1	-93146	ENSG00000079215	SLC1A3	solute carrier family 1 member 3	FALSE	TRUE	FALSE	FALSE	FALSE	FALSE	FALSE	FALSE	TRUE
PSF6_8_12_vs_PSF6_Input_hg38_macs2_peak_16525	chr17	8488454	8489837	498	13.305	54.7104	49.8399	672	Promoter (<=1kb)	17	8474226	8488266	14041	2	4628	ENST00000685631.1	-188	ENSG00000133026	MYH10	myosin heavy chain 10	TRUE	FALSE	TRUE	FALSE	FALSE	FALSE	TRUE	FALSE	FALSE
PSF6_8_12_vs_PSF6_Input_hg38_macs2_peak_1140	chr1	32199273	32200513	498	13.305	54.7104	49.8399	675	Promoter (<=1kb)	1	32200595	32205387	4793	1	79140	ENST00000373602.10	-83	ENSG00000160050	CCDC28B	coiled-coil domain containing 28B	FALSE	TRUE	TRUE	FALSE	FALSE	FALSE	FALSE	FALSE	FALSE
PSF6_8_12_vs_PSF6_Input_hg38_macs2_peak_9170	chr12	47082444	47086158	498	13.305	54.7104	49.8399	753	Promoter (2-3kb)	12	47076447	47079959	3513	2	347902	ENST00000550413.2	-2485	ENSG00000139211	AMIGO2	adhesion molecule with Ig like domain 2	TRUE	FALSE	TRUE	FALSE	FALSE	FALSE	TRUE	FALSE	FALSE
PSF6_8_12_vs_PSF6_Input_hg38_macs2_peak_3137	chr1	178529757	178530616	498	13.305	54.7104	49.8399	416	3' UTR	1	178520829	178521812	984	1	84066	ENST00000442872.1	8928	ENSG00000240021	TEX35	testis expressed 35	TRUE	FALSE	FALSE	FALSE	TRUE	TRUE	TRUE	FALSE	FALSE
PSF6_8_12_vs_PSF6_Input_hg38_macs2_peak_6518	chr10	116887670	116889307	498	13.305	54.7104	49.8399	911	Intron (ENST00000369207.3/387712, intron 10 of 10)	10	116859034	116911788	52755	1	387712	ENST00000369207.3	28636	ENSG00000188316	ENO4	enolase 4	TRUE	FALSE	FALSE	FALSE	FALSE	FALSE	TRUE	FALSE	FALSE
PSF6_8_12_vs_PSF6_Input_hg38_macs2_peak_29200	chr3	120780419	120781705	498	10.9745	54.7065	49.8399	846	3' UTR	3	120688597	120742993	54397	2	285282	ENST00000473654.5	-37426	ENSG00000144840	RABL3	RAB, member of RAS oncogene family like 3	TRUE	FALSE	FALSE	FALSE	TRUE	TRUE	TRUE	FALSE	FALSE
PSF6_8_12_vs_PSF6_Input_hg38_macs2_peak_41211	chr8	103901816	103903215	498	15.7881	54.6831	49.8183	558	Intron (ENST00000696799.1/9699, intron 7 of 29)	8	103912132	103977471	65340	1	9699	ENST00000507677.5	-8918	ENSG00000176406	RIMS2	regulating synaptic membrane exocytosis 2	TRUE	FALSE	FALSE	FALSE	FALSE	FALSE	TRUE	FALSE	FALSE
PSF6_8_12_vs_PSF6_Input_hg38_macs2_peak_36300	chr6	73120980	73122081	498	15.7881	54.6831	49.8183	676	Promoter (<=1kb)	6	73120557	73134327	13771	1	56479	ENST00000427928.1	423	ENSG00000185760	KCNQ5	potassium voltage-gated channel subfamily Q member 5	TRUE	FALSE	TRUE	FALSE	FALSE	FALSE	TRUE	FALSE	FALSE
PSF6_8_12_vs_PSF6_Input_hg38_macs2_peak_29206	chr3	122508000	122510052	498	15.7881	54.6831	49.8183	1121	Intron (ENST00000344337.11/3836, intron 1 of 13)	3	122451985	122514542	62558	2	3836	ENST00000482287.5	4491	ENSG00000114030	KPNA1	karyopherin subunit alpha 1	TRUE	FALSE	FALSE	FALSE	FALSE	FALSE	TRUE	FALSE	FALSE
PSF6_8_12_vs_PSF6_Input_hg38_macs2_peak_17420	chr17	45487482	45488574	498	15.7881	54.6831	49.8183	511	Promoter (<=1kb)	17	45436902	45487858	50957	2	9842	ENST00000446609.7	0	ENSG00000225190	PLEKHM1	pleckstrin homology and RUN domain containing M1	TRUE	FALSE	TRUE	TRUE	FALSE	TRUE	TRUE	FALSE	FALSE
PSF6_8_12_vs_PSF6_Input_hg38_macs2_peak_9548	chr12	63882572	63883485	498	15.7881	54.6831	49.8183	448	Intron (ENST00000631006.3/57522, intron 1 of 21)	12	63844803	64081924	237122	1	57522	ENST00000537556.1	37769	ENSG00000196935	SRGAP1	SLIT-ROBO Rho GTPase activating protein 1	TRUE	FALSE	FALSE	FALSE	FALSE	FALSE	TRUE	FALSE	FALSE
PSF6_8_12_vs_PSF6_Input_hg38_macs2_peak_3278	chr1	185483203	185485014	498	15.7881	54.6831	49.8183	869	Distal Intergenic	1	185558376	185628492	70117	2	101929093	ENST00000665129.1	143479	ENSG00000228309	LINC01350	long intergenic non-protein coding RNA 1350	FALSE	TRUE	FALSE	FALSE	FALSE	FALSE	FALSE	FALSE	TRUE
PSF6_8_12_vs_PSF6_Input_hg38_macs2_peak_2337	chr1	114802528	114803823	498	17.0067	54.6808	49.8183	648	Distal Intergenic	1	114779107	114780685	1579	2	80143	ENST00000466657.1	-21843	ENSG00000052723	SIKE1	suppressor of IKBKE 1	FALSE	TRUE	FALSE	FALSE	FALSE	FALSE	FALSE	FALSE	TRUE
PSF6_8_12_vs_PSF6_Input_hg38_macs2_peak_29125	chr3	114212790	114215425	497	14.5218	54.5811	49.7241	1655	Exon (ENST00000481773.1/ENST00000481773.1, exon 1 of 3)	3	114128652	114199407	70756	2	1814	ENST00000460779.5	-13383	ENSG00000151577	DRD3	dopamine receptor D3	TRUE	FALSE	FALSE	FALSE	FALSE	TRUE	TRUE	FALSE	FALSE
PSF6_8_12_vs_PSF6_Input_hg38_macs2_peak_36713	chr6	111590878	111592776	497	15.2271	54.5739	49.7189	562	5' UTR	6	111558958	111605844	46887	2	10758	ENST00000651547.2	13069	ENSG00000056972	TRAF3IP2	TRAF3 interacting protein 2	TRUE	FALSE	FALSE	TRUE	FALSE	TRUE	TRUE	FALSE	FALSE
PSF6_8_12_vs_PSF6_Input_hg38_macs2_peak_24560	chr2	235468640	235469998	497	15.2271	54.5739	49.7189	547	Distal Intergenic	2	235494043	236131793	637751	1	116987	ENST00000304032.13	-24046	ENSG00000157985	AGAP1	ArfGAP with GTPase domain, ankyrin repeat and PH domain 1	FALSE	TRUE	FALSE	FALSE	FALSE	FALSE	FALSE	FALSE	TRUE
PSF6_8_12_vs_PSF6_Input_hg38_macs2_peak_25386	chr20	33369146	33374557	497	15.2271	54.5739	49.7189	1403	Promoter (<=1kb)	20	33358841	33373359	14519	2	51654	ENST00000461710.5	0	ENSG00000101391	CDK5RAP1	CDK5 regulatory subunit associated protein 1	TRUE	FALSE	TRUE	FALSE	FALSE	TRUE	TRUE	FALSE	FALSE
PSF6_8_12_vs_PSF6_Input_hg38_macs2_peak_15090	chr16	21790114	21791343	497	15.2271	54.5739	49.7189	679	Distal Intergenic	16	21796630	21807737	11108	2	730092	ENST00000546471.5	16395	NA	RRN3P1	RRN3 pseudogene 1	FALSE	TRUE	FALSE	FALSE	FALSE	FALSE	FALSE	FALSE	TRUE
PSF6_8_12_vs_PSF6_Input_hg38_macs2_peak_30432	chr3	188631036	188632334	497	15.221	54.5607	49.7135	712	Intron (ENST00000448637.5/4026, intron 6 of 6)	3	188609221	188746624	137404	1	4026	ENST00000415906.1	21815	ENSG00000145012	LPP	LIM domain containing preferred translocation partner in lipoma	TRUE	FALSE	FALSE	FALSE	FALSE	FALSE	TRUE	FALSE	FALSE
PSF6_8_12_vs_PSF6_Input_hg38_macs2_peak_3354	chr1	198598110	198599480	497	15.221	54.5607	49.7135	723	Promoter (<=1kb)	1	198597724	198598868	1145	2	124904478	ENST00000429469.1	0	ENSG00000223881	LOC124904478	uncharacterized LOC124904478	TRUE	FALSE	TRUE	FALSE	FALSE	TRUE	TRUE	FALSE	FALSE
PSF6_8_12_vs_PSF6_Input_hg38_macs2_peak_42027	chr9	5582836	5584287	496	17.8066	54.5285	49.6831	347	Intron (ENST00000661858.1/124902114, intron 1 of 2)	9	5577021	5629015	51995	2	124902114	ENST00000650674.2	44729	ENSG00000286162	LOC124902114	uncharacterized LOC124902114	TRUE	FALSE	FALSE	FALSE	FALSE	FALSE	TRUE	FALSE	FALSE
PSF6_8_12_vs_PSF6_Input_hg38_macs2_peak_32637	chr4	164466922	164468075	496	17.8066	54.5285	49.6831	653	Distal Intergenic	4	163524718	164384050	859333	2	55016	ENST00000503008.5	-82872	ENSG00000145416	MARCHF1	membrane associated ring-CH-type finger 1	FALSE	TRUE	FALSE	FALSE	FALSE	FALSE	FALSE	FALSE	TRUE
PSF6_8_12_vs_PSF6_Input_hg38_macs2_peak_16100	chr16	87463493	87465999	496	17.8066	54.5285	49.6831	1218	Intron (ENST00000268616.9/23174, intron 1 of 12)	16	87406246	87491854	85609	2	23174	ENST00000268616.9	25856	ENSG00000140948	ZCCHC14	zinc finger CCHC-type containing 14	TRUE	FALSE	FALSE	FALSE	FALSE	FALSE	TRUE	FALSE	FALSE
PSF6_8_12_vs_PSF6_Input_hg38_macs2_peak_12164	chr14	47961442	47962384	496	17.8066	54.5285	49.6831	589	Distal Intergenic	14	47764954	47795302	30349	2	100506433	ENST00000555985.6	-166140	ENSG00000259129	LINC00648	long intergenic non-protein coding RNA 648	FALSE	TRUE	FALSE	FALSE	FALSE	FALSE	FALSE	FALSE	TRUE
PSF6_8_12_vs_PSF6_Input_hg38_macs2_peak_2788	chr1	156457724	156458712	496	16.4795	54.4675	49.624	339	Promoter (1-2kb)	1	156404253	156456613	52361	2	10485	ENST00000673141.1	-1111	ENSG00000125462	MIR9-1HG	MIR9-1 host gene	FALSE	TRUE	TRUE	FALSE	FALSE	FALSE	FALSE	FALSE	FALSE
PSF6_8_12_vs_PSF6_Input_hg38_macs2_peak_22482	chr2	97751302	97752230	496	16.4795	54.4675	49.624	507	Distal Intergenic	2	97758896	97760095	1200	2	23505	ENST00000469447.1	7866	ENSG00000075568	TMEM131	transmembrane protein 131	FALSE	TRUE	FALSE	FALSE	FALSE	FALSE	FALSE	FALSE	TRUE
PSF6_8_12_vs_PSF6_Input_hg38_macs2_peak_193	chr1	8004108	8005728	496	16.4795	54.4675	49.624	1017	3' UTR	1	7999540	8002961	3422	1	124903834	ENST00000642135.1	4568	NA	LOC124903834	uncharacterized LOC124903834	TRUE	FALSE	FALSE	FALSE	TRUE	TRUE	TRUE	FALSE	FALSE
PSF6_8_12_vs_PSF6_Input_hg38_macs2_peak_29157	chr3	119303892	119305266	496	11.8675	54.443	49.6033	581	Intron (ENST00000264245.9/57514, intron 1 of 11)	3	119294383	119420714	126332	1	57514	ENST00000264245.9	9509	ENSG00000031081	ARHGAP31	Rho GTPase activating protein 31	TRUE	FALSE	FALSE	FALSE	FALSE	FALSE	TRUE	FALSE	FALSE
PSF6_8_12_vs_PSF6_Input_hg38_macs2_peak_26745	chr22	17910695	17912035	496	11.8675	54.443	49.6033	368	Intron (ENST00000441493.7/57553, intron 1 of 31)	22	17864615	17906874	42260	2	57553	ENST00000585038.1	-3821	ENSG00000243156	MICAL3	microtubule associated monooxygenase, calponin and LIM domain containing 3	TRUE	FALSE	FALSE	FALSE	FALSE	FALSE	TRUE	FALSE	FALSE
PSF6_8_12_vs_PSF6_Input_hg38_macs2_peak_21223	chr2	17868489	17869924	496	11.8675	54.443	49.6033	845	Distal Intergenic	2	17877847	17932954	55108	1	3790	ENST00000403915.5	-7924	ENSG00000170745	KCNS3	potassium voltage-gated channel modifier subfamily S member 3	FALSE	TRUE	FALSE	FALSE	FALSE	FALSE	FALSE	FALSE	TRUE
PSF6_8_12_vs_PSF6_Input_hg38_macs2_peak_5482	chr10	70930849	70932427	496	11.8675	54.443	49.6033	651	Exon (ENST00000698053.1/ENST00000698053.1, exon 2 of 2)	10	70927055	71077810	150756	1	105378350	ENST00000646051.1	3794	NA	LOC105378350	uncharacterized LOC105378350	TRUE	FALSE	FALSE	FALSE	FALSE	TRUE	TRUE	FALSE	FALSE
PSF6_8_12_vs_PSF6_Input_hg38_macs2_peak_33458	chr5	43425514	43426985	495	17.2888	54.391	49.5556	676	Distal Intergenic	5	43379193	43412391	33199	2	56477	ENST00000361115.4	-13123	ENSG00000151882	CCL28	C-C motif chemokine ligand 28	FALSE	TRUE	FALSE	FALSE	FALSE	FALSE	FALSE	FALSE	TRUE
PSF6_8_12_vs_PSF6_Input_hg38_macs2_peak_22354	chr2	86704172	86705718	495	17.2888	54.391	49.5556	650	Intron (ENST00000604011.5/100526767, intron 1 of 7)	2	86720291	86778041	57751	1	64795	ENST00000283632.5	-14574	ENSG00000153561	RMND5A	required for meiotic nuclear division 5 homolog A	TRUE	FALSE	FALSE	FALSE	FALSE	FALSE	TRUE	FALSE	FALSE
PSF6_8_12_vs_PSF6_Input_hg38_macs2_peak_23709	chr2	185372525	185373835	495	17.2888	54.391	49.5556	925	Distal Intergenic	2	185425063	185505608	80546	1	124906104	ENST00000655441.1	-51229	NA	LOC124906104	uncharacterized LOC124906104	FALSE	TRUE	FALSE	FALSE	FALSE	FALSE	FALSE	FALSE	TRUE
PSF6_8_12_vs_PSF6_Input_hg38_macs2_peak_29544	chr3	134985566	134986681	495	15.2643	54.3726	49.5396	706	Intron (ENST00000398015.8/2047, intron 3 of 15)	3	135067532	135259370	191839	1	2047	ENST00000493838.1	-80852	ENSG00000154928	EPHB1	EPH receptor B1	TRUE	FALSE	FALSE	FALSE	FALSE	FALSE	TRUE	FALSE	FALSE
PSF6_8_12_vs_PSF6_Input_hg38_macs2_peak_43036	chr9	113674688	113677575	494	15.9998	54.3123	49.4808	1070	Intron (ENST00000428292.1/105376223, intron 2 of 2)	9	113650956	113682855	31900	1	105376223	ENST00000428292.1	23732	NA	LOC105376223	uncharacterized LOC105376223	TRUE	FALSE	FALSE	FALSE	FALSE	FALSE	TRUE	FALSE	FALSE
PSF6_8_12_vs_PSF6_Input_hg38_macs2_peak_16103	chr16	87552091	87553794	494	15.9998	54.3123	49.4808	956	Distal Intergenic	16	87601835	87697927	96093	1	57338	ENST00000537256.5	-48042	ENSG00000154118	JPH3	junctophilin 3	FALSE	TRUE	FALSE	FALSE	FALSE	FALSE	FALSE	FALSE	TRUE
PSF6_8_12_vs_PSF6_Input_hg38_macs2_peak_15293	chr16	31032113	31033503	494	10.0707	54.2477	49.4175	1038	Promoter (<=1kb)	16	31032889	31035032	2144	1	6810	ENST00000457779.6	0	ENSG00000103496	STX4	syntaxin 4	TRUE	FALSE	TRUE	TRUE	FALSE	TRUE	TRUE	FALSE	FALSE
PSF6_8_12_vs_PSF6_Input_hg38_macs2_peak_20184	chr19	28468485	28469860	493	15.5615	54.2071	49.3782	416	Promoter (<=1kb)	19	28437641	28468384	30744	2	100420587	ENST00000592716.1	-101	ENSG00000283403	LOC100420587	SHC binding and spindle associated 1 pseudogene	TRUE	FALSE	TRUE	FALSE	FALSE	FALSE	TRUE	FALSE	FALSE
PSF6_8_12_vs_PSF6_Input_hg38_macs2_peak_22647	chr2	105402200	105405063	493	16.7308	54.1416	49.3139	2225	Promoter (2-3kb)	2	105357712	105399667	41956	2	2274	ENST00000409177.6	-2533	ENSG00000115641	FHL2	four and a half LIM domains 2	TRUE	FALSE	TRUE	FALSE	FALSE	FALSE	TRUE	FALSE	FALSE
PSF6_8_12_vs_PSF6_Input_hg38_macs2_peak_22049	chr2	64806356	64808172	493	14.669	54.1328	49.3064	1235	Distal Intergenic	2	64636533	64751005	114473	2	9792	ENST00000476805.2	-55351	ENSG00000179833	SERTAD2	SERTA domain containing 2	FALSE	TRUE	FALSE	FALSE	FALSE	FALSE	FALSE	FALSE	TRUE
PSF6_8_12_vs_PSF6_Input_hg38_macs2_peak_2282	chr1	111274790	111276606	493	14.669	54.1328	49.3064	464	Distal Intergenic	1	111280059	111286108	6050	1	149620	ENST00000369743.8	-3454	ENSG00000290764	CHIAP2	chitinase, acidic pseudogene 2	FALSE	TRUE	FALSE	FALSE	FALSE	FALSE	FALSE	FALSE	TRUE
PSF6_8_12_vs_PSF6_Input_hg38_macs2_peak_5948	chr10	89350384	89352700	493	14.669	54.1328	49.3064	1882	Intron (ENST00000679438.1/3437, intron 1 of 3)	10	89225109	89342704	117596	2	3988	ENST00000282673.5	-7680	ENSG00000107798	LIPA	lipase A, lysosomal acid type	TRUE	FALSE	FALSE	FALSE	FALSE	FALSE	TRUE	FALSE	FALSE
PSF6_8_12_vs_PSF6_Input_hg38_macs2_peak_6372	chr10	110395356	110396413	493	14.669	54.1328	49.3064	690	Distal Intergenic	10	110297570	110304938	7369	2	10285	ENST00000674928.1	-90418	ENSG00000119953	SMNDC1	survival motor neuron domain containing 1	FALSE	TRUE	FALSE	FALSE	FALSE	FALSE	FALSE	FALSE	TRUE
PSF6_8_12_vs_PSF6_Input_hg38_macs2_peak_43614	chr9	131733468	131735655	492	17.1427	54.1111	49.2901	264	Promoter (1-2kb)	9	131576770	131737538	160769	2	2889	ENST00000372189.7	1884	ENSG00000107263	RAPGEF1	Rap guanine nucleotide exchange factor 1	TRUE	FALSE	TRUE	FALSE	FALSE	FALSE	TRUE	FALSE	FALSE
PSF6_8_12_vs_PSF6_Input_hg38_macs2_peak_12878	chr14	81220986	81222206	492	17.1427	54.1111	49.2901	259	Promoter (<=1kb)	14	81221218	81222460	1243	1	101928504	ENST00000618431.1	0	NA	GTF2A1-AS1	GTF2A1 antisense RNA 1	TRUE	FALSE	TRUE	TRUE	FALSE	TRUE	TRUE	FALSE	FALSE
PSF6_8_12_vs_PSF6_Input_hg38_macs2_peak_3211	chr1	182788451	182790019	492	17.1427	54.1111	49.2901	1010	Promoter (<=1kb)	1	182789293	182830384	41092	1	80896	ENST00000488424.5	0	ENSG00000135838	NPL	N-acetylneuraminate pyruvate lyase	TRUE	FALSE	TRUE	TRUE	FALSE	TRUE	TRUE	FALSE	FALSE
PSF6_8_12_vs_PSF6_Input_hg38_macs2_peak_19743	chr19	10067634	10070254	492	15.8807	54.0672	49.2474	1721	Promoter (<=1kb)	19	10070915	10074143	3229	1	388503	ENST00000701532.1	-662	ENSG00000291164	C3P1	complement component 3 precursor pseudogene	TRUE	FALSE	TRUE	FALSE	FALSE	TRUE	TRUE	FALSE	FALSE
PSF6_8_12_vs_PSF6_Input_hg38_macs2_peak_25773	chr20	47431058	47434937	491	15.4505	53.9728	49.1549	1558	Distal Intergenic	20	47391929	47412327	20399	2	102723442	ENST00000437920.1	-18731	NA	LINC01754	long intergenic non-protein coding RNA 1754	FALSE	TRUE	FALSE	FALSE	FALSE	FALSE	FALSE	FALSE	TRUE
PSF6_8_12_vs_PSF6_Input_hg38_macs2_peak_3417	chr1	201459613	201462738	491	14.2567	53.9718	49.1545	2506	Distal Intergenic	1	201465944	201466657	714	2	23612	ENST00000497057.1	3920	ENSG00000174307	PHLDA3	pleckstrin homology like domain family A member 3	FALSE	TRUE	FALSE	FALSE	FALSE	FALSE	FALSE	FALSE	TRUE
PSF6_8_12_vs_PSF6_Input_hg38_macs2_peak_15898	chr16	81180498	81181925	491	16.2246	53.9558	49.1386	816	Promoter (<=1kb)	16	81100889	81181324	80436	2	114780	ENST00000533478.5	0	ENSG00000166473	PKD1L2	polycystin 1 like 2 (gene/pseudogene)	TRUE	FALSE	TRUE	TRUE	TRUE	TRUE	TRUE	FALSE	FALSE
PSF6_8_12_vs_PSF6_Input_hg38_macs2_peak_35984	chr6	43803443	43805225	491	13.6054	53.9543	49.1384	693	Promoter (<=1kb)	6	43803193	43842625	39433	1	105375070	ENST00000637813.1	250	NA	LOC105375070	uncharacterized LOC105375070	TRUE	FALSE	TRUE	FALSE	FALSE	TRUE	TRUE	FALSE	FALSE
PSF6_8_12_vs_PSF6_Input_hg38_macs2_peak_5924	chr10	88879872	88881804	491	13.6054	53.9543	49.1384	796	Promoter (<=1kb)	10	88880224	88893913	13690	1	57559	ENST00000461650.1	0	ENSG00000138134	STAMBPL1	STAM binding protein like 1	TRUE	FALSE	TRUE	TRUE	FALSE	TRUE	TRUE	FALSE	FALSE
PSF6_8_12_vs_PSF6_Input_hg38_macs2_peak_39165	chr7	101125992	101126975	491	15.0557	53.9209	49.107	662	Promoter (<=1kb)	7	101127104	101139247	12144	1	5054	ENST00000223095.5	-130	ENSG00000106366	SERPINE1	serpin family E member 1	FALSE	TRUE	TRUE	FALSE	FALSE	FALSE	FALSE	FALSE	FALSE
PSF6_8_12_vs_PSF6_Input_hg38_macs2_peak_6491	chr10	116154836	116155927	491	15.0557	53.9209	49.107	556	Intron (ENST00000369236.5/2674, intron 3 of 8)	10	116064211	116255795	191585	2	2674	ENST00000682724.1	99869	ENSG00000151892	GFRA1	GDNF family receptor alpha 1	TRUE	FALSE	FALSE	FALSE	FALSE	FALSE	TRUE	FALSE	FALSE
PSF6_8_12_vs_PSF6_Input_hg38_macs2_peak_1710	chr1	62045027	62046213	490	17.437	53.8351	49.0244	754	Intron (ENST00000635214.1/10207, intron 30 of 35)	1	62078786	62078859	74	1	100422902	ENST00000584654.1	-32574	ENSG00000263908	MIR3116-1	microRNA 3116-1	TRUE	FALSE	FALSE	FALSE	FALSE	FALSE	TRUE	FALSE	FALSE
PSF6_8_12_vs_PSF6_Input_hg38_macs2_peak_40904	chr8	81025989	81027323	490	16.999	53.8348	49.0244	628	Intron (ENST00000220597.4/55824, intron 3 of 8)	8	80985228	80987534	2307	2	55824	ENST00000522811.1	-38455	ENSG00000076641	PAG1	phosphoprotein membrane anchor with glycosphingolipid microdomains 1	TRUE	FALSE	FALSE	FALSE	FALSE	FALSE	TRUE	FALSE	FALSE
PSF6_8_12_vs_PSF6_Input_hg38_macs2_peak_9895	chr12	93360937	93362618	490	16.999	53.8348	49.0244	846	Intron (ENST00000548890.2/643339, intron 1 of 2)	12	93327996	93377708	49713	2	643339	ENST00000549806.1	15091	NA	LOC643339	uncharacterized LOC643339	TRUE	FALSE	FALSE	FALSE	FALSE	FALSE	TRUE	FALSE	FALSE
PSF6_8_12_vs_PSF6_Input_hg38_macs2_peak_5752	chr10	78977510	78978952	489	14.1704	53.772	48.9641	709	Intron (ENST00000456353.5/283050, intron 5 of 9)	10	78943328	78962394	19067	2	283050	ENST00000428862.5	-15116	ENSG00000224596	ZMIZ1-AS1	ZMIZ1 antisense RNA 1	TRUE	FALSE	FALSE	FALSE	FALSE	FALSE	TRUE	FALSE	FALSE
PSF6_8_12_vs_PSF6_Input_hg38_macs2_peak_32118	chr4	117324571	117325813	488	14.9535	53.6983	48.8913	606	Intron (ENST00000416680.1/105377389, intron 3 of 6)	4	117360596	117372856	12261	1	105377390	ENST00000668339.1	-34784	ENSG00000228358	LINC02263	long intergenic non-protein coding RNA 2263	TRUE	FALSE	FALSE	FALSE	FALSE	FALSE	TRUE	FALSE	FALSE
PSF6_8_12_vs_PSF6_Input_hg38_macs2_peak_21633	chr2	38145797	38148165	488	14.9535	53.6983	48.8913	874	Exon (ENST00000653994.1/285154, exon 4 of 4)	2	38132637	38138946	6310	2	107985871	ENST00000417213.1	-6851	NA	LOC107985871	uncharacterized LOC107985871	TRUE	FALSE	FALSE	FALSE	FALSE	TRUE	TRUE	FALSE	FALSE
PSF6_8_12_vs_PSF6_Input_hg38_macs2_peak_12459	chr14	61752788	61756199	488	15.1906	53.6983	48.8913	2722	Promoter (1-2kb)	14	61715558	61751163	35606	2	105370526	ENST00000554254.2	-1625	ENSG00000258667	HIF1A-AS3	HIF1A antisense RNA 3	TRUE	FALSE	TRUE	FALSE	FALSE	FALSE	TRUE	FALSE	FALSE
PSF6_8_12_vs_PSF6_Input_hg38_macs2_peak_1271	chr1	39183575	39185260	488	15.1906	53.6983	48.8913	556	Intron (ENST00000361689.7/23499, intron 2 of 93)	1	39204695	39254375	49681	1	23499	ENST00000494012.1	-19436	ENSG00000127603	MACF1	microtubule actin crosslinking factor 1	TRUE	FALSE	FALSE	FALSE	FALSE	FALSE	TRUE	FALSE	FALSE
PSF6_8_12_vs_PSF6_Input_hg38_macs2_peak_6824	chr10	132683748	132686016	488	14.9535	53.6983	48.8913	1144	Intron (ENST00000368594.8/3632, intron 4 of 15)	10	132690392	132727349	36958	1	3632	ENST00000487614.1	-4377	ENSG00000068383	INPP5A	inositol polyphosphate-5-phosphatase A	TRUE	FALSE	FALSE	FALSE	FALSE	FALSE	TRUE	FALSE	FALSE
PSF6_8_12_vs_PSF6_Input_hg38_macs2_peak_41592	chr8	127850798	127855174	488	14.8239	53.6921	48.8898	3511	Promoter (<=1kb)	8	127854396	127932696	78301	1	5820	ENST00000520913.2	0	ENSG00000249859	PVT1	Pvt1 oncogene	TRUE	FALSE	TRUE	FALSE	FALSE	TRUE	TRUE	FALSE	FALSE
PSF6_8_12_vs_PSF6_Input_hg38_macs2_peak_5115	chr10	44007306	44009006	488	14.8239	53.6921	48.8898	1096	Distal Intergenic	10	43943093	43944486	1394	1	283033	ENST00000664261.1	64213	NA	LINC00841	long intergenic non-protein coding RNA 841	FALSE	TRUE	FALSE	FALSE	FALSE	FALSE	FALSE	FALSE	TRUE
PSF6_8_12_vs_PSF6_Input_hg38_macs2_peak_39686	chr7	134685053	134686078	488	17.788	53.6497	48.8486	436	Intron (ENST00000422042.1/ENST00000422042.1, intron 1 of 2)	7	134660421	134661741	1321	1	669	ENST00000443095.1	24632	ENSG00000172331	BPGM	bisphosphoglycerate mutase	TRUE	FALSE	FALSE	FALSE	FALSE	FALSE	TRUE	FALSE	FALSE
PSF6_8_12_vs_PSF6_Input_hg38_macs2_peak_2189	chr1	102879255	102880455	488	17.788	53.6497	48.8486	497	Promoter (<=1kb)	1	102877717	102880018	2302	2	1301	ENST00000470170.1	0	ENSG00000060718	COL11A1	collagen type XI alpha 1 chain	TRUE	FALSE	TRUE	FALSE	TRUE	TRUE	TRUE	FALSE	FALSE
PSF6_8_12_vs_PSF6_Input_hg38_macs2_peak_38109	chr7	27867694	27868881	487	15.6477	53.5848	48.7878	730	Intron (ENST00000427814.5/221895, intron 2 of 3)	7	27832805	27864080	31276	2	221895	ENST00000466516.1	-3614	ENSG00000153814	JAZF1	JAZF zinc finger 1	TRUE	FALSE	FALSE	FALSE	FALSE	FALSE	TRUE	FALSE	FALSE
PSF6_8_12_vs_PSF6_Input_hg38_macs2_peak_23942	chr2	201853405	201855038	487	15.6477	53.5848	48.7878	973	Promoter (<=1kb)	2	201854760	201893360	38601	1	65061	ENST00000460149.5	0	ENSG00000138395	CDK15	cyclin dependent kinase 15	TRUE	FALSE	TRUE	FALSE	TRUE	TRUE	TRUE	FALSE	FALSE
PSF6_8_12_vs_PSF6_Input_hg38_macs2_peak_5392	chr10	69060487	69062310	487	12.3105	53.5598	48.7642	1399	Distal Intergenic	10	69088103	69104805	16703	1	5552	ENST00000242465.4	-25794	ENSG00000122862	SRGN	serglycin	FALSE	TRUE	FALSE	FALSE	FALSE	FALSE	FALSE	FALSE	TRUE
PSF6_8_12_vs_PSF6_Input_hg38_macs2_peak_9106	chr12	42448421	42450045	487	17.2858	53.5495	48.7544	538	3' UTR	12	42463622	42465080	1459	2	144165	ENST00000640361.1	15036	ENSG00000139174	PRICKLE1	prickle planar cell polarity protein 1	TRUE	FALSE	FALSE	FALSE	TRUE	TRUE	TRUE	FALSE	FALSE
PSF6_8_12_vs_PSF6_Input_hg38_macs2_peak_12488	chr14	64234161	64236545	486	13.1178	53.4925	48.6988	779	3' UTR	14	64218232	64223380	5149	1	23224	ENST00000554928.1	15929	ENSG00000054654	SYNE2	spectrin repeat containing nuclear envelope protein 2	TRUE	FALSE	FALSE	FALSE	TRUE	TRUE	TRUE	FALSE	FALSE
PSF6_8_12_vs_PSF6_Input_hg38_macs2_peak_3289	chr1	186081778	186083226	486	13.1178	53.4925	48.6988	737	Exon (ENST00000271588.9/83872, exon 57 of 107)	1	186153826	186172118	18293	1	83872	ENST00000475585.1	-70601	ENSG00000143341	HMCN1	hemicentin 1	TRUE	FALSE	FALSE	FALSE	FALSE	TRUE	TRUE	FALSE	FALSE
PSF6_8_12_vs_PSF6_Input_hg38_macs2_peak_10673	chr12	125165680	125166688	486	15.0882	53.4779	48.6886	559	Distal Intergenic	12	125186386	125662369	475984	1	114795	ENST00000682704.1	-19699	ENSG00000139364	TMEM132B	transmembrane protein 132B	FALSE	TRUE	FALSE	FALSE	FALSE	FALSE	FALSE	FALSE	TRUE
PSF6_8_12_vs_PSF6_Input_hg38_macs2_peak_4103	chr1	226863179	226864363	485	14.001	53.3775	48.5896	573	Distal Intergenic	1	226870184	226896677	26494	1	5664	ENST00000524196.6	-5822	ENSG00000143801	PSEN2	presenilin 2	FALSE	TRUE	FALSE	FALSE	FALSE	FALSE	FALSE	FALSE	TRUE
PSF6_8_12_vs_PSF6_Input_hg38_macs2_peak_29111	chr3	113286709	113287760	485	13.0655	53.3602	48.5744	548	Promoter (2-3kb)	3	113284560	113286906	2347	1	91653	ENST00000473008.1	2149	ENSG00000144857	BOC	BOC cell adhesion associated, oncogene regulated	TRUE	FALSE	TRUE	FALSE	TRUE	TRUE	FALSE	FALSE	FALSE
PSF6_8_12_vs_PSF6_Input_hg38_macs2_peak_3715	chr1	210445813	210447316	485	13.0655	53.3602	48.5744	903	Intron (ENST00000413764.6/55733, intron 7 of 11)	1	210439583	210676296	236714	1	55733	ENST00000367009.2	6230	ENSG00000054392	HHAT	hedgehog acyltransferase	TRUE	FALSE	FALSE	FALSE	FALSE	FALSE	TRUE	FALSE	FALSE
PSF6_8_12_vs_PSF6_Input_hg38_macs2_peak_5340	chr10	63711965	63712877	485	13.0655	53.3602	48.5744	368	Intron (ENST00000444770.1/124902438, intron 2 of 2)	10	63664664	63990568	325905	1	124902438	ENST00000444770.1	47301	NA	LOC124902438	uncharacterized LOC124902438	TRUE	FALSE	FALSE	FALSE	FALSE	FALSE	TRUE	FALSE	FALSE
PSF6_8_12_vs_PSF6_Input_hg38_macs2_peak_24642	chr2	237589588	237591366	485	16.3335	53.3568	48.5724	1170	Promoter (<=1kb)	2	237591020	237592006	987	1	105373958	ENST00000470375.1	0	ENSG00000234949	RAB17-DT	RAB17 divergent transcript	TRUE	FALSE	TRUE	TRUE	FALSE	TRUE	TRUE	FALSE	FALSE
PSF6_8_12_vs_PSF6_Input_hg38_macs2_peak_38817	chr7	75937308	75938634	485	15.5337	53.3474	48.5635	745	Intron (ENST00000453773.5/5447, intron 1 of 4)	7	75943782	75943916	135	1	677801	ENST00000364773.1	-5149	ENSG00000201643	SNORA14A	small nucleolar RNA, H/ACA box 14A	TRUE	FALSE	FALSE	FALSE	FALSE	FALSE	TRUE	FALSE	FALSE
PSF6_8_12_vs_PSF6_Input_hg38_macs2_peak_17355	chr17	44328110	44329172	485	15.5337	53.3474	48.5635	494	Promoter (2-3kb)	17	44325409	44327553	2145	1	124904009	ENST00000691598.2	2701	ENSG00000288961	LOC124904009	uncharacterized LOC124904009	TRUE	FALSE	TRUE	FALSE	FALSE	TRUE	TRUE	FALSE	FALSE
PSF6_8_12_vs_PSF6_Input_hg38_macs2_peak_2613	chr1	150998684	151000199	485	15.5337	53.3474	48.5635	563	Promoter (<=1kb)	1	150997361	150998170	810	2	55793	ENST00000497067.1	-514	ENSG00000143409	MINDY1	MINDY lysine 48 deubiquitinase 1	TRUE	FALSE	TRUE	FALSE	FALSE	TRUE	TRUE	FALSE	FALSE
PSF6_8_12_vs_PSF6_Input_hg38_macs2_peak_18305	chr17	78861557	78862962	485	11.7115	53.2903	48.5117	701	Intron (ENST00000585421.5/7077, intron 3 of 4)	17	78852981	78874089	21109	2	7077	ENST00000586057.5	11128	ENSG00000035862	TIMP2	TIMP metallopeptidase inhibitor 2	TRUE	FALSE	FALSE	FALSE	FALSE	FALSE	TRUE	FALSE	FALSE
PSF6_8_12_vs_PSF6_Input_hg38_macs2_peak_5637	chr10	75294614	75295952	485	11.7115	53.2903	48.5117	559	Promoter (<=1kb)	10	75296320	75361680	65361	1	253264	ENST00000669449.1	-369	ENSG00000226051	ZNF503-AS1	ZNF503 antisense RNA 1	TRUE	FALSE	TRUE	FALSE	FALSE	TRUE	TRUE	FALSE	FALSE
PSF6_8_12_vs_PSF6_Input_hg38_macs2_peak_37070	chr6	138946350	138947552	485	17.5931	53.2883	48.5117	616	Promoter (1-2kb)	6	138934289	138945260	10972	2	85021	ENST00000530575.1	-1090	ENSG00000135597	REPS1	RALBP1 associated Eps domain containing 1	TRUE	FALSE	TRUE	FALSE	FALSE	FALSE	TRUE	FALSE	FALSE
PSF6_8_12_vs_PSF6_Input_hg38_macs2_peak_41688	chr8	130880328	130881302	484	14.9931	53.2725	48.497	417	Intron (ENST00000286355.10/114, intron 8 of 17)	8	130903772	130990865	87094	2	114	ENST00000522949.1	109564	ENSG00000155897	ADCY8	adenylate cyclase 8	TRUE	FALSE	FALSE	FALSE	FALSE	FALSE	TRUE	FALSE	FALSE
PSF6_8_12_vs_PSF6_Input_hg38_macs2_peak_41639	chr8	129684491	129686341	484	14.9931	53.2725	48.497	1310	Promoter (<=1kb)	8	129586552	129683770	97219	2	137196	ENST00000663066.1	-721	ENSG00000229140	CCDC26	CCDC26 long non-coding RNA	TRUE	FALSE	TRUE	FALSE	FALSE	TRUE	FALSE	FALSE	FALSE
PSF6_8_12_vs_PSF6_Input_hg38_macs2_peak_39018	chr7	92763267	92764809	484	14.7591	53.2725	48.497	541	Intron (ENST00000265734.8/1021, intron 3 of 7)	7	92671235	92725710	54476	2	1021	ENST00000473078.1	-37557	ENSG00000105810	CDK6	cyclin dependent kinase 6	TRUE	FALSE	FALSE	FALSE	FALSE	FALSE	TRUE	FALSE	FALSE
PSF6_8_12_vs_PSF6_Input_hg38_macs2_peak_38618	chr7	66952203	66953416	484	14.9931	53.2725	48.497	658	3' UTR	7	66945058	66951335	6278	1	55069	ENST00000484751.1	7145	ENSG00000106609	TMEM248	transmembrane protein 248	TRUE	FALSE	FALSE	FALSE	TRUE	TRUE	TRUE	FALSE	FALSE
PSF6_8_12_vs_PSF6_Input_hg38_macs2_peak_35069	chr6	4864280	4865755	484	14.7591	53.2725	48.497	895	Intron (ENST00000328908.9/9425, intron 3 of 8)	6	4889992	4955551	65560	1	9425	ENST00000343762.5	-24238	ENSG00000153046	CDYL	chromodomain Y like	TRUE	FALSE	FALSE	FALSE	FALSE	FALSE	TRUE	FALSE	FALSE
PSF6_8_12_vs_PSF6_Input_hg38_macs2_peak_36786	chr6	117544528	117545982	484	14.9931	53.2725	48.497	841	Promoter (<=1kb)	6	117544270	117545556	1287	1	285761	ENST00000487076.1	258	ENSG00000164465	DCBLD1	discoidin, CUB and LCCL domain containing 1	TRUE	FALSE	TRUE	FALSE	TRUE	TRUE	TRUE	FALSE	FALSE
PSF6_8_12_vs_PSF6_Input_hg38_macs2_peak_30320	chr3	185536768	185538115	484	14.7591	53.2725	48.497	761	Intron (ENST00000296252.9/200879, intron 1 of 9)	3	185519144	185533660	14517	2	200879	ENST00000452897.1	-3108	ENSG00000163898	LIPH	lipase H	TRUE	FALSE	FALSE	FALSE	FALSE	FALSE	TRUE	FALSE	FALSE
PSF6_8_12_vs_PSF6_Input_hg38_macs2_peak_29663	chr3	142346915	142348278	484	14.9931	53.2725	48.497	780	Exon (ENST00000264951.8/54464, exon 33 of 42)	3	142318647	142335505	16859	2	54464	ENST00000489241.1	-11410	ENSG00000114127	XRN1	5'-3' exoribonuclease 1	TRUE	FALSE	FALSE	FALSE	FALSE	TRUE	TRUE	FALSE	FALSE
PSF6_8_12_vs_PSF6_Input_hg38_macs2_peak_28953	chr3	101179201	101180528	484	14.7591	53.2725	48.497	569	Distal Intergenic	3	101222546	101320575	98030	2	50939	ENST00000193391.8	140048	ENSG00000081148	IMPG2	interphotoreceptor matrix proteoglycan 2	FALSE	TRUE	FALSE	FALSE	FALSE	FALSE	FALSE	FALSE	TRUE
PSF6_8_12_vs_PSF6_Input_hg38_macs2_peak_21644	chr2	38420421	38422240	484	14.9931	53.2725	48.497	1179	Intron (ENST00000671178.1/101929596, intron 5 of 5)	2	38431294	38433573	2280	1	100996902	ENST00000457385.1	-9055	ENSG00000235009	LINC01883	long intergenic non-protein coding RNA 1883	TRUE	FALSE	FALSE	FALSE	FALSE	FALSE	TRUE	FALSE	FALSE
PSF6_8_12_vs_PSF6_Input_hg38_macs2_peak_27645	chr22	43066441	43068545	484	14.9931	53.2725	48.497	852	3' UTR	22	43039776	43075586	35811	2	25809	ENST00000331018.8	7042	ENSG00000100271	TTLL1	TTL family tubulin polyglutamylase complex subunit L1	TRUE	FALSE	FALSE	FALSE	TRUE	TRUE	TRUE	FALSE	FALSE
PSF6_8_12_vs_PSF6_Input_hg38_macs2_peak_24202	chr2	218730985	218732609	484	14.7591	53.2725	48.497	938	Intron (ENST00000392102.6/9654, intron 2 of 19)	2	218737574	218755416	17843	1	9654	ENST00000258398.8	-4966	ENSG00000135912	TTLL4	tubulin tyrosine ligase like 4	TRUE	FALSE	FALSE	FALSE	FALSE	FALSE	TRUE	FALSE	FALSE
PSF6_8_12_vs_PSF6_Input_hg38_macs2_peak_22747	chr2	110473669	110476061	484	14.9931	53.2725	48.497	1536	Promoter (<=1kb)	2	110465052	110473075	8024	2	100288695	ENST00000413601.3	-594	ENSG00000256671	LIMS4	LIM zinc finger domain containing 4	FALSE	TRUE	TRUE	FALSE	FALSE	FALSE	FALSE	FALSE	FALSE
PSF6_8_12_vs_PSF6_Input_hg38_macs2_peak_2111	chr1	94713222	94714346	484	14.9931	53.2725	48.497	662	Intron (ENST00000634870.1/101928079, intron 2 of 5)	1	94732133	94742495	10363	2	101928079	ENST00000424711.1	28150	ENSG00000293271	SLC44A3-AS1	SLC44A3 antisense RNA 1	TRUE	FALSE	FALSE	FALSE	FALSE	FALSE	TRUE	FALSE	FALSE
PSF6_8_12_vs_PSF6_Input_hg38_macs2_peak_15755	chr16	70746086	70749285	484	14.7591	53.2725	48.497	479	Promoter (1-2kb)	16	70731275	70745082	13808	2	55697	ENST00000561879.1	-1004	ENSG00000103043	VAC14	VAC14 component of PIKFYVE complex	TRUE	FALSE	TRUE	FALSE	FALSE	TRUE	TRUE	FALSE	FALSE
PSF6_8_12_vs_PSF6_Input_hg38_macs2_peak_15294	chr16	31051538	31052992	484	14.9931	53.2725	48.497	738	Distal Intergenic	16	31060848	31064969	4122	2	79759	ENST00000426488.6	11978	ENSG00000167394	ZNF668	zinc finger protein 668	FALSE	TRUE	FALSE	FALSE	FALSE	FALSE	FALSE	FALSE	TRUE
PSF6_8_12_vs_PSF6_Input_hg38_macs2_peak_1695	chr1	59426622	59427860	484	14.7591	53.2725	48.497	716	Intron (ENST00000634606.1/55277, intron 4 of 16)	1	59393208	59626023	232816	1	55277	ENST00000475949.5	33414	ENSG00000172456	FGGY	FGGY carbohydrate kinase domain containing	TRUE	FALSE	FALSE	FALSE	FALSE	FALSE	TRUE	FALSE	FALSE
PSF6_8_12_vs_PSF6_Input_hg38_macs2_peak_11476	chr13	98482311	98485565	484	14.9931	53.2725	48.497	870	Exon (ENST00000539966.6/8428, exon 3 of 11)	13	98450201	98466561	16361	2	8428	ENST00000376554.8	-15750	ENSG00000102572	STK24	serine/threonine kinase 24	TRUE	FALSE	FALSE	FALSE	FALSE	TRUE	TRUE	FALSE	FALSE
PSF6_8_12_vs_PSF6_Input_hg38_macs2_peak_5408	chr10	69268071	69270348	484	14.7591	53.2725	48.497	806	Promoter (<=1kb)	10	69269984	69401884	131901	1	3098	ENST00000436817.6	0	ENSG00000156515	HK1	hexokinase 1	TRUE	FALSE	TRUE	TRUE	FALSE	TRUE	TRUE	FALSE	FALSE
PSF6_8_12_vs_PSF6_Input_hg38_macs2_peak_30281	chr3	184110005	184110799	484	14.7532	53.2595	48.497	452	Distal Intergenic	3	184095118	184105178	10061	2	106478970	ENST00000431427.1	-4827	ENSG00000238020	HTR3E-AS1	HTR3E antisense RNA 1	FALSE	TRUE	FALSE	FALSE	FALSE	FALSE	FALSE	FALSE	TRUE
PSF6_8_12_vs_PSF6_Input_hg38_macs2_peak_36831	chr6	125007747	125009025	483	17.4946	53.105	48.3486	873	Promoter (<=1kb)	6	125008755	125009489	735	1	154214	ENST00000431104.2	0	ENSG00000146373	RNF217	ring finger protein 217	TRUE	FALSE	TRUE	FALSE	FALSE	TRUE	TRUE	FALSE	FALSE
PSF6_8_12_vs_PSF6_Input_hg38_macs2_peak_23761	chr2	189304194	189305707	483	17.4946	53.105	48.3486	407	Distal Intergenic	2	189085170	189225312	140143	2	1290	ENST00000649966.1	-78882	ENSG00000204262	COL5A2	collagen type V alpha 2 chain	FALSE	TRUE	FALSE	FALSE	FALSE	FALSE	FALSE	FALSE	TRUE
PSF6_8_12_vs_PSF6_Input_hg38_macs2_peak_40767	chr8	67380066	67381427	483	16.2052	53.1013	48.3473	996	Distal Intergenic	8	67197658	67343781	146124	2	10565	ENST00000262215.8	-36285	ENSG00000066777	ARFGEF1	ADP ribosylation factor guanine nucleotide exchange factor 1	FALSE	TRUE	FALSE	FALSE	FALSE	FALSE	FALSE	FALSE	TRUE
PSF6_8_12_vs_PSF6_Input_hg38_macs2_peak_39672	chr7	133695735	133696955	483	16.2052	53.1013	48.3473	464	Intron (ENST00000253861.5/60412, intron 10 of 17)	7	133601838	133917717	315880	1	60412	ENST00000460346.5	93897	ENSG00000131558	EXOC4	exocyst complex component 4	TRUE	FALSE	FALSE	FALSE	FALSE	FALSE	TRUE	FALSE	FALSE
PSF6_8_12_vs_PSF6_Input_hg38_macs2_peak_29472	chr3	130103916	130105024	482	10.7328	53.0234	48.275	541	Exon (ENST00000693359.1/729375, exon 3 of 6)	3	130099006	130111427	12422	2	729375	ENST00000688071.1	6404	ENSG00000291081	FAM86HP	family with sequence similarity 86, member A pseudogene	TRUE	FALSE	FALSE	FALSE	FALSE	TRUE	TRUE	FALSE	FALSE
PSF6_8_12_vs_PSF6_Input_hg38_macs2_peak_41943	chr8	144422543	144424367	482	16.9911	52.9896	48.2416	526	Promoter (2-3kb)	8	144423617	144426983	3367	2	51160	ENST00000526054.5	2617	ENSG00000160948	VPS28	VPS28 subunit of ESCRT-I	TRUE	FALSE	TRUE	FALSE	TRUE	TRUE	TRUE	FALSE	FALSE
PSF6_8_12_vs_PSF6_Input_hg38_macs2_peak_41434	chr8	121775845	121776956	482	16.9911	52.9896	48.2416	599	Intron (ENST00000648171.1/594842, intron 6 of 8)	8	121668978	121697600	28623	2	105375732	ENST00000666599.1	-78245	ENSG00000254209	LINC02855	long intergenic non-protein coding RNA 2855	TRUE	FALSE	FALSE	FALSE	FALSE	FALSE	TRUE	FALSE	FALSE
PSF6_8_12_vs_PSF6_Input_hg38_macs2_peak_37770	chr7	2784854	2785971	482	16.9911	52.9896	48.2416	374	Intron (ENST00000275364.8/2768, intron 2 of 3)	7	2731023	2795145	64123	2	2768	ENST00000471281.5	9175	ENSG00000146535	GNA12	G protein subunit alpha 12	TRUE	FALSE	FALSE	FALSE	FALSE	FALSE	TRUE	FALSE	FALSE
PSF6_8_12_vs_PSF6_Input_hg38_macs2_peak_39345	chr7	108094472	108095957	482	16.9911	52.9896	48.2416	829	Exon (ENST00000205386.8/22798, exon 12 of 34)	7	108062397	108065858	3462	2	22798	ENST00000471677.5	-28614	ENSG00000091128	LAMB4	laminin subunit beta 4	TRUE	FALSE	FALSE	FALSE	FALSE	TRUE	TRUE	FALSE	FALSE
PSF6_8_12_vs_PSF6_Input_hg38_macs2_peak_8620	chr12	6167416	6168805	482	16.9911	52.9896	48.2416	858	Distal Intergenic	12	6155035	6160719	5685	2	124902866	ENST00000539206.1	-6697	NA	LOC124902866	uncharacterized LOC124902866	FALSE	TRUE	FALSE	FALSE	FALSE	FALSE	FALSE	FALSE	TRUE
PSF6_8_12_vs_PSF6_Input_hg38_macs2_peak_19583	chr19	4712474	4714057	481	14.447	52.8544	48.1108	1065	Promoter (<=1kb)	19	4675764	4714220	38457	2	91039	ENST00000597145.5	164	ENSG00000142002	DPP9	dipeptidyl peptidase 9	TRUE	FALSE	TRUE	FALSE	FALSE	FALSE	TRUE	FALSE	FALSE
PSF6_8_12_vs_PSF6_Input_hg38_macs2_peak_17168	chr17	40107394	40108895	481	12.5803	52.8406	48.101	924	Distal Intergenic	17	40092793	40100589	7797	2	9572	ENST00000246672.4	-6805	ENSG00000126368	NR1D1	nuclear receptor subfamily 1 group D member 1	FALSE	TRUE	FALSE	FALSE	FALSE	FALSE	FALSE	FALSE	TRUE
PSF6_8_12_vs_PSF6_Input_hg38_macs2_peak_21355	chr2	25997460	25998143	480	14.9189	52.836	48.0977	425	Distal Intergenic	2	25928753	25982749	53997	2	3797	ENST00000405914.1	-14711	ENSG00000084731	KIF3C	kinesin family member 3C	FALSE	TRUE	FALSE	FALSE	FALSE	FALSE	FALSE	FALSE	TRUE
PSF6_8_12_vs_PSF6_Input_hg38_macs2_peak_3882	chr1	218705349	218707079	480	14.5582	52.8289	48.0912	755	Distal Intergenic	1	218541690	218541899	210	2	124904666	ENST00000391308.2	-163450	ENSG00000212610	LOC124904666	small nucleolar RNA U3	FALSE	TRUE	FALSE	FALSE	FALSE	FALSE	FALSE	FALSE	TRUE
PSF6_8_12_vs_PSF6_Input_hg38_macs2_peak_22092	chr2	65554150	65555954	480	16.4476	52.7635	48.0269	908	Exon (ENST00000516091.1/ENST00000516091.1, exon 1 of 1)	2	65589566	65640177	50612	2	126568848	ENST00000420724.1	84224	ENSG00000235725	LINC03050	long intergenic non-protein coding RNA 3050	TRUE	FALSE	FALSE	FALSE	FALSE	TRUE	TRUE	FALSE	FALSE
PSF6_8_12_vs_PSF6_Input_hg38_macs2_peak_25863	chr20	50292289	50293360	479	13.4084	52.7219	47.9865	476	Promoter (<=1kb)	20	50292709	50298489	5781	1	284751	ENST00000701020.1	0	ENSG00000203999	LINC01270	long intergenic non-protein coding RNA 1270	TRUE	FALSE	TRUE	FALSE	FALSE	TRUE	TRUE	FALSE	FALSE
PSF6_8_12_vs_PSF6_Input_hg38_macs2_peak_15910	chr16	81456751	81458373	479	13.4084	52.7219	47.9865	1050	Intron (ENST00000537098.8/80790, intron 1 of 20)	16	81444808	81711762	266955	1	80790	ENST00000537098.8	11943	ENSG00000153815	CMIP	c-Maf inducing protein	TRUE	FALSE	FALSE	FALSE	FALSE	FALSE	TRUE	FALSE	FALSE
PSF6_8_12_vs_PSF6_Input_hg38_macs2_peak_21191	chr2	15169192	15170611	479	15.2016	52.65	47.9179	595	Intron (ENST00000433283.5/51594, intron 2 of 2)	2	15166917	15180378	13462	2	51594	ENST00000485694.1	9768	ENSG00000151779	NBAS	NBAS subunit of NRZ tethering complex	TRUE	FALSE	FALSE	FALSE	FALSE	FALSE	TRUE	FALSE	FALSE
PSF6_8_12_vs_PSF6_Input_hg38_macs2_peak_25959	chr20	51749378	51750997	479	14.3557	52.6496	47.9178	1017	Intron (ENST00000311637.9/10079, intron 1 of 22)	20	51725819	51732587	6769	2	10079	ENST00000477492.1	-16791	ENSG00000054793	ATP9A	ATPase phospholipid transporting 9A (putative)	TRUE	FALSE	FALSE	FALSE	FALSE	FALSE	TRUE	FALSE	FALSE
PSF6_8_12_vs_PSF6_Input_hg38_macs2_peak_23382	chr2	159185025	159186553	478	14.817	52.6153	47.8844	803	Promoter (<=1kb)	2	159186835	159186901	67	1	102465535	ENST00000621977.1	-283	ENSG00000275141	MIR6888	microRNA 6888	TRUE	FALSE	TRUE	FALSE	FALSE	TRUE	TRUE	FALSE	FALSE
PSF6_8_12_vs_PSF6_Input_hg38_macs2_peak_6233	chr10	102117377	102118288	477	13.9591	52.5146	47.7854	485	Promoter (1-2kb)	10	102107560	102120285	12726	2	8861	ENST00000425280.2	1998	ENSG00000198728	LDB1	LIM domain binding 1	TRUE	FALSE	TRUE	FALSE	FALSE	FALSE	TRUE	FALSE	FALSE
PSF6_8_12_vs_PSF6_Input_hg38_macs2_peak_29920	chr3	157127461	157131431	477	10.7071	52.506	47.7771	1353	Promoter (<=1kb)	3	157081669	157128595	46927	2	339894	ENST00000659739.1	0	ENSG00000243629	LINC00880	long intergenic non-protein coding RNA 880	TRUE	FALSE	TRUE	FALSE	FALSE	TRUE	TRUE	FALSE	FALSE
PSF6_8_12_vs_PSF6_Input_hg38_macs2_peak_3544	chr1	205257584	205259918	477	10.7071	52.506	47.7771	1234	Promoter (<=1kb)	1	205257189	205273343	16155	1	9911	ENST00000330675.12	395	ENSG00000133069	TMCC2	transmembrane and coiled-coil domain family 2	TRUE	FALSE	TRUE	FALSE	FALSE	FALSE	TRUE	FALSE	FALSE
PSF6_8_12_vs_PSF6_Input_hg38_macs2_peak_5230	chr10	50704203	50705510	477	10.5733	52.506	47.7771	554	Exon (ENST00000454614.1/ENST00000454614.1, exon 7 of 7)	10	50739318	50757188	17871	1	653308	ENST00000374007.5	-33809	ENSG00000204147	ASAH2B	N-acylsphingosine amidohydrolase 2B	TRUE	FALSE	FALSE	FALSE	FALSE	TRUE	TRUE	FALSE	FALSE
PSF6_8_12_vs_PSF6_Input_hg38_macs2_peak_6214	chr10	101014443	101016018	477	10.5733	52.506	47.7771	1168	Exon (ENST00000619208.6/79955, exon 11 of 17)	10	100999808	101007833	8026	1	84445	ENST00000454422.2	14635	ENSG00000107816	LZTS2	leucine zipper tumor suppressor 2	TRUE	FALSE	FALSE	FALSE	FALSE	TRUE	TRUE	FALSE	FALSE
PSF6_8_12_vs_PSF6_Input_hg38_macs2_peak_24976	chr20	8939930	8940752	477	11.1958	52.4532	47.7276	556	Intron (ENST00000487210.5/23236, intron 24 of 26)	20	8962308	8968278	5971	1	105372522	ENST00000637273.1	-21557	ENSG00000182621	LOC105372522	uncharacterized LOC105372522	TRUE	FALSE	FALSE	FALSE	FALSE	FALSE	TRUE	FALSE	FALSE
PSF6_8_12_vs_PSF6_Input_hg38_macs2_peak_24824	chr20	1896942	1898581	476	15.094	52.4223	47.6993	885	Promoter (1-2kb)	20	1895407	1940592	45186	1	140885	ENST00000358771.5	1535	ENSG00000198053	SIRPA	signal regulatory protein alpha	TRUE	FALSE	TRUE	FALSE	FALSE	FALSE	TRUE	FALSE	FALSE
PSF6_8_12_vs_PSF6_Input_hg38_macs2_peak_16216	chr16	89632738	89633855	476	15.094	52.4223	47.6993	568	Promoter (2-3kb)	16	89630289	89638456	8168	1	1800	ENST00000261615.5	2449	ENSG00000015413	DPEP1	dipeptidase 1	TRUE	FALSE	TRUE	FALSE	FALSE	FALSE	TRUE	FALSE	FALSE
PSF6_8_12_vs_PSF6_Input_hg38_macs2_peak_25997	chr20	53729171	53730588	476	14.7164	52.3966	47.6751	597	Distal Intergenic	20	53738728	53741797	3070	1	124904933	ENST00000663196.1	-8141	NA	LOC124904933	uncharacterized LOC124904933	FALSE	TRUE	FALSE	FALSE	FALSE	FALSE	FALSE	FALSE	TRUE
PSF6_8_12_vs_PSF6_Input_hg38_macs2_peak_15986	chr16	84359749	84362265	476	14.7164	52.3966	47.6751	597	Distal Intergenic	16	84368527	84464187	95661	1	9914	ENST00000416219.6	-6263	ENSG00000064270	ATP2C2	ATPase secretory pathway Ca2+ transporting 2	FALSE	TRUE	FALSE	FALSE	FALSE	FALSE	FALSE	FALSE	TRUE
PSF6_8_12_vs_PSF6_Input_hg38_macs2_peak_24912	chr20	5150434	5151427	475	12.9306	52.2812	47.5637	534	Intron (ENST00000467923.5/8760, intron 1 of 5)	20	5127048	5175652	48605	1	8760	ENST00000486875.1	23386	ENSG00000101290	CDS2	CDP-diacylglycerol synthase 2	TRUE	FALSE	FALSE	FALSE	FALSE	FALSE	TRUE	FALSE	FALSE
PSF6_8_12_vs_PSF6_Input_hg38_macs2_peak_25777	chr20	47452659	47455249	475	12.9306	52.2812	47.5637	758	Distal Intergenic	20	47391929	47412327	20399	2	102723442	ENST00000437920.1	-40332	NA	LINC01754	long intergenic non-protein coding RNA 1754	FALSE	TRUE	FALSE	FALSE	FALSE	FALSE	FALSE	FALSE	TRUE
PSF6_8_12_vs_PSF6_Input_hg38_macs2_peak_25261	chr20	23628535	23629675	475	12.9306	52.2812	47.5637	587	3' UTR	20	23626706	23637945	11240	2	1471	ENST00000398411.5	8271	ENSG00000101439	CST3	cystatin C	TRUE	FALSE	FALSE	FALSE	TRUE	TRUE	TRUE	FALSE	FALSE
PSF6_8_12_vs_PSF6_Input_hg38_macs2_peak_11673	chr13	108915372	108916424	475	12.9306	52.2812	47.5637	542	Intron (ENST00000356711.7/23026, intron 16 of 34)	13	108855296	108888477	33182	1	23026	ENST00000482793.1	60076	ENSG00000041515	MYO16	myosin XVI	TRUE	FALSE	FALSE	FALSE	FALSE	FALSE	TRUE	FALSE	FALSE
PSF6_8_12_vs_PSF6_Input_hg38_macs2_peak_22188	chr2	71497413	71499296	475	15.3915	52.2523	47.5387	969	Intron (ENST00000258104.8/8291, intron 3 of 54)	2	71466702	71686648	219947	1	8291	ENST00000410041.1	30711	ENSG00000135636	DYSF	dysferlin	TRUE	FALSE	FALSE	FALSE	FALSE	FALSE	TRUE	FALSE	FALSE
PSF6_8_12_vs_PSF6_Input_hg38_macs2_peak_31482	chr4	67726660	67728157	475	16.1851	52.2472	47.5341	705	Intron (ENST00000693410.2/550112, intron 1 of 2)	4	67747236	67747386	151	1	124900175	ENST00000365504.1	-19080	ENSG00000202374	LOC124900175	small nucleolar RNA SNORA62/SNORA6 family	TRUE	FALSE	FALSE	FALSE	FALSE	FALSE	TRUE	FALSE	FALSE
PSF6_8_12_vs_PSF6_Input_hg38_macs2_peak_40623	chr8	53978301	53979192	475	17.4708	52.2236	47.5113	229	Exon (ENST00000396401.7/6917, exon 7 of 9)	8	53945325	53958697	13373	1	8601	ENST00000517405.1	32976	ENSG00000147509	RGS20	regulator of G protein signaling 20	TRUE	FALSE	FALSE	FALSE	FALSE	TRUE	TRUE	FALSE	FALSE
PSF6_8_12_vs_PSF6_Input_hg38_macs2_peak_40345	chr8	29116275	29117732	475	17.4708	52.2236	47.5113	586	Exon (ENST00000524189.6/23303, exon 31 of 40)	8	29070494	29108192	37699	2	23303	ENST00000523130.1	-8083	ENSG00000197892	KIF13B	kinesin family member 13B	TRUE	FALSE	FALSE	FALSE	FALSE	TRUE	TRUE	FALSE	FALSE
PSF6_8_12_vs_PSF6_Input_hg38_macs2_peak_18994	chr18	45961554	45963283	475	17.4708	52.2236	47.5113	1125	Intron (ENST00000696483.1/57724, intron 1 of 43)	18	45847609	45967239	119631	2	57724	ENST00000587884.2	3957	ENSG00000152223	EPG5	ectopic P-granules 5 autophagy tethering factor	TRUE	FALSE	FALSE	FALSE	FALSE	FALSE	TRUE	FALSE	FALSE
PSF6_8_12_vs_PSF6_Input_hg38_macs2_peak_16806	chr17	27330983	27333820	475	17.4708	52.2236	47.5113	1722	Promoter (<=1kb)	17	27333241	27348487	15247	1	124903957	ENST00000666005.1	0	NA	LOC124903957	uncharacterized LOC124903957	TRUE	FALSE	TRUE	FALSE	FALSE	TRUE	TRUE	FALSE	FALSE
PSF6_8_12_vs_PSF6_Input_hg38_macs2_peak_30913	chr4	8190777	8193966	474	16.5674	52.1764	47.4683	561	Intron (ENST00000510763.5/54436, intron 1 of 3)	4	8199290	8241103	41814	1	54436	ENST00000245105.8	-5325	ENSG00000125089	SH3TC1	SH3 domain and tetratricopeptide repeats 1	TRUE	FALSE	FALSE	FALSE	FALSE	FALSE	TRUE	FALSE	FALSE
PSF6_8_12_vs_PSF6_Input_hg38_macs2_peak_4546	chr1	247112659	247113633	474	10.8843	52.1709	47.4632	733	Promoter (<=1kb)	1	247110160	247112417	2258	2	388759	ENST00000623686.1	-242	ENSG00000221953	LINC02897	long intergenic non-protein coding RNA 2897	FALSE	TRUE	TRUE	FALSE	FALSE	FALSE	FALSE	FALSE	FALSE
PSF6_8_12_vs_PSF6_Input_hg38_macs2_peak_5800	chr10	79399199	79399835	474	10.8843	52.1709	47.4632	239	Intron (ENST00000438554.2/ENST00000438554.2, intron 1 of 1)	10	79386037	79444219	58183	2	219654	ENST00000372333.3	44385	ENSG00000165424	ZCCHC24	zinc finger CCHC-type containing 24	TRUE	FALSE	FALSE	FALSE	FALSE	FALSE	TRUE	FALSE	FALSE
PSF6_8_12_vs_PSF6_Input_hg38_macs2_peak_29541	chr3	134903892	134905787	474	12.879	52.1511	47.4438	896	Intron (ENST00000460895.5/2047, intron 2 of 3)	3	134852506	134951762	99257	1	2047	ENST00000474732.1	51386	ENSG00000154928	EPHB1	EPH receptor B1	TRUE	FALSE	FALSE	FALSE	FALSE	FALSE	TRUE	FALSE	FALSE
PSF6_8_12_vs_PSF6_Input_hg38_macs2_peak_26173	chr20	63539728	63541154	474	12.879	52.1511	47.4438	884	Promoter (2-3kb)	20	63528001	63537376	9376	2	5753	ENST00000542869.3	-2352	ENSG00000101213	PTK6	protein tyrosine kinase 6	TRUE	FALSE	TRUE	FALSE	TRUE	TRUE	TRUE	FALSE	FALSE
PSF6_8_12_vs_PSF6_Input_hg38_macs2_peak_6486	chr10	116080057	116081158	474	12.879	52.1511	47.4438	725	Intron (ENST00000369236.5/2674, intron 7 of 8)	10	115909351	115944959	35609	1	26033	ENST00000449616.2	170706	ENSG00000107518	ATRNL1	attractin like 1	TRUE	FALSE	FALSE	FALSE	FALSE	FALSE	TRUE	FALSE	FALSE
PSF6_8_12_vs_PSF6_Input_hg38_macs2_peak_17913	chr17	66464349	66470244	474	16.9829	52.1451	47.4391	2693	Intron (ENST00000413366.8/5578, intron 2 of 16)	17	66398069	66416854	18786	2	101928001	ENST00000584715.5	-47495	NA	PRKCA-AS1	PRKCA antisense RNA 1	TRUE	FALSE	FALSE	FALSE	FALSE	FALSE	TRUE	FALSE	FALSE
PSF6_8_12_vs_PSF6_Input_hg38_macs2_peak_30655	chr3	196792547	196794075	474	11.5555	52.1437	47.4381	648	Intron (ENST00000327134.7/5062, intron 2 of 14)	3	196806579	196808044	1466	1	5062	ENST00000481344.1	-12505	ENSG00000180370	PAK2	p21 (RAC1) activated kinase 2	TRUE	FALSE	FALSE	FALSE	FALSE	FALSE	TRUE	FALSE	FALSE
PSF6_8_12_vs_PSF6_Input_hg38_macs2_peak_21702	chr2	42342223	42343552	474	11.5555	52.1437	47.4381	650	Intron (ENST00000468711.5/9167, intron 2 of 2)	2	42350507	42360038	9532	2	9167	ENST00000482463.5	16487	ENSG00000115944	COX7A2L	cytochrome c oxidase subunit 7A2 like	TRUE	FALSE	FALSE	FALSE	FALSE	FALSE	TRUE	FALSE	FALSE
PSF6_8_12_vs_PSF6_Input_hg38_macs2_peak_32070	chr4	112817239	112818790	474	13.7923	52.1267	47.4235	783	Promoter (<=1kb)	4	112818032	113383725	565694	1	287	ENST00000672356.1	0	ENSG00000145362	ANK2	ankyrin 2	TRUE	FALSE	TRUE	TRUE	FALSE	TRUE	TRUE	FALSE	FALSE
PSF6_8_12_vs_PSF6_Input_hg38_macs2_peak_30653	chr3	196777815	196779603	474	13.7923	52.1267	47.4235	1077	Intron (ENST00000327134.7/5062, intron 1 of 14)	3	196806579	196808044	1466	1	5062	ENST00000481344.1	-26977	ENSG00000180370	PAK2	p21 (RAC1) activated kinase 2	TRUE	FALSE	FALSE	FALSE	FALSE	FALSE	TRUE	FALSE	FALSE
PSF6_8_12_vs_PSF6_Input_hg38_macs2_peak_4292	chr1	234873673	234875257	474	13.7923	52.1267	47.4235	879	Intron (ENST00000651370.1/107985365, intron 1 of 1)	1	234811052	234932653	121602	2	107985365	ENST00000651370.1	57397	NA	LOC107985365	uncharacterized LOC107985365	TRUE	FALSE	FALSE	FALSE	FALSE	FALSE	TRUE	FALSE	FALSE
PSF6_8_12_vs_PSF6_Input_hg38_macs2_peak_3216	chr1	182955224	182957041	474	13.7923	52.1267	47.4235	859	Promoter (1-2kb)	1	182899865	182953525	53661	2	81626	ENST00000488956.5	-1699	ENSG00000157060	SHCBP1L	SHC binding and spindle associated 1 like	TRUE	FALSE	TRUE	FALSE	FALSE	TRUE	FALSE	FALSE	FALSE
PSF6_8_12_vs_PSF6_Input_hg38_macs2_peak_21889	chr2	53129622	53132081	474	15.7115	52.1083	47.4071	709	Distal Intergenic	2	52722671	52961452	238782	2	105369165	ENST00000421575.6	-168170	ENSG00000228033	LOC105369165	uncharacterized LOC105369165	FALSE	TRUE	FALSE	FALSE	FALSE	FALSE	FALSE	FALSE	TRUE
PSF6_8_12_vs_PSF6_Input_hg38_macs2_peak_37461	chr6	158879116	158880062	473	15.2794	52.0193	47.3188	390	Intron (ENST00000654049.1/100130967, intron 1 of 3)	6	158869939	158910350	40412	1	100130967	ENST00000686607.1	9177	ENSG00000203711	LINC02901	long intergenic non-protein coding RNA 2901	TRUE	FALSE	FALSE	FALSE	FALSE	FALSE	TRUE	FALSE	FALSE
PSF6_8_12_vs_PSF6_Input_hg38_macs2_peak_37373	chr6	156719456	156720937	473	15.2794	52.0193	47.3188	788	Distal Intergenic	6	156776020	157210779	434760	1	57492	ENST00000346085.10	-55084	ENSG00000049618	ARID1B	AT-rich interaction domain 1B	FALSE	TRUE	FALSE	FALSE	FALSE	FALSE	FALSE	FALSE	TRUE
PSF6_8_12_vs_PSF6_Input_hg38_macs2_peak_19868	chr19	12984450	12986194	473	15.2794	52.0193	47.3188	1246	Distal Intergenic	19	12995475	13098796	103322	1	4784	ENST00000592199.6	-9282	ENSG00000008441	NFIX	nuclear factor I X	FALSE	TRUE	FALSE	FALSE	FALSE	FALSE	FALSE	FALSE	TRUE
PSF6_8_12_vs_PSF6_Input_hg38_macs2_peak_16960	chr17	32160638	32162936	473	15.2794	52.0193	47.3188	1480	Intron (ENST00000333942.10/55288, intron 1 of 18)	17	32141226	32143135	1910	2	105371730	ENST00000398832.2	-17503	ENSG00000214708	LOC105371730	uncharacterized LOC105371730	TRUE	FALSE	FALSE	FALSE	FALSE	FALSE	TRUE	FALSE	FALSE
PSF6_8_12_vs_PSF6_Input_hg38_macs2_peak_13554	chr15	36757434	36758065	473	15.2794	52.0193	47.3188	258	Promoter (1-2kb)	15	36755945	36809347	53403	1	84529	ENST00000563167.1	1489	ENSG00000186073	CDIN1	CDAN1 interacting nuclease 1	TRUE	FALSE	TRUE	FALSE	FALSE	FALSE	TRUE	FALSE	FALSE
PSF6_8_12_vs_PSF6_Input_hg38_macs2_peak_9858	chr12	89731390	89734753	473	15.2794	52.0193	47.3188	2513	Intron (ENST00000651272.1/105369890, intron 2 of 6)	12	89712048	90100763	388716	1	105369890	ENST00000651272.1	19342	NA	LOC105369890	uncharacterized LOC105369890	TRUE	FALSE	FALSE	FALSE	FALSE	FALSE	TRUE	FALSE	FALSE
PSF6_8_12_vs_PSF6_Input_hg38_macs2_peak_6297	chr10	103504005	103505000	473	13.1126	51.9969	47.3002	534	Intron (ENST00000369780.9/9148, intron 1 of 5)	10	103493705	103592546	98842	1	9148	ENST00000369780.9	10300	ENSG00000107954	NEURL1	neuralized E3 ubiquitin protein ligase 1	TRUE	FALSE	FALSE	FALSE	FALSE	FALSE	TRUE	FALSE	FALSE
PSF6_8_12_vs_PSF6_Input_hg38_macs2_peak_36730	chr6	113349828	113352728	472	16.057	51.9936	47.2969	1649	Intron (ENST00000702129.1/107986637, intron 2 of 2)	6	113357003	113367944	10942	2	124901497	ENST00000445974.1	15217	NA	LOC124901497	uncharacterized LOC124901497	TRUE	FALSE	FALSE	FALSE	FALSE	FALSE	TRUE	FALSE	FALSE
PSF6_8_12_vs_PSF6_Input_hg38_macs2_peak_40976	chr8	89799018	89802542	472	14.5251	51.9784	47.283	2655	Distal Intergenic	8	89780088	89780778	691	1	8767	ENST00000518673.1	18930	ENSG00000104312	RIPK2	receptor interacting serine/threonine kinase 2	FALSE	TRUE	FALSE	FALSE	FALSE	FALSE	FALSE	FALSE	TRUE
PSF6_8_12_vs_PSF6_Input_hg38_macs2_peak_40674	chr8	58078740	58080044	472	14.5251	51.9784	47.283	372	Intron (ENST00000519262.6/90362, intron 3 of 3)	8	58070318	58146037	75720	1	90362	ENST00000521413.1	8422	ENSG00000169122	FAM110B	family with sequence similarity 110 member B	TRUE	FALSE	FALSE	FALSE	FALSE	FALSE	TRUE	FALSE	FALSE
PSF6_8_12_vs_PSF6_Input_hg38_macs2_peak_38805	chr7	75559732	75560547	472	14.5251	51.9784	47.283	227	Promoter (2-3kb)	7	75558222	75563385	5164	2	3092	ENST00000404944.3	2839	ENSG00000127946	HIP1	huntingtin interacting protein 1	TRUE	FALSE	TRUE	FALSE	FALSE	TRUE	TRUE	FALSE	FALSE
PSF6_8_12_vs_PSF6_Input_hg38_macs2_peak_36663	chr6	109434187	109435368	472	14.5251	51.9784	47.283	537	Promoter (2-3kb)	6	109418088	109431301	13214	2	285755	ENST00000524031.1	-2886	ENSG00000185250	PPIL6	peptidylprolyl isomerase like 6	TRUE	FALSE	TRUE	FALSE	FALSE	FALSE	TRUE	FALSE	FALSE
PSF6_8_12_vs_PSF6_Input_hg38_macs2_peak_21436	chr2	28325610	28326958	472	14.5251	51.9784	47.283	683	Intron (ENST00000344773.6/9577, intron 11 of 12)	2	28307063	28310560	3498	2	100505716	ENST00000661521.1	-15050	ENSG00000223522	LOC100505716	uncharacterized LOC100505716	TRUE	FALSE	FALSE	FALSE	FALSE	FALSE	TRUE	FALSE	FALSE
PSF6_8_12_vs_PSF6_Input_hg38_macs2_peak_24586	chr2	235835980	235836808	472	14.5251	51.9784	47.283	494	Intron (ENST00000304032.13/116987, intron 9 of 17)	2	235773855	235783387	9533	2	105373942	ENST00000440101.1	-52593	NA	LOC105373942	uncharacterized LOC105373942	TRUE	FALSE	FALSE	FALSE	FALSE	FALSE	TRUE	FALSE	FALSE
PSF6_8_12_vs_PSF6_Input_hg38_macs2_peak_24094	chr2	215408574	215410306	472	14.5251	51.9784	47.283	763	Promoter (<=1kb)	2	215408319	215409950	1632	2	2335	ENST00000471193.1	0	ENSG00000115414	FN1	fibronectin 1	TRUE	FALSE	TRUE	FALSE	FALSE	TRUE	TRUE	FALSE	FALSE
PSF6_8_12_vs_PSF6_Input_hg38_macs2_peak_23822	chr2	191664737	191666041	472	14.5251	51.9784	47.283	758	Distal Intergenic	2	191678068	191682487	4420	1	64859	ENST00000491331.5	-12028	ENSG00000173559	NABP1	nucleic acid binding protein 1	FALSE	TRUE	FALSE	FALSE	FALSE	FALSE	FALSE	FALSE	TRUE
PSF6_8_12_vs_PSF6_Input_hg38_macs2_peak_22860	chr2	113846739	113849942	472	14.5251	51.9784	47.283	582	Intron (ENST00000689404.1/101060091, intron 1 of 3)	2	113831188	113843356	12169	2	101060091	ENST00000446401.1	-3383	NA	ACTR3-AS1	ACTR3 antisense RNA 1	TRUE	FALSE	FALSE	FALSE	FALSE	FALSE	TRUE	FALSE	FALSE
PSF6_8_12_vs_PSF6_Input_hg38_macs2_peak_22708	chr2	108652050	108653195	472	14.5251	51.9784	47.283	555	Promoter (1-2kb)	2	108654812	108684448	29637	1	3987	ENST00000338045.7	-1618	ENSG00000169756	LIMS1	LIM zinc finger domain containing 1	TRUE	FALSE	TRUE	FALSE	FALSE	FALSE	TRUE	FALSE	FALSE
PSF6_8_12_vs_PSF6_Input_hg38_macs2_peak_1150	chr1	32498545	32499809	472	14.5251	51.9784	47.283	615	Intron (ENST00000480336.1/653121, intron 4 of 9)	1	32465072	32496686	31615	1	728116	ENST00000609129.2	33473	ENSG00000273274	ZBTB8B	zinc finger and BTB domain containing 8B	TRUE	FALSE	FALSE	FALSE	FALSE	FALSE	TRUE	FALSE	FALSE
PSF6_8_12_vs_PSF6_Input_hg38_macs2_peak_9014	chr12	31756688	31757755	472	14.5251	51.9784	47.283	420	Distal Intergenic	12	31689007	31729121	40115	2	196394	ENST00000535408.5	-27567	ENSG00000151743	AMN1	antagonist of mitotic exit network 1 homolog	FALSE	TRUE	FALSE	FALSE	FALSE	FALSE	FALSE	FALSE	TRUE
PSF6_8_12_vs_PSF6_Input_hg38_macs2_peak_3224	chr1	183162801	183165087	472	14.5251	51.9784	47.283	739	Distal Intergenic	1	183186238	183241261	55024	1	3918	ENST00000493293.5	-21152	ENSG00000058085	LAMC2	laminin subunit gamma 2	FALSE	TRUE	FALSE	FALSE	FALSE	FALSE	FALSE	FALSE	TRUE
PSF6_8_12_vs_PSF6_Input_hg38_macs2_peak_5077	chr10	38146609	38147824	472	14.5251	51.9784	47.283	475	3' UTR	10	38164648	38178030	13383	1	100129055	ENST00000419779.1	-16825	NA	CCNYL4	cyclin Y like 4 (pseudogene)	TRUE	FALSE	FALSE	FALSE	TRUE	TRUE	TRUE	FALSE	FALSE
PSF6_8_12_vs_PSF6_Input_hg38_macs2_peak_32596	chr4	158796523	158797613	472	16.4308	51.9122	47.2251	333	Promoter (<=1kb)	4	158795854	158829142	33289	1	57600	ENST00000505445.1	669	ENSG00000052795	FNIP2	folliculin interacting protein 2	TRUE	FALSE	TRUE	FALSE	FALSE	FALSE	TRUE	FALSE	FALSE
PSF6_8_12_vs_PSF6_Input_hg38_macs2_peak_17912	chr17	66463000	66464250	472	16.4308	51.9122	47.2251	276	Exon (ENST00000689984.2/ENST00000689984.2, exon 1 of 2)	17	66398069	66416854	18786	2	101928001	ENST00000584715.5	-46146	NA	PRKCA-AS1	PRKCA antisense RNA 1	TRUE	FALSE	FALSE	FALSE	FALSE	TRUE	TRUE	FALSE	FALSE
PSF6_8_12_vs_PSF6_Input_hg38_macs2_peak_29640	chr3	141331427	141332583	471	14.316	51.7861	47.1016	502	Intron (ENST00000637579.1/253461, intron 6 of 6)	3	141324213	141442840	118628	1	253461	ENST00000509842.5	7214	ENSG00000177311	ZBTB38	zinc finger and BTB domain containing 38	TRUE	FALSE	FALSE	FALSE	FALSE	FALSE	TRUE	FALSE	FALSE
PSF6_8_12_vs_PSF6_Input_hg38_macs2_peak_41420	chr8	120857156	120858219	470	15.9308	51.743	47.0597	655	Distal Intergenic	8	120535745	120813273	277529	2	6641	ENST00000395601.7	-43883	ENSG00000172164	SNTB1	syntrophin beta 1	FALSE	TRUE	FALSE	FALSE	FALSE	FALSE	FALSE	FALSE	TRUE
PSF6_8_12_vs_PSF6_Input_hg38_macs2_peak_39068	chr7	96321670	96323157	470	15.9308	51.743	47.0597	607	Promoter (<=1kb)	7	96120220	96322098	201879	2	10165	ENST00000265631.10	0	ENSG00000004864	SLC25A13	solute carrier family 25 member 13	TRUE	FALSE	TRUE	TRUE	FALSE	TRUE	TRUE	FALSE	FALSE
PSF6_8_12_vs_PSF6_Input_hg38_macs2_peak_39888	chr7	150312397	150313758	470	15.9308	51.743	47.0597	600	Intron (ENST00000478393.5/653857, intron 1 of 5)	7	150322639	150332721	10083	1	65999	ENST00000343855.6	-8882	ENSG00000127399	LRRC61	leucine rich repeat containing 61	TRUE	FALSE	FALSE	FALSE	FALSE	FALSE	TRUE	FALSE	FALSE
PSF6_8_12_vs_PSF6_Input_hg38_macs2_peak_31778	chr4	86833813	86836184	470	15.9308	51.743	47.0597	1424	Intron (ENST00000273905.7/345274, intron 1 of 5)	4	86825448	86849124	23677	2	345274	ENST00000505535.1	12941	ENSG00000145283	SLC10A6	solute carrier family 10 member 6	TRUE	FALSE	FALSE	FALSE	FALSE	FALSE	TRUE	FALSE	FALSE
PSF6_8_12_vs_PSF6_Input_hg38_macs2_peak_32618	chr4	162273871	162275359	470	15.9308	51.743	47.0597	779	Distal Intergenic	4	161385747	162164004	778258	2	56884	ENST00000427802.2	-109867	ENSG00000168843	FSTL5	follistatin like 5	FALSE	TRUE	FALSE	FALSE	FALSE	FALSE	FALSE	FALSE	TRUE
PSF6_8_12_vs_PSF6_Input_hg38_macs2_peak_21747	chr2	44170404	44172445	470	15.9308	51.743	47.0597	1132	Promoter (1-2kb)	2	44168910	44231472	62563	1	5495	ENST00000345249.8	1494	ENSG00000138032	PPM1B	protein phosphatase, Mg2+/Mn2+ dependent 1B	TRUE	FALSE	TRUE	FALSE	FALSE	FALSE	TRUE	FALSE	FALSE
PSF6_8_12_vs_PSF6_Input_hg38_macs2_peak_23951	chr2	202280905	202282478	470	15.9308	51.743	47.0597	668	Promoter (1-2kb)	2	202284438	202297906	13469	1	51602	ENST00000433543.2	-1961	ENSG00000055044	NOP58	NOP58 ribonucleoprotein	TRUE	FALSE	TRUE	FALSE	TRUE	TRUE	TRUE	FALSE	FALSE
PSF6_8_12_vs_PSF6_Input_hg38_macs2_peak_2039	chr1	91585503	91587045	470	15.9308	51.743	47.0597	637	Distal Intergenic	1	91513127	91520280	7154	1	8317	ENST00000486509.1	72376	ENSG00000097046	CDC7	cell division cycle 7	FALSE	TRUE	FALSE	FALSE	FALSE	FALSE	FALSE	FALSE	TRUE
PSF6_8_12_vs_PSF6_Input_hg38_macs2_peak_18538	chr18	2515699	2517093	470	15.9308	51.743	47.0597	595	Distal Intergenic	18	2506628	2511580	4953	2	124904235	ENST00000659469.1	-4119	NA	LOC124904235	uncharacterized LOC124904235	FALSE	TRUE	FALSE	FALSE	FALSE	FALSE	FALSE	FALSE	TRUE
PSF6_8_12_vs_PSF6_Input_hg38_macs2_peak_9885	chr12	92970483	92971472	470	15.9308	51.743	47.0597	520	Distal Intergenic	12	92999218	93019820	20603	1	105369906	ENST00000552353.2	-27747	NA	LINC02413	long intergenic non-protein coding RNA 2413	FALSE	TRUE	FALSE	FALSE	FALSE	FALSE	FALSE	FALSE	TRUE
PSF6_8_12_vs_PSF6_Input_hg38_macs2_peak_35092	chr6	5541617	5542681	470	17.1826	51.6897	47.0108	510	Intron (ENST00000324331.10/10667, intron 4 of 6)	6	5452468	5458075	5608	2	101927972	ENST00000602284.1	-83542	ENSG00000269985	FARS2-AS1	FARS2 antisense RNA 1	TRUE	FALSE	FALSE	FALSE	FALSE	FALSE	TRUE	FALSE	FALSE
PSF6_8_12_vs_PSF6_Input_hg38_macs2_peak_33800	chr5	80399182	80400556	470	17.1826	51.6897	47.0108	555	Distal Intergenic	5	80408013	80479350	71338	1	9765	ENST00000338008.9	-7458	ENSG00000039319	ZFYVE16	zinc finger FYVE-type containing 16	FALSE	TRUE	FALSE	FALSE	FALSE	FALSE	FALSE	FALSE	TRUE
PSF6_8_12_vs_PSF6_Input_hg38_macs2_peak_12402	chr14	60151423	60152377	470	17.1826	51.6897	47.0108	491	Promoter (<=1kb)	14	60144806	60153174	8369	2	51635	ENST00000557751.5	798	ENSG00000100612	DHRS7	dehydrogenase/reductase 7	TRUE	FALSE	TRUE	FALSE	FALSE	FALSE	TRUE	FALSE	FALSE
PSF6_8_12_vs_PSF6_Input_hg38_macs2_peak_4637	chr10	3739854	3740989	470	17.1826	51.6897	47.0108	609	Distal Intergenic	10	3748966	3763712	14747	1	105376363	ENST00000661014.1	-7978	NA	LOC105376363	uncharacterized LOC105376363	FALSE	TRUE	FALSE	FALSE	FALSE	FALSE	FALSE	FALSE	TRUE
PSF6_8_12_vs_PSF6_Input_hg38_macs2_peak_26089	chr20	60036466	60038859	469	12.4033	51.6529	46.9764	573	Distal Intergenic	20	60055853	60072956	17104	1	284756	ENST00000660831.1	-16995	ENSG00000176659	LINC02910	long intergenic non-protein coding RNA 2910	FALSE	TRUE	FALSE	FALSE	FALSE	FALSE	FALSE	FALSE	TRUE
PSF6_8_12_vs_PSF6_Input_hg38_macs2_peak_4128	chr1	228372223	228373537	469	12.4033	51.6529	46.9764	651	Promoter (<=1kb)	1	228372285	228378876	6592	1	84033	ENST00000664353.1	0	ENSG00000154358	OBSCN	obscurin, cytoskeletal calmodulin and titin-interacting RhoGEF	TRUE	FALSE	TRUE	FALSE	FALSE	TRUE	TRUE	FALSE	FALSE
PSF6_8_12_vs_PSF6_Input_hg38_macs2_peak_20638	chr19	46258840	46260562	469	16.2965	51.6512	46.9757	621	Exon (ENST00000593820.1/ENST00000593820.1, exon 2 of 2)	19	46249394	46250163	770	2	124904728	ENST00000613498.1	-8677	NA	LOC124904728	uncharacterized LOC124904728	TRUE	FALSE	FALSE	FALSE	FALSE	TRUE	FALSE	FALSE	FALSE
PSF6_8_12_vs_PSF6_Input_hg38_macs2_peak_15359	chr16	48631985	48633317	469	16.2965	51.6512	46.9757	721	Intron (ENST00000568150.4/105371240, intron 1 of 3)	16	48623458	48678423	54966	1	105371240	ENST00000702391.1	8527	ENSG00000260086	LOC105371240	uncharacterized LOC105371240	TRUE	FALSE	FALSE	FALSE	FALSE	FALSE	TRUE	FALSE	FALSE
PSF6_8_12_vs_PSF6_Input_hg38_macs2_peak_25647	chr20	41307585	41310048	469	11.381	51.6367	46.9617	858	Intron (ENST00000683867.1/23051, intron 1 of 3)	20	41184821	41317186	132366	2	23051	ENST00000558993.1	7139	ENSG00000174306	ZHX3	zinc fingers and homeoboxes 3	TRUE	FALSE	FALSE	FALSE	FALSE	FALSE	TRUE	FALSE	FALSE
PSF6_8_12_vs_PSF6_Input_hg38_macs2_peak_25095	chr20	13230891	13232014	469	15.4758	51.6283	46.9536	613	Intron (ENST00000262487.5/140862, intron 1 of 5)	20	13237801	13239674	1874	2	100505536	ENST00000431407.1	7661	NA	ISM1-AS1	ISM1 antisense RNA 1	TRUE	FALSE	FALSE	FALSE	FALSE	FALSE	TRUE	FALSE	FALSE
PSF6_8_12_vs_PSF6_Input_hg38_macs2_peak_42052	chr9	6703975	6704454	469	16.6933	51.5962	46.9222	249	Promoter (<=1kb)	9	6704270	6707777	3508	1	105375968	ENST00000664463.1	0	ENSG00000225489	LINC02851	long intergenic non-protein coding RNA 2851	TRUE	FALSE	TRUE	FALSE	FALSE	TRUE	TRUE	FALSE	FALSE
PSF6_8_12_vs_PSF6_Input_hg38_macs2_peak_38229	chr7	38195792	38197373	469	16.6933	51.5962	46.9222	400	Intron (ENST00000009041.12/83930, intron 1 of 8)	7	38178395	38219629	41235	1	83930	ENST00000429075.1	17397	ENSG00000010270	STARD3NL	STARD3 N-terminal like	TRUE	FALSE	FALSE	FALSE	FALSE	FALSE	TRUE	FALSE	FALSE
PSF6_8_12_vs_PSF6_Input_hg38_macs2_peak_39434	chr7	116316848	116318148	469	16.6933	51.5962	46.9222	506	Intron (ENST00000490906.5/105375463, intron 3 of 5)	7	116238004	116327896	89893	2	124901730	ENST00000444244.1	9749	NA	LOC124901730	uncharacterized LOC124901730	TRUE	FALSE	FALSE	FALSE	FALSE	FALSE	TRUE	FALSE	FALSE
PSF6_8_12_vs_PSF6_Input_hg38_macs2_peak_35676	chr6	33143848	33144930	469	16.6933	51.5962	46.9222	735	Promoter (<=1kb)	6	33144783	33147767	2985	1	414768	ENST00000414398.1	0	NA	HCG24	HLA complex group 24	TRUE	FALSE	TRUE	FALSE	FALSE	TRUE	FALSE	FALSE	FALSE
PSF6_8_12_vs_PSF6_Input_hg38_macs2_peak_33730	chr5	75601464	75602652	469	16.6933	51.5962	46.9222	656	3' UTR	5	75597417	75597988	572	1	51426	ENST00000502567.1	4047	ENSG00000122008	POLK	DNA polymerase kappa	TRUE	FALSE	FALSE	FALSE	TRUE	TRUE	FALSE	FALSE	FALSE
PSF6_8_12_vs_PSF6_Input_hg38_macs2_peak_12697	chr14	73310772	73312067	469	16.6933	51.5962	46.9222	677	Intron (ENST00000554546.5/8650, intron 5 of 10)	14	73275218	73299375	24158	2	8650	ENST00000556772.5	-11397	ENSG00000133961	NUMB	NUMB endocytic adaptor protein	TRUE	FALSE	FALSE	FALSE	FALSE	FALSE	TRUE	FALSE	FALSE
PSF6_8_12_vs_PSF6_Input_hg38_macs2_peak_39668	chr7	133053008	133054724	469	14.0029	51.5832	46.9125	446	Promoter (<=1kb)	7	132785510	133052062	266553	2	54927	ENST00000496427.5	-946	ENSG00000106554	CHCHD3	coiled-coil-helix-coiled-coil-helix domain containing 3	TRUE	FALSE	TRUE	FALSE	FALSE	FALSE	TRUE	FALSE	FALSE
PSF6_8_12_vs_PSF6_Input_hg38_macs2_peak_36973	chr6	134295483	134296500	469	14.2249	51.5832	46.9125	672	Exon (ENST00000670377.1/ENST00000670377.1, exon 1 of 3)	6	134259793	134317629	57837	2	6446	ENST00000524929.1	21130	ENSG00000118515	SGK1	serum/glucocorticoid regulated kinase 1	TRUE	FALSE	FALSE	FALSE	FALSE	TRUE	TRUE	FALSE	FALSE
PSF6_8_12_vs_PSF6_Input_hg38_macs2_peak_31029	chr4	17493392	17495618	469	14.0029	51.5832	46.9125	1098	Promoter (<=1kb)	4	17486800	17492513	5714	2	5860	ENST00000501943.6	-879	ENSG00000151552	QDPR	quinoid dihydropteridine reductase	TRUE	FALSE	TRUE	FALSE	FALSE	FALSE	TRUE	FALSE	FALSE
PSF6_8_12_vs_PSF6_Input_hg38_macs2_peak_29063	chr3	110343080	110345785	469	14.0029	51.5832	46.9125	2038	Distal Intergenic	3	110892140	110893476	1337	2	151760	ENST00000383686.3	547692	NA	LOC151760	putative uncharacterized protein LOC151760	FALSE	TRUE	FALSE	FALSE	FALSE	FALSE	FALSE	FALSE	TRUE
PSF6_8_12_vs_PSF6_Input_hg38_macs2_peak_22388	chr2	88735605	88736723	469	14.2249	51.5832	46.9125	544	Exon (ENST00000283646.5/22934, exon 6 of 9)	2	88765807	88779565	13759	1	645784	ENST00000421951.5	-29085	ENSG00000291127	ANKRD36BP2	ankyrin repeat domain 36B pseudogene 2	TRUE	FALSE	FALSE	FALSE	FALSE	TRUE	TRUE	FALSE	FALSE
PSF6_8_12_vs_PSF6_Input_hg38_macs2_peak_24853	chr20	3080640	3081461	469	14.0029	51.5832	46.9125	578	Distal Intergenic	20	3082556	3084724	2169	2	551	ENST00000380293.3	3264	ENSG00000101200	AVP	arginine vasopressin	FALSE	TRUE	FALSE	FALSE	FALSE	FALSE	FALSE	FALSE	TRUE
PSF6_8_12_vs_PSF6_Input_hg38_macs2_peak_1000	chr1	28196748	28197897	469	14.2249	51.5832	46.9125	510	Promoter (2-3kb)	1	28147166	28193936	46771	2	5724	ENST00000539896.1	-2812	ENSG00000169403	PTAFR	platelet activating factor receptor	FALSE	TRUE	TRUE	FALSE	FALSE	FALSE	FALSE	FALSE	FALSE
PSF6_8_12_vs_PSF6_Input_hg38_macs2_peak_8921	chr12	26317815	26320524	469	14.0029	51.5832	46.9125	828	Exon (ENST00000535324.1/ENST00000535324.1, exon 1 of 6)	12	26211164	26335856	124693	2	101928554	ENST00000540392.1	15333	NA	ITPR2-AS1	ITPR2 and SSPN antisense RNA 1	TRUE	FALSE	FALSE	FALSE	FALSE	TRUE	TRUE	FALSE	FALSE
PSF6_8_12_vs_PSF6_Input_hg38_macs2_peak_3286	chr1	185864593	185865414	469	14.0029	51.5832	46.9125	561	Exon (ENST00000271588.9/83872, exon 3 of 107)	1	185957069	185993437	36369	1	83872	ENST00000485744.5	-91656	ENSG00000143341	HMCN1	hemicentin 1	TRUE	FALSE	FALSE	FALSE	FALSE	TRUE	TRUE	FALSE	FALSE
PSF6_8_12_vs_PSF6_Input_hg38_macs2_peak_21928	chr2	54573523	54575617	468	15.06	51.5606	46.8979	1127	Intron (ENST00000615901.4/6711, intron 2 of 37)	2	54558394	54662308	103915	1	6711	ENST00000333896.5	15129	ENSG00000115306	SPTBN1	spectrin beta, non-erythrocytic 1	TRUE	FALSE	FALSE	FALSE	FALSE	FALSE	TRUE	FALSE	FALSE
PSF6_8_12_vs_PSF6_Input_hg38_macs2_peak_23494	chr2	167782621	167784818	468	13.2114	51.4964	46.8354	1464	Intron (ENST00000392690.4/8708, intron 3 of 4)	2	167815053	167941144	126092	2	105616981	ENST00000436982.2	156327	ENSG00000235335	B3GALT1-AS1	B3GALT1 antisense RNA 1	TRUE	FALSE	FALSE	FALSE	FALSE	FALSE	TRUE	FALSE	FALSE
PSF6_8_12_vs_PSF6_Input_hg38_macs2_peak_25568	chr20	37377276	37378164	468	13.2114	51.4964	46.8354	270	Intron (ENST00000497734.5/6714, intron 2 of 2)	20	37383668	37406050	22383	1	6714	ENST00000373567.6	-5505	ENSG00000197122	SRC	SRC proto-oncogene, non-receptor tyrosine kinase	TRUE	FALSE	FALSE	FALSE	FALSE	FALSE	TRUE	FALSE	FALSE
PSF6_8_12_vs_PSF6_Input_hg38_macs2_peak_9570	chr12	64624780	64626208	468	13.2114	51.4964	46.8354	947	Promoter (2-3kb)	12	64622509	64622605	97	2	100500856	ENST00000584743.3	-2175	ENSG00000266016	MIR548Z	microRNA 548z	TRUE	FALSE	TRUE	FALSE	FALSE	FALSE	TRUE	FALSE	FALSE
PSF6_8_12_vs_PSF6_Input_hg38_macs2_peak_4345	chr1	235917081	235920179	468	13.2114	51.4964	46.8354	573	Distal Intergenic	1	235826340	235883724	57385	2	1130	ENST00000697182.1	-33357	ENSG00000143669	LYST	lysosomal trafficking regulator	FALSE	TRUE	FALSE	FALSE	FALSE	FALSE	FALSE	FALSE	TRUE
PSF6_8_12_vs_PSF6_Input_hg38_macs2_peak_22077	chr2	65319210	65321739	468	15.8067	51.4953	46.8354	837	Intron (ENST00000356388.9/200734, intron 4 of 5)	2	65313703	65334773	21071	2	200734	ENST00000421087.5	13035	ENSG00000198369	SPRED2	sprouty related EVH1 domain containing 2	TRUE	FALSE	FALSE	FALSE	FALSE	FALSE	TRUE	FALSE	FALSE
PSF6_8_12_vs_PSF6_Input_hg38_macs2_peak_5196	chr10	48605248	48608258	468	12.8992	51.4671	46.8087	1841	Promoter (<=1kb)	10	48453357	48605088	151732	2	58504	ENST00000471013.5	-160	ENSG00000128805	ARHGAP22	Rho GTPase activating protein 22	TRUE	FALSE	TRUE	FALSE	FALSE	FALSE	TRUE	FALSE	FALSE
PSF6_8_12_vs_PSF6_Input_hg38_macs2_peak_25483	chr20	35307438	35309405	467	13.8315	51.4571	46.7987	990	Promoter (<=1kb)	20	35302566	35307082	4517	2	55245	ENST00000472559.5	-356	ENSG00000101019	UQCC1	ubiquinol-cytochrome c reductase complex assembly factor 1	TRUE	FALSE	TRUE	FALSE	FALSE	FALSE	TRUE	FALSE	FALSE
PSF6_8_12_vs_PSF6_Input_hg38_macs2_peak_6053	chr10	95393544	95396805	467	13.9145	51.382	46.7253	786	Exon (ENST00000371247.7/10580, exon 14 of 33)	10	95381413	95384285	2873	2	10580	ENST00000472854.5	-9259	ENSG00000095637	SORBS1	sorbin and SH3 domain containing 1	TRUE	FALSE	FALSE	FALSE	FALSE	TRUE	TRUE	FALSE	FALSE
PSF6_8_12_vs_PSF6_Input_hg38_macs2_peak_12420	chr14	61461098	61462138	466	14.9527	51.3347	46.679	416	Promoter (<=1kb)	14	61463069	61529209	66141	1	5583	ENST00000555233.5	-932	ENSG00000027075	PRKCH	protein kinase C eta	TRUE	FALSE	TRUE	FALSE	FALSE	FALSE	TRUE	FALSE	FALSE
PSF6_8_12_vs_PSF6_Input_hg38_macs2_peak_42825	chr9	105069990	105072124	466	16.5522	51.327	46.6718	1567	Intron (ENST00000666856.1/112268038, intron 7 of 7)	9	104990149	104991818	1670	2	107987106	ENST00000670487.1	-78172	ENSG00000230013	CT70	cancer/testis associated transcript 70	TRUE	FALSE	FALSE	FALSE	FALSE	FALSE	TRUE	FALSE	FALSE
PSF6_8_12_vs_PSF6_Input_hg38_macs2_peak_4527	chr1	246213946	246215881	466	14.5782	51.317	46.6625	1167	Intron (ENST00000630181.2/64754, intron 5 of 11)	1	245858562	246193727	335166	2	64754	ENST00000391836.3	-20219	ENSG00000185420	SMYD3	SET and MYND domain containing 3	TRUE	FALSE	FALSE	FALSE	FALSE	FALSE	TRUE	FALSE	FALSE
PSF6_8_12_vs_PSF6_Input_hg38_macs2_peak_5450	chr10	70290072	70291250	466	13.7478	51.2642	46.6107	622	Distal Intergenic	10	70247329	70284004	36676	2	64106	ENST00000277942.7	-6068	ENSG00000148734	NPFFR1	neuropeptide FF receptor 1	FALSE	TRUE	FALSE	FALSE	FALSE	FALSE	FALSE	FALSE	TRUE
PSF6_8_12_vs_PSF6_Input_hg38_macs2_peak_12952	chr14	90645746	90646640	465	15.6844	51.2504	46.5971	565	Promoter (<=1kb)	14	90540642	90644944	104303	2	145567	ENST00000554654.5	-802	ENSG00000165914	TTC7B	tetratricopeptide repeat domain 7B	TRUE	FALSE	TRUE	FALSE	FALSE	FALSE	TRUE	FALSE	FALSE
PSF6_8_12_vs_PSF6_Input_hg38_macs2_peak_21145	chr2	10931573	10932687	464	16.0343	51.1387	46.4879	446	Distal Intergenic	2	10911934	10914225	2292	1	3754	ENST00000295082.3	19639	ENSG00000162975	KCNF1	potassium voltage-gated channel modifier subfamily F member 1	FALSE	TRUE	FALSE	FALSE	FALSE	FALSE	FALSE	FALSE	TRUE
PSF6_8_12_vs_PSF6_Input_hg38_macs2_peak_37451	chr6	158706363	158708569	464	14.4793	51.1023	46.4536	1082	Exon (ENST00000360448.8/94120, exon 8 of 19)	6	158764661	158764753	93	2	100500851	ENST00000581555.1	56185	ENSG00000265558	MIR3918	microRNA 3918	TRUE	FALSE	FALSE	FALSE	FALSE	TRUE	TRUE	FALSE	FALSE
PSF6_8_12_vs_PSF6_Input_hg38_macs2_peak_30021	chr3	166662658	166663926	464	14.4793	51.1023	46.4536	646	Distal Intergenic	3	166835021	166844956	9936	2	124909498	ENST00000496403.1	181031	NA	LOC124909498	uncharacterized LOC124909498	FALSE	TRUE	FALSE	FALSE	FALSE	FALSE	FALSE	FALSE	TRUE
PSF6_8_12_vs_PSF6_Input_hg38_macs2_peak_23818	chr2	191600554	191602376	464	14.4793	51.1023	46.4536	755	Distal Intergenic	2	191678068	191682487	4420	1	64859	ENST00000491331.5	-75693	ENSG00000173559	NABP1	nucleic acid binding protein 1	FALSE	TRUE	FALSE	FALSE	FALSE	FALSE	FALSE	FALSE	TRUE
PSF6_8_12_vs_PSF6_Input_hg38_macs2_peak_9851	chr12	89373399	89376417	464	14.4793	51.1023	46.4536	2470	Intron (ENST00000657284.1/124902981, intron 1 of 2)	12	89353798	89418559	64762	1	124902981	ENST00000657284.1	19601	NA	LOC124902981	uncharacterized LOC124902981	TRUE	FALSE	FALSE	FALSE	FALSE	FALSE	TRUE	FALSE	FALSE
PSF6_8_12_vs_PSF6_Input_hg38_macs2_peak_15288	chr16	30985172	30986810	464	9.71972	51.0887	46.4423	726	Promoter (<=1kb)	16	30985207	30989146	3940	1	80270	ENST00000262520.10	0	ENSG00000099377	HSD3B7	hydroxy-delta-5-steroid dehydrogenase, 3 beta- and steroid delta-isomerase 7	TRUE	FALSE	TRUE	TRUE	FALSE	TRUE	TRUE	FALSE	FALSE
PSF6_8_12_vs_PSF6_Input_hg38_macs2_peak_3802	chr1	213327074	213328349	464	12.7433	51.0766	46.4306	406	Distal Intergenic	1	213242060	213262816	20757	1	26750	ENST00000491616.1	85014	ENSG00000136643	RPS6KC1	ribosomal protein S6 kinase C1	FALSE	TRUE	FALSE	FALSE	FALSE	FALSE	FALSE	FALSE	TRUE
PSF6_8_12_vs_PSF6_Input_hg38_macs2_peak_3110	chr1	176516899	176518162	464	12.7433	51.0766	46.4306	709	Intron (ENST00000367661.7/60676, intron 1 of 4)	1	176537303	176555711	18409	1	60676	ENST00000493665.1	-19142	ENSG00000116183	PAPPA2	pappalysin 2	TRUE	FALSE	FALSE	FALSE	FALSE	FALSE	TRUE	FALSE	FALSE
PSF6_8_12_vs_PSF6_Input_hg38_macs2_peak_25785	chr20	47621165	47623101	464	16.4135	51.0613	46.4195	1280	Promoter (<=1kb)	20	47622958	47624073	1116	1	8202	ENST00000490248.1	0	ENSG00000124151	NCOA3	nuclear receptor coactivator 3	TRUE	FALSE	TRUE	TRUE	FALSE	TRUE	TRUE	FALSE	FALSE
PSF6_8_12_vs_PSF6_Input_hg38_macs2_peak_35170	chr6	10758946	10761645	463	16.8259	51.0234	46.3827	1265	3' UTR	6	10751170	10829205	78036	1	81853	ENST00000467229.1	7776	ENSG00000137210	TMEM14B	transmembrane protein 14B	TRUE	FALSE	FALSE	FALSE	TRUE	TRUE	TRUE	FALSE	FALSE
PSF6_8_12_vs_PSF6_Input_hg38_macs2_peak_41665	chr8	130193578	130195704	463	15.5641	51.0083	46.3683	360	Exon (ENST00000518957.1/50807, exon 3 of 3)	8	130052104	130180862	128759	2	50807	ENST00000524124.5	-12716	ENSG00000153317	ASAP1	ArfGAP with SH3 domain, ankyrin repeat and PH domain 1	TRUE	FALSE	FALSE	FALSE	FALSE	TRUE	TRUE	FALSE	FALSE
PSF6_8_12_vs_PSF6_Input_hg38_macs2_peak_24571	chr2	235570431	235571638	463	15.5641	51.0083	46.3683	939	Intron (ENST00000304032.13/116987, intron 1 of 17)	2	235524324	235744811	220488	1	116987	ENST00000402604.6	46107	ENSG00000157985	AGAP1	ArfGAP with GTPase domain, ankyrin repeat and PH domain 1	TRUE	FALSE	FALSE	FALSE	FALSE	FALSE	TRUE	FALSE	FALSE
PSF6_8_12_vs_PSF6_Input_hg38_macs2_peak_29943	chr3	158801262	158802955	463	11.3995	51.0033	46.3638	829	Promoter (<=1kb)	3	158801926	158829718	27793	1	64747	ENST00000392813.8	0	ENSG00000118855	MFSD1	major facilitator superfamily domain containing 1	TRUE	FALSE	TRUE	TRUE	FALSE	TRUE	TRUE	FALSE	FALSE
PSF6_8_12_vs_PSF6_Input_hg38_macs2_peak_5674	chr10	77029558	77030698	463	11.3995	51.0033	46.3638	531	Intron (ENST00000604624.6/3778, intron 14 of 27)	10	76877420	77021106	143687	2	3778	ENST00000639657.1	-8452	ENSG00000156113	KCNMA1	potassium calcium-activated channel subfamily M alpha 1	TRUE	FALSE	FALSE	FALSE	FALSE	FALSE	TRUE	FALSE	FALSE
PSF6_8_12_vs_PSF6_Input_hg38_macs2_peak_6665	chr10	124717872	124719516	463	11.3995	51.0033	46.3638	473	Intron (ENST00000494792.1/9679, intron 6 of 9)	10	124704184	124713703	9520	1	101927944	ENST00000432699.1	13688	NA	FAM53B-AS1	FAM53B antisense RNA 1	TRUE	FALSE	FALSE	FALSE	FALSE	FALSE	TRUE	FALSE	FALSE
PSF6_8_12_vs_PSF6_Input_hg38_macs2_peak_29299	chr3	125516246	125517442	463	12.6926	50.9487	46.3118	351	Promoter (2-3kb)	3	125447711	125520181	72471	2	8723	ENST00000471751.5	2740	ENSG00000114520	SNX4	sorting nexin 4	TRUE	FALSE	TRUE	FALSE	FALSE	TRUE	TRUE	FALSE	FALSE
PSF6_8_12_vs_PSF6_Input_hg38_macs2_peak_11954	chr14	23301348	23301959	463	12.6926	50.9487	46.3118	259	Promoter (<=1kb)	14	23296035	23301583	5549	2	90673	ENST00000558058.5	0	ENSG00000235194	PPP1R3E	protein phosphatase 1 regulatory subunit 3E	TRUE	FALSE	TRUE	FALSE	TRUE	TRUE	TRUE	FALSE	FALSE
PSF6_8_12_vs_PSF6_Input_hg38_macs2_peak_5744	chr10	78756337	78757570	463	12.6926	50.9487	46.3118	510	Distal Intergenic	10	78943328	78962394	19067	2	283050	ENST00000428862.5	204825	ENSG00000224596	ZMIZ1-AS1	ZMIZ1 antisense RNA 1	FALSE	TRUE	FALSE	FALSE	FALSE	FALSE	FALSE	FALSE	TRUE
PSF6_8_12_vs_PSF6_Input_hg38_macs2_peak_35856	chr6	37679245	37680335	462	14.0488	50.9226	46.2883	596	Intron (ENST00000434837.8/266727, intron 1 of 16)	6	37641667	37694781	53115	2	266727	ENST00000681439.1	14447	ENSG00000112139	MDGA1	MAM domain containing glycosylphosphatidylinositol anchor 1	TRUE	FALSE	FALSE	FALSE	FALSE	FALSE	TRUE	FALSE	FALSE
PSF6_8_12_vs_PSF6_Input_hg38_macs2_peak_26010	chr20	53892950	53894781	462	14.0488	50.9226	46.2883	648	Distal Intergenic	20	53875252	53875557	306	2	391257	ENST00000497904.1	-17393	NA	SUMO1P1	SUMO1 pseudogene 1	FALSE	TRUE	FALSE	FALSE	FALSE	FALSE	FALSE	FALSE	TRUE
PSF6_8_12_vs_PSF6_Input_hg38_macs2_peak_791	chr1	23478299	23479686	462	14.7426	50.8899	46.2557	888	Promoter (<=1kb)	1	23455991	23480179	24189	2	55616	ENST00000449467.2	494	ENSG00000088280	ASAP3	ArfGAP with SH3 domain, ankyrin repeat and PH domain 3	TRUE	FALSE	TRUE	FALSE	FALSE	FALSE	TRUE	FALSE	FALSE
PSF6_8_12_vs_PSF6_Input_hg38_macs2_peak_38467	chr7	48052411	48053513	462	15.9064	50.8871	46.2534	521	Exon (ENST00000420324.5/136288, exon 7 of 9)	7	48035543	48061297	25755	1	136288	ENST00000348904.4	16868	ENSG00000164746	C7orf57	chromosome 7 open reading frame 57	TRUE	FALSE	FALSE	FALSE	FALSE	TRUE	TRUE	FALSE	FALSE
PSF6_8_12_vs_PSF6_Input_hg38_macs2_peak_21651	chr2	38719627	38721828	462	15.9064	50.8871	46.2534	1142	Intron (ENST00000272252.10/130589, intron 4 of 6)	2	38744895	38747044	2150	2	6432	ENST00000477635.5	25217	ENSG00000115875	SRSF7	serine and arginine rich splicing factor 7	TRUE	FALSE	FALSE	FALSE	FALSE	FALSE	TRUE	FALSE	FALSE
PSF6_8_12_vs_PSF6_Input_hg38_macs2_peak_43710	chr9	136135201	136136310	462	13.5835	50.883	46.25	526	Distal Intergenic	9	136114589	136118875	4287	2	90120	ENST00000418388.6	-16326	ENSG00000238227	TMEM250	transmembrane protein 250	FALSE	TRUE	FALSE	FALSE	FALSE	FALSE	FALSE	FALSE	TRUE
PSF6_8_12_vs_PSF6_Input_hg38_macs2_peak_39234	chr7	102365248	102366646	462	13.5835	50.883	46.25	459	Promoter (<=1kb)	7	102366042	102426666	60625	1	100630923	ENST00000482465.5	0	NA	LOC100630923	LOC100289561-PRKRIP1 readthrough	TRUE	FALSE	TRUE	TRUE	FALSE	TRUE	TRUE	FALSE	FALSE
PSF6_8_12_vs_PSF6_Input_hg38_macs2_peak_37199	chr6	147014584	147015787	461	17.1535	50.8058	46.1758	532	Intron (ENST00000662679.1/729178, intron 4 of 10)	6	146841440	147001542	160103	2	729178	ENST00000669305.1	-13042	ENSG00000233452	STXBP5-AS1	STXBP5 antisense RNA 1	TRUE	FALSE	FALSE	FALSE	FALSE	FALSE	TRUE	FALSE	FALSE
PSF6_8_12_vs_PSF6_Input_hg38_macs2_peak_32807	chr4	179110337	179111452	461	17.1535	50.8058	46.1758	296	Distal Intergenic	4	178685886	178685956	71	2	124900186	ENST00000390889.1	-424381	ENSG00000212191	LOC124900186	small nucleolar RNA SNORD65	FALSE	TRUE	FALSE	FALSE	FALSE	FALSE	FALSE	FALSE	TRUE
PSF6_8_12_vs_PSF6_Input_hg38_macs2_peak_28270	chr3	41117145	41118233	461	17.1535	50.8058	46.1758	515	Distal Intergenic	3	41194741	41239949	45209	1	1499	ENST00000643541.1	-76509	ENSG00000168036	CTNNB1	catenin beta 1	FALSE	TRUE	FALSE	FALSE	FALSE	FALSE	FALSE	FALSE	TRUE
PSF6_8_12_vs_PSF6_Input_hg38_macs2_peak_15207	chr16	28693008	28694282	461	17.1535	50.8058	46.1758	622	Intron (ENST00000566501.5/8663, intron 1 of 20)	16	28688558	28735598	47041	1	8663	ENST00000566501.5	4450	ENSG00000184110	EIF3C	eukaryotic translation initiation factor 3 subunit C	TRUE	FALSE	FALSE	FALSE	FALSE	FALSE	TRUE	FALSE	FALSE
PSF6_8_12_vs_PSF6_Input_hg38_macs2_peak_27617	chr22	42863325	42864658	461	16.2771	50.799	46.1723	394	Intron (ENST00000507586.1/26286, intron 1 of 3)	22	42835413	42858106	22694	2	26286	ENST00000435208.1	-5219	ENSG00000242247	ARFGAP3	ADP ribosylation factor GTPase activating protein 3	TRUE	FALSE	FALSE	FALSE	FALSE	FALSE	TRUE	FALSE	FALSE
PSF6_8_12_vs_PSF6_Input_hg38_macs2_peak_23100	chr2	134359404	134360973	461	16.2771	50.799	46.1723	613	Intron (ENST00000409645.5/4249, intron 10 of 16)	2	134455760	134459274	3515	2	81615	ENST00000467316.1	98302	ENSG00000152128	TMEM163	transmembrane protein 163	TRUE	FALSE	FALSE	FALSE	FALSE	FALSE	TRUE	FALSE	FALSE
PSF6_8_12_vs_PSF6_Input_hg38_macs2_peak_9852	chr12	89390438	89392257	461	16.2771	50.799	46.1723	511	Intron (ENST00000657284.1/124902981, intron 1 of 2)	12	89353798	89418559	64762	1	124902981	ENST00000657284.1	36640	NA	LOC124902981	uncharacterized LOC124902981	TRUE	FALSE	FALSE	FALSE	FALSE	FALSE	TRUE	FALSE	FALSE
PSF6_8_12_vs_PSF6_Input_hg38_macs2_peak_41497	chr8	124368415	124369047	461	15.4456	50.7689	46.1439	265	Intron (ENST00000297632.8/157378, intron 1 of 6)	8	124312586	124372157	59572	2	157378	ENST00000704783.1	3111	ENSG00000164983	TMEM65	transmembrane protein 65	TRUE	FALSE	FALSE	FALSE	FALSE	FALSE	TRUE	FALSE	FALSE
PSF6_8_12_vs_PSF6_Input_hg38_macs2_peak_22463	chr2	96556156	96557654	461	15.4456	50.7689	46.1439	923	Distal Intergenic	2	96547390	96552634	5245	1	10865	ENST00000497920.1	8766	ENSG00000196843	ARID5A	AT-rich interaction domain 5A	FALSE	TRUE	FALSE	FALSE	FALSE	FALSE	FALSE	FALSE	TRUE
PSF6_8_12_vs_PSF6_Input_hg38_macs2_peak_21132	chr2	10448619	10449459	461	15.4456	50.7689	46.1439	317	Promoter (<=1kb)	2	10448682	10450742	2061	1	101929715	ENST00000702529.1	0	NA	ODC1-DT	ODC1 divergent transcript	TRUE	FALSE	TRUE	FALSE	FALSE	TRUE	TRUE	FALSE	FALSE
PSF6_8_12_vs_PSF6_Input_hg38_macs2_peak_9176	chr12	47355780	47356947	461	17.1194	50.7429	46.119	605	Promoter (2-3kb)	12	47353754	47369935	16182	1	107984528	ENST00000550019.1	2026	NA	LINC02416	long intergenic non-protein coding RNA 2416	TRUE	FALSE	TRUE	FALSE	FALSE	FALSE	TRUE	FALSE	FALSE
PSF6_8_12_vs_PSF6_Input_hg38_macs2_peak_38074	chr7	26320543	26322358	460	15.025	50.6989	46.0756	995	Intron (ENST00000338523.9/29887, intron 1 of 6)	7	26344583	26374306	29724	1	29887	ENST00000698091.1	-22226	ENSG00000086300	SNX10	sorting nexin 10	TRUE	FALSE	FALSE	FALSE	FALSE	FALSE	TRUE	FALSE	FALSE
PSF6_8_12_vs_PSF6_Input_hg38_macs2_peak_40052	chr7	158739738	158740976	460	15.025	50.6989	46.0756	479	Intron (ENST00000251527.10/57488, intron 17 of 21)	7	158733613	158744217	10605	2	57488	ENST00000435514.3	3242	ENSG00000117868	ESYT2	extended synaptotagmin 2	TRUE	FALSE	FALSE	FALSE	FALSE	FALSE	TRUE	FALSE	FALSE
PSF6_8_12_vs_PSF6_Input_hg38_macs2_peak_37566	chr6	165701215	165703197	460	15.025	50.6989	46.0756	1389	Intron (ENST00000366882.7/10846, intron 1 of 19)	6	165327289	165663241	335953	2	10846	ENST00000539869.4	-37974	ENSG00000112541	PDE10A	phosphodiesterase 10A	TRUE	FALSE	FALSE	FALSE	FALSE	FALSE	TRUE	FALSE	FALSE
PSF6_8_12_vs_PSF6_Input_hg38_macs2_peak_20761	chr19	48680229	48682181	460	15.025	50.6989	46.0756	777	Exon (ENST00000430145.3/653677, exon 5 of 5)	19	48661965	48673081	11117	2	126147	ENST00000596844.5	-7148	ENSG00000142233	NTN5	netrin 5	TRUE	FALSE	FALSE	FALSE	FALSE	TRUE	FALSE	TRUE	FALSE
PSF6_8_12_vs_PSF6_Input_hg38_macs2_peak_19437	chr19	1672215	1673215	460	15.025	50.6989	46.0756	355	Distal Intergenic	19	1609292	1652615	43324	2	6929	ENST00000588136.7	-19600	ENSG00000071564	TCF3	transcription factor 3	FALSE	TRUE	FALSE	FALSE	FALSE	FALSE	FALSE	FALSE	TRUE
PSF6_8_12_vs_PSF6_Input_hg38_macs2_peak_13057	chr14	93983556	93985400	460	15.025	50.6989	46.0756	609	Promoter (1-2kb)	14	93987225	94007546	20322	1	256369	ENST00000640978.1	-1826	ENSG00000175699	CCDC197	coiled-coil domain containing 197	FALSE	TRUE	TRUE	FALSE	FALSE	FALSE	FALSE	FALSE	FALSE
PSF6_8_12_vs_PSF6_Input_hg38_macs2_peak_7113	chr11	14376768	14377400	460	15.025	50.6989	46.0756	369	Distal Intergenic	11	14278682	14364506	85825	2	22800	ENST00000529237.5	-12262	ENSG00000133818	RRAS2	RAS related 2	FALSE	TRUE	FALSE	FALSE	FALSE	FALSE	FALSE	FALSE	TRUE
PSF6_8_12_vs_PSF6_Input_hg38_macs2_peak_5479	chr10	70866098	70868260	460	15.025	50.6989	46.0756	529	Promoter (<=1kb)	10	70866274	70871880	5607	1	8879	ENST00000620724.4	0	ENSG00000166224	SGPL1	sphingosine-1-phosphate lyase 1	TRUE	FALSE	TRUE	FALSE	FALSE	TRUE	TRUE	FALSE	FALSE
PSF6_8_12_vs_PSF6_Input_hg38_macs2_peak_43863	chr23	9604159	9605652	460	14.2911	50.6917	46.0726	870	Intron (ENST00000407597.7/6907, intron 2 of 17)	23	9639820	9645395	5576	1	6907	ENST00000497555.1	-34169	ENSG00000101849	TBL1X	transducin beta like 1 X-linked	TRUE	FALSE	FALSE	FALSE	FALSE	FALSE	TRUE	FALSE	FALSE
PSF6_8_12_vs_PSF6_Input_hg38_macs2_peak_38902	chr7	79876571	79877532	460	14.2911	50.6917	46.0726	565	Intron (ENST00000650351.1/105375371, intron 3 of 5)	7	79768050	80218087	450038	1	2770	ENST00000649225.1	108521	ENSG00000127955	GNAI1	G protein subunit alpha i1	TRUE	FALSE	FALSE	FALSE	FALSE	FALSE	TRUE	FALSE	FALSE
PSF6_8_12_vs_PSF6_Input_hg38_macs2_peak_35812	chr6	36820169	36822013	460	14.2911	50.6917	46.0726	911	Intron (ENST00000244751.7/57699, intron 3 of 20)	6	36742225	36839377	97153	2	57699	ENST00000633136.2	17365	ENSG00000124772	CPNE5	copine 5	TRUE	FALSE	FALSE	FALSE	FALSE	FALSE	TRUE	FALSE	FALSE
PSF6_8_12_vs_PSF6_Input_hg38_macs2_peak_33096	chr5	10234596	10236091	460	14.2911	50.6917	46.0726	990	5' UTR	5	10227558	10249885	22328	2	134145	ENST00000504390.5	13795	ENSG00000150756	ATPSCKMT	ATP synthase c subunit lysine N-methyltransferase	TRUE	FALSE	FALSE	TRUE	TRUE	TRUE	TRUE	FALSE	FALSE
PSF6_8_12_vs_PSF6_Input_hg38_macs2_peak_32602	chr4	158809268	158811839	460	14.2911	50.6917	46.0726	1151	Intron (ENST00000264433.11/57600, intron 1 of 16)	4	158806094	158868586	62493	1	57600	ENST00000512986.5	3174	ENSG00000052795	FNIP2	folliculin interacting protein 2	TRUE	FALSE	FALSE	FALSE	FALSE	FALSE	TRUE	FALSE	FALSE
PSF6_8_12_vs_PSF6_Input_hg38_macs2_peak_27259	chr22	35539717	35540430	460	14.2911	50.6917	46.0726	470	Promoter (<=1kb)	22	35540831	35553999	13169	1	23551	ENST00000216127.5	-402	ENSG00000100302	RASD2	RASD family member 2	FALSE	TRUE	TRUE	FALSE	FALSE	FALSE	FALSE	FALSE	FALSE
PSF6_8_12_vs_PSF6_Input_hg38_macs2_peak_23750	chr2	188298519	188299732	460	14.2911	50.6917	46.0726	725	Promoter (1-2kb)	2	188297492	188297588	97	1	693146	ENST00000385216.1	1027	ENSG00000207951	MIR561	microRNA 561	TRUE	FALSE	TRUE	FALSE	FALSE	FALSE	TRUE	FALSE	FALSE
PSF6_8_12_vs_PSF6_Input_hg38_macs2_peak_22661	chr2	106160751	106163504	460	14.2911	50.6917	46.0726	1418	Promoter (<=1kb)	2	106104794	106160625	55832	2	80146	ENST00000416298.5	-126	ENSG00000115652	UXS1	UDP-glucuronate decarboxylase 1	TRUE	FALSE	TRUE	FALSE	FALSE	FALSE	TRUE	FALSE	FALSE
PSF6_8_12_vs_PSF6_Input_hg38_macs2_peak_20882	chr19	54207807	54211575	460	14.2911	50.6917	46.0726	1996	Exon (ENST00000413723.1/ENST00000413723.1, exon 1 of 1)	19	54217096	54217698	603	2	11025	ENST00000460208.1	6124	ENSG00000204577	LILRB3	leukocyte immunoglobulin like receptor B3	TRUE	FALSE	FALSE	FALSE	FALSE	TRUE	TRUE	TRUE	FALSE
PSF6_8_12_vs_PSF6_Input_hg38_macs2_peak_4373	chr1	237863731	237865479	460	14.2911	50.6917	46.0726	870	Promoter (1-2kb)	1	237862175	237928321	66147	1	100130331	ENST00000450451.1	1556	ENSG00000237250	LOC100130331	POTE ankyrin domain family, member F pseudogene	TRUE	FALSE	TRUE	FALSE	FALSE	FALSE	TRUE	FALSE	FALSE
PSF6_8_12_vs_PSF6_Input_hg38_macs2_peak_29210	chr3	122572600	122573599	460	10.2006	50.6296	46.0198	642	3' UTR	3	122577628	122639047	61420	1	165631	ENST00000483793.5	-4030	ENSG00000173200	PARP15	poly(ADP-ribose) polymerase family member 15	TRUE	FALSE	FALSE	FALSE	TRUE	TRUE	FALSE	FALSE	FALSE
PSF6_8_12_vs_PSF6_Input_hg38_macs2_peak_35967	chr6	43376175	43377177	459	16.1429	50.54	45.931	628	Intron (ENST00000657856.1/105375065, intron 1 of 5)	6	43370026	43425283	55258	1	105375065	ENST00000657856.1	6149	NA	LOC105375065	uncharacterized LOC105375065	TRUE	FALSE	FALSE	FALSE	FALSE	FALSE	TRUE	FALSE	FALSE
PSF6_8_12_vs_PSF6_Input_hg38_macs2_peak_3614	chr1	206633165	206635057	458	11.2273	50.5042	45.8971	1027	Promoter (<=1kb)	1	206634184	206635433	1250	2	105372876	ENST00000688109.1	377	ENSG00000237605	DYRK3-AS1	DYRK3 antisense RNA 1	TRUE	FALSE	TRUE	FALSE	FALSE	TRUE	TRUE	FALSE	FALSE
PSF6_8_12_vs_PSF6_Input_hg38_macs2_peak_3156	chr1	179091028	179092642	458	12.2263	50.4718	45.8657	897	Exon (ENST00000472001.1/64222, exon 4 of 5)	1	179085798	179088496	2699	1	64222	ENST00000495145.1	5230	ENSG00000186283	TOR3A	torsin family 3 member A	TRUE	FALSE	FALSE	FALSE	FALSE	TRUE	TRUE	FALSE	FALSE
PSF6_8_12_vs_PSF6_Input_hg38_macs2_peak_5940	chr10	89327204	89328588	457	13.4885	50.4016	45.797	1020	Promoter (<=1kb)	10	89327307	89342166	14860	1	3437	ENST00000679781.1	0	ENSG00000119917	IFIT3	interferon induced protein with tetratricopeptide repeats 3	TRUE	FALSE	TRUE	TRUE	FALSE	TRUE	TRUE	FALSE	FALSE
PSF6_8_12_vs_PSF6_Input_hg38_macs2_peak_38826	chr7	76169286	76170586	457	15.6565	50.3926	45.7883	822	Distal Intergenic	7	76201896	76287287	85392	1	222183	ENST00000611745.2	-31311	ENSG00000177679	SRRM3	serine/arginine repetitive matrix 3	FALSE	TRUE	FALSE	FALSE	FALSE	FALSE	FALSE	FALSE	TRUE
PSF6_8_12_vs_PSF6_Input_hg38_macs2_peak_32374	chr4	142472727	142474999	457	15.6565	50.3926	45.7883	1070	Promoter (<=1kb)	4	142028745	142473415	444671	2	8821	ENST00000508116.5	0	ENSG00000109452	INPP4B	inositol polyphosphate-4-phosphatase type II B	TRUE	FALSE	TRUE	TRUE	FALSE	TRUE	TRUE	FALSE	FALSE
PSF6_8_12_vs_PSF6_Input_hg38_macs2_peak_9791	chr12	81296264	81297603	457	15.6565	50.3926	45.7883	824	Promoter (1-2kb)	12	81294582	81299331	4750	2	8499	ENST00000547180.1	1729	ENSG00000139220	PPFIA2	PTPRF interacting protein alpha 2	TRUE	FALSE	TRUE	FALSE	FALSE	TRUE	TRUE	FALSE	FALSE
PSF6_8_12_vs_PSF6_Input_hg38_macs2_peak_3380	chr1	200693082	200694262	457	13.7809	50.3192	45.7199	329	Exon (ENST00000568695.1/101929224, exon 3 of 3)	1	200644037	200669907	25871	2	83479	ENST00000331314.11	-23175	ENSG00000118197	DDX59	DEAD-box helicase 59	TRUE	FALSE	FALSE	FALSE	FALSE	TRUE	TRUE	FALSE	FALSE
PSF6_8_12_vs_PSF6_Input_hg38_macs2_peak_35257	chr6	14820449	14821578	457	15.2138	50.298	45.7024	589	Intron (ENST00000629853.2/105374945, intron 2 of 3)	6	14616040	14656819	40780	2	101928354	ENST00000702111.1	-163630	NA	LOC101928354	uncharacterized LOC101928354	TRUE	FALSE	FALSE	FALSE	FALSE	FALSE	TRUE	FALSE	FALSE
PSF6_8_12_vs_PSF6_Input_hg38_macs2_peak_12563	chr14	68124541	68125919	456	16.8706	50.2828	45.6885	695	Exon (ENST00000554679.1/105370546, exon 2 of 2)	14	68125004	68130196	5193	2	105370546	ENST00000554679.1	4278	NA	LOC105370546	uncharacterized LOC105370546	TRUE	FALSE	FALSE	FALSE	FALSE	TRUE	TRUE	FALSE	FALSE
PSF6_8_12_vs_PSF6_Input_hg38_macs2_peak_25	chr1	1079291	1080498	456	16.8706	50.2828	45.6885	417	Distal Intergenic	1	1082146	1084072	1927	2	54991	ENST00000464905.1	3575	ENSG00000131591	C1orf159	chromosome 1 open reading frame 159	FALSE	TRUE	FALSE	FALSE	FALSE	FALSE	FALSE	FALSE	TRUE
PSF6_8_12_vs_PSF6_Input_hg38_macs2_peak_25097	chr20	13246066	13248142	456	13.0144	50.2779	45.6854	1132	Intron (ENST00000262487.5/140862, intron 1 of 5)	20	13237801	13239674	1874	2	100505536	ENST00000431407.1	-6392	NA	ISM1-AS1	ISM1 antisense RNA 1	TRUE	FALSE	FALSE	FALSE	FALSE	FALSE	TRUE	FALSE	FALSE
PSF6_8_12_vs_PSF6_Input_hg38_macs2_peak_12392	chr14	59277677	59278482	456	13.0144	50.2779	45.6854	558	Intron (ENST00000360909.8/23002, intron 2 of 24)	14	59263455	59371405	107951	1	23002	ENST00000395125.1	14222	ENSG00000100592	DAAM1	dishevelled associated activator of morphogenesis 1	TRUE	FALSE	FALSE	FALSE	FALSE	FALSE	TRUE	FALSE	FALSE
PSF6_8_12_vs_PSF6_Input_hg38_macs2_peak_20038	chr19	18172799	18174092	456	14.8093	50.2487	45.6582	720	Promoter (<=1kb)	19	18173162	18175222	2061	1	10437	ENST00000597802.2	0	ENSG00000216490	IFI30	IFI30 lysosomal thiol reductase	TRUE	FALSE	TRUE	TRUE	TRUE	TRUE	TRUE	FALSE	FALSE
PSF6_8_12_vs_PSF6_Input_hg38_macs2_peak_23937	chr2	201420041	201421588	456	16.3956	50.211	45.6215	617	5' UTR	2	201420417	201433554	13138	2	66008	ENST00000440597.1	11967	ENSG00000115993	TRAK2	trafficking kinesin protein 2	TRUE	FALSE	FALSE	TRUE	FALSE	TRUE	TRUE	FALSE	FALSE
PSF6_8_12_vs_PSF6_Input_hg38_macs2_peak_3966	chr1	223705347	223708342	454	11.805	50.056	45.4719	2251	Intron (ENST00000433674.6/824, intron 1 of 20)	1	223701645	223747063	45419	1	824	ENST00000434648.5	3702	ENSG00000162909	CAPN2	calpain 2	TRUE	FALSE	FALSE	FALSE	FALSE	FALSE	TRUE	FALSE	FALSE
PSF6_8_12_vs_PSF6_Input_hg38_macs2_peak_5294	chr10	59906533	59908684	454	8.95177	50.0368	45.4537	305	Promoter (<=1kb)	10	59788747	59906556	117810	2	8030	ENST00000263102.7	0	ENSG00000108091	CCDC6	coiled-coil domain containing 6	TRUE	FALSE	TRUE	TRUE	FALSE	TRUE	FALSE	FALSE	FALSE
PSF6_8_12_vs_PSF6_Input_hg38_macs2_peak_16940	chr17	31595931	31597491	454	14.3395	50.0263	45.4441	899	Intron (ENST00000578650.1/ENST00000578650.1, intron 2 of 3)	17	31575411	31575521	111	1	100126356	ENST00000362317.1	20520	ENSG00000283978	MIR365B	microRNA 365b	TRUE	FALSE	FALSE	FALSE	FALSE	FALSE	TRUE	FALSE	FALSE
PSF6_8_12_vs_PSF6_Input_hg38_macs2_peak_31755	chr4	85773553	85774762	453	16.257	49.9473	45.3663	572	Intron (ENST00000395184.6/83478, intron 3 of 9)	4	85778706	86001223	222518	1	83478	ENST00000395183.6	-3945	ENSG00000138639	ARHGAP24	Rho GTPase activating protein 24	TRUE	FALSE	FALSE	FALSE	FALSE	FALSE	TRUE	FALSE	FALSE
PSF6_8_12_vs_PSF6_Input_hg38_macs2_peak_23819	chr2	191612530	191613463	453	16.257	49.9473	45.3663	264	Distal Intergenic	2	191678068	191682487	4420	1	64859	ENST00000491331.5	-64606	ENSG00000173559	NABP1	nucleic acid binding protein 1	FALSE	TRUE	FALSE	FALSE	FALSE	FALSE	FALSE	FALSE	TRUE
PSF6_8_12_vs_PSF6_Input_hg38_macs2_peak_41697	chr8	131826631	131828355	453	15.4143	49.9095	45.3294	1034	Distal Intergenic	8	131904093	132013642	109550	1	23167	ENST00000254624.10	-75739	ENSG00000132294	EFR3A	EFR3 homolog A	FALSE	TRUE	FALSE	FALSE	FALSE	FALSE	FALSE	FALSE	TRUE
PSF6_8_12_vs_PSF6_Input_hg38_macs2_peak_39636	chr7	130911884	130914584	453	15.4143	49.9095	45.3294	1747	Promoter (<=1kb)	7	130913508	130930680	17173	1	100506860	ENST00000664231.1	0	NA	LINC00513	long intergenic non-protein coding RNA 513	TRUE	FALSE	TRUE	FALSE	FALSE	TRUE	TRUE	FALSE	FALSE
PSF6_8_12_vs_PSF6_Input_hg38_macs2_peak_40826	chr8	73356225	73356899	453	16.6661	49.9025	45.3232	349	Promoter (<=1kb)	8	73310906	73356461	45556	2	101926926	ENST00000514599.5	0	ENSG00000250295	RDH10-AS1	RDH10 antisense RNA 1	TRUE	FALSE	TRUE	FALSE	FALSE	TRUE	TRUE	FALSE	FALSE
PSF6_8_12_vs_PSF6_Input_hg38_macs2_peak_37303	chr6	152094950	152095850	453	12.5561	49.8789	45.3002	508	Intron (ENST00000440973.5/2099, intron 9 of 9)	6	152121687	152147763	26077	2	23345	ENST00000478916.5	51914	ENSG00000131018	SYNE1	spectrin repeat containing nuclear envelope protein 1	TRUE	FALSE	FALSE	FALSE	FALSE	FALSE	TRUE	FALSE	FALSE
PSF6_8_12_vs_PSF6_Input_hg38_macs2_peak_29676	chr3	142958486	142959229	453	12.5561	49.8789	45.3002	458	Promoter (1-2kb)	3	142960650	142964812	4163	1	101927832	ENST00000627207.2	-1422	ENSG00000241570	PAQR9-AS1	PAQR9 antisense RNA 1	TRUE	FALSE	TRUE	FALSE	TRUE	TRUE	TRUE	FALSE	FALSE
PSF6_8_12_vs_PSF6_Input_hg38_macs2_peak_22118	chr2	68721207	68722471	453	12.5561	49.8789	45.3002	463	Intron (ENST00000463483.5/9938, intron 2 of 7)	2	68734811	68826833	92023	1	9938	ENST00000409202.8	-12341	ENSG00000163219	ARHGAP25	Rho GTPase activating protein 25	TRUE	FALSE	FALSE	FALSE	FALSE	FALSE	TRUE	FALSE	FALSE
PSF6_8_12_vs_PSF6_Input_hg38_macs2_peak_6323	chr10	104300546	104302390	453	12.5561	49.8789	45.3002	702	3' UTR	10	104295275	104299411	4137	1	119391	ENST00000498052.1	5271	ENSG00000065621	GSTO2	glutathione S-transferase omega 2	TRUE	FALSE	FALSE	FALSE	TRUE	TRUE	FALSE	FALSE	FALSE
PSF6_8_12_vs_PSF6_Input_hg38_macs2_peak_5238	chr10	52878529	52879758	452	11.2435	49.8693	45.2944	587	Distal Intergenic	10	52946431	52955585	9155	2	105378308	ENST00000648218.1	75828	NA	LOC105378308	uncharacterized LOC105378308	FALSE	TRUE	FALSE	FALSE	FALSE	FALSE	FALSE	FALSE	TRUE
PSF6_8_12_vs_PSF6_Input_hg38_macs2_peak_6306	chr10	103757331	103760003	452	11.2435	49.8693	45.2944	846	Intron (ENST00000369774.9/9644, intron 3 of 14)	10	103746793	103754466	7674	1	100505839	ENST00000625265.1	10538	ENSG00000280693	SH3PXD2A-AS1	SH3PXD2A antisense RNA 1	TRUE	FALSE	FALSE	FALSE	FALSE	FALSE	TRUE	FALSE	FALSE
PSF6_8_12_vs_PSF6_Input_hg38_macs2_peak_31726	chr4	83139197	83140574	452	14.2422	49.8156	45.2437	570	Promoter (2-3kb)	4	83090806	83137075	46270	2	51316	ENST00000505406.5	-2122	ENSG00000145287	PLAC8	placenta associated 8	FALSE	TRUE	TRUE	FALSE	FALSE	FALSE	FALSE	FALSE	FALSE
PSF6_8_12_vs_PSF6_Input_hg38_macs2_peak_30494	chr3	192409115	192410356	451	11.4225	49.6936	45.1274	317	Promoter (<=1kb)	3	192139390	192409597	270208	2	2257	ENST00000454309.7	0	ENSG00000114279	FGF12	fibroblast growth factor 12	TRUE	FALSE	TRUE	TRUE	FALSE	TRUE	TRUE	FALSE	FALSE
PSF6_8_12_vs_PSF6_Input_hg38_macs2_peak_12320	chr14	55107422	55108871	451	11.4225	49.6936	45.1274	734	Distal Intergenic	14	55124110	55138292	14183	1	3958	ENST00000553493.5	-15240	ENSG00000131981	LGALS3	galectin 3	FALSE	TRUE	FALSE	FALSE	FALSE	FALSE	FALSE	FALSE	TRUE
PSF6_8_12_vs_PSF6_Input_hg38_macs2_peak_42878	chr9	108743467	108744690	451	16.1208	49.6869	45.1212	641	Distal Intergenic	9	108854588	108855986	1399	2	10880	ENST00000374667.5	111297	ENSG00000148156	ACTL7B	actin like 7B	FALSE	TRUE	FALSE	FALSE	FALSE	FALSE	FALSE	FALSE	TRUE
PSF6_8_12_vs_PSF6_Input_hg38_macs2_peak_38280	chr7	41915813	41917253	451	16.1208	49.6869	45.1212	812	Distal Intergenic	7	41972440	41977922	5483	2	2737	ENST00000464291.1	60670	ENSG00000106571	GLI3	GLI family zinc finger 3	FALSE	TRUE	FALSE	FALSE	FALSE	FALSE	FALSE	FALSE	TRUE
PSF6_8_12_vs_PSF6_Input_hg38_macs2_peak_1109	chr1	31522916	31524693	451	16.1208	49.6869	45.1212	1157	Promoter (<=1kb)	1	31522206	31568280	46075	1	124903917	ENST00000638644.1	710	NA	LOC124903917	uncharacterized LOC124903917	TRUE	FALSE	TRUE	FALSE	FALSE	TRUE	TRUE	FALSE	FALSE
PSF6_8_12_vs_PSF6_Input_hg38_macs2_peak_35150	chr6	10347262	10348458	451	15.296	49.6721	45.1077	813	Distal Intergenic	6	10404502	10407928	3427	1	109729173	ENST00000645232.1	-56045	ENSG00000285278	TFAP2A-AS2	TFAP2A antisense RNA 2	FALSE	TRUE	FALSE	FALSE	FALSE	FALSE	FALSE	FALSE	TRUE
PSF6_8_12_vs_PSF6_Input_hg38_macs2_peak_28926	chr3	99657156	99660326	450	13.3748	49.6465	45.0828	2090	Intron (ENST00000463753.5/1295, intron 1 of 2)	3	99638622	99794508	155887	1	1295	ENST00000621757.1	18534	ENSG00000144810	COL8A1	collagen type VIII alpha 1 chain	TRUE	FALSE	FALSE	FALSE	FALSE	FALSE	TRUE	FALSE	FALSE
PSF6_8_12_vs_PSF6_Input_hg38_macs2_peak_22158	chr2	70140751	70143205	450	13.3748	49.6465	45.0828	2120	Distal Intergenic	2	70124036	70132923	8888	2	100133985	ENST00000691543.2	-7828	ENSG00000231327	LINC01816	long intergenic non-protein coding RNA 1816	FALSE	TRUE	FALSE	FALSE	FALSE	FALSE	FALSE	FALSE	TRUE
PSF6_8_12_vs_PSF6_Input_hg38_macs2_peak_12558	chr14	67819725	67821870	450	13.3748	49.6465	45.0828	1117	Promoter (<=1kb)	14	67819779	68478051	658273	1	5890	ENST00000479335.5	0	ENSG00000182185	RAD51B	RAD51 paralog B	TRUE	FALSE	TRUE	TRUE	FALSE	TRUE	TRUE	FALSE	FALSE
PSF6_8_12_vs_PSF6_Input_hg38_macs2_peak_10451	chr12	120598076	120600168	450	13.166	49.6465	45.0828	1137	Distal Intergenic	12	120578764	120581402	2639	2	51367	ENST00000357500.5	-16674	ENSG00000167272	POP5	POP5 homolog, ribonuclease P/MRP subunit	FALSE	TRUE	FALSE	FALSE	FALSE	FALSE	FALSE	FALSE	TRUE
PSF6_8_12_vs_PSF6_Input_hg38_macs2_peak_25023	chr20	9555172	9556593	448	13.7335	49.4559	44.8998	686	Intron (ENST00000353224.10/57144, intron 7 of 9)	20	9562941	9571257	8317	1	105372523	ENST00000657954.1	-6349	NA	LOC105372523	uncharacterized LOC105372523	TRUE	FALSE	FALSE	FALSE	FALSE	FALSE	TRUE	FALSE	FALSE
PSF6_8_12_vs_PSF6_Input_hg38_macs2_peak_31827	chr4	87984691	87986198	448	15.9868	49.4299	44.8747	556	Intron (ENST00000662475.1/ENST00000662475.1, intron 2 of 2)	4	87979407	87983529	4123	1	6696	ENST00000682026.1	5284	ENSG00000118785	SPP1	secreted phosphoprotein 1	TRUE	FALSE	FALSE	FALSE	FALSE	FALSE	TRUE	FALSE	FALSE
PSF6_8_12_vs_PSF6_Input_hg38_macs2_peak_37918	chr7	14206577	14207993	448	14.057	49.4125	44.8584	714	Intron (ENST00000399322.7/1607, intron 22 of 24)	7	14149157	14269201	120045	2	1607	ENST00000493142.1	61209	ENSG00000136267	DGKB	diacylglycerol kinase beta	TRUE	FALSE	FALSE	FALSE	FALSE	FALSE	TRUE	FALSE	FALSE
PSF6_8_12_vs_PSF6_Input_hg38_macs2_peak_35799	chr6	36644139	36645984	448	14.057	49.4125	44.8584	863	Distal Intergenic	6	36622436	36622512	77	2	100500885	ENST00000584674.1	-21627	ENSG00000263894	MIR3925	microRNA 3925	FALSE	TRUE	FALSE	FALSE	FALSE	FALSE	FALSE	FALSE	TRUE
PSF6_8_12_vs_PSF6_Input_hg38_macs2_peak_35275	chr6	15524594	15527355	448	14.057	49.4125	44.8584	1858	3' UTR	6	15524112	15533547	9436	2	84062	ENST00000514651.1	6193	ENSG00000047579	DTNBP1	dystrobrevin binding protein 1	TRUE	FALSE	FALSE	FALSE	TRUE	TRUE	TRUE	FALSE	FALSE
PSF6_8_12_vs_PSF6_Input_hg38_macs2_peak_37094	chr6	139764146	139765176	448	14.057	49.4125	44.8584	488	Intron (ENST00000644936.1/100132735, intron 1 of 2)	6	139705620	139860476	154857	1	100132735	ENST00000647420.1	58526	ENSG00000231426	FILNC1	FOXO induced long non-coding RNA 1	TRUE	FALSE	FALSE	FALSE	FALSE	FALSE	TRUE	FALSE	FALSE
PSF6_8_12_vs_PSF6_Input_hg38_macs2_peak_31971	chr4	102827010	102829548	448	14.057	49.4125	44.8584	1301	Promoter (<=1kb)	4	102827611	102844099	16489	1	105377348	ENST00000501133.3	0	NA	UBE2D3-AS1	UBE2D3 antisense RNA 1	TRUE	FALSE	TRUE	TRUE	FALSE	TRUE	TRUE	FALSE	FALSE
PSF6_8_12_vs_PSF6_Input_hg38_macs2_peak_20665	chr19	46852982	46854872	448	14.057	49.4125	44.8584	1201	Promoter (2-3kb)	19	46838167	46850846	12680	2	1175	ENST00000263270.11	-2136	ENSG00000042753	AP2S1	adaptor related protein complex 2 subunit sigma 1	FALSE	TRUE	TRUE	FALSE	FALSE	FALSE	FALSE	FALSE	FALSE
PSF6_8_12_vs_PSF6_Input_hg38_macs2_peak_15849	chr16	75564520	75566179	448	14.057	49.4125	44.8584	668	Promoter (<=1kb)	16	75566375	75568405	2031	1	11345	ENST00000565057.5	-197	ENSG00000034713	GABARAPL2	GABA type A receptor associated protein like 2	TRUE	FALSE	TRUE	FALSE	FALSE	FALSE	TRUE	FALSE	FALSE
PSF6_8_12_vs_PSF6_Input_hg38_macs2_peak_12350	chr14	56195638	56196567	448	14.057	49.4125	44.8584	221	Intron (ENST00000559044.5/57161, intron 2 of 4)	14	56119109	56290293	171185	1	57161	ENST00000561019.1	76529	ENSG00000139946	PELI2	pellino E3 ubiquitin protein ligase family member 2	TRUE	FALSE	FALSE	FALSE	FALSE	FALSE	TRUE	FALSE	FALSE
PSF6_8_12_vs_PSF6_Input_hg38_macs2_peak_11382	chr13	93144798	93147485	448	14.057	49.4125	44.8584	495	Distal Intergenic	13	93226807	94408020	1181214	1	10082	ENST00000377047.9	-79323	ENSG00000183098	GPC6	glypican 6	FALSE	TRUE	FALSE	FALSE	FALSE	FALSE	FALSE	FALSE	TRUE
PSF6_8_12_vs_PSF6_Input_hg38_macs2_peak_6836	chr10	133257961	133260596	448	14.057	49.4125	44.8584	1657	Distal Intergenic	10	133263003	133263865	863	2	101	ENST00000559018.1	3270	ENSG00000151651	ADAM8	ADAM metallopeptidase domain 8	FALSE	TRUE	FALSE	FALSE	FALSE	FALSE	FALSE	FALSE	TRUE
PSF6_8_12_vs_PSF6_Input_hg38_macs2_peak_35254	chr6	14758323	14759362	448	16.8363	49.3967	44.8509	554	Intron (ENST00000689305.1/ENST00000689305.1, intron 1 of 2)	6	14616040	14656819	40780	2	101928354	ENST00000702111.1	-101504	NA	LOC101928354	uncharacterized LOC101928354	TRUE	FALSE	FALSE	FALSE	FALSE	FALSE	TRUE	FALSE	FALSE
PSF6_8_12_vs_PSF6_Input_hg38_macs2_peak_27859	chr3	912417	913324	448	16.8363	49.3967	44.8509	562	Distal Intergenic	3	857124	858091	968	1	107986058	ENST00000423193.1	55293	NA	LOC107986058	uncharacterized LOC107986058	FALSE	TRUE	FALSE	FALSE	FALSE	FALSE	FALSE	FALSE	TRUE
PSF6_8_12_vs_PSF6_Input_hg38_macs2_peak_38041	chr7	24820271	24822087	448	14.7706	49.3863	44.8438	1283	Intron (ENST00000313367.7/26031, intron 16 of 22)	7	24800029	24815093	15065	2	26031	ENST00000487020.5	-5178	ENSG00000070882	OSBPL3	oxysterol binding protein like 3	TRUE	FALSE	FALSE	FALSE	FALSE	FALSE	TRUE	FALSE	FALSE
PSF6_8_12_vs_PSF6_Input_hg38_macs2_peak_26122	chr20	62602445	62603777	448	13.3564	49.3481	44.8102	991	Promoter (<=1kb)	20	62596732	62603115	6384	2	105372712	ENST00000617730.1	0	NA	LINC02970	long intergenic non-protein coding RNA 2970	TRUE	FALSE	TRUE	FALSE	FALSE	TRUE	TRUE	FALSE	FALSE
PSF6_8_12_vs_PSF6_Input_hg38_macs2_peak_23597	chr2	174023551	174025274	447	12.0493	49.2974	44.7597	887	Promoter (<=1kb)	2	174025280	174027163	1884	1	100128905	ENST00000563759.1	-7	ENSG00000260868	LINC01960	long intergenic non-protein coding RNA 1960	FALSE	TRUE	TRUE	FALSE	FALSE	FALSE	FALSE	FALSE	FALSE
PSF6_8_12_vs_PSF6_Input_hg38_macs2_peak_20286	chr19	35318530	35319859	447	12.0493	49.2974	44.7597	644	Promoter (<=1kb)	19	35319261	35332830	13570	1	933	ENST00000598537.5	0	ENSG00000012124	CD22	CD22 molecule	TRUE	FALSE	TRUE	TRUE	FALSE	TRUE	TRUE	FALSE	FALSE
PSF6_8_12_vs_PSF6_Input_hg38_macs2_peak_29089	chr3	112074356	112076388	447	10.1722	49.249	44.7135	649	3' UTR	3	112086335	112118226	31892	1	79669	ENST00000431717.6	-9948	ENSG00000114529	C3orf52	chromosome 3 open reading frame 52	TRUE	FALSE	FALSE	FALSE	TRUE	TRUE	TRUE	FALSE	FALSE
PSF6_8_12_vs_PSF6_Input_hg38_macs2_peak_25540	chr20	36493240	36494577	447	10.1722	49.249	44.7135	666	Promoter (<=1kb)	20	36492383	36527231	34849	1	22839	ENST00000489701.5	857	ENSG00000080845	DLGAP4	DLG associated protein 4	TRUE	FALSE	TRUE	FALSE	FALSE	FALSE	TRUE	FALSE	FALSE
PSF6_8_12_vs_PSF6_Input_hg38_macs2_peak_4313	chr1	235067130	235071020	447	10.1722	49.249	44.7135	2886	Promoter (<=1kb)	1	235064927	235069796	4870	2	731656	ENST00000701981.1	0	ENSG00000280587	LINC01348	long intergenic non-protein coding RNA 1348	TRUE	FALSE	TRUE	FALSE	FALSE	TRUE	TRUE	FALSE	FALSE
PSF6_8_12_vs_PSF6_Input_hg38_macs2_peak_3504	chr1	203692277	203693617	447	10.1722	49.249	44.7135	887	Intron (ENST00000341360.7/493, intron 2 of 21)	1	203723897	203728310	4414	1	493	ENST00000458092.5	-30281	ENSG00000058668	ATP2B4	ATPase plasma membrane Ca2+ transporting 4	TRUE	FALSE	FALSE	FALSE	FALSE	FALSE	TRUE	FALSE	FALSE
PSF6_8_12_vs_PSF6_Input_hg38_macs2_peak_28971	chr3	101868152	101869396	446	14.6639	49.1643	44.6316	213	Distal Intergenic	3	101857200	101859539	2340	1	64332	ENST00000495719.1	10952	ENSG00000144802	NFKBIZ	NFKB inhibitor zeta	FALSE	TRUE	FALSE	FALSE	FALSE	FALSE	FALSE	FALSE	TRUE
PSF6_8_12_vs_PSF6_Input_hg38_macs2_peak_4304	chr1	234970480	234972833	445	13.1392	49.0962	44.5644	716	Promoter (<=1kb)	1	234959666	234970062	10397	2	101927851	ENST00000451766.2	-418	ENSG00000238005	LNCATV	lncRNA negative regulator of antiviral signaling	FALSE	TRUE	TRUE	FALSE	FALSE	FALSE	FALSE	FALSE	FALSE
PSF6_8_12_vs_PSF6_Input_hg38_macs2_peak_5841	chr10	84268646	84270523	445	12.9341	49.0962	44.5644	1317	Promoter (<=1kb)	10	84267747	84293925	26179	1	170425	ENST00000661556.1	899	ENSG00000229404	LINC00858	long intergenic non-protein coding RNA 858	TRUE	FALSE	TRUE	FALSE	FALSE	FALSE	TRUE	FALSE	FALSE
PSF6_8_12_vs_PSF6_Input_hg38_macs2_peak_25662	chr20	43530447	43531253	445	12.8174	49.0663	44.5348	425	Promoter (<=1kb)	20	43530972	43541189	10218	1	26013	ENST00000373133.6	0	ENSG00000185513	L3MBTL1	L3MBTL histone methyl-lysine binding protein 1	TRUE	FALSE	TRUE	FALSE	TRUE	TRUE	TRUE	FALSE	FALSE
PSF6_8_12_vs_PSF6_Input_hg38_macs2_peak_42897	chr9	109476175	109479303	445	13.5589	49.0627	44.5324	1291	Intron (ENST00000262539.7/5774, intron 1 of 25)	9	109375700	109498307	122608	2	5774	ENST00000374541.4	19005	ENSG00000070159	PTPN3	protein tyrosine phosphatase non-receptor type 3	TRUE	FALSE	FALSE	FALSE	FALSE	FALSE	TRUE	FALSE	FALSE
PSF6_8_12_vs_PSF6_Input_hg38_macs2_peak_38789	chr7	75187449	75189638	445	13.5589	49.0627	44.5324	1620	Promoter (1-2kb)	7	75186116	75190836	4721	2	2970	ENST00000621948.4	1199	ENSG00000290871	GTF2IP1	general transcription factor IIi pseudogene 1	TRUE	FALSE	TRUE	FALSE	FALSE	TRUE	TRUE	FALSE	FALSE
PSF6_8_12_vs_PSF6_Input_hg38_macs2_peak_38663	chr7	73247913	73251007	445	13.5589	49.0627	44.5324	1797	Exon (ENST00000618962.4/ENST00000618962.4, exon 8 of 10)	7	73220646	73235787	15142	1	654816	ENST00000435988.1	27267	ENSG00000290838	NCF1B	neutrophil cytosolic factor 1B (pseudogene)	TRUE	FALSE	FALSE	FALSE	FALSE	TRUE	TRUE	FALSE	FALSE
PSF6_8_12_vs_PSF6_Input_hg38_macs2_peak_35861	chr6	37776854	37778202	445	13.5589	49.0627	44.5324	638	Distal Intergenic	6	37815777	37819218	3442	2	107986593	ENST00000415890.1	41017	NA	ZFAND3-DT	ZFAND3 divergent transcript	FALSE	TRUE	FALSE	FALSE	FALSE	FALSE	FALSE	FALSE	TRUE
PSF6_8_12_vs_PSF6_Input_hg38_macs2_peak_30940	chr4	8599004	8600302	445	13.5589	49.0627	44.5324	864	Promoter (1-2kb)	4	8601970	8619761	17792	1	8532	ENST00000513120.2	-1669	ENSG00000109625	CPZ	carboxypeptidase Z	TRUE	FALSE	TRUE	TRUE	TRUE	TRUE	TRUE	FALSE	FALSE
PSF6_8_12_vs_PSF6_Input_hg38_macs2_peak_31167	chr4	29560024	29561070	445	13.5589	49.0627	44.5324	714	Distal Intergenic	4	29510635	29510737	103	1	124900885	ENST00000636045.1	49389	ENSG00000283666	LOC124900885	U6 spliceosomal RNA	FALSE	TRUE	FALSE	FALSE	FALSE	FALSE	FALSE	FALSE	TRUE
PSF6_8_12_vs_PSF6_Input_hg38_macs2_peak_29546	chr3	135014440	135015493	445	13.5589	49.0627	44.5324	219	Intron (ENST00000398015.8/2047, intron 3 of 15)	3	135067532	135259370	191839	1	2047	ENST00000493838.1	-52040	ENSG00000154928	EPHB1	EPH receptor B1	TRUE	FALSE	FALSE	FALSE	FALSE	FALSE	TRUE	FALSE	FALSE
PSF6_8_12_vs_PSF6_Input_hg38_macs2_peak_24784	chr20	389966	392135	445	13.5589	49.0627	44.5324	668	Exon (ENST00000615226.4/57761, exon 5 of 5)	20	381297	396748	15452	1	57761	ENST00000422053.3	8669	ENSG00000101255	TRIB3	tribbles pseudokinase 3	TRUE	FALSE	FALSE	FALSE	FALSE	TRUE	TRUE	FALSE	FALSE
PSF6_8_12_vs_PSF6_Input_hg38_macs2_peak_18274	chr17	78342665	78344580	445	13.5589	49.0627	44.5324	1181	Promoter (<=1kb)	17	78342737	78344357	1621	1	105371912	ENST00000586583.1	0	NA	LOC105371912	uncharacterized LOC105371912	TRUE	FALSE	TRUE	FALSE	FALSE	TRUE	TRUE	FALSE	FALSE
PSF6_8_12_vs_PSF6_Input_hg38_macs2_peak_16715	chr17	19031387	19034006	445	13.5589	49.0627	44.5324	1059	Exon (ENST00000625108.1/ENST00000625108.1, exon 1 of 1)	17	19021863	19042485	20623	2	10750	ENST00000395635.5	8480	ENSG00000154016	GRAP	GRB2 related adaptor protein	TRUE	FALSE	FALSE	FALSE	FALSE	TRUE	TRUE	FALSE	FALSE
PSF6_8_12_vs_PSF6_Input_hg38_macs2_peak_8643	chr12	6531992	6533178	445	13.5589	49.0627	44.5324	574	Promoter (<=1kb)	12	6532290	6533498	1209	2	112268089	ENST00000537921.1	321	NA	GAPDH-DT	GAPDH divergent transcript	TRUE	FALSE	TRUE	FALSE	FALSE	TRUE	TRUE	TRUE	FALSE
PSF6_8_12_vs_PSF6_Input_hg38_macs2_peak_4160	chr1	230129651	230131408	445	13.5589	49.0627	44.5324	814	Intron (ENST00000494106.1/2590, intron 1 of 6)	1	230067259	230092033	24775	1	2590	ENST00000488903.1	62392	ENSG00000143641	GALNT2	polypeptide N-acetylgalactosaminyltransferase 2	TRUE	FALSE	FALSE	FALSE	FALSE	FALSE	TRUE	FALSE	FALSE
PSF6_8_12_vs_PSF6_Input_hg38_macs2_peak_33635	chr5	68433331	68434626	445	15.3821	49.0503	44.5245	943	Promoter (<=1kb)	5	68430339	68434481	4143	2	105379013	ENST00000507733.2	0	NA	LOC105379013	uncharacterized LOC105379013	TRUE	FALSE	TRUE	FALSE	FALSE	TRUE	TRUE	FALSE	FALSE
PSF6_8_12_vs_PSF6_Input_hg38_macs2_peak_32675	chr4	168480188	168481762	445	15.3821	49.0503	44.5245	1154	Promoter (<=1kb)	4	168356735	168480492	123758	2	91351	ENST00000682922.1	0	ENSG00000181381	DDX60L	DExD/H-box 60 like	TRUE	FALSE	TRUE	TRUE	FALSE	TRUE	TRUE	FALSE	FALSE
PSF6_8_12_vs_PSF6_Input_hg38_macs2_peak_16568	chr17	14737836	14738887	445	15.3821	49.0503	44.5245	526	Distal Intergenic	17	14834557	14900557	66001	1	107984977	ENST00000660746.1	-95671	ENSG00000238212	LINC02096	long intergenic non-protein coding RNA 2096	FALSE	TRUE	FALSE	FALSE	FALSE	FALSE	FALSE	FALSE	TRUE
PSF6_8_12_vs_PSF6_Input_hg38_macs2_peak_4223	chr1	232766029	232768316	444	13.8657	48.9926	44.471	446	Distal Intergenic	1	232727251	232751299	24049	2	101927683	ENST00000659372.1	-14730	ENSG00000236497	LINC01744	long intergenic non-protein coding RNA 1744	FALSE	TRUE	FALSE	FALSE	FALSE	FALSE	FALSE	FALSE	TRUE
PSF6_8_12_vs_PSF6_Input_hg38_macs2_peak_35625	chr6	31203041	31204182	444	14.9518	48.9756	44.4543	537	Promoter (1-2kb)	6	31202013	31203015	1003	1	253018	ENST00000415276.2	1028	ENSG00000206344	HCG27	HLA complex group 27	TRUE	FALSE	TRUE	FALSE	FALSE	TRUE	FALSE	TRUE	FALSE
PSF6_8_12_vs_PSF6_Input_hg38_macs2_peak_2868	chr1	160124323	160125498	444	14.1978	48.952	44.4319	564	Promoter (<=1kb)	1	160123958	160125542	1585	1	477	ENST00000468587.1	365	ENSG00000018625	ATP1A2	ATPase Na+/K+ transporting subunit alpha 2	TRUE	FALSE	TRUE	FALSE	FALSE	TRUE	TRUE	FALSE	FALSE
PSF6_8_12_vs_PSF6_Input_hg38_macs2_peak_1382	chr1	42529364	42530625	444	15.7254	48.9253	44.4059	656	3' UTR	1	42533860	42642579	108720	1	728621	ENST00000471390.6	-3236	ENSG00000186409	CCDC30	coiled-coil domain containing 30	TRUE	FALSE	FALSE	FALSE	TRUE	TRUE	TRUE	FALSE	FALSE
PSF6_8_12_vs_PSF6_Input_hg38_macs2_peak_30282	chr3	184144427	184145972	443	13.0625	48.9158	44.397	895	Promoter (2-3kb)	3	184142108	184142871	764	1	8893	ENST00000479250.1	2319	ENSG00000145191	EIF2B5	eukaryotic translation initiation factor 2B subunit epsilon	TRUE	FALSE	TRUE	FALSE	TRUE	TRUE	TRUE	FALSE	FALSE
PSF6_8_12_vs_PSF6_Input_hg38_macs2_peak_35213	chr6	13302188	13303593	443	11.6366	48.9012	44.3825	839	Intron (ENST00000606214.5/107080638, intron 7 of 7)	6	13279295	13295586	16292	2	100130357	ENST00000606150.5	-6602	ENSG00000215022	LOC100130357	uncharacterized LOC100130357	TRUE	FALSE	FALSE	FALSE	FALSE	FALSE	TRUE	FALSE	FALSE
PSF6_8_12_vs_PSF6_Input_hg38_macs2_peak_3923	chr1	221792688	221794864	443	11.6366	48.9012	44.3825	954	Distal Intergenic	1	221819842	221840689	20848	2	101929771	ENST00000665303.1	45826	NA	LINC01655	long intergenic non-protein coding RNA 1655	FALSE	TRUE	FALSE	FALSE	FALSE	FALSE	FALSE	FALSE	TRUE
PSF6_8_12_vs_PSF6_Input_hg38_macs2_peak_5695	chr10	77415744	77417747	443	11.6366	48.9012	44.3825	1241	Intron (ENST00000639601.1/3778, intron 1 of 27)	10	76884878	77404025	519148	2	3778	ENST00000406533.7	-11719	ENSG00000156113	KCNMA1	potassium calcium-activated channel subfamily M alpha 1	TRUE	FALSE	FALSE	FALSE	FALSE	FALSE	TRUE	FALSE	FALSE
PSF6_8_12_vs_PSF6_Input_hg38_macs2_peak_13256	chr14	103109802	103111528	443	16.5585	48.8845	44.3665	352	Promoter (2-3kb)	14	103107622	103110559	2938	1	91828	ENST00000559693.1	2180	ENSG00000205436	EXOC3L4	exocyst complex component 3 like 4	TRUE	FALSE	TRUE	FALSE	TRUE	TRUE	TRUE	FALSE	FALSE
PSF6_8_12_vs_PSF6_Input_hg38_macs2_peak_11226	chr13	70182617	70183803	443	16.5585	48.8845	44.3665	694	Distal Intergenic	13	69700594	70108493	407900	2	57626	ENST00000545028.2	-74124	ENSG00000150361	KLHL1	kelch like family member 1	FALSE	TRUE	FALSE	FALSE	FALSE	FALSE	FALSE	FALSE	TRUE
PSF6_8_12_vs_PSF6_Input_hg38_macs2_peak_30689	chr3	197487294	197489186	443	13.4732	48.8687	44.353	838	Distal Intergenic	3	197505262	197506986	1725	2	100129516	ENST00000608206.1	17801	NA	LINC02012	long intergenic non-protein coding RNA 2012	FALSE	TRUE	FALSE	FALSE	FALSE	FALSE	FALSE	FALSE	TRUE
PSF6_8_12_vs_PSF6_Input_hg38_macs2_peak_30635	chr3	196337994	196340855	443	10.4606	48.8667	44.3512	570	Promoter (<=1kb)	3	196316082	196338373	22292	2	100534611	ENST00000442633.1	0	NA	TM4SF19-DYNLT2B	TM4SF19-DYNLT2B readthrough (NMD candidate)	TRUE	FALSE	TRUE	TRUE	FALSE	TRUE	TRUE	FALSE	FALSE
PSF6_8_12_vs_PSF6_Input_hg38_macs2_peak_39097	chr7	98360255	98361228	443	16.0979	48.8343	44.3191	509	Intron (ENST00000005260.9/55971, intron 2 of 13)	7	98317237	98355426	38190	2	55971	ENST00000473569.1	-4829	ENSG00000006453	BAIAP2L1	BAR/IMD domain containing adaptor protein 2 like 1	TRUE	FALSE	FALSE	FALSE	FALSE	FALSE	TRUE	FALSE	FALSE
PSF6_8_12_vs_PSF6_Input_hg38_macs2_peak_12290	chr14	54133250	54135058	443	16.0979	48.8343	44.3191	846	Distal Intergenic	14	53951892	53958761	6870	2	652	ENST00000559642.1	-174489	ENSG00000125378	BMP4	bone morphogenetic protein 4	FALSE	TRUE	FALSE	FALSE	FALSE	FALSE	FALSE	FALSE	TRUE
PSF6_8_12_vs_PSF6_Input_hg38_macs2_peak_23701	chr2	183541519	183542698	442	11.0875	48.7417	44.2307	391	Distal Intergenic	2	183178806	183215414	36609	1	124906103	ENST00000661621.1	362713	NA	LOC124906103	uncharacterized LOC124906103	FALSE	TRUE	FALSE	FALSE	FALSE	FALSE	FALSE	FALSE	TRUE
PSF6_8_12_vs_PSF6_Input_hg38_macs2_peak_5723	chr10	77872898	77874876	442	11.0875	48.7417	44.2307	1062	Intron (ENST00000372391.7/9231, intron 1 of 31)	10	77790791	77869191	78401	2	9231	ENST00000475613.6	-3707	ENSG00000151208	DLG5	discs large MAGUK scaffold protein 5	TRUE	FALSE	FALSE	FALSE	FALSE	FALSE	TRUE	FALSE	FALSE
PSF6_8_12_vs_PSF6_Input_hg38_macs2_peak_33150	chr5	14035527	14040105	441	12.3689	48.6881	44.1797	3900	Distal Intergenic	5	13690328	14011818	321491	2	1767	ENST00000681290.1	-23709	ENSG00000039139	DNAH5	dynein axonemal heavy chain 5	FALSE	TRUE	FALSE	FALSE	FALSE	FALSE	FALSE	FALSE	TRUE
PSF6_8_12_vs_PSF6_Input_hg38_macs2_peak_21225	chr2	17976601	17978243	441	12.3689	48.6881	44.1797	802	Intron (ENST00000465292.5/3790, intron 2 of 4)	2	18040606	18040733	128	2	124900534	ENST00000391153.1	62491	ENSG00000212455	LOC124900534	small nucleolar RNA SNORA40	TRUE	FALSE	FALSE	FALSE	FALSE	FALSE	TRUE	FALSE	FALSE
PSF6_8_12_vs_PSF6_Input_hg38_macs2_peak_24888	chr20	4151801	4154466	441	12.3689	48.6881	44.1797	1704	Promoter (2-3kb)	20	4148935	4187747	38813	1	54498	ENST00000346595.6	2866	ENSG00000088826	SMOX	spermine oxidase	TRUE	FALSE	TRUE	FALSE	FALSE	FALSE	TRUE	FALSE	FALSE
PSF6_8_12_vs_PSF6_Input_hg38_macs2_peak_25507	chr20	36017213	36018364	441	12.3689	48.6881	44.1797	665	Intron (ENST00000373973.7/140894, intron 10 of 11)	20	36045618	36051018	5401	2	647979	ENST00000565493.2	32655	ENSG00000260032	NORAD	non-coding RNA activated by DNA damage	TRUE	FALSE	FALSE	FALSE	FALSE	FALSE	TRUE	FALSE	FALSE
PSF6_8_12_vs_PSF6_Input_hg38_macs2_peak_17956	chr17	68019606	68020696	441	12.3689	48.6881	44.1797	440	Distal Intergenic	17	68035636	68046854	11219	1	3838	ENST00000676594.1	-14941	ENSG00000182481	KPNA2	karyopherin subunit alpha 2	FALSE	TRUE	FALSE	FALSE	FALSE	FALSE	FALSE	FALSE	TRUE
PSF6_8_12_vs_PSF6_Input_hg38_macs2_peak_8512	chr12	532500	533385	441	12.3689	48.6881	44.1797	538	Intron (ENST00000266383.10/283358, intron 1 of 19)	12	540463	548301	7839	1	283358	ENST00000544638.5	-7079	ENSG00000139044	B4GALNT3	beta-1,4-N-acetyl-galactosaminyltransferase 3	TRUE	FALSE	FALSE	FALSE	FALSE	FALSE	TRUE	FALSE	FALSE
PSF6_8_12_vs_PSF6_Input_hg38_macs2_peak_3881	chr1	218673961	218674909	441	12.3689	48.6881	44.1797	541	Distal Intergenic	1	218541690	218541899	210	2	124904666	ENST00000391308.2	-132062	ENSG00000212610	LOC124904666	small nucleolar RNA U3	FALSE	TRUE	FALSE	FALSE	FALSE	FALSE	FALSE	FALSE	TRUE
PSF6_8_12_vs_PSF6_Input_hg38_macs2_peak_3555	chr1	205324094	205325595	441	12.3689	48.6881	44.1797	1236	Promoter (2-3kb)	1	205302063	205321745	19683	2	81788	ENST00000367157.6	-2349	ENSG00000163545	NUAK2	NUAK family kinase 2	FALSE	TRUE	TRUE	FALSE	FALSE	FALSE	FALSE	FALSE	FALSE
PSF6_8_12_vs_PSF6_Input_hg38_macs2_peak_6022	chr10	93465080	93466830	441	12.3689	48.6881	44.1797	802	Intron (ENST00000359263.9/26509, intron 1 of 53)	10	93306430	93482194	175765	2	26509	ENST00000358334.9	15365	ENSG00000138119	MYOF	myoferlin	TRUE	FALSE	FALSE	FALSE	FALSE	FALSE	TRUE	FALSE	FALSE
PSF6_8_12_vs_PSF6_Input_hg38_macs2_peak_6487	chr10	116083636	116084730	441	12.3689	48.6881	44.1797	839	Exon (ENST00000682489.1/2674, exon 9 of 11)	10	116064211	116255795	191585	2	2674	ENST00000682724.1	171066	ENSG00000151892	GFRA1	GDNF family receptor alpha 1	TRUE	FALSE	FALSE	FALSE	FALSE	TRUE	TRUE	FALSE	FALSE
PSF6_8_12_vs_PSF6_Input_hg38_macs2_peak_10743	chr12	132284455	132285813	441	15.5978	48.6776	44.1737	474	Promoter (<=1kb)	12	132283164	132286471	3308	2	50614	ENST00000540493.1	659	ENSG00000182870	GALNT9	polypeptide N-acetylgalactosaminyltransferase 9	TRUE	FALSE	TRUE	FALSE	FALSE	TRUE	TRUE	FALSE	FALSE
PSF6_8_12_vs_PSF6_Input_hg38_macs2_peak_37221	chr6	148445061	148446005	440	15.9618	48.576	44.074	680	Intron (ENST00000367467.8/23328, intron 4 of 19)	6	148440377	148519762	79386	1	23328	ENST00000637469.1	4684	ENSG00000111961	SASH1	SAM and SH3 domain containing 1	TRUE	FALSE	FALSE	FALSE	FALSE	FALSE	TRUE	FALSE	FALSE
PSF6_8_12_vs_PSF6_Input_hg38_macs2_peak_13215	chr14	102019958	102021465	440	15.9618	48.576	44.074	775	3' UTR	14	102026948	102027628	681	1	1778	ENST00000647119.1	-5484	ENSG00000197102	DYNC1H1	dynein cytoplasmic 1 heavy chain 1	TRUE	FALSE	FALSE	FALSE	TRUE	TRUE	TRUE	FALSE	FALSE
PSF6_8_12_vs_PSF6_Input_hg38_macs2_peak_29933	chr3	158644332	158645131	440	12.3196	48.5645	44.0635	329	Promoter (<=1kb)	3	158644527	158695581	51055	1	85476	ENST00000486715.6	0	ENSG00000168827	GFM1	G elongation factor mitochondrial 1	TRUE	FALSE	TRUE	TRUE	FALSE	TRUE	TRUE	FALSE	FALSE
PSF6_8_12_vs_PSF6_Input_hg38_macs2_peak_24901	chr20	4897922	4898836	440	12.3196	48.5645	44.0635	522	Promoter (<=1kb)	20	4859367	4899647	40281	2	9962	ENST00000423430.1	812	ENSG00000089057	SLC23A2	solute carrier family 23 member 2	TRUE	FALSE	TRUE	FALSE	FALSE	FALSE	TRUE	FALSE	FALSE
PSF6_8_12_vs_PSF6_Input_hg38_macs2_peak_14997	chr16	15014025	15014919	440	12.3196	48.5645	44.0635	369	Intron (ENST00000563679.5/23042, intron 8 of 22)	16	15010321	15010397	77	2	100302243	ENST00000459337.1	-3628	ENSG00000238728	MIR1972-1	microRNA 1972-1	TRUE	FALSE	FALSE	FALSE	FALSE	FALSE	TRUE	FALSE	FALSE
PSF6_8_12_vs_PSF6_Input_hg38_macs2_peak_41181	chr8	102945943	102946724	440	14.0051	48.5365	44.0377	410	Intron (ENST00000659614.1/100506753, intron 4 of 5)	8	102941623	102977876	36254	1	100506753	ENST00000519648.1	4320	NA	MAILR	macrophage interferon regulatory lncRNA	TRUE	FALSE	FALSE	FALSE	FALSE	FALSE	TRUE	FALSE	FALSE
PSF6_8_12_vs_PSF6_Input_hg38_macs2_peak_37857	chr7	7178587	7179824	440	14.0051	48.5365	44.0377	501	Promoter (2-3kb)	7	7182544	7248616	66073	1	56913	ENST00000436587.7	-2721	ENSG00000106392	C1GALT1	core 1 synthase, glycoprotein-N-acetylgalactosamine 3-beta-galactosyltransferase 1	TRUE	FALSE	TRUE	FALSE	FALSE	FALSE	TRUE	FALSE	FALSE
PSF6_8_12_vs_PSF6_Input_hg38_macs2_peak_35349	chr6	18341986	18343878	440	14.0051	48.5365	44.0377	1212	Distal Intergenic	6	18387350	18468870	81521	1	255488	ENST00000259939.4	-43473	ENSG00000137393	RNF144B	ring finger protein 144B	FALSE	TRUE	FALSE	FALSE	FALSE	FALSE	FALSE	FALSE	TRUE
PSF6_8_12_vs_PSF6_Input_hg38_macs2_peak_28972	chr3	101902024	101903417	440	14.0051	48.5365	44.0377	254	Intron (ENST00000657494.1/ENST00000657494.1, intron 2 of 3)	3	101940859	101997926	57068	1	152225	ENST00000465215.1	-37443	ENSG00000214407	RDUR	RIG-I dependent antiviral response regulator RNA	TRUE	FALSE	FALSE	FALSE	FALSE	FALSE	TRUE	FALSE	FALSE
PSF6_8_12_vs_PSF6_Input_hg38_macs2_peak_24376	chr2	229406716	229408224	440	14.0051	48.5365	44.0377	532	Promoter (<=1kb)	2	229407358	229408328	971	1	124907995	ENST00000658948.1	0	ENSG00000287791	LOC124907995	uncharacterized LOC124907995	TRUE	FALSE	TRUE	FALSE	FALSE	TRUE	TRUE	FALSE	FALSE
PSF6_8_12_vs_PSF6_Input_hg38_macs2_peak_2014	chr1	89515890	89516866	440	14.0051	48.5365	44.0377	244	Intron (ENST00000671515.1/105378844, intron 1 of 5)	1	89524829	89593366	68538	1	23507	ENST00000439853.6	-7964	ENSG00000197147	LRRC8B	leucine rich repeat containing 8 VRAC subunit B	TRUE	FALSE	FALSE	FALSE	FALSE	FALSE	TRUE	FALSE	FALSE
PSF6_8_12_vs_PSF6_Input_hg38_macs2_peak_15428	chr16	54325732	54327282	440	16.3579	48.5122	44.0161	868	Distal Intergenic	16	54283304	54286787	3484	2	79191	ENST00000329734.4	-38945	ENSG00000177508	IRX3	iroquois homeobox 3	FALSE	TRUE	FALSE	FALSE	FALSE	FALSE	FALSE	FALSE	TRUE
PSF6_8_12_vs_PSF6_Input_hg38_macs2_peak_6737	chr10	127147909	127152575	440	14.3526	48.5121	44.0161	981	Intron (ENST00000280333.9/1793, intron 27 of 51)	10	127136194	127177009	40816	2	642938	ENST00000424811.2	24435	ENSG00000188916	INSYN2A	inhibitory synaptic factor 2A	TRUE	FALSE	FALSE	FALSE	FALSE	FALSE	TRUE	FALSE	FALSE
PSF6_8_12_vs_PSF6_Input_hg38_macs2_peak_17153	chr17	39769298	39770852	439	15.4724	48.433	43.9377	761	Intron (ENST00000346872.8/22806, intron 7 of 7)	17	39765496	39778225	12730	2	22806	ENST00000583368.1	7374	ENSG00000161405	IKZF3	IKAROS family zinc finger 3	TRUE	FALSE	FALSE	FALSE	FALSE	FALSE	TRUE	FALSE	FALSE
PSF6_8_12_vs_PSF6_Input_hg38_macs2_peak_11349	chr13	87670660	87671532	439	12.9572	48.4173	43.9227	512	Promoter (<=1kb)	13	87477567	87671324	193758	2	124900338	ENST00000658487.1	0	NA	LOC124900338	formin-like protein 5	TRUE	FALSE	TRUE	TRUE	FALSE	TRUE	TRUE	FALSE	FALSE
PSF6_8_12_vs_PSF6_Input_hg38_macs2_peak_4514	chr1	245590120	245591709	438	12.5347	48.378	43.8859	844	Intron (ENST00000407071.7/55083, intron 5 of 14)	1	245646092	245687314	41223	1	55083	ENST00000483253.1	-54384	ENSG00000162849	KIF26B	kinesin family member 26B	TRUE	FALSE	FALSE	FALSE	FALSE	FALSE	TRUE	FALSE	FALSE
PSF6_8_12_vs_PSF6_Input_hg38_macs2_peak_38824	chr7	76103319	76104405	438	15.828	48.3209	43.8296	573	Promoter (1-2kb)	7	76099440	76101408	1969	2	101927126	ENST00000436677.2	-1911	NA	GTF2IP7	general transcription factor IIi pseudogene 7	TRUE	FALSE	TRUE	FALSE	FALSE	FALSE	TRUE	FALSE	FALSE
PSF6_8_12_vs_PSF6_Input_hg38_macs2_peak_8912	chr12	26125428	26127273	437	10.92	48.2584	43.7689	1111	Promoter (<=1kb)	12	26120030	26125037	5008	2	79365	ENST00000242728.5	-391	ENSG00000123095	BHLHE41	basic helix-loop-helix family member e41	TRUE	FALSE	TRUE	FALSE	FALSE	TRUE	TRUE	FALSE	FALSE
PSF6_8_12_vs_PSF6_Input_hg38_macs2_peak_31107	chr4	24752715	24754520	437	16.2148	48.2454	43.7564	991	Distal Intergenic	4	24789912	24799683	9772	1	6649	ENST00000598411.1	-35393	ENSG00000109610	SOD3	superoxide dismutase 3	FALSE	TRUE	FALSE	FALSE	FALSE	FALSE	FALSE	FALSE	TRUE
PSF6_8_12_vs_PSF6_Input_hg38_macs2_peak_12839	chr14	77799834	77800969	436	10.0384	48.1753	43.6881	504	Promoter (<=1kb)	14	77800109	77935014	134906	1	57143	ENST00000238561.10	0	ENSG00000063761	ADCK1	aarF domain containing kinase 1	TRUE	FALSE	TRUE	TRUE	FALSE	TRUE	TRUE	FALSE	FALSE
PSF6_8_12_vs_PSF6_Input_hg38_macs2_peak_39022	chr7	92904225	92905260	436	13.823	48.141	43.6548	316	Intron (ENST00000686356.1/101927497, intron 2 of 2)	7	92854909	92917174	62266	1	101927497	ENST00000419668.1	49316	ENSG00000237819	CDK6-AS1	CDK6 antisense RNA 1	TRUE	FALSE	FALSE	FALSE	FALSE	FALSE	TRUE	FALSE	FALSE
PSF6_8_12_vs_PSF6_Input_hg38_macs2_peak_32979	chr5	911717	913241	436	13.823	48.141	43.6548	879	Promoter (1-2kb)	5	914559	919357	4799	1	9319	ENST00000510412.5	-1319	ENSG00000071539	TRIP13	thyroid hormone receptor interactor 13	TRUE	FALSE	TRUE	FALSE	FALSE	TRUE	TRUE	FALSE	FALSE
PSF6_8_12_vs_PSF6_Input_hg38_macs2_peak_31380	chr4	53321198	53321710	436	13.823	48.141	43.6548	202	Intron (ENST00000401642.8/152579, intron 2 of 8)	4	52872982	53366061	493080	2	152579	ENST00000401642.8	44352	ENSG00000184178	SCFD2	sec1 family domain containing 2	TRUE	FALSE	FALSE	FALSE	FALSE	FALSE	TRUE	FALSE	FALSE
PSF6_8_12_vs_PSF6_Input_hg38_macs2_peak_32400	chr4	145812549	145813442	436	13.823	48.141	43.6548	642	Intron (ENST00000655597.2/152485, intron 7 of 13)	4	145759007	145823925	64919	2	152485	ENST00000672161.1	10484	ENSG00000151612	ZNF827	zinc finger protein 827	TRUE	FALSE	FALSE	FALSE	FALSE	FALSE	TRUE	FALSE	FALSE
PSF6_8_12_vs_PSF6_Input_hg38_macs2_peak_22521	chr2	99878853	99880952	436	13.823	48.141	43.6548	1635	Intron (ENST00000409236.6/3899, intron 5 of 22)	2	99825495	100006775	181281	2	3899	ENST00000673529.1	125824	ENSG00000144218	AFF3	ALF transcription elongation factor 3	TRUE	FALSE	FALSE	FALSE	FALSE	FALSE	TRUE	FALSE	FALSE
PSF6_8_12_vs_PSF6_Input_hg38_macs2_peak_21057	chr2	9286225	9288859	436	13.823	48.141	43.6548	1920	Intron (ENST00000315273.4/8853, intron 2 of 26)	2	9323121	9358838	35718	1	8853	ENST00000641030.1	-34263	ENSG00000151693	ASAP2	ArfGAP with SH3 domain, ankyrin repeat and PH domain 2	TRUE	FALSE	FALSE	FALSE	FALSE	FALSE	TRUE	FALSE	FALSE
PSF6_8_12_vs_PSF6_Input_hg38_macs2_peak_25391	chr20	33517410	33519048	436	13.823	48.141	43.6548	758	Intron (ENST00000471007.1/9139, intron 1 of 3)	20	33490117	33650036	159920	1	9139	ENST00000375279.6	27293	ENSG00000078699	CBFA2T2	CBFA2/RUNX1 partner transcriptional co-repressor 2	TRUE	FALSE	FALSE	FALSE	FALSE	FALSE	TRUE	FALSE	FALSE
PSF6_8_12_vs_PSF6_Input_hg38_macs2_peak_25174	chr20	18663206	18664498	436	13.823	48.141	43.6548	807	Intron (ENST00000618693.4/92675, intron 4 of 4)	20	18674395	18698709	24315	2	101929526	ENST00000428285.1	34212	ENSG00000233993	DTD1-AS1	DTD1 antisense RNA 1	TRUE	FALSE	FALSE	FALSE	FALSE	FALSE	TRUE	FALSE	FALSE
PSF6_8_12_vs_PSF6_Input_hg38_macs2_peak_16377	chr17	3557240	3559654	436	13.823	48.141	43.6548	1557	Promoter (<=1kb)	17	3510502	3557812	47311	2	162514	ENST00000576742.6	0	ENSG00000167723	TRPV3	transient receptor potential cation channel subfamily V member 3	TRUE	FALSE	TRUE	TRUE	FALSE	TRUE	TRUE	FALSE	FALSE
PSF6_8_12_vs_PSF6_Input_hg38_macs2_peak_15885	chr16	80931783	80933699	436	13.823	48.141	43.6548	910	Intron (ENST00000651611.1/100996425, intron 1 of 1)	16	80828735	80892682	63948	2	100996425	ENST00000562231.6	-39101	ENSG00000260896	ARLNC1	androgen receptor regulated long noncoding RNA 1	TRUE	FALSE	FALSE	FALSE	FALSE	FALSE	TRUE	FALSE	FALSE
PSF6_8_12_vs_PSF6_Input_hg38_macs2_peak_12566	chr14	68140008	68142521	436	13.823	48.141	43.6548	1942	Intron (ENST00000479335.5/5890, intron 8 of 11)	14	68125004	68130196	5193	2	105370546	ENST00000554679.1	-9812	NA	LOC105370546	uncharacterized LOC105370546	TRUE	FALSE	FALSE	FALSE	FALSE	FALSE	TRUE	FALSE	FALSE
PSF6_8_12_vs_PSF6_Input_hg38_macs2_peak_5069	chr10	36538619	36539674	436	13.823	48.141	43.6548	574	Distal Intergenic	10	36438661	36438788	128	1	124900298	ENST00000390846.1	99958	ENSG00000274458	LOC124900298	small nucleolar RNA SNORA40	FALSE	TRUE	FALSE	FALSE	FALSE	FALSE	FALSE	FALSE	TRUE
PSF6_8_12_vs_PSF6_Input_hg38_macs2_peak_32900	chr4	184329627	184330712	436	11.8723	48.1298	43.6518	575	Distal Intergenic	4	184341774	184343736	1963	2	728175	ENST00000670015.1	13025	ENSG00000180712	LINC02363	long intergenic non-protein coding RNA 2363	FALSE	TRUE	FALSE	FALSE	FALSE	FALSE	FALSE	FALSE	TRUE
PSF6_8_12_vs_PSF6_Input_hg38_macs2_peak_29554	chr3	135886907	135888292	436	11.8723	48.1298	43.6518	588	Distal Intergenic	3	135965728	136147894	182167	1	5523	ENST00000264977.8	-77437	ENSG00000073711	PPP2R3A	protein phosphatase 2 regulatory subunit B''alpha	FALSE	TRUE	FALSE	FALSE	FALSE	FALSE	FALSE	FALSE	TRUE
PSF6_8_12_vs_PSF6_Input_hg38_macs2_peak_3684	chr1	209674349	209675675	436	11.8723	48.1298	43.6518	776	Promoter (<=1kb)	1	209661356	209675283	13928	2	101930114	ENST00000445272.7	0	ENSG00000227591	HSD11B1-AS1	HSD11B1 antisense RNA 1	TRUE	FALSE	TRUE	TRUE	FALSE	TRUE	TRUE	FALSE	FALSE
PSF6_8_12_vs_PSF6_Input_hg38_macs2_peak_5110	chr10	43420080	43422081	436	11.8723	48.1298	43.6518	862	Promoter (<=1kb)	10	43420738	43422100	1363	1	124902415	ENST00000442526.2	0	NA	LINC02916	long intergenic non-protein coding RNA 2916	TRUE	FALSE	TRUE	FALSE	FALSE	TRUE	TRUE	FALSE	FALSE
PSF6_8_12_vs_PSF6_Input_hg38_macs2_peak_6586	chr10	120460202	120461614	436	11.8723	48.1298	43.6518	742	Promoter (2-3kb)	10	120457227	120592065	134839	1	196051	ENST00000398250.6	2975	ENSG00000203805	PLPP4	phospholipid phosphatase 4	TRUE	FALSE	TRUE	FALSE	FALSE	FALSE	TRUE	FALSE	FALSE
PSF6_8_12_vs_PSF6_Input_hg38_macs2_peak_27672	chr22	43920918	43922770	436	14.9136	48.1139	43.6372	578	Promoter (1-2kb)	22	43923792	43964488	40697	1	80339	ENST00000406117.6	-1023	ENSG00000100344	PNPLA3	patatin like phospholipase domain containing 3	FALSE	TRUE	TRUE	FALSE	FALSE	FALSE	FALSE	FALSE	FALSE
PSF6_8_12_vs_PSF6_Input_hg38_macs2_peak_4185	chr1	231200127	231201557	436	13.1412	48.1093	43.6331	515	Exon (ENST00000366653.6/440730, exon 4 of 10)	1	231184098	231187627	3530	2	149373	ENST00000425559.1	-12500	ENSG00000235710	TRIM67-AS1	TRIM67 antisense RNA 1	TRUE	FALSE	FALSE	FALSE	FALSE	TRUE	TRUE	FALSE	FALSE
PSF6_8_12_vs_PSF6_Input_hg38_macs2_peak_43269	chr9	124285586	124288509	436	14.1523	48.0883	43.6123	747	Promoter (<=1kb)	9	124286440	124326405	39966	1	10783	ENST00000423785.5	0	ENSG00000119408	NEK6	NIMA related kinase 6	TRUE	FALSE	TRUE	TRUE	FALSE	TRUE	TRUE	FALSE	FALSE
PSF6_8_12_vs_PSF6_Input_hg38_macs2_peak_21256	chr2	20185297	20187595	436	14.1523	48.0883	43.6123	1517	Distal Intergenic	2	20204002	20223388	19387	2	6382	ENST00000482879.5	35794	ENSG00000115884	SDC1	syndecan 1	FALSE	TRUE	FALSE	FALSE	FALSE	FALSE	FALSE	FALSE	TRUE
PSF6_8_12_vs_PSF6_Input_hg38_macs2_peak_2115	chr1	94773275	94774738	436	14.5163	48.0816	43.6058	782	Intron (ENST00000634870.1/101928079, intron 1 of 5)	1	94745860	94745900	41	2	100616321	ENST00000579876.1	-27375	ENSG00000263526	MIR378G	microRNA 378g	TRUE	FALSE	FALSE	FALSE	FALSE	FALSE	TRUE	FALSE	FALSE
PSF6_8_12_vs_PSF6_Input_hg38_macs2_peak_42938	chr9	110256537	110257597	436	14.5163	48.0816	43.6058	343	Promoter (<=1kb)	9	110243810	110256507	12698	2	7295	ENST00000374517.6	-30	ENSG00000136810	TXN	thioredoxin	FALSE	TRUE	TRUE	FALSE	FALSE	FALSE	FALSE	FALSE	FALSE
PSF6_8_12_vs_PSF6_Input_hg38_macs2_peak_35292	chr6	16334409	16335881	436	14.5163	48.0816	43.6058	418	Intron (ENST00000244769.8/6310, intron 7 of 8)	6	16328342	16328431	90	2	127903862	ENST00000683730.1	-5978	ENSG00000288708	LOC127903862	uncharacterized LOC127903862	TRUE	FALSE	FALSE	FALSE	FALSE	FALSE	TRUE	FALSE	FALSE
PSF6_8_12_vs_PSF6_Input_hg38_macs2_peak_24284	chr2	222959300	222960855	436	14.5163	48.0816	43.6058	1106	Distal Intergenic	2	222933018	222941824	8807	1	2181	ENST00000495541.1	26282	ENSG00000123983	ACSL3	acyl-CoA synthetase long chain family member 3	FALSE	TRUE	FALSE	FALSE	FALSE	FALSE	FALSE	FALSE	TRUE
PSF6_8_12_vs_PSF6_Input_hg38_macs2_peak_25387	chr20	33489110	33490005	436	14.5163	48.0816	43.6058	628	Promoter (<=1kb)	20	33490075	33618546	128472	1	9139	ENST00000471007.1	-71	ENSG00000078699	CBFA2T2	CBFA2/RUNX1 partner transcriptional co-repressor 2	FALSE	TRUE	TRUE	FALSE	FALSE	FALSE	FALSE	FALSE	FALSE
PSF6_8_12_vs_PSF6_Input_hg38_macs2_peak_19440	chr19	1793917	1795696	436	14.5163	48.0816	43.6058	819	Intron (ENST00000310127.10/148229, intron 18 of 28)	19	1785558	1790817	5260	2	148229	ENST00000526847.1	-3100	ENSG00000130270	ATP8B3	ATPase phospholipid transporting 8B3	TRUE	FALSE	FALSE	FALSE	FALSE	FALSE	TRUE	FALSE	FALSE
PSF6_8_12_vs_PSF6_Input_hg38_macs2_peak_9869	chr12	91111382	91112225	436	14.5163	48.0816	43.6058	211	Promoter (<=1kb)	12	91102629	91111494	8866	2	4060	ENST00000266718.5	0	ENSG00000139329	LUM	lumican	TRUE	FALSE	TRUE	TRUE	FALSE	TRUE	TRUE	FALSE	FALSE
PSF6_8_12_vs_PSF6_Input_hg38_macs2_peak_274	chr1	9314790	9316916	435	15.6965	48.0691	43.5964	1272	Intron (ENST00000328089.11/80176, intron 1 of 2)	1	9294528	9356497	61970	1	80176	ENST00000450402.1	20262	ENSG00000171621	SPSB1	splA/ryanodine receptor domain and SOCS box containing 1	TRUE	FALSE	FALSE	FALSE	FALSE	FALSE	TRUE	FALSE	FALSE
PSF6_8_12_vs_PSF6_Input_hg38_macs2_peak_25151	chr20	18000786	18002291	435	13.4222	48.0058	43.5341	802	Intron (ENST00000486776.5/58495, intron 2 of 3)	20	17970057	17990231	20175	1	92667	ENST00000467391.1	30729	ENSG00000125871	MGME1	mitochondrial genome maintenance exonuclease 1	TRUE	FALSE	FALSE	FALSE	FALSE	FALSE	TRUE	FALSE	FALSE
PSF6_8_12_vs_PSF6_Input_hg38_macs2_peak_38920	chr7	80882926	80884918	435	16.519	47.9962	43.525	818	Intron (ENST00000265361.8/10512, intron 2 of 17)	7	80827430	80918429	91000	2	10512	ENST00000411788.5	33512	ENSG00000075223	SEMA3C	semaphorin 3C	TRUE	FALSE	FALSE	FALSE	FALSE	FALSE	TRUE	FALSE	FALSE
PSF6_8_12_vs_PSF6_Input_hg38_macs2_peak_38203	chr7	35648117	35648986	435	16.519	47.9962	43.525	453	Intron (ENST00000311350.8/64224, intron 5 of 8)	7	35634312	35668579	34268	2	64224	ENST00000426180.1	19594	ENSG00000122557	HERPUD2	HERPUD family member 2	TRUE	FALSE	FALSE	FALSE	FALSE	FALSE	TRUE	FALSE	FALSE
PSF6_8_12_vs_PSF6_Input_hg38_macs2_peak_33909	chr5	95631905	95632773	435	16.519	47.9962	43.525	486	Distal Intergenic	5	95620087	95622142	2056	1	285601	ENST00000380007.3	11818	ENSG00000178015	GPR150	G protein-coupled receptor 150	FALSE	TRUE	FALSE	FALSE	FALSE	FALSE	FALSE	FALSE	TRUE
PSF6_8_12_vs_PSF6_Input_hg38_macs2_peak_1248	chr1	37958293	37960018	435	16.519	47.9962	43.525	724	Promoter (<=1kb)	1	37958063	37960693	2631	2	10946	ENST00000487062.1	676	ENSG00000183431	SF3A3	splicing factor 3a subunit 3	TRUE	FALSE	TRUE	FALSE	FALSE	FALSE	TRUE	FALSE	FALSE
PSF6_8_12_vs_PSF6_Input_hg38_macs2_peak_43388	chr9	127698777	127700391	434	15.2274	47.9524	43.4844	531	Intron (ENST00000335223.5/138428, intron 1 of 2)	9	127706988	127716002	9015	1	286207	ENST00000373295.7	-6598	ENSG00000160401	CFAP157	cilia and flagella associated protein 157	TRUE	FALSE	FALSE	FALSE	FALSE	FALSE	TRUE	FALSE	FALSE
PSF6_8_12_vs_PSF6_Input_hg38_macs2_peak_38009	chr7	22920229	22921449	434	15.2274	47.9524	43.4844	579	Exon (ENST00000465661.2/84668, exon 11 of 11)	7	22889371	22941190	51820	2	107986776	ENST00000421730.1	19742	NA	LOC107986776	uncharacterized LOC107986776	TRUE	FALSE	FALSE	FALSE	FALSE	TRUE	TRUE	FALSE	FALSE
PSF6_8_12_vs_PSF6_Input_hg38_macs2_peak_9772	chr12	79451441	79452549	434	14.8009	47.8864	43.4193	812	3' UTR	12	79419257	79419321	65	1	100302136	ENST00000408861.1	32184	ENSG00000221788	MIR1252	microRNA 1252	TRUE	FALSE	FALSE	FALSE	TRUE	TRUE	TRUE	FALSE	FALSE
PSF6_8_12_vs_PSF6_Input_hg38_macs2_peak_41827	chr8	141153223	141154866	433	12.6204	47.862	43.3963	699	Promoter (1-2kb)	8	141155894	141166233	10340	1	22898	ENST00000521477.5	-1029	ENSG00000105339	DENND3	DENN domain containing 3	TRUE	FALSE	TRUE	FALSE	FALSE	FALSE	TRUE	FALSE	FALSE
PSF6_8_12_vs_PSF6_Input_hg38_macs2_peak_32907	chr4	184746148	184747301	433	12.4235	47.862	43.3963	557	Distal Intergenic	4	184755600	184758876	3277	2	2180	ENST00000513001.5	11576	ENSG00000151726	ACSL1	acyl-CoA synthetase long chain family member 1	FALSE	TRUE	FALSE	FALSE	FALSE	FALSE	FALSE	FALSE	TRUE
PSF6_8_12_vs_PSF6_Input_hg38_macs2_peak_29551	chr3	135513314	135514483	433	12.6204	47.862	43.3963	497	Distal Intergenic	3	135377924	135439888	61965	2	105374122	ENST00000473001.2	-73426	NA	LOC105374122	uncharacterized LOC105374122	FALSE	TRUE	FALSE	FALSE	FALSE	FALSE	FALSE	FALSE	TRUE
PSF6_8_12_vs_PSF6_Input_hg38_macs2_peak_29429	chr3	129026298	129027887	433	12.6204	47.862	43.3963	736	Promoter (2-3kb)	3	129030449	129040740	10292	1	79825	ENST00000481536.2	-2563	ENSG00000114654	EFCC1	EF-hand and coiled-coil domain containing 1	TRUE	FALSE	TRUE	FALSE	FALSE	FALSE	TRUE	FALSE	FALSE
PSF6_8_12_vs_PSF6_Input_hg38_macs2_peak_29351	chr3	127525145	127526070	433	12.4235	47.862	43.3963	457	Promoter (<=1kb)	3	127497599	127526870	29272	2	101927149	ENST00000654267.1	801	ENSG00000239921	LINC01471	long intergenic non-protein coding RNA 1471	TRUE	FALSE	TRUE	FALSE	FALSE	FALSE	TRUE	FALSE	FALSE
PSF6_8_12_vs_PSF6_Input_hg38_macs2_peak_22109	chr2	67879519	67881887	433	12.4235	47.862	43.3963	907	Distal Intergenic	2	67796054	67825562	29509	2	101927701	ENST00000457448.1	-53957	ENSG00000237013	LINC01812	long intergenic non-protein coding RNA 1812	FALSE	TRUE	FALSE	FALSE	FALSE	FALSE	FALSE	FALSE	TRUE
PSF6_8_12_vs_PSF6_Input_hg38_macs2_peak_25602	chr20	38425825	38426950	433	12.6204	47.862	43.3963	538	Promoter (<=1kb)	20	38420588	38426077	5490	2	388796	ENST00000666806.1	0	ENSG00000196756	SNHG17	small nucleolar RNA host gene 17	TRUE	FALSE	TRUE	FALSE	FALSE	TRUE	TRUE	FALSE	FALSE
PSF6_8_12_vs_PSF6_Input_hg38_macs2_peak_1487	chr1	47649934	47651153	433	12.6204	47.862	43.3963	482	Distal Intergenic	1	47688463	47704029	15567	1	107984953	ENST00000454285.2	-37311	ENSG00000227947	LINC01738	long intergenic non-protein coding RNA 1738	FALSE	TRUE	FALSE	FALSE	FALSE	FALSE	FALSE	FALSE	TRUE
PSF6_8_12_vs_PSF6_Input_hg38_macs2_peak_9013	chr12	31748580	31750204	433	12.6204	47.862	43.3963	831	Distal Intergenic	12	31689007	31729121	40115	2	196394	ENST00000535408.5	-19459	ENSG00000151743	AMN1	antagonist of mitotic exit network 1 homolog	FALSE	TRUE	FALSE	FALSE	FALSE	FALSE	FALSE	FALSE	TRUE
PSF6_8_12_vs_PSF6_Input_hg38_macs2_peak_19928	chr19	14585084	14586112	433	15.5671	47.8205	43.3582	418	Promoter (1-2kb)	19	14583123	14610420	27298	1	388512	ENST00000551730.1	1961	ENSG00000187912	CLEC17A	C-type lectin domain containing 17A	TRUE	FALSE	TRUE	FALSE	FALSE	FALSE	TRUE	FALSE	FALSE
PSF6_8_12_vs_PSF6_Input_hg38_macs2_peak_39963	chr7	151744588	151746023	433	13.3368	47.8137	43.3523	836	Intron (ENST00000287878.9/51422, intron 3 of 15)	7	151556161	151736314	180154	2	51422	ENST00000492843.6	-8274	ENSG00000106617	PRKAG2	protein kinase AMP-activated non-catalytic subunit gamma 2	TRUE	FALSE	FALSE	FALSE	FALSE	FALSE	TRUE	FALSE	FALSE
PSF6_8_12_vs_PSF6_Input_hg38_macs2_peak_30774	chr4	2412091	2413889	433	13.3368	47.8137	43.3523	1284	Intron (ENST00000290974.7/57732, intron 1 of 12)	4	2330162	2418609	88448	2	57732	ENST00000503000.1	4721	ENSG00000159733	ZFYVE28	zinc finger FYVE-type containing 28	TRUE	FALSE	FALSE	FALSE	FALSE	FALSE	TRUE	FALSE	FALSE
PSF6_8_12_vs_PSF6_Input_hg38_macs2_peak_30678	chr3	197380047	197381520	433	13.3368	47.8137	43.3523	877	Intron (ENST00000700789.1/ENST00000700789.1, intron 2 of 2)	3	197333944	197340706	6763	1	101926923	ENST00000669801.1	46103	NA	LOC101926923	uncharacterized LOC101926923	TRUE	FALSE	FALSE	FALSE	FALSE	FALSE	TRUE	FALSE	FALSE
PSF6_8_12_vs_PSF6_Input_hg38_macs2_peak_26989	chr22	24893925	24895585	433	13.3368	47.8137	43.3523	587	Exon (ENST00000610372.4/129049, exon 18 of 25)	22	24901147	24901214	68	2	124900481	ENST00000362913.1	5630	ENSG00000199783	LOC124900481	small nucleolar RNA SNORD56	TRUE	FALSE	FALSE	FALSE	FALSE	TRUE	TRUE	FALSE	FALSE
PSF6_8_12_vs_PSF6_Input_hg38_macs2_peak_5781	chr10	79238785	79239761	433	13.3368	47.8137	43.3523	602	Intron (ENST00000334512.10/57178, intron 7 of 24)	10	79243669	79291085	47417	1	57178	ENST00000472035.5	-3909	ENSG00000108175	ZMIZ1	zinc finger MIZ-type containing 1	TRUE	FALSE	FALSE	FALSE	FALSE	FALSE	TRUE	FALSE	FALSE
PSF6_8_12_vs_PSF6_Input_hg38_macs2_peak_29195	chr3	120348870	120351165	432	11.4681	47.7531	43.2957	511	Promoter (<=1kb)	3	120349449	120369790	20342	1	100130701	ENST00000637360.1	0	NA	BTNL12P	butyrophilin like 12, pseudogene	TRUE	FALSE	TRUE	TRUE	FALSE	TRUE	TRUE	FALSE	FALSE
PSF6_8_12_vs_PSF6_Input_hg38_macs2_peak_38642	chr7	72805342	72806453	432	15.1078	47.7163	43.2602	619	Intron (ENST00000612372.4/441250, intron 3 of 11)	7	72558744	72828174	269431	2	441250	ENST00000612372.4	21722	ENSG00000277149	TYW1B	tRNA-yW synthesizing protein 1 homolog B	TRUE	FALSE	FALSE	FALSE	FALSE	FALSE	TRUE	FALSE	FALSE
PSF6_8_12_vs_PSF6_Input_hg38_macs2_peak_38530	chr7	55129572	55134189	432	15.1078	47.7163	43.2602	3312	Intron (ENST00000344576.7/1956, intron 1 of 15)	7	55109723	55211536	101814	1	1956	ENST00000450046.2	19849	ENSG00000146648	EGFR	epidermal growth factor receptor	TRUE	FALSE	FALSE	FALSE	FALSE	FALSE	TRUE	FALSE	FALSE
PSF6_8_12_vs_PSF6_Input_hg38_macs2_peak_36166	chr6	56712823	56715866	432	15.1078	47.7163	43.2602	2367	Intron (ENST00000312431.10/667, intron 3 of 94)	6	56638936	56693303	54368	2	667	ENST00000521104.1	-19520	ENSG00000151914	DST	dystonin	TRUE	FALSE	FALSE	FALSE	FALSE	FALSE	TRUE	FALSE	FALSE
PSF6_8_12_vs_PSF6_Input_hg38_macs2_peak_35397	chr6	21347686	21349253	432	15.1078	47.7163	43.2602	1040	Distal Intergenic	6	21200812	21231441	30630	1	54901	ENST00000476517.1	146874	ENSG00000145996	CDKAL1	CDK5 regulatory subunit associated protein 1 like 1	FALSE	TRUE	FALSE	FALSE	FALSE	FALSE	FALSE	FALSE	TRUE
PSF6_8_12_vs_PSF6_Input_hg38_macs2_peak_17863	chr17	64818792	64819583	432	15.1078	47.7163	43.2602	367	Promoter (2-3kb)	17	64822030	64822102	73	2	100422961	ENST00000640925.1	2520	ENSG00000284172	MIR4315-2	microRNA 4315-2	TRUE	FALSE	TRUE	FALSE	FALSE	FALSE	TRUE	FALSE	FALSE
PSF6_8_12_vs_PSF6_Input_hg38_macs2_peak_15942	chr16	82070662	82071556	432	15.1078	47.7163	43.2602	493	Promoter (2-3kb)	16	82068277	82098534	30258	1	3294	ENST00000566838.2	2385	ENSG00000086696	HSD17B2	hydroxysteroid 17-beta dehydrogenase 2	TRUE	FALSE	TRUE	FALSE	TRUE	TRUE	TRUE	FALSE	FALSE
PSF6_8_12_vs_PSF6_Input_hg38_macs2_peak_2285	chr1	111552612	111554180	432	15.1078	47.7163	43.2602	857	Intron (ENST00000356415.5/5906, intron 1 of 7)	1	111483569	111563934	80366	2	57413	ENST00000443498.5	9755	ENSG00000121933	TMIGD3	transmembrane and immunoglobulin domain containing 3	TRUE	FALSE	FALSE	FALSE	FALSE	FALSE	TRUE	FALSE	FALSE
PSF6_8_12_vs_PSF6_Input_hg38_macs2_peak_6649	chr10	124306536	124307859	432	13.9575	47.6727	43.2207	761	Distal Intergenic	10	124398021	124403336	5316	2	4942	ENST00000471127.1	95478	ENSG00000065154	OAT	ornithine aminotransferase	FALSE	TRUE	FALSE	FALSE	FALSE	FALSE	FALSE	FALSE	TRUE
PSF6_8_12_vs_PSF6_Input_hg38_macs2_peak_19903	chr19	13985090	13986642	431	10.9315	47.6206	43.1701	1162	Intron (ENST00000254325.9/5989, intron 2 of 20)	19	13983313	14006262	22950	2	5989	ENST00000588885.1	19621	ENSG00000132005	RFX1	regulatory factor X1	TRUE	FALSE	FALSE	FALSE	FALSE	FALSE	TRUE	FALSE	FALSE
PSF6_8_12_vs_PSF6_Input_hg38_macs2_peak_8668	chr12	7583966	7584712	431	10.9315	47.6206	43.1701	317	Distal Intergenic	12	7470813	7503893	33081	2	9332	ENST00000359156.8	-80073	ENSG00000177575	CD163	CD163 molecule	FALSE	TRUE	FALSE	FALSE	FALSE	FALSE	FALSE	FALSE	TRUE
PSF6_8_12_vs_PSF6_Input_hg38_macs2_peak_4089	chr1	226662385	226663596	431	10.9315	47.6206	43.1701	748	Promoter (2-3kb)	1	226656640	226659670	3031	2	100506443	ENST00000443422.1	-2715	ENSG00000228382	ITPKB-IT1	ITPKB intronic transcript 1	TRUE	FALSE	TRUE	FALSE	FALSE	FALSE	TRUE	FALSE	FALSE
PSF6_8_12_vs_PSF6_Input_hg38_macs2_peak_3589	chr1	205976373	205977514	431	10.9315	47.6206	43.1701	517	3' UTR	1	205983743	205992580	8838	2	338382	ENST00000622969.1	15067	ENSG00000276600	RAB7B	RAB7B, member RAS oncogene family	TRUE	FALSE	FALSE	FALSE	TRUE	TRUE	TRUE	FALSE	FALSE
PSF6_8_12_vs_PSF6_Input_hg38_macs2_peak_5469	chr10	70663741	70665869	431	10.9315	47.6206	43.1701	1398	Intron (ENST00000697571.1/27143, intron 20 of 20)	10	70672506	70762441	89936	1	140766	ENST00000373207.2	-6638	ENSG00000138316	ADAMTS14	ADAM metallopeptidase with thrombospondin type 1 motif 14	TRUE	FALSE	FALSE	FALSE	FALSE	FALSE	TRUE	FALSE	FALSE
PSF6_8_12_vs_PSF6_Input_hg38_macs2_peak_6512	chr10	116778310	116779803	431	10.9315	47.6206	43.1701	1038	Intron (ENST00000635765.1/259217, intron 2 of 12)	10	116671197	116742596	71400	2	259217	ENST00000674205.1	-35714	ENSG00000165868	HSPA12A	heat shock protein family A (Hsp70) member 12A	TRUE	FALSE	FALSE	FALSE	FALSE	FALSE	TRUE	FALSE	FALSE
PSF6_8_12_vs_PSF6_Input_hg38_macs2_peak_39676	chr7	134174312	134175341	430	12.1817	47.5043	43.0569	496	Exon (ENST00000645682.1/136332, exon 8 of 16)	7	134199370	134204280	4911	1	136332	ENST00000695543.1	-24030	ENSG00000155530	LRGUK	leucine rich repeats and guanylate kinase domain containing	TRUE	FALSE	FALSE	FALSE	FALSE	TRUE	TRUE	FALSE	FALSE
PSF6_8_12_vs_PSF6_Input_hg38_macs2_peak_36458	chr6	89034337	89036258	430	12.1817	47.5043	43.0569	1327	Distal Intergenic	6	89080751	89084345	3595	1	10957	ENST00000369472.1	-44494	ENSG00000146278	PNRC1	proline rich nuclear receptor coactivator 1	FALSE	TRUE	FALSE	FALSE	FALSE	FALSE	FALSE	FALSE	TRUE
PSF6_8_12_vs_PSF6_Input_hg38_macs2_peak_30455	chr3	189937039	189938509	430	12.1817	47.5043	43.0569	719	Distal Intergenic	3	189957697	189964121	6425	2	55214	ENST00000490940.1	25613	ENSG00000090530	P3H2	prolyl 3-hydroxylase 2	FALSE	TRUE	FALSE	FALSE	FALSE	FALSE	FALSE	FALSE	TRUE
PSF6_8_12_vs_PSF6_Input_hg38_macs2_peak_29045	chr3	107861250	107862704	430	12.1817	47.5043	43.0569	751	Promoter (<=1kb)	3	107841662	107862038	20377	2	151658	ENST00000657924.1	0	ENSG00000241469	LINC00635	long intergenic non-protein coding RNA 635	TRUE	FALSE	TRUE	FALSE	FALSE	TRUE	TRUE	FALSE	FALSE
PSF6_8_12_vs_PSF6_Input_hg38_macs2_peak_22715	chr2	109350430	109352274	430	12.1817	47.5043	43.0569	1232	Intron (ENST00000309415.8/344558, intron 2 of 9)	2	109313571	109313625	55	2	100423027	ENST00000583300.1	-36805	ENSG00000265965	MIR4266	microRNA 4266	TRUE	FALSE	FALSE	FALSE	FALSE	FALSE	TRUE	FALSE	FALSE
PSF6_8_12_vs_PSF6_Input_hg38_macs2_peak_25936	chr20	50794474	50796271	430	12.1817	47.5043	43.0569	620	Promoter (<=1kb)	20	50794894	50877177	82284	1	55653	ENST00000358791.9	0	ENSG00000124243	BCAS4	breast carcinoma amplified sequence 4	TRUE	FALSE	TRUE	TRUE	FALSE	TRUE	TRUE	FALSE	FALSE
PSF6_8_12_vs_PSF6_Input_hg38_macs2_peak_15813	chr16	74743012	74744640	430	12.1817	47.5043	43.0569	1004	Promoter (1-2kb)	16	74718999	74741269	22271	2	79152	ENST00000569949.1	-1743	ENSG00000103089	FA2H	fatty acid 2-hydroxylase	TRUE	FALSE	TRUE	FALSE	FALSE	FALSE	TRUE	FALSE	FALSE
PSF6_8_12_vs_PSF6_Input_hg38_macs2_peak_12507	chr14	64661654	64663373	430	12.1817	47.5043	43.0569	358	Distal Intergenic	14	64704102	64730688	26587	1	26030	ENST00000555982.5	-40730	ENSG00000126822	PLEKHG3	pleckstrin homology and RhoGEF domain containing G3	FALSE	TRUE	FALSE	FALSE	FALSE	FALSE	FALSE	FALSE	TRUE
PSF6_8_12_vs_PSF6_Input_hg38_macs2_peak_12124	chr14	42214595	42215590	430	12.1817	47.5043	43.0569	534	Distal Intergenic	14	41699427	41904549	205123	1	145581	ENST00000554171.1	515168	ENSG00000165379	LRFN5	leucine rich repeat and fibronectin type III domain containing 5	FALSE	TRUE	FALSE	FALSE	FALSE	FALSE	FALSE	FALSE	TRUE
PSF6_8_12_vs_PSF6_Input_hg38_macs2_peak_9471	chr12	57751491	57752786	430	12.1817	47.5043	43.0569	834	Promoter (<=1kb)	12	57747727	57752310	4584	2	1019	ENST00000257904.11	0	ENSG00000135446	CDK4	cyclin dependent kinase 4	TRUE	FALSE	TRUE	TRUE	FALSE	TRUE	TRUE	FALSE	FALSE
PSF6_8_12_vs_PSF6_Input_hg38_macs2_peak_9142	chr12	45414863	45416149	430	12.1817	47.5043	43.0569	737	Intron (ENST00000426898.2/196527, intron 16 of 17)	12	45335549	45347508	11960	1	196527	ENST00000551667.1	79314	ENSG00000177119	ANO6	anoctamin 6	TRUE	FALSE	FALSE	FALSE	FALSE	FALSE	TRUE	FALSE	FALSE
PSF6_8_12_vs_PSF6_Input_hg38_macs2_peak_36187	chr6	57012924	57014031	430	16.2465	47.495	43.0526	614	Promoter (<=1kb)	6	57013809	57018471	4663	1	221336	ENST00000484701.1	0	ENSG00000151917	BEND6	BEN domain containing 6	TRUE	FALSE	TRUE	FALSE	FALSE	TRUE	TRUE	FALSE	FALSE
PSF6_8_12_vs_PSF6_Input_hg38_macs2_peak_10552	chr12	122517621	122519167	430	16.2465	47.495	43.0526	608	Promoter (<=1kb)	12	122508378	122519028	10651	2	65117	ENST00000528263.1	0	ENSG00000111011	RSRC2	arginine and serine rich coiled-coil 2	TRUE	FALSE	TRUE	TRUE	TRUE	TRUE	TRUE	FALSE	FALSE
PSF6_8_12_vs_PSF6_Input_hg38_macs2_peak_8152	chr11	102177947	102178808	430	16.2465	47.495	43.0526	399	Intron (ENST00000282441.10/10413, intron 3 of 8)	11	102186081	102230579	44499	1	10413	ENST00000529029.1	-7274	ENSG00000137693	YAP1	Yes1 associated transcriptional regulator	TRUE	FALSE	FALSE	FALSE	FALSE	FALSE	TRUE	FALSE	FALSE
PSF6_8_12_vs_PSF6_Input_hg38_macs2_peak_40562	chr8	48407236	48409757	430	14.9901	47.483	43.0425	1010	Distal Intergenic	8	48515852	48518042	2191	2	105375822	ENST00000521359.2	108286	ENSG00000253140	LINC02947	long intergenic non-protein coding RNA 2947	FALSE	TRUE	FALSE	FALSE	FALSE	FALSE	FALSE	FALSE	TRUE
PSF6_8_12_vs_PSF6_Input_hg38_macs2_peak_41763	chr8	139277053	139278085	430	14.9901	47.483	43.0425	490	Distal Intergenic	8	139601078	139602064	987	2	51305	ENST00000523653.1	323980	ENSG00000169427	KCNK9	potassium two pore domain channel subfamily K member 9	FALSE	TRUE	FALSE	FALSE	FALSE	FALSE	FALSE	FALSE	TRUE
PSF6_8_12_vs_PSF6_Input_hg38_macs2_peak_25734	chr20	45368199	45369388	430	13.8621	47.468	43.0279	656	Promoter (2-3kb)	20	45365219	45367428	2210	1	90196	ENST00000479779.1	2980	ENSG00000204070	SYS1	SYS1 golgi trafficking protein	TRUE	FALSE	TRUE	FALSE	TRUE	TRUE	TRUE	FALSE	FALSE
PSF6_8_12_vs_PSF6_Input_hg38_macs2_peak_12475	chr14	63752337	63753620	430	15.8001	47.4662	43.0265	743	Distal Intergenic	14	63761899	63995099	233201	1	23224	ENST00000674003.1	-8280	ENSG00000054654	SYNE2	spectrin repeat containing nuclear envelope protein 2	FALSE	TRUE	FALSE	FALSE	FALSE	FALSE	FALSE	FALSE	TRUE
PSF6_8_12_vs_PSF6_Input_hg38_macs2_peak_11571	chr13	101529030	101530245	430	15.8001	47.4662	43.0265	615	Intron (ENST00000618057.4/9358, intron 2 of 9)	13	101489952	101716443	226492	1	9358	ENST00000376162.7	39078	ENSG00000198542	ITGBL1	integrin subunit beta like 1	TRUE	FALSE	FALSE	FALSE	FALSE	FALSE	TRUE	FALSE	FALSE
PSF6_8_12_vs_PSF6_Input_hg38_macs2_peak_8888	chr12	24798128	24799200	430	15.8001	47.4662	43.0265	412	Distal Intergenic	12	24817656	24830328	12673	2	586	ENST00000543099.1	31129	ENSG00000060982	BCAT1	branched chain amino acid transaminase 1	FALSE	TRUE	FALSE	FALSE	FALSE	FALSE	FALSE	FALSE	TRUE
PSF6_8_12_vs_PSF6_Input_hg38_macs2_peak_31602	chr4	75542375	75544775	430	14.5805	47.4387	43.0012	600	3' UTR	4	75556048	75563322	7275	1	152816	ENST00000514064.1	-11274	ENSG00000174792	ODAPH	odontogenesis associated phosphoprotein	TRUE	FALSE	FALSE	FALSE	TRUE	TRUE	TRUE	FALSE	FALSE
PSF6_8_12_vs_PSF6_Input_hg38_macs2_peak_16299	chr17	1498624	1499789	429	14.2059	47.4355	42.9982	277	Promoter (<=1kb)	17	1496489	1498201	1713	2	51763	ENST00000461552.1	-423	ENSG00000132376	INPP5K	inositol polyphosphate-5-phosphatase K	TRUE	FALSE	TRUE	FALSE	FALSE	FALSE	TRUE	FALSE	FALSE
PSF6_8_12_vs_PSF6_Input_hg38_macs2_peak_23409	chr2	160269219	160270924	429	12.1332	47.3829	42.9472	789	Promoter (<=1kb)	2	160257840	160271249	13410	2	100505984	ENST00000477514.1	326	ENSG00000285373	LINC02478	long intergenic non-protein coding RNA 2478	TRUE	FALSE	TRUE	FALSE	FALSE	FALSE	TRUE	FALSE	FALSE
PSF6_8_12_vs_PSF6_Input_hg38_macs2_peak_25756	chr20	46604064	46605436	429	12.1332	47.3829	42.9472	510	Intron (ENST00000290317.9/64849, intron 3 of 12)	20	46583572	46600616	17045	2	64849	ENST00000450298.5	-3448	ENSG00000158296	SLC13A3	solute carrier family 13 member 3	TRUE	FALSE	FALSE	FALSE	FALSE	FALSE	TRUE	FALSE	FALSE
PSF6_8_12_vs_PSF6_Input_hg38_macs2_peak_1909	chr1	77538463	77540605	429	12.1332	47.3829	42.9472	1680	Promoter (<=1kb)	1	77540496	77558731	18236	1	26289	ENST00000466393.1	0	ENSG00000154027	AK5	adenylate kinase 5	TRUE	FALSE	TRUE	FALSE	FALSE	TRUE	TRUE	FALSE	FALSE
PSF6_8_12_vs_PSF6_Input_hg38_macs2_peak_4449	chr1	244295785	244297507	429	12.2168	47.353	42.919	547	Distal Intergenic	1	244308554	244325177	16624	2	105373262	ENST00000689658.2	27671	NA	LOC105373262	uncharacterized LOC105373262	FALSE	TRUE	FALSE	FALSE	FALSE	FALSE	FALSE	FALSE	TRUE
PSF6_8_12_vs_PSF6_Input_hg38_macs2_peak_29624	chr3	140466616	140467684	428	13.768	47.2652	42.8321	489	Exon (ENST00000458420.7/64084, exon 8 of 17)	3	140452528	140460351	7824	2	105374132	ENST00000503357.1	-6265	NA	LOC105374132	uncharacterized LOC105374132	TRUE	FALSE	FALSE	FALSE	FALSE	TRUE	TRUE	FALSE	FALSE
PSF6_8_12_vs_PSF6_Input_hg38_macs2_peak_19348	chr19	534765	535971	428	13.768	47.2652	42.8321	794	Promoter (<=1kb)	19	535837	542087	6251	1	997	ENST00000606065.3	0	ENSG00000099804	CDC34	cell division cycle 34, ubiqiutin conjugating enzyme	TRUE	FALSE	TRUE	FALSE	FALSE	TRUE	TRUE	FALSE	FALSE
PSF6_8_12_vs_PSF6_Input_hg38_macs2_peak_1353	chr1	41485791	41487273	428	13.768	47.2652	42.8321	358	Promoter (1-2kb)	1	41478775	41484683	5909	2	1907	ENST00000372587.5	-1108	ENSG00000127129	EDN2	endothelin 2	FALSE	TRUE	TRUE	FALSE	FALSE	FALSE	FALSE	FALSE	FALSE
PSF6_8_12_vs_PSF6_Input_hg38_macs2_peak_1035	chr1	28859883	28860951	428	13.768	47.2652	42.8321	391	Intron (ENST00000234961.7/4985, intron 2 of 2)	1	28887091	29120041	232951	1	2035	ENST00000647103.1	-26141	ENSG00000159023	EPB41	erythrocyte membrane protein band 4.1	TRUE	FALSE	FALSE	FALSE	FALSE	FALSE	TRUE	FALSE	FALSE
PSF6_8_12_vs_PSF6_Input_hg38_macs2_peak_434	chr1	14995809	14997560	428	13.768	47.2652	42.8321	855	Intron (ENST00000636203.1/23254, intron 4 of 16)	1	14945919	15065797	119879	1	23254	ENST00000400797.3	49890	ENSG00000189337	KAZN	kazrin, periplakin interacting protein	TRUE	FALSE	FALSE	FALSE	FALSE	FALSE	TRUE	FALSE	FALSE
PSF6_8_12_vs_PSF6_Input_hg38_macs2_peak_5072	chr10	37988500	37989660	428	13.768	47.2652	42.8321	627	Intron (ENST00000412789.1/105376499, intron 2 of 2)	10	37976825	37992467	15643	1	105376499	ENST00000412789.1	11675	NA	ZNF25-DT	ZNF25 divergent transcript	TRUE	FALSE	FALSE	FALSE	FALSE	FALSE	TRUE	FALSE	FALSE
PSF6_8_12_vs_PSF6_Input_hg38_macs2_peak_33070	chr5	9046278	9047628	428	14.8741	47.2523	42.8216	745	Intron (ENST00000382496.10/9037, intron 21 of 22)	5	9053816	9053895	80	2	100616326	ENST00000582271.1	6268	ENSG00000266415	MIR4636	microRNA 4636	TRUE	FALSE	FALSE	FALSE	FALSE	FALSE	TRUE	FALSE	FALSE
PSF6_8_12_vs_PSF6_Input_hg38_macs2_peak_848	chr1	24683456	24684536	428	14.8741	47.2523	42.8216	461	Distal Intergenic	1	24669583	24671469	1887	1	10250	ENST00000474843.1	13873	ENSG00000133226	SRRM1	serine and arginine repetitive matrix 1	FALSE	TRUE	FALSE	FALSE	FALSE	FALSE	FALSE	FALSE	TRUE
PSF6_8_12_vs_PSF6_Input_hg38_macs2_peak_15915	chr16	81493025	81494765	427	14.4727	47.2185	42.789	911	Promoter (<=1kb)	16	81495349	81711568	216220	1	80790	ENST00000539778.6	-585	ENSG00000153815	CMIP	c-Maf inducing protein	TRUE	FALSE	TRUE	FALSE	FALSE	FALSE	TRUE	FALSE	FALSE
PSF6_8_12_vs_PSF6_Input_hg38_macs2_peak_43174	chr9	120714201	120716690	427	12.7485	47.1955	42.7675	1472	Promoter (<=1kb)	9	120600811	120714470	113660	2	1955	ENST00000373930.4	0	ENSG00000106780	MEGF9	multiple EGF like domains 9	TRUE	FALSE	TRUE	TRUE	FALSE	TRUE	FALSE	FALSE	FALSE
PSF6_8_12_vs_PSF6_Input_hg38_macs2_peak_35854	chr6	37629974	37631012	427	12.7485	47.1955	42.7675	539	3' UTR	6	37633737	37639824	6088	2	266727	ENST00000373401.2	8813	ENSG00000112139	MDGA1	MAM domain containing glycosylphosphatidylinositol anchor 1	TRUE	FALSE	FALSE	FALSE	TRUE	TRUE	TRUE	FALSE	FALSE
PSF6_8_12_vs_PSF6_Input_hg38_macs2_peak_30258	chr3	183306400	183308307	427	12.7485	47.1955	42.7675	951	Promoter (2-3kb)	3	183299769	183311027	11259	2	23101	ENST00000492331.1	2721	ENSG00000053524	MCF2L2	MCF.2 cell line derived transforming sequence-like 2	TRUE	FALSE	TRUE	FALSE	FALSE	FALSE	TRUE	FALSE	FALSE
PSF6_8_12_vs_PSF6_Input_hg38_macs2_peak_26152	chr20	63191016	63192124	427	12.7485	47.1955	42.7675	537	Distal Intergenic	20	63166797	63180903	14107	2	124904952	ENST00000423020.1	-10113	NA	LOC124904952	uncharacterized LOC124904952	FALSE	TRUE	FALSE	FALSE	FALSE	FALSE	FALSE	FALSE	TRUE
PSF6_8_12_vs_PSF6_Input_hg38_macs2_peak_3648	chr1	207670701	207672012	427	12.7485	47.1955	42.7675	461	Promoter (1-2kb)	1	207669439	207710818	41380	1	1379	ENST00000530905.1	1262	ENSG00000197721	CR1L	complement C3b/C4b receptor 1 like	TRUE	FALSE	TRUE	FALSE	FALSE	FALSE	TRUE	FALSE	FALSE
PSF6_8_12_vs_PSF6_Input_hg38_macs2_peak_37439	chr6	158487266	158488737	427	16.0496	47.1305	42.7047	1110	Intron (ENST00000367097.8/56995, intron 8 of 13)	6	158461650	158498693	37044	1	56995	ENST00000613390.1	25616	ENSG00000130338	TULP4	TUB like protein 4	TRUE	FALSE	FALSE	FALSE	FALSE	FALSE	TRUE	FALSE	FALSE
PSF6_8_12_vs_PSF6_Input_hg38_macs2_peak_30702	chr3	197718472	197720298	427	16.0496	47.1305	42.7047	734	Promoter (<=1kb)	3	197674020	197718130	44111	2	9711	ENST00000413360.5	-342	ENSG00000145016	RUBCN	rubicon autophagy regulator	TRUE	FALSE	TRUE	FALSE	FALSE	FALSE	TRUE	FALSE	FALSE
PSF6_8_12_vs_PSF6_Input_hg38_macs2_peak_22122	chr2	68831633	68833515	426	9.90473	47.1078	42.6823	909	Promoter (<=1kb)	2	68832014	68837726	5713	1	107985893	ENST00000655763.1	0	ENSG00000237576	LINC01888	long intergenic non-protein coding RNA 1888	TRUE	FALSE	TRUE	FALSE	FALSE	TRUE	TRUE	FALSE	FALSE
PSF6_8_12_vs_PSF6_Input_hg38_macs2_peak_43649	chr9	133121389	133122658	426	14.76	47.0243	42.6008	571	Promoter (<=1kb)	9	133097722	133121240	23519	2	5900	ENST00000372050.8	-149	ENSG00000160271	RALGDS	ral guanine nucleotide dissociation stimulator	TRUE	FALSE	TRUE	FALSE	FALSE	FALSE	TRUE	FALSE	FALSE
PSF6_8_12_vs_PSF6_Input_hg38_macs2_peak_18209	chr17	77123919	77126238	425	14.0063	47.0156	42.5929	1768	Promoter (1-2kb)	17	77127873	77190952	63080	1	6397	ENST00000586429.5	-1636	ENSG00000129657	SEC14L1	SEC14 like lipid binding 1	TRUE	FALSE	TRUE	FALSE	FALSE	FALSE	TRUE	FALSE	FALSE
PSF6_8_12_vs_PSF6_Input_hg38_macs2_peak_18156	chr17	76445815	76447804	425	14.3665	47.0006	42.5782	544	Intron (ENST00000319380.12/63893, intron 1 of 17)	17	76395358	76453141	57784	2	63893	ENST00000586409.5	5338	ENSG00000175931	UBE2O	ubiquitin conjugating enzyme E2 O	TRUE	FALSE	FALSE	FALSE	FALSE	FALSE	TRUE	FALSE	FALSE
PSF6_8_12_vs_PSF6_Input_hg38_macs2_peak_25880	chr20	50438554	50441925	425	11.6953	46.9691	42.5471	2218	Distal Intergenic	20	50510321	50584760	74440	1	5770	ENST00000541713.5	-68397	ENSG00000196396	PTPN1	protein tyrosine phosphatase non-receptor type 1	FALSE	TRUE	FALSE	FALSE	FALSE	FALSE	FALSE	FALSE	TRUE
PSF6_8_12_vs_PSF6_Input_hg38_macs2_peak_17169	chr17	40111324	40112429	425	11.6953	46.9691	42.5471	262	Distal Intergenic	17	40121971	40136917	14947	1	339287	ENST00000398532.9	-9543	ENSG00000188895	MSL1	MSL complex subunit 1	FALSE	TRUE	FALSE	FALSE	FALSE	FALSE	FALSE	FALSE	TRUE
PSF6_8_12_vs_PSF6_Input_hg38_macs2_peak_29793	chr3	150375753	150377288	425	13.2837	46.9509	42.5308	715	Distal Intergenic	3	150408298	150466422	58125	1	9819	ENST00000361875.8	-31011	ENSG00000196428	TSC22D2	TSC22 domain family member 2	FALSE	TRUE	FALSE	FALSE	FALSE	FALSE	FALSE	FALSE	TRUE
PSF6_8_12_vs_PSF6_Input_hg38_macs2_peak_12437	chr14	61561324	61563698	425	13.2837	46.9509	42.5308	558	Exon (ENST00000508827.1/101927780, exon 4 of 5)	14	61556313	61570194	13882	2	101927780	ENST00000553288.5	6497	ENSG00000250548	LINC01303	long intergenic non-protein coding RNA 1303	TRUE	FALSE	FALSE	FALSE	FALSE	TRUE	TRUE	FALSE	FALSE
PSF6_8_12_vs_PSF6_Input_hg38_macs2_peak_27005	chr22	25112198	25114234	424	10.4599	46.9027	42.4828	1476	Promoter (<=1kb)	22	25102433	25112692	10260	2	100128531	ENST00000366110.4	0	ENSG00000203280	KIAA1671-AS1	KIAA1671 antisense RNA 1	TRUE	FALSE	TRUE	FALSE	FALSE	TRUE	TRUE	FALSE	FALSE
PSF6_8_12_vs_PSF6_Input_hg38_macs2_peak_4488	chr1	245259948	245261425	424	10.4599	46.9027	42.4828	625	Intron (ENST00000407071.7/55083, intron 2 of 14)	1	245206444	245234501	28058	2	111216275	ENST00000446321.1	-25447	ENSG00000232192	KIF26B-AS1	KIF26B antisense RNA 1	TRUE	FALSE	FALSE	FALSE	FALSE	FALSE	TRUE	FALSE	FALSE
PSF6_8_12_vs_PSF6_Input_hg38_macs2_peak_37228	chr6	148693091	148694707	424	13.589	46.8773	42.4579	784	Distal Intergenic	6	148747030	149076990	329961	1	10090	ENST00000367463.5	-52324	ENSG00000111962	UST	uronyl 2-sulfotransferase	FALSE	TRUE	FALSE	FALSE	FALSE	FALSE	FALSE	FALSE	TRUE
PSF6_8_12_vs_PSF6_Input_hg38_macs2_peak_36646	chr6	108735057	108736131	424	13.589	46.8773	42.4579	461	Distal Intergenic	6	108751654	108768456	16803	1	387111	ENST00000416104.5	-15524	ENSG00000203801	LINC00222	long intergenic non-protein coding RNA 222	FALSE	TRUE	FALSE	FALSE	FALSE	FALSE	FALSE	FALSE	TRUE
PSF6_8_12_vs_PSF6_Input_hg38_macs2_peak_22418	chr2	95300403	95301846	424	13.589	46.8773	42.4579	535	Intron (ENST00000475491.1/30818, intron 1 of 1)	2	95297347	95386077	88731	1	30818	ENST00000377181.2	3056	ENSG00000115041	KCNIP3	potassium voltage-gated channel interacting protein 3	TRUE	FALSE	FALSE	FALSE	FALSE	FALSE	TRUE	FALSE	FALSE
PSF6_8_12_vs_PSF6_Input_hg38_macs2_peak_17004	chr17	35243032	35245698	424	13.589	46.8773	42.4579	1625	Promoter (<=1kb)	17	35243071	35266360	23290	1	162394	ENST00000542451.1	0	ENSG00000166750	SLFN5	schlafen family member 5	TRUE	FALSE	TRUE	TRUE	FALSE	TRUE	TRUE	FALSE	FALSE
PSF6_8_12_vs_PSF6_Input_hg38_macs2_peak_16097	chr16	87457004	87458792	424	13.589	46.8773	42.4579	894	Intron (ENST00000268616.9/23174, intron 2 of 12)	16	87411412	87433134	21723	2	23174	ENST00000561928.1	-23870	ENSG00000140948	ZCCHC14	zinc finger CCHC-type containing 14	TRUE	FALSE	FALSE	FALSE	FALSE	FALSE	TRUE	FALSE	FALSE
PSF6_8_12_vs_PSF6_Input_hg38_macs2_peak_15704	chr16	69062314	69064729	424	13.589	46.8773	42.4579	783	Intron (ENST00000261778.2/79613, intron 17 of 17)	16	69026575	69083846	57272	1	79613	ENST00000561931.1	35739	ENSG00000103047	TANGO6	transport and golgi organization 6 homolog	TRUE	FALSE	FALSE	FALSE	FALSE	FALSE	TRUE	FALSE	FALSE
PSF6_8_12_vs_PSF6_Input_hg38_macs2_peak_1804	chr1	66872746	66874009	424	13.589	46.8773	42.4579	607	Promoter (<=1kb)	1	66813970	66874878	60909	2	79819	ENST00000464352.6	870	ENSG00000152763	DNAI4	dynein axonemal intermediate chain 4	TRUE	FALSE	TRUE	FALSE	FALSE	FALSE	TRUE	FALSE	FALSE
PSF6_8_12_vs_PSF6_Input_hg38_macs2_peak_14210	chr15	74866118	74867345	424	13.589	46.8773	42.4579	294	Intron (ENST00000268099.13/10066, intron 1 of 8)	15	74853757	74873029	19273	2	10066	ENST00000569124.1	5685	ENSG00000140497	SCAMP2	secretory carrier membrane protein 2	TRUE	FALSE	FALSE	FALSE	FALSE	FALSE	TRUE	FALSE	FALSE
PSF6_8_12_vs_PSF6_Input_hg38_macs2_peak_11416	chr13	95267000	95269001	424	13.589	46.8773	42.4579	485	Intron (ENST00000645237.2/10257, intron 1 of 30)	13	95095797	95301302	205506	2	10257	ENST00000643556.1	32302	ENSG00000125257	ABCC4	ATP binding cassette subfamily C member 4 (PEL blood group)	TRUE	FALSE	FALSE	FALSE	FALSE	FALSE	TRUE	FALSE	FALSE
PSF6_8_12_vs_PSF6_Input_hg38_macs2_peak_11818	chr13	113209671	113210671	424	13.589	46.8773	42.4579	451	Promoter (<=1kb)	13	113209833	113230030	20198	1	8451	ENST00000463426.5	0	ENSG00000139842	CUL4A	cullin 4A	TRUE	FALSE	TRUE	TRUE	FALSE	TRUE	TRUE	FALSE	FALSE
PSF6_8_12_vs_PSF6_Input_hg38_macs2_peak_9300	chr12	51883779	51886748	424	13.589	46.8773	42.4579	1137	Promoter (1-2kb)	12	51888009	51891354	3346	1	341405	ENST00000549751.5	-1262	ENSG00000167612	ANKRD33	ankyrin repeat domain 33	FALSE	TRUE	TRUE	FALSE	FALSE	FALSE	FALSE	FALSE	FALSE
PSF6_8_12_vs_PSF6_Input_hg38_macs2_peak_19833	chr19	11767024	11768367	424	15.0702	46.8559	42.4445	924	Promoter (<=1kb)	19	11767092	11782486	15395	1	126068	ENST00000409902.5	0	ENSG00000197044	ZNF441	zinc finger protein 441	TRUE	FALSE	TRUE	TRUE	FALSE	TRUE	TRUE	FALSE	FALSE
PSF6_8_12_vs_PSF6_Input_hg38_macs2_peak_43032	chr9	113632432	113633395	423	13.9085	46.8089	42.3981	563	Distal Intergenic	9	113650956	113682855	31900	1	105376223	ENST00000428292.1	-17562	NA	LOC105376223	uncharacterized LOC105376223	FALSE	TRUE	FALSE	FALSE	FALSE	FALSE	FALSE	FALSE	TRUE
PSF6_8_12_vs_PSF6_Input_hg38_macs2_peak_40604	chr8	52763692	52764905	423	14.2619	46.785	42.3748	862	Distal Intergenic	8	52685424	52745843	60420	2	9821	ENST00000518468.1	-17849	ENSG00000023287	RB1CC1	RB1 inducible coiled-coil 1	FALSE	TRUE	FALSE	FALSE	FALSE	FALSE	FALSE	FALSE	TRUE
PSF6_8_12_vs_PSF6_Input_hg38_macs2_peak_41125	chr8	100846991	100848245	423	14.2619	46.785	42.3748	511	Distal Intergenic	8	100919062	100924988	5927	2	7534	ENST00000523848.5	76744	ENSG00000164924	YWHAZ	tyrosine 3-monooxygenase/tryptophan 5-monooxygenase activation protein zeta	FALSE	TRUE	FALSE	FALSE	FALSE	FALSE	FALSE	FALSE	TRUE
PSF6_8_12_vs_PSF6_Input_hg38_macs2_peak_33976	chr5	103461120	103462193	423	14.2619	46.785	42.3748	326	Exon (ENST00000602846.5/ENST00000602846.5, exon 1 of 5)	5	103528434	103541985	13552	2	102467212	ENST00000503367.2	79793	ENSG00000248757	LINC02115	long intergenic non-protein coding RNA 2115	TRUE	FALSE	FALSE	FALSE	FALSE	TRUE	TRUE	FALSE	FALSE
PSF6_8_12_vs_PSF6_Input_hg38_macs2_peak_32558	chr4	155722467	155723366	423	14.2619	46.785	42.3748	452	3' UTR	4	155758992	155806790	47799	1	2983	ENST00000505154.5	-35627	ENSG00000061918	GUCY1B1	guanylate cyclase 1 soluble subunit beta 1	TRUE	FALSE	FALSE	FALSE	TRUE	TRUE	TRUE	FALSE	FALSE
PSF6_8_12_vs_PSF6_Input_hg38_macs2_peak_32151	chr4	119137679	119138775	423	14.2619	46.785	42.3748	546	Promoter (1-2kb)	4	119135832	119187789	51958	1	51778	ENST00000307128.6	1847	ENSG00000172399	MYOZ2	myozenin 2	TRUE	FALSE	TRUE	FALSE	FALSE	FALSE	TRUE	FALSE	FALSE
PSF6_8_12_vs_PSF6_Input_hg38_macs2_peak_22353	chr2	86694593	86696394	423	14.2619	46.785	42.3748	587	Intron (ENST00000604011.5/100526767, intron 1 of 7)	2	86720291	86778041	57751	1	64795	ENST00000283632.5	-23898	ENSG00000153561	RMND5A	required for meiotic nuclear division 5 homolog A	TRUE	FALSE	FALSE	FALSE	FALSE	FALSE	TRUE	FALSE	FALSE
PSF6_8_12_vs_PSF6_Input_hg38_macs2_peak_16125	chr16	87789514	87790997	423	14.2619	46.785	42.3748	664	Intron (ENST00000561567.1/ENST00000561567.1, intron 1 of 1)	16	87773342	87779374	6033	2	102724467	ENST00000563993.6	-10140	NA	LOC102724467	uncharacterized LOC102724467	TRUE	FALSE	FALSE	FALSE	FALSE	FALSE	TRUE	FALSE	FALSE
PSF6_8_12_vs_PSF6_Input_hg38_macs2_peak_9314	chr12	52201673	52204224	422	13.4932	46.6684	42.2637	1562	Intron (ENST00000640420.1/283404, intron 2 of 2)	12	52205785	52208402	2618	2	283403	ENST00000551332.1	4179	NA	LINC02874	long intergenic non-protein coding RNA 2874	TRUE	FALSE	FALSE	FALSE	FALSE	FALSE	TRUE	FALSE	FALSE
PSF6_8_12_vs_PSF6_Input_hg38_macs2_peak_36697	chr6	111105333	111106004	422	12.2265	46.6649	42.2604	411	Intron (ENST00000368851.10/117247, intron 1 of 5)	6	111087503	111231194	143692	1	117247	ENST00000368851.10	17830	ENSG00000112394	SLC16A10	solute carrier family 16 member 10	TRUE	FALSE	FALSE	FALSE	FALSE	FALSE	TRUE	FALSE	FALSE
PSF6_8_12_vs_PSF6_Input_hg38_macs2_peak_25253	chr20	23349909	23350633	422	12.2265	46.6649	42.2604	459	Promoter (<=1kb)	20	23350791	23354771	3981	1	29107	ENST00000254998.3	-159	ENSG00000132661	NXT1	nuclear transport factor 2 like export factor 1	TRUE	FALSE	TRUE	FALSE	FALSE	FALSE	TRUE	FALSE	FALSE
PSF6_8_12_vs_PSF6_Input_hg38_macs2_peak_9904	chr12	93563507	93564562	422	12.2265	46.6649	42.2604	450	Promoter (2-3kb)	12	93551433	93567179	15747	2	144481	ENST00000547845.5	2618	ENSG00000246985	SOCS2-AS1	SOCS2 antisense RNA 1	TRUE	FALSE	TRUE	FALSE	FALSE	FALSE	TRUE	FALSE	FALSE
PSF6_8_12_vs_PSF6_Input_hg38_macs2_peak_2476	chr1	144799451	144800562	422	12.2265	46.6649	42.2604	642	Intron (ENST00000441760.2/ENST00000441760.2, intron 2 of 3)	1	144716073	144739347	23275	1	645166	ENST00000690033.2	83378	ENSG00000288905	LSP1P5	LSP1 pseudogene 5	TRUE	FALSE	FALSE	FALSE	FALSE	FALSE	TRUE	FALSE	FALSE
PSF6_8_12_vs_PSF6_Input_hg38_macs2_peak_39304	chr7	106064407	106065443	422	11.2996	46.6118	42.2102	580	Distal Intergenic	7	106091699	106093252	1554	2	6856	ENST00000460770.1	27810	ENSG00000008282	SYPL1	synaptophysin like 1	FALSE	TRUE	FALSE	FALSE	FALSE	FALSE	FALSE	FALSE	TRUE
PSF6_8_12_vs_PSF6_Input_hg38_macs2_peak_24891	chr20	4160220	4162678	422	11.2996	46.6118	42.2102	1053	Intron (ENST00000493223.1/54498, intron 1 of 1)	20	4171710	4187747	16038	1	54498	ENST00000379460.6	-9033	ENSG00000088826	SMOX	spermine oxidase	TRUE	FALSE	FALSE	FALSE	FALSE	FALSE	TRUE	FALSE	FALSE
PSF6_8_12_vs_PSF6_Input_hg38_macs2_peak_3754	chr1	211950856	211952697	422	11.2996	46.6118	42.2102	1025	3' UTR	1	211941723	211966467	24745	2	25896	ENST00000612340.1	13771	ENSG00000143493	INTS7	integrator complex subunit 7	TRUE	FALSE	FALSE	FALSE	TRUE	TRUE	TRUE	FALSE	FALSE
PSF6_8_12_vs_PSF6_Input_hg38_macs2_peak_27022	chr22	26143459	26144532	422	16.2018	46.6048	42.2039	648	Distal Intergenic	22	26161834	26164303	2470	1	105372972	ENST00000420391.1	-17303	NA	LINC02559	long intergenic non-protein coding RNA 2559	FALSE	TRUE	FALSE	FALSE	FALSE	FALSE	FALSE	FALSE	TRUE
PSF6_8_12_vs_PSF6_Input_hg38_macs2_peak_19261	chr18	74248849	74249969	422	16.2018	46.6048	42.2039	494	Distal Intergenic	18	74253554	74261177	7624	2	1528	ENST00000579064.1	11209	ENSG00000166347	CYB5A	cytochrome b5 type A	FALSE	TRUE	FALSE	FALSE	FALSE	FALSE	FALSE	FALSE	TRUE
PSF6_8_12_vs_PSF6_Input_hg38_macs2_peak_18010	chr17	71423682	71424963	422	16.2018	46.6048	42.2039	516	Distal Intergenic	17	71098834	71202203	103370	2	101928165	ENST00000662323.1	-221479	ENSG00000260785	CASC17	cancer susceptibility 17	FALSE	TRUE	FALSE	FALSE	FALSE	FALSE	FALSE	FALSE	TRUE
PSF6_8_12_vs_PSF6_Input_hg38_macs2_peak_17902	chr17	65750241	65751483	422	16.2018	46.6048	42.2039	533	Promoter (<=1kb)	17	65635816	65750724	114909	2	201134	ENST00000581739.5	0	ENSG00000154240	CEP112	centrosomal protein 112	TRUE	FALSE	TRUE	FALSE	TRUE	TRUE	TRUE	FALSE	FALSE
PSF6_8_12_vs_PSF6_Input_hg38_macs2_peak_15134	chr16	23504441	23505605	422	16.2018	46.6048	42.2039	567	Intron (ENST00000309859.8/23062, intron 1 of 16)	16	23493431	23510389	16959	2	23062	ENST00000562117.1	4785	ENSG00000103365	GGA2	golgi associated, gamma adaptin ear containing, ARF binding protein 2	TRUE	FALSE	FALSE	FALSE	FALSE	FALSE	TRUE	FALSE	FALSE
PSF6_8_12_vs_PSF6_Input_hg38_macs2_peak_13053	chr14	93959120	93960410	421	14.5369	46.5758	42.1774	531	Promoter (1-2kb)	14	93934166	93957421	23256	2	51676	ENST00000315988.8	-1699	ENSG00000100628	ASB2	ankyrin repeat and SOCS box containing 2	TRUE	FALSE	TRUE	FALSE	FALSE	FALSE	TRUE	FALSE	FALSE
PSF6_8_12_vs_PSF6_Input_hg38_macs2_peak_37470	chr6	159577089	159578721	421	13.1148	46.5723	42.1744	574	Intron (ENST00000656085.1/ENST00000656085.1, intron 1 of 1)	6	159586955	159589169	2215	2	105378085	ENST00000430078.1	10449	NA	LOC105378085	uncharacterized LOC105378085	TRUE	FALSE	FALSE	FALSE	FALSE	FALSE	TRUE	FALSE	FALSE
PSF6_8_12_vs_PSF6_Input_hg38_macs2_peak_37258	chr6	149895536	149897307	421	13.1148	46.5723	42.1744	553	Promoter (<=1kb)	6	149817937	149896011	78075	2	127752397	ENST00000647612.1	0	NA	RAET1E-LRP11	RAET1E-LRP11 readthrough	TRUE	FALSE	TRUE	TRUE	FALSE	TRUE	TRUE	FALSE	FALSE
PSF6_8_12_vs_PSF6_Input_hg38_macs2_peak_31061	chr4	21779588	21780773	421	13.1148	46.5723	42.1744	864	Intron (ENST00000382152.7/80333, intron 1 of 8)	4	21843341	21853188	9848	2	359822	ENST00000627566.1	72416	ENSG00000280650	KCNIP4-IT1	KCNIP4 intronic transcript 1	TRUE	FALSE	FALSE	FALSE	FALSE	FALSE	TRUE	FALSE	FALSE
PSF6_8_12_vs_PSF6_Input_hg38_macs2_peak_30184	chr3	177285480	177287786	421	13.1148	46.5723	42.1744	611	Distal Intergenic	3	177294442	177323418	28977	1	100820709	ENST00000425388.1	-6657	ENSG00000203645	LINC00501	long intergenic non-protein coding RNA 501	FALSE	TRUE	FALSE	FALSE	FALSE	FALSE	FALSE	FALSE	TRUE
PSF6_8_12_vs_PSF6_Input_hg38_macs2_peak_22465	chr2	96608145	96609838	421	13.1148	46.5723	42.1744	369	Promoter (1-2kb)	2	96603300	96606834	3535	2	55683	ENST00000476534.1	-1311	ENSG00000114982	KANSL3	KAT8 regulatory NSL complex subunit 3	TRUE	FALSE	TRUE	FALSE	TRUE	TRUE	TRUE	FALSE	FALSE
PSF6_8_12_vs_PSF6_Input_hg38_macs2_peak_20552	chr19	43674968	43676254	421	13.1148	46.5723	42.1744	654	Distal Intergenic	19	43648580	43670547	21968	2	5329	ENST00000221264.8	-4421	ENSG00000011422	PLAUR	plasminogen activator, urokinase receptor	FALSE	TRUE	FALSE	FALSE	FALSE	FALSE	FALSE	FALSE	TRUE
PSF6_8_12_vs_PSF6_Input_hg38_macs2_peak_1048	chr1	29105763	29106690	421	13.1148	46.5723	42.1744	316	Intron (ENST00000647103.1/2035, intron 14 of 17)	1	29097587	29109738	12152	1	2035	ENST00000462032.1	8176	ENSG00000159023	EPB41	erythrocyte membrane protein band 4.1	TRUE	FALSE	FALSE	FALSE	FALSE	FALSE	TRUE	FALSE	FALSE
PSF6_8_12_vs_PSF6_Input_hg38_macs2_peak_12903	chr14	88788765	88790505	421	16.1695	46.5458	42.1512	855	Promoter (1-2kb)	14	88615818	88792503	176686	2	161436	ENST00000380664.9	1999	ENSG00000165521	EML5	EMAP like 5	TRUE	FALSE	TRUE	FALSE	FALSE	FALSE	TRUE	FALSE	FALSE
PSF6_8_12_vs_PSF6_Input_hg38_macs2_peak_37818	chr7	5571267	5572690	421	10.7755	46.5061	42.1121	676	Distal Intergenic	7	5527152	5563902	36751	2	60	ENST00000675515.1	-7365	ENSG00000075624	ACTB	actin beta	FALSE	TRUE	FALSE	FALSE	FALSE	FALSE	FALSE	FALSE	TRUE
PSF6_8_12_vs_PSF6_Input_hg38_macs2_peak_30208	chr3	177823865	177824823	421	10.7755	46.5061	42.1121	519	Promoter (2-3kb)	3	177827707	177898278	70572	1	102724550	ENST00000654164.1	-2885	ENSG00000231574	LINC02015	long intergenic non-protein coding RNA 2015	TRUE	FALSE	TRUE	FALSE	FALSE	FALSE	TRUE	FALSE	FALSE
PSF6_8_12_vs_PSF6_Input_hg38_macs2_peak_29655	chr3	142040910	142042169	421	10.7755	46.5061	42.1121	332	Intron (ENST00000489671.6/7029, intron 3 of 12)	3	141963852	142029157	65306	2	7029	ENST00000497579.5	-11753	ENSG00000114126	TFDP2	transcription factor Dp-2	TRUE	FALSE	FALSE	FALSE	FALSE	FALSE	TRUE	FALSE	FALSE
PSF6_8_12_vs_PSF6_Input_hg38_macs2_peak_3753	chr1	211735361	211736937	421	10.7755	46.5061	42.1121	456	Distal Intergenic	1	211681764	211687459	5696	1	91548	ENST00000421933.1	53597	ENSG00000231057	NEK2-DT	NEK2 divergent transcript	FALSE	TRUE	FALSE	FALSE	FALSE	FALSE	FALSE	FALSE	TRUE
PSF6_8_12_vs_PSF6_Input_hg38_macs2_peak_2244	chr1	109627511	109629264	421	10.7755	46.5061	42.1121	908	Promoter (<=1kb)	1	109627774	109628535	762	1	271	ENST00000529299.2	0	ENSG00000116337	AMPD2	adenosine monophosphate deaminase 2	TRUE	FALSE	TRUE	FALSE	TRUE	TRUE	TRUE	FALSE	FALSE
PSF6_8_12_vs_PSF6_Input_hg38_macs2_peak_5549	chr10	72334271	72336448	421	10.7755	46.5061	42.1121	848	Promoter (<=1kb)	10	72335557	72336865	1309	2	54788	ENST00000473051.1	418	ENSG00000148719	DNAJB12	DnaJ heat shock protein family (Hsp40) member B12	TRUE	FALSE	TRUE	FALSE	TRUE	TRUE	TRUE	FALSE	FALSE
PSF6_8_12_vs_PSF6_Input_hg38_macs2_peak_27018	chr22	25496715	25497827	420	13.7171	46.4014	42.0101	636	Intron (ENST00000686640.2/1416, intron 4 of 4)	22	25455718	25511628	55911	1	1416	ENST00000354451.6	40997	ENSG00000291087	CRYBB2P1	crystallin beta B2 pseudogene 1	TRUE	FALSE	FALSE	FALSE	FALSE	FALSE	TRUE	FALSE	FALSE
PSF6_8_12_vs_PSF6_Input_hg38_macs2_peak_38839	chr7	76343151	76344276	419	14.8334	46.3907	41.9998	325	Intron (ENST00000307630.5/7532, intron 1 of 1)	7	76326799	76358991	32193	2	7532	ENST00000307630.5	14716	ENSG00000170027	YWHAG	tyrosine 3-monooxygenase/tryptophan 5-monooxygenase activation protein gamma	TRUE	FALSE	FALSE	FALSE	FALSE	FALSE	TRUE	FALSE	FALSE
PSF6_8_12_vs_PSF6_Input_hg38_macs2_peak_35671	chr6	32941281	32943458	419	14.8334	46.3907	41.9998	1614	Promoter (<=1kb)	6	32934636	32941028	6393	2	3109	ENST00000418107.3	-253	ENSG00000242574	HLA-DMB	major histocompatibility complex, class II, DM beta	TRUE	FALSE	TRUE	FALSE	FALSE	FALSE	TRUE	FALSE	FALSE
PSF6_8_12_vs_PSF6_Input_hg38_macs2_peak_27179	chr22	31646272	31647618	419	14.8334	46.3907	41.9998	377	Intron (ENST00000439502.7/23761, intron 3 of 7)	22	31623684	31638445	14762	2	23761	ENST00000429683.1	-7827	ENSG00000241878	PISD	phosphatidylserine decarboxylase	TRUE	FALSE	FALSE	FALSE	FALSE	FALSE	TRUE	FALSE	FALSE
PSF6_8_12_vs_PSF6_Input_hg38_macs2_peak_26724	chr22	17569754	17570799	419	14.8334	46.3907	41.9998	462	Promoter (<=1kb)	22	17521514	17570078	48565	2	105372850	ENST00000651475.1	0	NA	LOC105372850	uncharacterized LOC105372850	TRUE	FALSE	TRUE	TRUE	FALSE	TRUE	TRUE	FALSE	FALSE
PSF6_8_12_vs_PSF6_Input_hg38_macs2_peak_13360	chr14	105069928	105071801	419	14.8334	46.3907	41.9998	509	Distal Intergenic	14	105049397	105065445	16049	2	29933	ENST00000392585.2	-4483	ENSG00000183484	GPR132	G protein-coupled receptor 132	FALSE	TRUE	FALSE	FALSE	FALSE	FALSE	FALSE	FALSE	TRUE
PSF6_8_12_vs_PSF6_Input_hg38_macs2_peak_10169	chr12	108722291	108725289	419	14.8334	46.3907	41.9998	1159	Intron (ENST00000261401.8/23603, intron 1 of 10)	12	108658881	108730551	71671	2	23603	ENST00000546571.5	5263	ENSG00000110880	CORO1C	coronin 1C	TRUE	FALSE	FALSE	FALSE	FALSE	FALSE	TRUE	FALSE	FALSE
PSF6_8_12_vs_PSF6_Input_hg38_macs2_peak_3343	chr1	196115508	196116089	419	14.8334	46.3907	41.9998	343	Distal Intergenic	1	196044883	196065235	20353	2	105371673	ENST00000430519.2	-50273	NA	LINC01724	long intergenic non-protein coding RNA 1724	FALSE	TRUE	FALSE	FALSE	FALSE	FALSE	FALSE	FALSE	TRUE
PSF6_8_12_vs_PSF6_Input_hg38_macs2_peak_568	chr1	17127574	17130263	419	14.8334	46.3907	41.9998	742	Distal Intergenic	1	17066761	17119451	52691	2	11240	ENST00000375486.9	-8123	ENSG00000117115	PADI2	peptidyl arginine deiminase 2	FALSE	TRUE	FALSE	FALSE	FALSE	FALSE	FALSE	FALSE	TRUE
PSF6_8_12_vs_PSF6_Input_hg38_macs2_peak_29365	chr3	127696432	127697606	419	13.032	46.3855	41.9982	709	Intron (ENST00000453507.7/11343, intron 5 of 6)	3	127692112	127714146	22035	2	11343	ENST00000476682.1	16541	ENSG00000074416	MGLL	monoglyceride lipase	TRUE	FALSE	FALSE	FALSE	FALSE	FALSE	TRUE	FALSE	FALSE
PSF6_8_12_vs_PSF6_Input_hg38_macs2_peak_41175	chr8	102805980	102809358	419	14.4278	46.3553	41.969	2005	Promoter (<=1kb)	8	102806822	102809971	3150	1	401472	ENST00000517910.1	0	NA	GASAL1	growth arrest associated lncRNA 1	TRUE	FALSE	TRUE	FALSE	FALSE	TRUE	TRUE	FALSE	FALSE
PSF6_8_12_vs_PSF6_Input_hg38_macs2_peak_43007	chr9	112359925	112361475	419	11.8073	46.3277	41.9422	567	Distal Intergenic	9	112380080	112472405	92326	1	84263	ENST00000398803.1	-18606	ENSG00000119471	HSDL2	hydroxysteroid dehydrogenase like 2	FALSE	TRUE	FALSE	FALSE	FALSE	FALSE	FALSE	FALSE	TRUE
PSF6_8_12_vs_PSF6_Input_hg38_macs2_peak_40570	chr8	48591058	48592291	419	11.8073	46.3277	41.9422	789	Exon (ENST00000430626.1/ENST00000430626.1, exon 2 of 2)	8	48620465	48623895	3431	1	101929217	ENST00000521660.1	-28175	ENSG00000253455	LINC03054	long intergenic non-protein coding RNA 3054	TRUE	FALSE	FALSE	FALSE	FALSE	TRUE	TRUE	FALSE	FALSE
PSF6_8_12_vs_PSF6_Input_hg38_macs2_peak_41610	chr8	128076059	128078340	419	11.8073	46.3277	41.9422	881	Intron (ENST00000667305.1/5820, intron 7 of 8)	8	128082378	128101256	18879	1	5820	ENST00000665175.1	-4039	ENSG00000249859	PVT1	Pvt1 oncogene	TRUE	FALSE	FALSE	FALSE	FALSE	FALSE	TRUE	FALSE	FALSE
PSF6_8_12_vs_PSF6_Input_hg38_macs2_peak_41479	chr8	123921683	123922674	419	11.8073	46.3277	41.9422	522	Intron (ENST00000522917.5/654463, intron 1 of 40)	8	123851987	124120061	268075	1	654463	ENST00000522917.5	69696	ENSG00000214814	FER1L6	fer-1 like family member 6	TRUE	FALSE	FALSE	FALSE	FALSE	FALSE	TRUE	FALSE	FALSE
PSF6_8_12_vs_PSF6_Input_hg38_macs2_peak_38040	chr7	24786475	24787929	419	11.8073	46.3277	41.9422	742	Intron (ENST00000666237.1/1687, intron 1 of 2)	7	24778444	24795496	17053	2	1687	ENST00000666237.1	7568	ENSG00000105928	GSDME	gasdermin E	TRUE	FALSE	FALSE	FALSE	FALSE	FALSE	TRUE	FALSE	FALSE
PSF6_8_12_vs_PSF6_Input_hg38_macs2_peak_35424	chr6	22236025	22237464	419	11.9945	46.3277	41.9422	646	Exon (ENST00000651569.1/ENST00000651569.1, exon 1 of 8)	6	22180863	22194569	13707	1	401237	ENST00000659237.1	55162	NA	CASC15	cancer susceptibility 15	TRUE	FALSE	FALSE	FALSE	FALSE	TRUE	TRUE	FALSE	FALSE
PSF6_8_12_vs_PSF6_Input_hg38_macs2_peak_32103	chr4	114398369	114399935	419	11.8073	46.3277	41.9422	905	Distal Intergenic	4	114334798	114364978	30181	2	105377378	ENST00000690933.1	-33391	ENSG00000288781	LOC105377378	uncharacterized LOC105377378	FALSE	TRUE	FALSE	FALSE	FALSE	FALSE	FALSE	FALSE	TRUE
PSF6_8_12_vs_PSF6_Input_hg38_macs2_peak_30620	chr3	196018232	196020390	419	11.8073	46.3277	41.9422	1478	3' UTR	3	195985446	195990318	4873	2	255812	ENST00000427415.1	-27914	ENSG00000290763	SDHAP1	SDHA pseudogene 1	TRUE	FALSE	FALSE	FALSE	TRUE	TRUE	TRUE	FALSE	FALSE
PSF6_8_12_vs_PSF6_Input_hg38_macs2_peak_22201	chr2	72930895	72932232	419	11.8073	46.3277	41.9422	368	Intron (ENST00000394111.6/2016, intron 2 of 2)	2	72923988	72934239	10252	1	2016	ENST00000464675.2	6907	ENSG00000135638	EMX1	empty spiracles homeobox 1	TRUE	FALSE	FALSE	FALSE	FALSE	FALSE	TRUE	FALSE	FALSE
PSF6_8_12_vs_PSF6_Input_hg38_macs2_peak_24579	chr2	235707588	235710103	419	11.8073	46.3277	41.9422	1903	Exon (ENST00000304032.13/116987, exon 2 of 18)	2	235669604	236126554	456951	1	116987	ENST00000409538.5	37984	ENSG00000157985	AGAP1	ArfGAP with GTPase domain, ankyrin repeat and PH domain 1	TRUE	FALSE	FALSE	FALSE	FALSE	TRUE	TRUE	FALSE	FALSE
PSF6_8_12_vs_PSF6_Input_hg38_macs2_peak_20440	chr19	40465971	40467074	419	11.8073	46.3277	41.9422	418	Promoter (<=1kb)	19	40466241	40560507	94267	1	57731	ENST00000595535.5	0	ENSG00000160460	SPTBN4	spectrin beta, non-erythrocytic 4	TRUE	FALSE	TRUE	TRUE	FALSE	TRUE	TRUE	FALSE	FALSE
PSF6_8_12_vs_PSF6_Input_hg38_macs2_peak_17513	chr17	48795219	48796568	419	11.8073	46.3277	41.9422	522	Promoter (<=1kb)	17	48762241	48794334	32094	2	284076	ENST00000416950.5	-885	ENSG00000170703	TTLL6	tubulin tyrosine ligase like 6	TRUE	FALSE	TRUE	FALSE	TRUE	TRUE	TRUE	FALSE	FALSE
PSF6_8_12_vs_PSF6_Input_hg38_macs2_peak_15501	chr16	57620876	57624384	419	11.8073	46.3277	41.9422	1031	Promoter (<=1kb)	16	57621336	57651491	30156	1	9289	ENST00000569531.5	0	ENSG00000205336	ADGRG1	adhesion G protein-coupled receptor G1	TRUE	FALSE	TRUE	TRUE	FALSE	TRUE	TRUE	FALSE	FALSE
PSF6_8_12_vs_PSF6_Input_hg38_macs2_peak_14556	chr15	96273360	96274360	419	11.8073	46.3277	41.9422	495	Promoter (1-2kb)	15	96266529	96275996	9468	2	644192	ENST00000560395.5	1637	ENSG00000247809	NR2F2-AS1	NR2F2 antisense RNA 1	TRUE	FALSE	TRUE	FALSE	FALSE	FALSE	TRUE	FALSE	FALSE
PSF6_8_12_vs_PSF6_Input_hg38_macs2_peak_1258	chr1	38859581	38860648	419	11.9945	46.3277	41.9422	396	Promoter (<=1kb)	1	38859912	38919526	59615	1	105378662	ENST00000663032.2	0	NA	LOC105378662	uncharacterized LOC105378662	TRUE	FALSE	TRUE	TRUE	FALSE	TRUE	TRUE	FALSE	FALSE
PSF6_8_12_vs_PSF6_Input_hg38_macs2_peak_9531	chr12	62934062	62935965	419	11.8073	46.3277	41.9422	1054	Promoter (<=1kb)	12	62643994	62935150	291157	2	57460	ENST00000228705.7	0	ENSG00000111110	PPM1H	protein phosphatase, Mg2+/Mn2+ dependent 1H	TRUE	FALSE	TRUE	TRUE	FALSE	TRUE	TRUE	FALSE	FALSE
PSF6_8_12_vs_PSF6_Input_hg38_macs2_peak_4158	chr1	230113185	230114254	419	11.9945	46.3277	41.9422	628	Intron (ENST00000494106.1/2590, intron 1 of 6)	1	230067259	230092033	24775	1	2590	ENST00000488903.1	45926	ENSG00000143641	GALNT2	polypeptide N-acetylgalactosaminyltransferase 2	TRUE	FALSE	FALSE	FALSE	FALSE	FALSE	TRUE	FALSE	FALSE
PSF6_8_12_vs_PSF6_Input_hg38_macs2_peak_3526	chr1	204344810	204346951	419	11.9945	46.3277	41.9422	765	Exon (ENST00000403842.2/ENST00000403842.2, exon 1 of 1)	1	204221221	204359916	138696	2	22874	ENST00000414478.1	12966	ENSG00000143850	PLEKHA6	pleckstrin homology domain containing A6	TRUE	FALSE	FALSE	FALSE	FALSE	TRUE	TRUE	FALSE	FALSE
PSF6_8_12_vs_PSF6_Input_hg38_macs2_peak_361	chr1	11805033	11806634	419	11.8073	46.3277	41.9422	1167	Promoter (<=1kb)	1	11806096	11843143	37048	1	1185	ENST00000312413.10	0	ENSG00000011021	CLCN6	chloride voltage-gated channel 6	TRUE	FALSE	TRUE	TRUE	FALSE	TRUE	TRUE	FALSE	FALSE
PSF6_8_12_vs_PSF6_Input_hg38_macs2_peak_5880	chr10	86970790	86973054	419	11.9945	46.3277	41.9422	628	Promoter (<=1kb)	10	86965740	86971311	5572	2	100133190	ENST00000418273.2	0	NA	ADIRF-AS1	ADIRF antisense RNA 1	TRUE	FALSE	TRUE	FALSE	TRUE	TRUE	TRUE	TRUE	FALSE
PSF6_8_12_vs_PSF6_Input_hg38_macs2_peak_30112	chr3	171873073	171874703	419	13.316	46.2798	41.9049	814	Intron (ENST00000420375.5/389177, intron 4 of 6)	3	171900511	171938062	37552	1	105374218	ENST00000469981.1	-25809	NA	LOC105374218	uncharacterized LOC105374218	TRUE	FALSE	FALSE	FALSE	FALSE	FALSE	TRUE	FALSE	FALSE
PSF6_8_12_vs_PSF6_Input_hg38_macs2_peak_22080	chr2	65358825	65360307	418	15.1542	46.2331	41.8585	891	Intron (ENST00000356388.9/200734, intron 1 of 5)	2	65312993	65366650	53658	2	200734	ENST00000443619.6	6344	ENSG00000198369	SPRED2	sprouty related EVH1 domain containing 2	TRUE	FALSE	FALSE	FALSE	FALSE	FALSE	TRUE	FALSE	FALSE
PSF6_8_12_vs_PSF6_Input_hg38_macs2_peak_39450	chr7	116630657	116631608	418	11.9467	46.2085	41.8342	478	Intron (ENST00000650435.1/100996266, intron 2 of 5)	7	116573485	116614820	41336	2	100996266	ENST00000458082.1	-15837	NA	COMETT	cytosolic oncogenic antisense to MET transcript	TRUE	FALSE	FALSE	FALSE	FALSE	FALSE	TRUE	FALSE	FALSE
PSF6_8_12_vs_PSF6_Input_hg38_macs2_peak_30590	chr3	195385117	195386016	418	11.7602	46.2085	41.8342	512	Intron (ENST00000326793.11/23527, intron 2 of 22)	3	195333082	195356212	23131	2	23527	ENST00000423531.3	-28905	ENSG00000114331	ACAP2	ArfGAP with coiled-coil, ankyrin repeat and PH domains 2	TRUE	FALSE	FALSE	FALSE	FALSE	FALSE	TRUE	FALSE	FALSE
PSF6_8_12_vs_PSF6_Input_hg38_macs2_peak_21476	chr2	28904047	28907031	418	11.9467	46.2085	41.8342	624	Promoter (<=1kb)	2	28905006	28926485	21480	1	23160	ENST00000296126.6	0	ENSG00000163811	WDR43	WD repeat domain 43	TRUE	FALSE	TRUE	TRUE	FALSE	TRUE	TRUE	FALSE	FALSE
PSF6_8_12_vs_PSF6_Input_hg38_macs2_peak_16419	chr17	4721084	4722672	418	11.7602	46.2085	41.8342	852	3' UTR	17	4717436	4718149	714	1	409	ENST00000577054.1	3648	ENSG00000141480	ARRB2	arrestin beta 2	TRUE	FALSE	FALSE	FALSE	TRUE	TRUE	FALSE	TRUE	FALSE
PSF6_8_12_vs_PSF6_Input_hg38_macs2_peak_1029	chr1	28589616	28590695	418	11.7602	46.2085	41.8342	666	Promoter (1-2kb)	1	28592200	28595443	3244	1	115273	ENST00000373826.3	-1506	ENSG00000188060	RAB42	RAB42, member RAS oncogene family	TRUE	FALSE	TRUE	FALSE	TRUE	TRUE	TRUE	FALSE	FALSE
PSF6_8_12_vs_PSF6_Input_hg38_macs2_peak_10557	chr12	122678729	122680107	418	11.9467	46.2085	41.8342	711	Distal Intergenic	12	122701293	122703357	2065	2	338442	ENST00000328880.6	23251	ENSG00000182782	HCAR2	hydroxycarboxylic acid receptor 2	FALSE	TRUE	FALSE	FALSE	FALSE	FALSE	FALSE	FALSE	TRUE
PSF6_8_12_vs_PSF6_Input_hg38_macs2_peak_44736	chr23	153886912	153887796	417	15.9345	46.1144	41.7459	494	Promoter (<=1kb)	23	153872267	153886173	13907	2	3897	ENST00000420165.5	-739	ENSG00000198910	L1CAM	L1 cell adhesion molecule	TRUE	FALSE	TRUE	FALSE	FALSE	TRUE	TRUE	FALSE	FALSE
PSF6_8_12_vs_PSF6_Input_hg38_macs2_peak_38196	chr7	34991356	34993145	417	15.9345	46.1144	41.7459	784	Promoter (1-2kb)	7	34927292	34989939	62648	2	23333	ENST00000612226.2	-1417	ENSG00000173852	DPY19L1	dpy-19 like C-mannosyltransferase 1	TRUE	FALSE	TRUE	FALSE	FALSE	FALSE	TRUE	FALSE	FALSE
PSF6_8_12_vs_PSF6_Input_hg38_macs2_peak_37913	chr7	13980855	13981827	417	15.9345	46.1144	41.7459	475	Intron (ENST00000403527.6/2115, intron 1 of 9)	7	13906198	13985489	79292	2	2115	ENST00000472931.6	3663	ENSG00000006468	ETV1	ETS variant transcription factor 1	TRUE	FALSE	FALSE	FALSE	FALSE	FALSE	TRUE	FALSE	FALSE
PSF6_8_12_vs_PSF6_Input_hg38_macs2_peak_31189	chr4	33708830	33710184	417	15.9345	46.1144	41.7459	651	Distal Intergenic	4	33850591	33892149	41559	1	105374392	ENST00000504795.5	-140408	NA	LOC105374392	uncharacterized LOC105374392	FALSE	TRUE	FALSE	FALSE	FALSE	FALSE	FALSE	FALSE	TRUE
PSF6_8_12_vs_PSF6_Input_hg38_macs2_peak_11302	chr13	80012085	80012730	417	15.9345	46.1144	41.7459	389	Promoter (1-2kb)	13	80011077	80028283	17207	1	101515984	ENST00000627044.1	1008	NA	LINC01080	long intergenic non-protein coding RNA 1080	TRUE	FALSE	TRUE	FALSE	FALSE	FALSE	TRUE	FALSE	FALSE
PSF6_8_12_vs_PSF6_Input_hg38_macs2_peak_9125	chr12	43789374	43790774	417	15.9345	46.1144	41.7459	775	3' UTR	12	43795556	43797851	2296	2	5756	ENST00000551789.1	7078	ENSG00000151239	TWF1	twinfilin actin binding protein 1	TRUE	FALSE	FALSE	FALSE	TRUE	TRUE	TRUE	FALSE	FALSE
PSF6_8_12_vs_PSF6_Input_hg38_macs2_peak_38747	chr7	74635184	74637101	417	15.5024	46.1068	41.7402	978	Distal Intergenic	7	74650231	74760692	110462	1	2969	ENST00000650807.1	-13131	ENSG00000263001	GTF2I	general transcription factor IIi	FALSE	TRUE	FALSE	FALSE	FALSE	FALSE	FALSE	FALSE	TRUE
PSF6_8_12_vs_PSF6_Input_hg38_macs2_peak_35064	chr6	4487233	4488017	417	15.5024	46.1068	41.7402	489	Promoter (<=1kb)	6	4488798	4494009	5212	1	105374895	ENST00000674020.1	-782	NA	LINC02533	long intergenic non-protein coding RNA 2533	TRUE	FALSE	TRUE	FALSE	FALSE	FALSE	TRUE	FALSE	FALSE
PSF6_8_12_vs_PSF6_Input_hg38_macs2_peak_35036	chr6	3803277	3804264	417	15.5024	46.1068	41.7402	539	Distal Intergenic	6	3831933	3833896	1964	1	26240	ENST00000602854.5	-27670	ENSG00000145945	FAM50B	family with sequence similarity 50 member B	FALSE	TRUE	FALSE	FALSE	FALSE	FALSE	FALSE	FALSE	TRUE
PSF6_8_12_vs_PSF6_Input_hg38_macs2_peak_35578	chr6	30527202	30528660	417	15.5024	46.1068	41.7402	945	Distal Intergenic	6	30516266	30519217	2952	1	111082993	ENST00000415195.1	10936	NA	LINC02569	long intergenic non-protein coding RNA 2569	FALSE	TRUE	FALSE	FALSE	FALSE	FALSE	FALSE	FALSE	TRUE
PSF6_8_12_vs_PSF6_Input_hg38_macs2_peak_27784	chr22	46544959	46548612	417	15.5024	46.1068	41.7402	2314	Exon (ENST00000426112.1/ENST00000426112.1, exon 2 of 2)	22	46361174	46537620	176447	2	9620	ENST00000674500.2	-7339	ENSG00000075275	CELSR1	cadherin EGF LAG seven-pass G-type receptor 1	TRUE	FALSE	FALSE	FALSE	FALSE	TRUE	TRUE	FALSE	FALSE
PSF6_8_12_vs_PSF6_Input_hg38_macs2_peak_29516	chr3	134310192	134313245	416	11.6978	46.0496	41.6858	2404	Promoter (<=1kb)	3	134313498	134327944	14447	1	105374119	ENST00000702198.1	-254	ENSG00000240006	LINC02004	long intergenic non-protein coding RNA 2004	FALSE	TRUE	TRUE	FALSE	FALSE	FALSE	FALSE	FALSE	FALSE
PSF6_8_12_vs_PSF6_Input_hg38_macs2_peak_40857	chr8	75406032	75407736	416	9.771	46.0465	41.6826	1230	Promoter (<=1kb)	8	75407914	75527134	119221	1	3174	ENST00000494318.5	-179	ENSG00000164749	HNF4G	hepatocyte nuclear factor 4 gamma	FALSE	TRUE	TRUE	FALSE	FALSE	FALSE	FALSE	FALSE	FALSE
PSF6_8_12_vs_PSF6_Input_hg38_macs2_peak_3536	chr1	204520537	204522305	416	9.771	46.0465	41.6826	934	Intron (ENST00000367183.7/4194, intron 1 of 2)	1	204525490	204537041	11552	1	4194	ENST00000367180.5	-3186	ENSG00000198625	MDM4	MDM4 regulator of p53	TRUE	FALSE	FALSE	FALSE	FALSE	FALSE	TRUE	FALSE	FALSE
PSF6_8_12_vs_PSF6_Input_hg38_macs2_peak_27317	chr22	36506720	36507797	416	10.6127	46.0386	41.6756	424	Promoter (<=1kb)	22	36487190	36507040	19851	2	80020	ENST00000397224.9	0	ENSG00000100350	FOXRED2	FAD dependent oxidoreductase domain containing 2	TRUE	FALSE	TRUE	TRUE	FALSE	TRUE	TRUE	FALSE	FALSE
PSF6_8_12_vs_PSF6_Input_hg38_macs2_peak_21158	chr2	11498118	11499397	416	15.8816	46.0168	41.6541	567	Intron (ENST00000628795.2/9687, intron 1 of 2)	2	11482341	11562544	80204	1	9687	ENST00000628795.2	15777	ENSG00000196208	GREB1	growth regulating estrogen receptor binding 1	TRUE	FALSE	FALSE	FALSE	FALSE	FALSE	TRUE	FALSE	FALSE
PSF6_8_12_vs_PSF6_Input_hg38_macs2_peak_9189	chr12	47762569	47764423	416	15.8816	46.0168	41.6541	1193	Intron (ENST00000548498.5/55652, intron 2 of 3)	12	47758994	47779111	20118	1	55652	ENST00000549243.5	3575	ENSG00000211584	SLC48A1	solute carrier family 48 member 1	TRUE	FALSE	FALSE	FALSE	FALSE	FALSE	TRUE	FALSE	FALSE
PSF6_8_12_vs_PSF6_Input_hg38_macs2_peak_42772	chr9	99259123	99260376	416	13.5309	46.0019	41.6398	537	Distal Intergenic	9	99222315	99223180	866	1	10952	ENST00000481573.1	36808	ENSG00000106803	SEC61B	SEC61 translocon subunit beta	FALSE	TRUE	FALSE	FALSE	FALSE	FALSE	FALSE	FALSE	TRUE
PSF6_8_12_vs_PSF6_Input_hg38_macs2_peak_35221	chr6	13732914	13733875	416	13.5309	46.0019	41.6398	377	Distal Intergenic	6	13621498	13711835	90338	2	10048	ENST00000011619.6	-21079	ENSG00000010017	RANBP9	RAN binding protein 9	FALSE	TRUE	FALSE	FALSE	FALSE	FALSE	FALSE	FALSE	TRUE
PSF6_8_12_vs_PSF6_Input_hg38_macs2_peak_16517	chr17	8209375	8210988	416	13.5309	46.0019	41.6398	667	Promoter (<=1kb)	17	8204733	8210582	5850	2	9212	ENST00000316199.10	0	ENSG00000178999	AURKB	aurora kinase B	TRUE	FALSE	TRUE	TRUE	FALSE	TRUE	TRUE	FALSE	FALSE
PSF6_8_12_vs_PSF6_Input_hg38_macs2_peak_8016	chr11	79045549	79046846	416	13.5309	46.0019	41.6398	506	Intron (ENST00000278550.12/26011, intron 6 of 33)	11	79067903	79076393	8491	2	26011	ENST00000533038.1	29548	ENSG00000149256	TENM4	teneurin transmembrane protein 4	TRUE	FALSE	FALSE	FALSE	FALSE	FALSE	TRUE	FALSE	FALSE
PSF6_8_12_vs_PSF6_Input_hg38_macs2_peak_21427	chr2	27954025	27956635	416	12.5397	45.9812	41.6223	1000	Intron (ENST00000448427.1/9577, intron 5 of 5)	2	27996367	27996449	83	1	100422965	ENST00000584745.1	-39733	ENSG00000265321	MIR4263	microRNA 4263	TRUE	FALSE	FALSE	FALSE	FALSE	FALSE	TRUE	FALSE	FALSE
PSF6_8_12_vs_PSF6_Input_hg38_macs2_peak_23581	chr2	172984782	172986640	416	12.5397	45.9812	41.6223	725	Exon (ENST00000397081.8/11069, exon 12 of 31)	2	172967109	172988273	21165	1	11069	ENST00000459852.1	17673	ENSG00000091428	RAPGEF4	Rap guanine nucleotide exchange factor 4	TRUE	FALSE	FALSE	FALSE	FALSE	TRUE	TRUE	FALSE	FALSE
PSF6_8_12_vs_PSF6_Input_hg38_macs2_peak_20506	chr19	42874349	42877086	416	12.5397	45.9812	41.6223	2421	Promoter (1-2kb)	19	42868101	42878103	10003	2	5669	ENST00000597058.1	1018	ENSG00000231924	PSG1	pregnancy specific beta-1-glycoprotein 1	TRUE	FALSE	TRUE	FALSE	FALSE	TRUE	TRUE	FALSE	FALSE
PSF6_8_12_vs_PSF6_Input_hg38_macs2_peak_6794	chr10	132222798	132223927	416	12.5397	45.9812	41.6223	655	Exon (ENST00000462160.5/282974, exon 9 of 13)	10	132203553	132204907	1355	1	10570	ENST00000471544.1	19245	ENSG00000151640	DPYSL4	dihydropyrimidinase like 4	TRUE	FALSE	FALSE	FALSE	FALSE	TRUE	TRUE	FALSE	FALSE
PSF6_8_12_vs_PSF6_Input_hg38_macs2_peak_6296	chr10	103491346	103492924	416	12.5397	45.9812	41.6223	873	Promoter (<=1kb)	10	103493705	103592546	98842	1	9148	ENST00000369780.9	-782	ENSG00000107954	NEURL1	neuralized E3 ubiquitin protein ligase 1	TRUE	FALSE	TRUE	FALSE	FALSE	FALSE	TRUE	FALSE	FALSE
PSF6_8_12_vs_PSF6_Input_hg38_macs2_peak_24908	chr20	5065052	5066813	416	12.2365	45.9772	41.6202	1019	Promoter (1-2kb)	20	5066082	5068154	2073	2	29058	ENST00000616569.1	1342	ENSG00000089063	TMEM230	transmembrane protein 230	TRUE	FALSE	TRUE	FALSE	FALSE	TRUE	TRUE	FALSE	FALSE
PSF6_8_12_vs_PSF6_Input_hg38_macs2_peak_38433	chr7	47481751	47482755	415	13.8582	45.9449	41.5881	774	Promoter (<=1kb)	7	47424159	47481285	57127	2	64759	ENST00000415929.5	-466	ENSG00000136205	TNS3	tensin 3	TRUE	FALSE	TRUE	FALSE	FALSE	FALSE	TRUE	FALSE	FALSE
PSF6_8_12_vs_PSF6_Input_hg38_macs2_peak_2567	chr1	149371500	149372543	415	13.8582	45.9449	41.5881	613	Distal Intergenic	1	149390621	149471833	81213	1	100996717	ENST00000650865.2	-18079	ENSG00000286219	NOTCH2NLC	notch 2 N-terminal like C	FALSE	TRUE	FALSE	FALSE	FALSE	FALSE	FALSE	FALSE	TRUE
PSF6_8_12_vs_PSF6_Input_hg38_macs2_peak_12782	chr14	75421955	75423242	415	14.604	45.9362	41.5797	610	Distal Intergenic	14	75425467	75427690	2224	2	101928377	ENST00000558267.2	4449	NA	JDP2-AS1	JDP2 antisense RNA 1	FALSE	TRUE	FALSE	FALSE	FALSE	FALSE	FALSE	FALSE	TRUE
PSF6_8_12_vs_PSF6_Input_hg38_macs2_peak_35772	chr6	36120951	36121935	415	13.1434	45.8983	41.5429	482	Distal Intergenic	6	36127809	36135832	8024	1	5603	ENST00000476951.5	-5875	ENSG00000156711	MAPK13	mitogen-activated protein kinase 13	FALSE	TRUE	FALSE	FALSE	FALSE	FALSE	FALSE	FALSE	TRUE
PSF6_8_12_vs_PSF6_Input_hg38_macs2_peak_43055	chr9	114348384	114349749	414	11.5182	45.8155	41.4612	607	Promoter (<=1kb)	9	114336128	114348999	12872	2	80709	ENST00000374079.8	0	ENSG00000106948	AKNA	AT-hook transcription factor	TRUE	FALSE	TRUE	TRUE	FALSE	TRUE	TRUE	FALSE	FALSE
PSF6_8_12_vs_PSF6_Input_hg38_macs2_peak_33130	chr5	10695067	10695904	414	14.9104	45.7609	41.4081	267	Intron (ENST00000230895.11/1611, intron 2 of 3)	5	10761065	10770294	9230	1	105374652	ENST00000606513.5	-65162	NA	DAP-DT	DAP divergent transcript	TRUE	FALSE	FALSE	FALSE	FALSE	FALSE	TRUE	FALSE	FALSE
PSF6_8_12_vs_PSF6_Input_hg38_macs2_peak_26855	chr22	20568023	20570652	413	14.4919	45.7129	41.3612	1194	Promoter (1-2kb)	22	20566465	20583227	16763	1	51586	ENST00000478831.5	1558	ENSG00000099917	MED15	mediator complex subunit 15	TRUE	FALSE	TRUE	FALSE	TRUE	TRUE	TRUE	FALSE	FALSE
PSF6_8_12_vs_PSF6_Input_hg38_macs2_peak_41527	chr8	125363750	125365139	413	14.1103	45.7079	41.357	433	Promoter (<=1kb)	8	125363026	125367116	4091	1	286053	ENST00000521460.1	724	ENSG00000156831	NSMCE2	NSE2 (MMS21) homolog, SMC5-SMC6 complex SUMO ligase	TRUE	FALSE	TRUE	FALSE	FALSE	FALSE	TRUE	FALSE	FALSE
PSF6_8_12_vs_PSF6_Input_hg38_macs2_peak_41689	chr8	130904106	130905291	412	13.355	45.6216	41.2714	608	Intron (ENST00000286355.10/114, intron 6 of 17)	8	130903772	130990865	87094	2	114	ENST00000522949.1	85575	ENSG00000155897	ADCY8	adenylate cyclase 8	TRUE	FALSE	FALSE	FALSE	FALSE	FALSE	TRUE	FALSE	FALSE
PSF6_8_12_vs_PSF6_Input_hg38_macs2_peak_38954	chr7	83819758	83820619	412	13.355	45.6216	41.2714	373	Distal Intergenic	7	83363238	83649139	285902	2	9723	ENST00000643230.2	-170619	ENSG00000170381	SEMA3E	semaphorin 3E	FALSE	TRUE	FALSE	FALSE	FALSE	FALSE	FALSE	FALSE	TRUE
PSF6_8_12_vs_PSF6_Input_hg38_macs2_peak_37851	chr7	6791846	6793069	412	13.355	45.6216	41.2714	723	3' UTR	7	6796809	6801001	4193	2	221960	ENST00000481830.5	7933	ENSG00000146574	CCZ1B	CCZ1 homolog B, vacuolar protein trafficking and biogenesis associated	TRUE	FALSE	FALSE	FALSE	TRUE	TRUE	TRUE	FALSE	FALSE
PSF6_8_12_vs_PSF6_Input_hg38_macs2_peak_36297	chr6	72950019	72951200	412	13.355	45.6216	41.2714	518	Intron (ENST00000342056.6/56479, intron 1 of 14)	6	72967687	72967753	67	2	100423005	ENST00000583613.1	16554	ENSG00000266180	MIR4282	microRNA 4282	TRUE	FALSE	FALSE	FALSE	FALSE	FALSE	TRUE	FALSE	FALSE
PSF6_8_12_vs_PSF6_Input_hg38_macs2_peak_35573	chr6	30091126	30092603	412	13.355	45.6216	41.2714	863	Distal Intergenic	6	30105240	30114724	9485	1	104533120	ENST00000440874.1	-12638	ENSG00000231226	TRIM31-AS1	TRIM31 antisense RNA 1	FALSE	TRUE	FALSE	FALSE	FALSE	FALSE	FALSE	FALSE	TRUE
PSF6_8_12_vs_PSF6_Input_hg38_macs2_peak_34978	chr6	1745502	1746712	412	13.355	45.6216	41.2714	558	Intron (ENST00000530927.5/2762, intron 7 of 10)	6	1679172	1726477	47306	2	2762	ENST00000533279.1	-19025	ENSG00000112699	GMDS	GDP-mannose 4,6-dehydratase	TRUE	FALSE	FALSE	FALSE	FALSE	FALSE	TRUE	FALSE	FALSE
PSF6_8_12_vs_PSF6_Input_hg38_macs2_peak_36877	chr6	128235458	128236228	412	13.355	45.6216	41.2714	251	Exon (ENST00000429595.1/5796, exon 4 of 4)	6	128184573	128232151	47579	2	5796	ENST00000498284.1	-3307	ENSG00000152894	PTPRK	protein tyrosine phosphatase receptor type K	TRUE	FALSE	FALSE	FALSE	FALSE	TRUE	TRUE	FALSE	FALSE
PSF6_8_12_vs_PSF6_Input_hg38_macs2_peak_32591	chr4	158209401	158212104	412	13.355	45.6216	41.2714	990	Promoter (<=1kb)	4	158210194	158235443	25250	1	55314	ENST00000508243.5	0	ENSG00000164124	TMEM144	transmembrane protein 144	TRUE	FALSE	TRUE	TRUE	FALSE	TRUE	TRUE	FALSE	FALSE
PSF6_8_12_vs_PSF6_Input_hg38_macs2_peak_31962	chr4	102716887	102718389	412	13.355	45.6216	41.2714	854	Intron (ENST00000647097.2/4126, intron 4 of 16)	4	102631589	102722925	91337	2	4126	ENST00000645558.1	4537	ENSG00000109323	MANBA	mannosidase beta	TRUE	FALSE	FALSE	FALSE	FALSE	FALSE	TRUE	FALSE	FALSE
PSF6_8_12_vs_PSF6_Input_hg38_macs2_peak_29598	chr3	138690642	138692169	412	13.355	45.6216	41.2714	909	3' UTR	3	138683678	138685126	1449	2	5291	ENST00000485060.1	-5516	ENSG00000051382	PIK3CB	phosphatidylinositol-4,5-bisphosphate 3-kinase catalytic subunit beta	TRUE	FALSE	FALSE	FALSE	TRUE	TRUE	TRUE	FALSE	FALSE
PSF6_8_12_vs_PSF6_Input_hg38_macs2_peak_21304	chr2	23496575	23498083	412	13.355	45.6216	41.2714	1021	Intron (ENST00000486442.6/114818, intron 2 of 13)	2	23507043	23524344	17302	2	105374325	ENST00000430988.1	26262	NA	LOC105374325	uncharacterized LOC105374325	TRUE	FALSE	FALSE	FALSE	FALSE	FALSE	TRUE	FALSE	FALSE
PSF6_8_12_vs_PSF6_Input_hg38_macs2_peak_24444	chr2	231613621	231614377	412	13.355	45.6216	41.2714	376	Distal Intergenic	2	231592864	231594276	1413	1	165100	ENST00000313965.4	20757	ENSG00000177673	TEX44	testis expressed 44	FALSE	TRUE	FALSE	FALSE	FALSE	FALSE	FALSE	FALSE	TRUE
PSF6_8_12_vs_PSF6_Input_hg38_macs2_peak_23659	chr2	179460273	179461200	412	13.355	45.6216	41.2714	449	Intron (ENST00000466398.5/151126, intron 8 of 12)	2	179480894	179536503	55610	2	151126	ENST00000495289.1	75304	ENSG00000144331	ZNF385B	zinc finger protein 385B	TRUE	FALSE	FALSE	FALSE	FALSE	FALSE	TRUE	FALSE	FALSE
PSF6_8_12_vs_PSF6_Input_hg38_macs2_peak_21211	chr2	16635258	16637705	412	13.355	45.6216	41.2714	1082	Intron (ENST00000381323.7/81553, intron 1 of 11)	2	16552936	16665828	112893	2	81553	ENST00000406434.5	28124	ENSG00000197872	CYRIA	CYFIP related Rac1 interactor A	TRUE	FALSE	FALSE	FALSE	FALSE	FALSE	TRUE	FALSE	FALSE
PSF6_8_12_vs_PSF6_Input_hg38_macs2_peak_22943	chr2	121699029	121701011	412	13.355	45.6216	41.2714	968	Intron (ENST00000667483.1/254128, intron 3 of 4)	2	121705709	121728562	22854	1	254128	ENST00000658781.1	-4699	ENSG00000236859	NIFK-AS1	NIFK antisense RNA 1	TRUE	FALSE	FALSE	FALSE	FALSE	FALSE	TRUE	FALSE	FALSE
PSF6_8_12_vs_PSF6_Input_hg38_macs2_peak_17658	chr17	57458716	57461645	412	13.355	45.6216	41.2714	845	Intron (ENST00000416426.6/124540, intron 6 of 13)	17	57444487	57596950	152464	1	124540	ENST00000582772.1	14229	ENSG00000153944	MSI2	musashi RNA binding protein 2	TRUE	FALSE	FALSE	FALSE	FALSE	FALSE	TRUE	FALSE	FALSE
PSF6_8_12_vs_PSF6_Input_hg38_macs2_peak_12943	chr14	90522993	90524352	412	13.355	45.6216	41.2714	887	Distal Intergenic	14	90578106	90585799	7694	2	145567	ENST00000556960.1	61448	ENSG00000165914	TTC7B	tetratricopeptide repeat domain 7B	FALSE	TRUE	FALSE	FALSE	FALSE	FALSE	FALSE	FALSE	TRUE
PSF6_8_12_vs_PSF6_Input_hg38_macs2_peak_1472	chr1	46238467	46239965	412	13.355	45.6216	41.2714	644	Distal Intergenic	1	46246461	46248584	2124	1	8438	ENST00000661174.1	-6497	ENSG00000085999	RAD54L	RAD54 like	FALSE	TRUE	FALSE	FALSE	FALSE	FALSE	FALSE	FALSE	TRUE
PSF6_8_12_vs_PSF6_Input_hg38_macs2_peak_1357	chr1	41503747	41505096	412	13.355	45.6216	41.2714	804	Distal Intergenic	1	41478775	41484683	5909	2	1907	ENST00000372587.5	-19064	ENSG00000127129	EDN2	endothelin 2	FALSE	TRUE	FALSE	FALSE	FALSE	FALSE	FALSE	FALSE	TRUE
PSF6_8_12_vs_PSF6_Input_hg38_macs2_peak_954	chr1	27111406	27112956	412	13.355	45.6216	41.2714	1084	Intron (ENST00000263980.8/6548, intron 2 of 11)	1	27098815	27104022	5208	2	6548	ENST00000374089.5	-7384	ENSG00000090020	SLC9A1	solute carrier family 9 member A1	TRUE	FALSE	FALSE	FALSE	FALSE	FALSE	TRUE	FALSE	FALSE
PSF6_8_12_vs_PSF6_Input_hg38_macs2_peak_9054	chr12	38148458	38150199	412	13.355	45.6216	41.2714	1365	Exon (ENST00000620973.1/ENST00000620973.1, exon 1 of 1)	12	38155476	38167631	12156	1	124902916	ENST00000671057.1	-5278	NA	LOC124902916	uncharacterized LOC124902916	TRUE	FALSE	FALSE	FALSE	FALSE	TRUE	FALSE	FALSE	FALSE
PSF6_8_12_vs_PSF6_Input_hg38_macs2_peak_4225	chr1	232844584	232845259	412	13.355	45.6216	41.2714	282	Promoter (1-2kb)	1	232843386	232897660	54275	1	101927711	ENST00000667494.1	1198	ENSG00000286774	LOC101927711	uncharacterized LOC101927711	TRUE	FALSE	TRUE	FALSE	FALSE	FALSE	TRUE	FALSE	FALSE
PSF6_8_12_vs_PSF6_Input_hg38_macs2_peak_39167	chr7	101137254	101139049	412	15.2425	45.6149	41.2714	1286	3' UTR	7	101127104	101139247	12144	1	5054	ENST00000223095.5	10150	ENSG00000106366	SERPINE1	serpin family E member 1	TRUE	FALSE	FALSE	FALSE	TRUE	TRUE	TRUE	FALSE	FALSE
PSF6_8_12_vs_PSF6_Input_hg38_macs2_peak_25623	chr20	39030449	39032077	412	13.3496	45.61	41.2679	991	Promoter (<=1kb)	20	39030360	39038636	8277	1	60625	ENST00000482619.1	89	ENSG00000101452	DHX35	DEAH-box helicase 35	TRUE	FALSE	TRUE	FALSE	TRUE	TRUE	TRUE	FALSE	FALSE
PSF6_8_12_vs_PSF6_Input_hg38_macs2_peak_6369	chr10	110356545	110362272	412	13.3496	45.61	41.2679	2946	Distal Intergenic	10	110297570	110304938	7369	2	10285	ENST00000674928.1	-51607	ENSG00000119953	SMNDC1	survival motor neuron domain containing 1	FALSE	TRUE	FALSE	FALSE	FALSE	FALSE	FALSE	FALSE	TRUE
PSF6_8_12_vs_PSF6_Input_hg38_macs2_peak_17511	chr17	48791259	48793183	411	13.6648	45.5376	41.1957	913	Promoter (1-2kb)	17	48786249	48794294	8046	2	284076	ENST00000424018.1	1112	ENSG00000170703	TTLL6	tubulin tyrosine ligase like 6	TRUE	FALSE	TRUE	FALSE	TRUE	TRUE	TRUE	FALSE	FALSE
PSF6_8_12_vs_PSF6_Input_hg38_macs2_peak_15718	chr16	69539164	69541353	411	14.7915	45.5291	41.1875	741	Distal Intergenic	16	69565094	69704650	139557	1	10725	ENST00000426654.6	-23742	ENSG00000102908	NFAT5	nuclear factor of activated T cells 5	FALSE	TRUE	FALSE	FALSE	FALSE	FALSE	FALSE	FALSE	TRUE
PSF6_8_12_vs_PSF6_Input_hg38_macs2_peak_18393	chr17	81553253	81554305	411	12.9753	45.5236	41.1825	567	Promoter (<=1kb)	17	81550797	81553961	3165	2	80233	ENST00000536161.1	0	ENSG00000185504	FAAP100	FA core complex associated protein 100	TRUE	FALSE	TRUE	TRUE	FALSE	TRUE	TRUE	FALSE	FALSE
PSF6_8_12_vs_PSF6_Input_hg38_macs2_peak_25089	chr20	13037254	13039143	411	14.0076	45.4967	41.1565	695	Intron (ENST00000399002.7/55304, intron 1 of 11)	20	13009349	13079867	70519	1	55304	ENST00000450297.1	27905	ENSG00000172296	SPTLC3	serine palmitoyltransferase long chain base subunit 3	TRUE	FALSE	FALSE	FALSE	FALSE	FALSE	TRUE	FALSE	FALSE
PSF6_8_12_vs_PSF6_Input_hg38_macs2_peak_20500	chr19	42735275	42738232	411	14.0076	45.4967	41.1565	945	Promoter (1-2kb)	19	42721638	42739372	17735	2	5671	ENST00000594378.1	1141	ENSG00000221826	PSG3	pregnancy specific beta-1-glycoprotein 3	TRUE	FALSE	TRUE	FALSE	FALSE	FALSE	TRUE	FALSE	FALSE
PSF6_8_12_vs_PSF6_Input_hg38_macs2_peak_41386	chr8	119968745	119970182	411	14.0076	45.4967	41.1565	946	Promoter (<=1kb)	8	119969788	120049591	79804	1	64798	ENST00000518057.1	0	ENSG00000155792	DEPTOR	DEP domain containing MTOR interacting protein	TRUE	FALSE	TRUE	FALSE	FALSE	TRUE	TRUE	FALSE	FALSE
PSF6_8_12_vs_PSF6_Input_hg38_macs2_peak_37197	chr6	146908550	146910243	411	14.0076	45.4967	41.1565	1194	Intron (ENST00000662679.1/729178, intron 5 of 10)	6	146850153	146915854	65702	2	729178	ENST00000701219.1	5612	ENSG00000233452	STXBP5-AS1	STXBP5 antisense RNA 1	TRUE	FALSE	FALSE	FALSE	FALSE	FALSE	TRUE	FALSE	FALSE
PSF6_8_12_vs_PSF6_Input_hg38_macs2_peak_33410	chr5	38853575	38854907	411	14.0076	45.4967	41.1565	655	Intron (ENST00000502536.5/9180, intron 1 of 6)	5	38846012	38935641	89630	1	9180	ENST00000274276.8	7563	ENSG00000145623	OSMR	oncostatin M receptor	TRUE	FALSE	FALSE	FALSE	FALSE	FALSE	TRUE	FALSE	FALSE
PSF6_8_12_vs_PSF6_Input_hg38_macs2_peak_31795	chr4	87038221	87040081	411	14.0076	45.4967	41.1565	852	Intron (ENST00000504956.5/4299, intron 2 of 2)	4	87049652	87108312	58661	1	4299	ENST00000514970.2	-9572	ENSG00000172493	AFF1	ALF transcription elongation factor 1	TRUE	FALSE	FALSE	FALSE	FALSE	FALSE	TRUE	FALSE	FALSE
PSF6_8_12_vs_PSF6_Input_hg38_macs2_peak_27411	chr22	38175934	38178956	411	14.0076	45.4967	41.1565	472	Promoter (1-2kb)	22	38145624	38180404	34781	2	8398	ENST00000455341.2	1449	ENSG00000184381	PLA2G6	phospholipase A2 group VI	TRUE	FALSE	TRUE	FALSE	FALSE	FALSE	TRUE	FALSE	FALSE
PSF6_8_12_vs_PSF6_Input_hg38_macs2_peak_23360	chr2	158729467	158731196	411	14.0076	45.4967	41.1565	724	Intron (ENST00000449526.1/ENST00000449526.1, intron 2 of 2)	2	158678656	158734818	56163	2	100129029	ENST00000442666.1	3623	ENSG00000204380	PKP4-AS1	PKP4 antisense RNA 1	TRUE	FALSE	FALSE	FALSE	FALSE	FALSE	TRUE	FALSE	FALSE
PSF6_8_12_vs_PSF6_Input_hg38_macs2_peak_2009	chr1	88772802	88774956	411	14.0076	45.4967	41.1565	1573	Promoter (1-2kb)	1	88771455	88804894	33440	1	5586	ENST00000436111.1	1347	ENSG00000065243	PKN2	protein kinase N2	TRUE	FALSE	TRUE	FALSE	FALSE	FALSE	TRUE	FALSE	FALSE
PSF6_8_12_vs_PSF6_Input_hg38_macs2_peak_17022	chr17	36395150	36395930	411	14.0076	45.4967	41.1565	456	Distal Intergenic	17	36377531	36388435	10905	2	729877	ENST00000610350.4	-6715	ENSG00000274226	TBC1D3H	TBC1 domain family member 3H	FALSE	TRUE	FALSE	FALSE	FALSE	FALSE	FALSE	FALSE	TRUE
PSF6_8_12_vs_PSF6_Input_hg38_macs2_peak_10239	chr12	111352205	111353160	411	14.0076	45.4967	41.1565	408	Distal Intergenic	12	111361215	111363712	2498	2	144717	ENST00000548163.1	10553	ENSG00000198324	PHETA1	PH domain containing endocytic trafficking adaptor 1	FALSE	TRUE	FALSE	FALSE	FALSE	FALSE	FALSE	FALSE	TRUE
PSF6_8_12_vs_PSF6_Input_hg38_macs2_peak_29032	chr3	106119342	106120513	411	11.1311	45.4774	41.1414	500	Distal Intergenic	3	106160417	106224375	63959	1	105374027	ENST00000667697.1	-39905	NA	LOC105374027	uncharacterized LOC105374027	FALSE	TRUE	FALSE	FALSE	FALSE	FALSE	FALSE	FALSE	TRUE
PSF6_8_12_vs_PSF6_Input_hg38_macs2_peak_4289	chr1	234865944	234867748	411	11.1311	45.4774	41.1414	518	Intron (ENST00000651370.1/107985365, intron 1 of 1)	1	234811052	234932653	121602	2	107985365	ENST00000651370.1	64906	NA	LOC107985365	uncharacterized LOC107985365	TRUE	FALSE	FALSE	FALSE	FALSE	FALSE	TRUE	FALSE	FALSE
PSF6_8_12_vs_PSF6_Input_hg38_macs2_peak_4241	chr1	233635553	233637169	411	11.1311	45.4774	41.1414	624	Promoter (<=1kb)	1	233636524	233666990	30467	1	3775	ENST00000487728.1	0	ENSG00000135750	KCNK1	potassium two pore domain channel subfamily K member 1	TRUE	FALSE	TRUE	FALSE	FALSE	TRUE	TRUE	FALSE	FALSE
PSF6_8_12_vs_PSF6_Input_hg38_macs2_peak_3076	chr1	173189635	173191965	411	11.1311	45.4774	41.1414	1368	Intron (ENST00000281834.4/7292, intron 1 of 2)	1	173183734	173205558	21825	2	7292	ENST00000367718.5	13594	ENSG00000117586	TNFSF4	TNF superfamily member 4	TRUE	FALSE	FALSE	FALSE	FALSE	FALSE	TRUE	FALSE	FALSE
PSF6_8_12_vs_PSF6_Input_hg38_macs2_peak_43637	chr9	132596724	132598058	411	12.0295	45.4752	41.1401	482	Intron (ENST00000372155.2/64794, intron 1 of 1)	9	132582606	132590252	7647	1	56751	ENST00000263610.7	14118	ENSG00000125492	BARHL1	BarH like homeobox 1	TRUE	FALSE	FALSE	FALSE	FALSE	FALSE	TRUE	FALSE	FALSE
PSF6_8_12_vs_PSF6_Input_hg38_macs2_peak_39902	chr7	150399554	150401151	411	12.0295	45.4752	41.1401	561	Promoter (<=1kb)	7	150400702	150412470	11769	1	728743	ENST00000641330.1	0	ENSG00000284691	LOC728743	zinc finger domain-containing protein LOC728743	TRUE	FALSE	TRUE	FALSE	FALSE	TRUE	TRUE	FALSE	FALSE
PSF6_8_12_vs_PSF6_Input_hg38_macs2_peak_21216	chr2	16661750	16663158	411	12.0295	45.4752	41.1401	895	Promoter (2-3kb)	2	16552936	16665828	112893	2	81553	ENST00000406434.5	2671	ENSG00000197872	CYRIA	CYFIP related Rac1 interactor A	TRUE	FALSE	TRUE	FALSE	FALSE	FALSE	TRUE	FALSE	FALSE
PSF6_8_12_vs_PSF6_Input_hg38_macs2_peak_25042	chr20	10540501	10541577	411	12.0295	45.4752	41.1401	608	Intron (ENST00000334534.10/128710, intron 2 of 7)	20	10598675	10636829	38155	1	128710	ENST00000488816.1	-57099	ENSG00000149346	SLX4IP	SLX4 interacting protein	TRUE	FALSE	FALSE	FALSE	FALSE	FALSE	TRUE	FALSE	FALSE
PSF6_8_12_vs_PSF6_Input_hg38_macs2_peak_16009	chr16	84740871	84742007	411	12.0295	45.4752	41.1401	513	Intron (ENST00000562743.5/9100, intron 4 of 4)	16	84733209	84744911	11703	1	9100	ENST00000563023.1	7662	ENSG00000103194	USP10	ubiquitin specific peptidase 10	TRUE	FALSE	FALSE	FALSE	FALSE	FALSE	TRUE	FALSE	FALSE
PSF6_8_12_vs_PSF6_Input_hg38_macs2_peak_15189	chr16	28180710	28182988	411	12.0295	45.4752	41.1401	1178	Promoter (<=1kb)	16	28169845	28181122	11278	2	23214	ENST00000570033.1	0	ENSG00000169180	XPO6	exportin 6	TRUE	FALSE	TRUE	TRUE	FALSE	TRUE	TRUE	FALSE	FALSE
PSF6_8_12_vs_PSF6_Input_hg38_macs2_peak_29119	chr3	113830144	113831378	410	13.2608	45.4168	41.0836	744	Promoter (1-2kb)	3	113828182	113945560	117379	1	54762	ENST00000479212.5	1962	ENSG00000178075	GRAMD1C	GRAM domain containing 1C	TRUE	FALSE	TRUE	FALSE	FALSE	FALSE	TRUE	FALSE	FALSE
PSF6_8_12_vs_PSF6_Input_hg38_macs2_peak_40841	chr8	73975745	73976688	410	10.6195	45.3983	41.0653	413	Promoter (<=1kb)	8	73976195	73981586	5392	1	54968	ENST00000416961.6	0	ENSG00000175606	TMEM70	transmembrane protein 70	TRUE	FALSE	TRUE	TRUE	FALSE	TRUE	TRUE	FALSE	FALSE
PSF6_8_12_vs_PSF6_Input_hg38_macs2_peak_31947	chr4	101972567	101973949	410	10.6195	45.3983	41.0653	424	Exon (ENST00000503764.1/ENST00000503764.1, exon 1 of 1)	4	101981863	102030075	48213	1	55024	ENST00000510950.1	-7915	ENSG00000153064	BANK1	B cell scaffold protein with ankyrin repeats 1	TRUE	FALSE	FALSE	FALSE	FALSE	TRUE	TRUE	FALSE	FALSE
PSF6_8_12_vs_PSF6_Input_hg38_macs2_peak_29075	chr3	111711949	111713137	410	10.6195	45.3983	41.0653	638	Intron (ENST00000636933.2/257068, intron 2 of 3)	3	111732461	111778458	45998	1	90102	ENST00000474484.1	-19325	ENSG00000144824	PHLDB2	pleckstrin homology like domain family B member 2	TRUE	FALSE	FALSE	FALSE	FALSE	FALSE	TRUE	FALSE	FALSE
PSF6_8_12_vs_PSF6_Input_hg38_macs2_peak_22597	chr2	102082407	102083536	410	10.6195	45.3983	41.0653	700	Intron (ENST00000452403.5/3554, intron 2 of 4)	2	102070376	102176759	106384	1	3554	ENST00000424272.5	12031	ENSG00000115594	IL1R1	interleukin 1 receptor type 1	TRUE	FALSE	FALSE	FALSE	FALSE	FALSE	TRUE	FALSE	FALSE
PSF6_8_12_vs_PSF6_Input_hg38_macs2_peak_25107	chr20	13800496	13801379	410	10.6195	45.3983	41.0653	367	Promoter (<=1kb)	20	13801543	13817228	15686	1	79133	ENST00000487478.5	-165	ENSG00000101247	NDUFAF5	NADH:ubiquinone oxidoreductase complex assembly factor 5	TRUE	FALSE	TRUE	FALSE	FALSE	FALSE	TRUE	FALSE	FALSE
PSF6_8_12_vs_PSF6_Input_hg38_macs2_peak_25081	chr20	12394300	12395666	410	10.6195	45.3983	41.0653	640	Distal Intergenic	20	12243308	12318221	74914	2	107985406	ENST00000654812.1	-76079	NA	LOC107985406	uncharacterized LOC107985406	FALSE	TRUE	FALSE	FALSE	FALSE	FALSE	FALSE	FALSE	TRUE
PSF6_8_12_vs_PSF6_Input_hg38_macs2_peak_3674	chr1	209567145	209568346	410	10.6195	45.3983	41.0653	696	Promoter (<=1kb)	1	209528455	209567673	39219	2	105372898	ENST00000424696.6	0	NA	LOC105372898	uncharacterized LOC105372898	TRUE	FALSE	TRUE	FALSE	FALSE	TRUE	TRUE	FALSE	FALSE
PSF6_8_12_vs_PSF6_Input_hg38_macs2_peak_12836	chr14	77597954	77599364	410	15.1159	45.3736	41.0425	880	Promoter (<=1kb)	14	77578766	77597351	18586	2	9517	ENST00000557566.1	-603	ENSG00000100596	SPTLC2	serine palmitoyltransferase long chain base subunit 2	TRUE	FALSE	TRUE	FALSE	FALSE	FALSE	TRUE	FALSE	FALSE
PSF6_8_12_vs_PSF6_Input_hg38_macs2_peak_30491	chr3	191962675	191963544	410	12.8928	45.3388	41.0087	604	Distal Intergenic	3	192078950	192119864	40915	2	124906318	ENST00000653109.1	156321	NA	LOC124906318	uncharacterized LOC124906318	FALSE	TRUE	FALSE	FALSE	FALSE	FALSE	FALSE	FALSE	TRUE
PSF6_8_12_vs_PSF6_Input_hg38_macs2_peak_24462	chr2	232259287	232260670	410	12.8928	45.3388	41.0087	1119	3' UTR	2	232249340	232307778	58439	1	129563	ENST00000498319.2	9947	ENSG00000144535	DIS3L2	DIS3 like 3'-5' exoribonuclease 2	TRUE	FALSE	FALSE	FALSE	TRUE	TRUE	TRUE	FALSE	FALSE
PSF6_8_12_vs_PSF6_Input_hg38_macs2_peak_23527	chr2	169068694	169070441	410	12.8928	45.3388	41.0087	889	Promoter (<=1kb)	2	169069556	169096162	26607	1	10170	ENST00000428522.5	0	ENSG00000073737	DHRS9	dehydrogenase/reductase 9	TRUE	FALSE	TRUE	TRUE	FALSE	TRUE	TRUE	FALSE	FALSE
PSF6_8_12_vs_PSF6_Input_hg38_macs2_peak_11530	chr13	99812362	99813662	410	12.8928	45.3388	41.0087	448	Intron (ENST00000376355.7/171425, intron 2 of 7)	13	99858861	99865238	6378	1	171425	ENST00000416504.5	-45200	ENSG00000125246	CLYBL	citramalyl-CoA lyase	TRUE	FALSE	FALSE	FALSE	FALSE	FALSE	TRUE	FALSE	FALSE
PSF6_8_12_vs_PSF6_Input_hg38_macs2_peak_9617	chr12	65891082	65893363	410	12.8928	45.3388	41.0087	958	Intron (ENST00000536545.5/8091, intron 3 of 3)	12	65851340	65882167	30828	2	100129940	ENST00000439236.6	-8915	ENSG00000197301	HMGA2-AS1	HMGA2 antisense RNA 1	TRUE	FALSE	FALSE	FALSE	FALSE	FALSE	TRUE	FALSE	FALSE
PSF6_8_12_vs_PSF6_Input_hg38_macs2_peak_24099	chr2	215441448	215442280	409	14.6744	45.3001	40.9734	287	Distal Intergenic	2	215436253	215436992	740	1	105373868	ENST00000412951.1	5195	NA	FN1-DT	FN1 divergent transcript	FALSE	TRUE	FALSE	FALSE	FALSE	FALSE	FALSE	FALSE	TRUE
PSF6_8_12_vs_PSF6_Input_hg38_macs2_peak_35137	chr6	8556611	8557611	409	15.4684	45.2504	40.9252	415	Promoter (<=1kb)	6	8558585	8756723	198139	1	100506207	ENST00000645322.1	-975	ENSG00000285219	LOC100506207	uncharacterized LOC100506207	TRUE	FALSE	TRUE	FALSE	FALSE	FALSE	TRUE	FALSE	FALSE
PSF6_8_12_vs_PSF6_Input_hg38_macs2_peak_22312	chr2	85503410	85506436	409	15.4684	45.2504	40.9252	1884	Distal Intergenic	2	85537462	85538783	1322	2	100630918	ENST00000667933.2	32348	ENSG00000286532	PARTICL	promoter of MAT2A antisense radiation-induced circulating long non-coding RNA	FALSE	TRUE	FALSE	FALSE	FALSE	FALSE	FALSE	FALSE	TRUE
PSF6_8_12_vs_PSF6_Input_hg38_macs2_peak_8582	chr12	3299536	3300648	409	13.1732	45.2254	40.9004	616	Promoter (<=1kb)	12	3296202	3300224	4023	2	100128253	ENST00000505276.2	0	NA	LOC100128253	uncharacterized LOC100128253	TRUE	FALSE	TRUE	FALSE	FALSE	TRUE	TRUE	FALSE	FALSE
PSF6_8_12_vs_PSF6_Input_hg38_macs2_peak_44142	chr23	36390089	36390770	408	15.8845	45.2224	40.8975	414	Intron (ENST00000455438.2/101928627, intron 5 of 7)	23	36361330	36379446	18117	1	286464	ENST00000630521.1	28759	ENSG00000165164	CFAP47	cilia and flagella associated protein 47	TRUE	FALSE	FALSE	FALSE	FALSE	FALSE	TRUE	FALSE	FALSE
PSF6_8_12_vs_PSF6_Input_hg38_macs2_peak_42254	chr9	33328766	33329637	408	15.8845	45.2224	40.8975	603	Intron (ENST00000379521.8/4799, intron 10 of 20)	9	33319021	33332657	13637	1	4799	ENST00000466359.1	9745	ENSG00000086102	NFX1	nuclear transcription factor, X-box binding 1	TRUE	FALSE	FALSE	FALSE	FALSE	FALSE	TRUE	FALSE	FALSE
PSF6_8_12_vs_PSF6_Input_hg38_macs2_peak_34674	chr5	159163138	159163882	408	15.8845	45.2224	40.8975	280	Promoter (<=1kb)	5	159161141	159163028	1888	2	153830	ENST00000518062.1	-110	ENSG00000145860	RNF145	ring finger protein 145	TRUE	FALSE	TRUE	FALSE	FALSE	FALSE	TRUE	FALSE	FALSE
PSF6_8_12_vs_PSF6_Input_hg38_macs2_peak_24297	chr2	223759527	223761607	408	15.8845	45.2224	40.8975	397	Intron (ENST00000699384.1/130340, intron 5 of 10)	2	223757277	223770515	13239	2	130340	ENST00000699388.1	8909	ENSG00000152056	AP1S3	adaptor related protein complex 1 subunit sigma 3	TRUE	FALSE	FALSE	FALSE	FALSE	FALSE	TRUE	FALSE	FALSE
PSF6_8_12_vs_PSF6_Input_hg38_macs2_peak_13961	chr15	64070529	64072502	408	15.8845	45.2224	40.8975	898	Promoter (<=1kb)	15	63983605	64072033	88429	2	23604	ENST00000559306.1	0	ENSG00000035664	DAPK2	death associated protein kinase 2	TRUE	FALSE	TRUE	TRUE	FALSE	TRUE	TRUE	FALSE	FALSE
PSF6_8_12_vs_PSF6_Input_hg38_macs2_peak_11415	chr13	95257938	95260108	408	15.8845	45.2224	40.8975	1176	Intron (ENST00000645237.2/10257, intron 1 of 30)	13	95095797	95301302	205506	2	10257	ENST00000643556.1	41195	ENSG00000125257	ABCC4	ATP binding cassette subfamily C member 4 (PEL blood group)	TRUE	FALSE	FALSE	FALSE	FALSE	FALSE	TRUE	FALSE	FALSE
PSF6_8_12_vs_PSF6_Input_hg38_macs2_peak_5453	chr10	70331381	70332570	408	10.7796	45.1871	40.8647	678	Intron (ENST00000395011.5/55222, intron 2 of 3)	10	70298970	70376779	77810	2	55222	ENST00000395011.5	44210	ENSG00000172731	LRRC20	leucine rich repeat containing 20	TRUE	FALSE	FALSE	FALSE	FALSE	FALSE	TRUE	FALSE	FALSE
PSF6_8_12_vs_PSF6_Input_hg38_macs2_peak_37135	chr6	142412669	142414128	408	15.8529	45.1647	40.8426	829	Promoter (2-3kb)	6	142417109	142443783	26675	1	57211	ENST00000472054.2	-2982	ENSG00000112414	ADGRG6	adhesion G protein-coupled receptor G6	TRUE	FALSE	TRUE	FALSE	FALSE	FALSE	TRUE	FALSE	FALSE
PSF6_8_12_vs_PSF6_Input_hg38_macs2_peak_32735	chr4	173074262	173074858	408	15.8529	45.1647	40.8426	296	Distal Intergenic	4	173144624	173166159	21536	2	101930370	ENST00000659700.1	91302	ENSG00000245213	GALNT7-DT	GALNT7 divergent transcript	FALSE	TRUE	FALSE	FALSE	FALSE	FALSE	FALSE	FALSE	TRUE
PSF6_8_12_vs_PSF6_Input_hg38_macs2_peak_36438	chr6	87333420	87334567	408	11.6201	45.1584	40.8365	594	Intron (ENST00000608353.5/57150, intron 2 of 3)	6	87282980	87329278	46299	2	375519	ENST00000525899.6	-4142	ENSG00000164411	GJB7	gap junction protein beta 7	TRUE	FALSE	FALSE	FALSE	FALSE	FALSE	TRUE	FALSE	FALSE
PSF6_8_12_vs_PSF6_Input_hg38_macs2_peak_32947	chr4	186844898	186845862	408	11.6201	45.1584	40.8365	499	Distal Intergenic	4	186890969	186892366	1398	1	105377599	ENST00000507644.2	-45108	NA	LOC105377599	uncharacterized LOC105377599	FALSE	TRUE	FALSE	FALSE	FALSE	FALSE	FALSE	FALSE	TRUE
PSF6_8_12_vs_PSF6_Input_hg38_macs2_peak_32782	chr4	176270239	176271247	408	11.6201	45.1584	40.8365	573	Promoter (1-2kb)	4	176213673	176269222	55550	2	140458	ENST00000296525.7	-1017	ENSG00000164122	ASB5	ankyrin repeat and SOCS box containing 5	TRUE	FALSE	TRUE	FALSE	FALSE	FALSE	TRUE	FALSE	FALSE
PSF6_8_12_vs_PSF6_Input_hg38_macs2_peak_30016	chr3	165839080	165840191	408	11.6201	45.1584	40.8365	681	Promoter (1-2kb)	3	165772905	165837462	64558	2	590	ENST00000497011.5	-1618	ENSG00000114200	BCHE	butyrylcholinesterase	TRUE	FALSE	TRUE	FALSE	FALSE	FALSE	TRUE	FALSE	FALSE
PSF6_8_12_vs_PSF6_Input_hg38_macs2_peak_29931	chr3	158330512	158331682	408	11.6201	45.1584	40.8365	485	Promoter (<=1kb)	3	158330292	158545166	214875	1	51319	ENST00000684353.1	220	ENSG00000174891	RSRC1	arginine and serine rich coiled-coil 1	TRUE	FALSE	TRUE	FALSE	FALSE	FALSE	TRUE	FALSE	FALSE
PSF6_8_12_vs_PSF6_Input_hg38_macs2_peak_21919	chr2	54523113	54525385	408	11.6201	45.1584	40.8365	1436	Intron (ENST00000615901.4/6711, intron 1 of 37)	2	54529343	54529801	459	1	56969	ENST00000395315.2	-3959	NA	RPL23AP32	ribosomal protein L23a pseudogene 32	TRUE	FALSE	FALSE	FALSE	FALSE	FALSE	TRUE	FALSE	FALSE
PSF6_8_12_vs_PSF6_Input_hg38_macs2_peak_27048	chr22	27473727	27477535	408	11.6201	45.1584	40.8365	1162	Distal Intergenic	22	27436292	27441774	5483	1	105372980	ENST00000654206.1	37435	ENSG00000287034	LOC105372980	uncharacterized LOC105372980	FALSE	TRUE	FALSE	FALSE	FALSE	FALSE	FALSE	FALSE	TRUE
PSF6_8_12_vs_PSF6_Input_hg38_macs2_peak_23693	chr2	182914768	182916032	408	11.6201	45.1584	40.8365	823	3' UTR	2	182925657	182927265	1609	2	10787	ENST00000477988.1	11234	ENSG00000061676	NCKAP1	NCK associated protein 1	TRUE	FALSE	FALSE	FALSE	TRUE	TRUE	FALSE	FALSE	FALSE
PSF6_8_12_vs_PSF6_Input_hg38_macs2_peak_5472	chr10	70672766	70674451	408	12.8113	45.1556	40.8365	1200	Promoter (<=1kb)	10	70672803	70762441	89639	1	140766	ENST00000373208.5	0	ENSG00000138316	ADAMTS14	ADAM metallopeptidase with thrombospondin type 1 motif 14	TRUE	FALSE	TRUE	TRUE	FALSE	TRUE	TRUE	FALSE	FALSE
PSF6_8_12_vs_PSF6_Input_hg38_macs2_peak_22050	chr2	64830878	64831912	408	13.4767	45.1383	40.8214	536	Distal Intergenic	2	64846130	64863626	17497	2	101927438	ENST00000445865.1	31715	ENSG00000234572	LINC01800	long intergenic non-protein coding RNA 1800	FALSE	TRUE	FALSE	FALSE	FALSE	FALSE	FALSE	FALSE	TRUE
PSF6_8_12_vs_PSF6_Input_hg38_macs2_peak_20927	chr19	55639589	55640782	407	8.43173	45.089	40.7734	607	Promoter (<=1kb)	19	55640985	55642574	1590	1	51157	ENST00000590190.1	-204	ENSG00000213015	ZNF580	zinc finger protein 580	TRUE	FALSE	TRUE	FALSE	FALSE	FALSE	TRUE	FALSE	FALSE
PSF6_8_12_vs_PSF6_Input_hg38_macs2_peak_42614	chr9	92206282	92207244	407	14.5591	45.0737	40.7582	354	Promoter (<=1kb)	9	92205356	92210158	4803	1	112268048	ENST00000457003.1	926	NA	LOC112268048	uncharacterized LOC112268048	TRUE	FALSE	TRUE	FALSE	FALSE	FALSE	TRUE	FALSE	FALSE
PSF6_8_12_vs_PSF6_Input_hg38_macs2_peak_40026	chr7	156908759	156909404	407	14.5591	45.0737	40.7582	444	Distal Intergenic	7	156822241	156893216	70976	2	64327	ENST00000434453.1	-15543	ENSG00000105983	LMBR1	limb development membrane protein 1	FALSE	TRUE	FALSE	FALSE	FALSE	FALSE	FALSE	FALSE	TRUE
PSF6_8_12_vs_PSF6_Input_hg38_macs2_peak_13377	chr14	106826531	106827485	407	14.5591	45.0737	40.7582	455	Distal Intergenic	14	106850885	106850999	115	2	100847062	ENST00000583555.1	23515	ENSG00000265929	MIR5195	microRNA 5195	FALSE	TRUE	FALSE	FALSE	FALSE	FALSE	FALSE	FALSE	TRUE
PSF6_8_12_vs_PSF6_Input_hg38_macs2_peak_9864	chr12	90253161	90254274	407	14.5591	45.0737	40.7582	707	Distal Intergenic	12	90280894	90295675	14782	1	105369893	ENST00000549313.1	-26621	ENSG00000258183	LINC02392	long intergenic non-protein coding RNA 2392	FALSE	TRUE	FALSE	FALSE	FALSE	FALSE	FALSE	FALSE	TRUE
PSF6_8_12_vs_PSF6_Input_hg38_macs2_peak_2406	chr1	118787620	118788884	407	14.5591	45.0737	40.7582	860	Distal Intergenic	1	118883047	118914125	31079	2	6913	ENST00000449873.5	125242	ENSG00000092607	TBX15	T-box transcription factor 15	FALSE	TRUE	FALSE	FALSE	FALSE	FALSE	FALSE	FALSE	TRUE
PSF6_8_12_vs_PSF6_Input_hg38_macs2_peak_37672	chr7	875849	876763	406	9.63728	44.9915	40.6817	581	Promoter (<=1kb)	7	876554	896436	19883	1	51608	ENST00000265857.8	0	ENSG00000239857	GET4	guided entry of tail-anchored proteins factor 4	TRUE	FALSE	TRUE	TRUE	FALSE	TRUE	TRUE	FALSE	FALSE
PSF6_8_12_vs_PSF6_Input_hg38_macs2_peak_36295	chr6	72811291	72812757	406	9.63728	44.9915	40.6817	874	Intron (ENST00000342056.6/56479, intron 1 of 14)	6	72967687	72967753	67	2	100423005	ENST00000583613.1	154997	ENSG00000266180	MIR4282	microRNA 4282	TRUE	FALSE	FALSE	FALSE	FALSE	FALSE	TRUE	FALSE	FALSE
PSF6_8_12_vs_PSF6_Input_hg38_macs2_peak_29923	chr3	157135895	157137938	406	9.63728	44.9915	40.6817	1056	Distal Intergenic	3	157081669	157128595	46927	2	339894	ENST00000659739.1	-7300	ENSG00000243629	LINC00880	long intergenic non-protein coding RNA 880	FALSE	TRUE	FALSE	FALSE	FALSE	FALSE	FALSE	FALSE	TRUE
PSF6_8_12_vs_PSF6_Input_hg38_macs2_peak_21385	chr2	26757809	26759746	406	9.63728	44.9915	40.6817	690	Distal Intergenic	2	26764284	26781140	16857	1	54978	ENST00000429494.5	-4539	ENSG00000213699	SLC35F6	solute carrier family 35 member F6	FALSE	TRUE	FALSE	FALSE	FALSE	FALSE	FALSE	FALSE	TRUE
PSF6_8_12_vs_PSF6_Input_hg38_macs2_peak_5237	chr10	52864123	52865179	406	9.63728	44.9915	40.6817	610	Distal Intergenic	10	52946431	52955585	9155	2	105378308	ENST00000648218.1	90407	NA	LOC105378308	uncharacterized LOC105378308	FALSE	TRUE	FALSE	FALSE	FALSE	FALSE	FALSE	FALSE	TRUE
PSF6_8_12_vs_PSF6_Input_hg38_macs2_peak_25444	chr20	34579338	34581079	406	12.4051	44.9476	40.6392	909	Exon (ENST00000480175.1/128869, exon 4 of 4)	20	34558775	34560345	1571	1	84557	ENST00000476428.1	20563	ENSG00000101460	MAP1LC3A	microtubule associated protein 1 light chain 3 alpha	TRUE	FALSE	FALSE	FALSE	FALSE	TRUE	TRUE	FALSE	FALSE
PSF6_8_12_vs_PSF6_Input_hg38_macs2_peak_5143	chr10	45726772	45727765	406	10.4591	44.9387	40.6306	510	Promoter (<=1kb)	10	45726276	45727231	956	2	107984227	ENST00000608637.1	0	NA	LOC107984227	RNA guanine-N7 methyltransferase activating subunit-like	TRUE	FALSE	TRUE	TRUE	FALSE	TRUE	TRUE	FALSE	FALSE
PSF6_8_12_vs_PSF6_Input_hg38_macs2_peak_21242	chr2	19801074	19802564	406	8.90065	44.9234	40.6155	481	Distal Intergenic	2	19868860	19877393	8534	1	400946	ENST00000607100.5	-66297	ENSG00000228784	LINC00954	long intergenic non-protein coding RNA 954	FALSE	TRUE	FALSE	FALSE	FALSE	FALSE	FALSE	FALSE	TRUE
PSF6_8_12_vs_PSF6_Input_hg38_macs2_peak_24007	chr2	205944015	205945372	405	15.7104	44.9043	40.5965	607	Distal Intergenic	2	206009705	206063244	53540	2	54891	ENST00000424117.5	117873	ENSG00000114933	INO80D	INO80 complex subunit D	FALSE	TRUE	FALSE	FALSE	FALSE	FALSE	FALSE	FALSE	TRUE
PSF6_8_12_vs_PSF6_Input_hg38_macs2_peak_10042	chr12	102539524	102540572	405	14.8687	44.9	40.5924	455	Distal Intergenic	12	102402328	102481744	79417	2	3479	ENST00000644491.1	-57780	ENSG00000017427	IGF1	insulin like growth factor 1	FALSE	TRUE	FALSE	FALSE	FALSE	FALSE	FALSE	FALSE	TRUE
PSF6_8_12_vs_PSF6_Input_hg38_macs2_peak_2588	chr1	150281609	150283081	405	14.4456	44.8499	40.5431	464	Promoter (<=1kb)	1	150282543	150286737	4195	1	148523	ENST00000447007.5	0	ENSG00000159208	CIART	circadian associated repressor of transcription	TRUE	FALSE	TRUE	TRUE	FALSE	TRUE	TRUE	FALSE	FALSE
PSF6_8_12_vs_PSF6_Input_hg38_macs2_peak_35981	chr6	43724834	43725936	404	12.331	44.7746	40.4688	452	Intron (ENST00000424283.1/ENST00000424283.1, intron 2 of 2)	6	43671784	43687791	16008	2	55168	ENST00000427312.1	-37043	ENSG00000096080	MRPS18A	mitochondrial ribosomal protein S18A	TRUE	FALSE	FALSE	FALSE	FALSE	FALSE	TRUE	FALSE	FALSE
PSF6_8_12_vs_PSF6_Input_hg38_macs2_peak_36634	chr6	108578062	108579844	404	12.331	44.7746	40.4688	738	Intron (ENST00000343882.10/2309, intron 2 of 3)	6	108560917	108684774	123858	1	2309	ENST00000406360.2	17145	ENSG00000118689	FOXO3	forkhead box O3	TRUE	FALSE	FALSE	FALSE	FALSE	FALSE	TRUE	FALSE	FALSE
PSF6_8_12_vs_PSF6_Input_hg38_macs2_peak_22503	chr2	99154388	99155418	404	12.331	44.7746	40.4688	746	Promoter (<=1kb)	2	99154998	99195298	40301	1	51263	ENST00000410042.1	0	ENSG00000185414	MRPL30	mitochondrial ribosomal protein L30	TRUE	FALSE	TRUE	TRUE	FALSE	TRUE	TRUE	FALSE	FALSE
PSF6_8_12_vs_PSF6_Input_hg38_macs2_peak_25289	chr20	25496412	25497907	404	12.331	44.7746	40.4688	823	Promoter (<=1kb)	20	25453009	25496715	43707	2	22981	ENST00000336104.6	0	ENSG00000101004	NINL	ninein like	TRUE	FALSE	TRUE	FALSE	TRUE	TRUE	TRUE	FALSE	FALSE
PSF6_8_12_vs_PSF6_Input_hg38_macs2_peak_16493	chr17	7578783	7579681	404	12.331	44.7746	40.4688	562	Promoter (<=1kb)	17	7579491	7582111	2621	1	968	ENST00000380498.10	0	ENSG00000129226	CD68	CD68 molecule	TRUE	FALSE	TRUE	TRUE	TRUE	TRUE	FALSE	TRUE	FALSE
PSF6_8_12_vs_PSF6_Input_hg38_macs2_peak_17467	chr17	47501485	47502973	404	12.331	44.7746	40.4688	900	Distal Intergenic	17	47450568	47492493	41926	2	653479	ENST00000425159.8	-8992	NA	MRPL45P2	mitochondrial ribosomal protein L45 pseudogene 2	FALSE	TRUE	FALSE	FALSE	FALSE	FALSE	FALSE	FALSE	TRUE
PSF6_8_12_vs_PSF6_Input_hg38_macs2_peak_5727	chr10	77904796	77906097	404	12.331	44.7746	40.4688	696	Intron (ENST00000372391.7/9231, intron 1 of 31)	10	77796061	77889507	93447	2	9231	ENST00000468332.6	-15289	ENSG00000151208	DLG5	discs large MAGUK scaffold protein 5	TRUE	FALSE	FALSE	FALSE	FALSE	FALSE	TRUE	FALSE	FALSE
PSF6_8_12_vs_PSF6_Input_hg38_macs2_peak_5261	chr10	57982246	57983994	404	12.331	44.7746	40.4688	992	Exon (ENST00000603189.1/ENST00000603189.1, exon 1 of 1)	10	58191517	58267894	76378	2	253430	ENST00000373935.4	283901	ENSG00000151151	IPMK	inositol polyphosphate multikinase	TRUE	FALSE	FALSE	FALSE	FALSE	TRUE	FALSE	FALSE	FALSE
PSF6_8_12_vs_PSF6_Input_hg38_macs2_peak_6596	chr10	121527332	121528275	404	12.331	44.7746	40.4688	456	Promoter (1-2kb)	10	121478347	121526250	47904	2	2263	ENST00000682296.1	-1082	ENSG00000066468	FGFR2	fibroblast growth factor receptor 2	TRUE	FALSE	TRUE	TRUE	FALSE	TRUE	TRUE	FALSE	FALSE
PSF6_8_12_vs_PSF6_Input_hg38_macs2_peak_34829	chr5	173453981	173456116	404	15.2047	44.7564	40.4526	1412	Distal Intergenic	5	173463484	173470851	7368	1	105377732	ENST00000519400.2	-7369	NA	LOC105377732	uncharacterized LOC105377732	FALSE	TRUE	FALSE	FALSE	FALSE	FALSE	FALSE	FALSE	TRUE
PSF6_8_12_vs_PSF6_Input_hg38_macs2_peak_30988	chr4	13705109	13706968	404	15.2047	44.7564	40.4526	859	Intron (ENST00000669061.1/101929071, intron 2 of 4)	4	13655179	13931228	276050	1	101929071	ENST00000510907.5	49930	ENSG00000250634	LINC01182	long intergenic non-protein coding RNA 1182	TRUE	FALSE	FALSE	FALSE	FALSE	FALSE	TRUE	FALSE	FALSE
PSF6_8_12_vs_PSF6_Input_hg38_macs2_peak_15612	chr16	67055434	67056530	404	15.2047	44.7564	40.4526	424	Intron (ENST00000651988.1/865, intron 3 of 5)	16	67036427	67066962	30536	1	865	ENST00000567947.1	19007	ENSG00000067955	CBFB	core-binding factor subunit beta	TRUE	FALSE	FALSE	FALSE	FALSE	FALSE	TRUE	FALSE	FALSE
PSF6_8_12_vs_PSF6_Input_hg38_macs2_peak_41091	chr8	97918101	97919215	404	13.2938	44.7467	40.4451	517	Intron (ENST00000521689.5/4147, intron 2 of 18)	8	97931341	98036214	104874	1	4147	ENST00000518154.5	-12127	ENSG00000132561	MATN2	matrilin 2	TRUE	FALSE	FALSE	FALSE	FALSE	FALSE	TRUE	FALSE	FALSE
PSF6_8_12_vs_PSF6_Input_hg38_macs2_peak_27118	chr22	30256005	30258623	404	13.2938	44.7467	40.4451	1707	Distal Intergenic	22	30263868	30265818	1951	2	5008	ENST00000403389.1	7196	ENSG00000099985	OSM	oncostatin M	FALSE	TRUE	FALSE	FALSE	FALSE	FALSE	FALSE	FALSE	TRUE
PSF6_8_12_vs_PSF6_Input_hg38_macs2_peak_20847	chr19	50921420	50922361	404	13.2938	44.7467	40.4451	544	Distal Intergenic	19	50927079	50927571	493	2	390956	ENST00000596021.1	5211	NA	PPIAP59	peptidylprolyl isomerase A pseudogene 59	FALSE	TRUE	FALSE	FALSE	FALSE	FALSE	FALSE	FALSE	TRUE
PSF6_8_12_vs_PSF6_Input_hg38_macs2_peak_17671	chr17	57889803	57891228	404	13.2938	44.7467	40.4451	566	Promoter (1-2kb)	17	57862696	57892688	29993	2	404093	ENST00000407144.6	1461	ENSG00000180891	CUEDC1	CUE domain containing 1	TRUE	FALSE	TRUE	FALSE	FALSE	FALSE	TRUE	FALSE	FALSE
PSF6_8_12_vs_PSF6_Input_hg38_macs2_peak_16019	chr16	84850517	84852424	404	13.2938	44.7467	40.4451	818	Promoter (1-2kb)	16	84849217	84866993	17777	1	83716	ENST00000566789.1	1300	ENSG00000103196	CRISPLD2	cysteine rich secretory protein LCCL domain containing 2	TRUE	FALSE	TRUE	FALSE	FALSE	TRUE	TRUE	FALSE	FALSE
PSF6_8_12_vs_PSF6_Input_hg38_macs2_peak_11902	chr14	21041442	21042510	404	13.2938	44.7467	40.4451	554	Promoter (<=1kb)	14	21042316	21044234	1919	1	84659	ENST00000481538.1	0	ENSG00000165799	RNASE7	ribonuclease A family member 7	TRUE	FALSE	TRUE	TRUE	FALSE	TRUE	TRUE	FALSE	FALSE
PSF6_8_12_vs_PSF6_Input_hg38_macs2_peak_9350	chr12	53051216	53052003	404	13.2938	44.7467	40.4451	221	Promoter (1-2kb)	12	53050186	53064372	14187	1	23371	ENST00000552570.5	1030	ENSG00000111077	TNS2	tensin 2	TRUE	FALSE	TRUE	TRUE	FALSE	TRUE	TRUE	FALSE	FALSE
PSF6_8_12_vs_PSF6_Input_hg38_macs2_peak_8894	chr12	24909435	24912170	404	13.2938	44.7467	40.4451	414	Intron (ENST00000261192.12/586, intron 1 of 10)	12	24817481	24903075	85595	2	586	ENST00000539282.5	-6360	ENSG00000060982	BCAT1	branched chain amino acid transaminase 1	TRUE	FALSE	FALSE	FALSE	FALSE	FALSE	TRUE	FALSE	FALSE
PSF6_8_12_vs_PSF6_Input_hg38_macs2_peak_10081	chr12	104670490	104673390	404	13.2938	44.7467	40.4451	1845	Intron (ENST00000303694.6/50515, intron 2 of 2)	12	104591633	104591716	84	1	100500843	ENST00000585192.1	78857	ENSG00000264295	MIR3922	microRNA 3922	TRUE	FALSE	FALSE	FALSE	FALSE	FALSE	TRUE	FALSE	FALSE
PSF6_8_12_vs_PSF6_Input_hg38_macs2_peak_43990	chr23	17544417	17545809	404	15.6225	44.7429	40.4442	654	Intron (ENST00000676302.1/4810, intron 1 of 8)	23	17552349	17557387	5039	2	100873920	ENST00000452788.1	11579	ENSG00000230020	NHS-AS1	NHS antisense RNA 1	TRUE	FALSE	FALSE	FALSE	FALSE	FALSE	TRUE	FALSE	FALSE
PSF6_8_12_vs_PSF6_Input_hg38_macs2_peak_18913	chr18	35142013	35143010	404	15.6225	44.7429	40.4442	324	3' UTR	18	35131918	35140497	8580	1	10982	ENST00000588085.1	10095	ENSG00000166974	MAPRE2	microtubule associated protein RP/EB family member 2	TRUE	FALSE	FALSE	FALSE	TRUE	TRUE	FALSE	FALSE	FALSE
PSF6_8_12_vs_PSF6_Input_hg38_macs2_peak_11613	chr13	105517644	105518853	404	15.6225	44.7429	40.4442	645	Distal Intergenic	13	105459055	105505681	46627	2	282706	ENST00000448407.1	-11963	ENSG00000232307	DAOA-AS1	DAOA antisense RNA 1	FALSE	TRUE	FALSE	FALSE	FALSE	FALSE	FALSE	FALSE	TRUE
PSF6_8_12_vs_PSF6_Input_hg38_macs2_peak_28991	chr3	102156208	102157263	404	10.1655	44.7274	40.4305	496	Intron (ENST00000491959.5/131368, intron 2 of 17)	3	102099244	102477677	378434	1	131368	ENST00000491959.5	56964	ENSG00000170044	ZPLD1	zona pellucida like domain containing 1	TRUE	FALSE	FALSE	FALSE	FALSE	FALSE	TRUE	FALSE	FALSE
PSF6_8_12_vs_PSF6_Input_hg38_macs2_peak_6558	chr10	119315301	119317887	404	10.1655	44.7274	40.4305	308	Intron (ENST00000392870.3/2869, intron 1 of 15)	10	119330233	119335957	5725	2	105378511	ENST00000625697.2	18071	NA	LOC105378511	uncharacterized LOC105378511	TRUE	FALSE	FALSE	FALSE	FALSE	FALSE	TRUE	FALSE	FALSE
PSF6_8_12_vs_PSF6_Input_hg38_macs2_peak_21871	chr2	47770884	47771583	403	11.1642	44.6691	40.3729	450	Intron (ENST00000652107.1/2956, intron 3 of 11)	2	47783082	47806953	23872	1	2956	ENST00000445503.5	-11500	ENSG00000116062	MSH6	mutS homolog 6	TRUE	FALSE	FALSE	FALSE	FALSE	FALSE	TRUE	FALSE	FALSE
PSF6_8_12_vs_PSF6_Input_hg38_macs2_peak_25782	chr20	47564357	47565874	403	11.3412	44.6691	40.3729	1295	Intron (ENST00000371998.8/8202, intron 1 of 22)	20	47622958	47624073	1116	1	8202	ENST00000490248.1	-57085	ENSG00000124151	NCOA3	nuclear receptor coactivator 3	TRUE	FALSE	FALSE	FALSE	FALSE	FALSE	TRUE	FALSE	FALSE
PSF6_8_12_vs_PSF6_Input_hg38_macs2_peak_24871	chr20	3806662	3809040	403	11.3412	44.6691	40.3729	1300	Promoter (<=1kb)	20	3808357	3812434	4078	1	101929125	ENST00000613868.1	0	ENSG00000275491	LINC01730	long intergenic non-protein coding RNA 1730	TRUE	FALSE	TRUE	FALSE	FALSE	TRUE	TRUE	FALSE	FALSE
PSF6_8_12_vs_PSF6_Input_hg38_macs2_peak_19671	chr19	6866292	6867688	403	11.1642	44.6691	40.3729	674	Distal Intergenic	19	6887566	6940459	52894	1	2015	ENST00000250572.12	-19879	ENSG00000174837	ADGRE1	adhesion G protein-coupled receptor E1	FALSE	TRUE	FALSE	FALSE	FALSE	FALSE	FALSE	FALSE	TRUE
PSF6_8_12_vs_PSF6_Input_hg38_macs2_peak_3477	chr1	203196881	203198187	403	11.3412	44.6691	40.3729	982	Distal Intergenic	1	203178931	203186704	7774	2	1116	ENST00000255409.8	-10177	ENSG00000133048	CHI3L1	chitinase 3 like 1	FALSE	TRUE	FALSE	FALSE	FALSE	FALSE	FALSE	FALSE	TRUE
PSF6_8_12_vs_PSF6_Input_hg38_macs2_peak_38930	chr7	81160123	81162529	403	14.7481	44.6676	40.3729	1076	Distal Intergenic	7	80744868	80922359	177492	2	10512	ENST00000419255.6	-237764	ENSG00000075223	SEMA3C	semaphorin 3C	FALSE	TRUE	FALSE	FALSE	FALSE	FALSE	FALSE	FALSE	TRUE
PSF6_8_12_vs_PSF6_Input_hg38_macs2_peak_32304	chr4	138650346	138651661	403	14.7481	44.6676	40.3729	758	Exon (ENST00000667838.1/100874047, exon 7 of 7)	4	138819954	138821465	1512	2	105377448	ENST00000505607.1	169805	ENSG00000250195	LOC105377448	uncharacterized LOC105377448	TRUE	FALSE	FALSE	FALSE	FALSE	TRUE	TRUE	FALSE	FALSE
PSF6_8_12_vs_PSF6_Input_hg38_macs2_peak_41404	chr8	120328139	120330106	403	15.5706	44.6475	40.3542	542	Intron (ENST00000297848.8/7373, intron 40 of 47)	8	120345446	120371081	25636	1	7373	ENST00000440844.5	-15341	ENSG00000187955	COL14A1	collagen type XIV alpha 1 chain	TRUE	FALSE	FALSE	FALSE	FALSE	FALSE	TRUE	FALSE	FALSE
PSF6_8_12_vs_PSF6_Input_hg38_macs2_peak_27684	chr22	44550471	44551897	403	13.9565	44.6327	40.3397	440	Distal Intergenic	22	44569295	44572453	3159	1	388910	ENST00000657777.1	-17399	ENSG00000187012	LINC00207	long intergenic non-protein coding RNA 207	FALSE	TRUE	FALSE	FALSE	FALSE	FALSE	FALSE	FALSE	TRUE
PSF6_8_12_vs_PSF6_Input_hg38_macs2_peak_1525	chr1	51334464	51335382	403	13.9565	44.6327	40.3397	543	Exon (ENST00000564479.5/102724097, exon 3 of 3)	1	51297218	51331346	34129	2	22996	ENST00000262676.9	-3118	ENSG00000085831	TTC39A	tetratricopeptide repeat domain 39A	TRUE	FALSE	FALSE	FALSE	FALSE	TRUE	TRUE	FALSE	FALSE
PSF6_8_12_vs_PSF6_Input_hg38_macs2_peak_23668	chr2	180442938	180444229	402	15.0762	44.5142	40.2226	416	Distal Intergenic	2	180692104	180916939	224836	1	101669767	ENST00000629145.1	-247876	ENSG00000281131	SCHLAP1	SWI/SNF complex antagonist associated with prostate cancer 1	FALSE	TRUE	FALSE	FALSE	FALSE	FALSE	FALSE	FALSE	TRUE
PSF6_8_12_vs_PSF6_Input_hg38_macs2_peak_20499	chr19	42656969	42658709	402	15.0762	44.5142	40.2226	837	Intron (ENST00000448037.1/ENST00000448037.1, intron 2 of 4)	19	42583085	42595055	11971	2	1088	ENST00000599005.1	-61914	ENSG00000124469	CEACAM8	CEA cell adhesion molecule 8	TRUE	FALSE	FALSE	FALSE	FALSE	FALSE	TRUE	FALSE	FALSE
PSF6_8_12_vs_PSF6_Input_hg38_macs2_peak_10493	chr12	121719328	121720698	401	14.6295	44.438	40.1478	659	Intron (ENST00000342607.10/144404, intron 1 of 12)	12	121712752	121782068	69317	1	144404	ENST00000449592.7	6576	ENSG00000188735	TMEM120B	transmembrane protein 120B	TRUE	FALSE	FALSE	FALSE	FALSE	FALSE	TRUE	FALSE	FALSE
PSF6_8_12_vs_PSF6_Input_hg38_macs2_peak_2687	chr1	154219716	154221086	401	14.6295	44.438	40.1478	1113	Promoter (<=1kb)	1	154206696	154220578	13883	2	25912	ENST00000648267.1	0	ENSG00000143612	C1orf43	chromosome 1 open reading frame 43	TRUE	FALSE	TRUE	TRUE	FALSE	TRUE	TRUE	FALSE	FALSE
PSF6_8_12_vs_PSF6_Input_hg38_macs2_peak_22255	chr2	75595849	75597601	401	13.8541	44.4237	40.134	880	Distal Intergenic	2	75492318	75569722	77405	2	84141	ENST00000233712.5	-26127	ENSG00000115363	EVA1A	eva-1 homolog A, regulator of programmed cell death	FALSE	TRUE	FALSE	FALSE	FALSE	FALSE	FALSE	FALSE	TRUE
PSF6_8_12_vs_PSF6_Input_hg38_macs2_peak_23283	chr2	152026878	152028711	401	13.8541	44.4237	40.134	783	Intron (ENST00000539935.7/785, intron 2 of 13)	2	151870842	152048789	177948	2	785	ENST00000635743.1	20079	ENSG00000182389	CACNB4	calcium voltage-gated channel auxiliary subunit beta 4	TRUE	FALSE	FALSE	FALSE	FALSE	FALSE	TRUE	FALSE	FALSE
PSF6_8_12_vs_PSF6_Input_hg38_macs2_peak_27377	chr22	37588026	37589240	401	14.2239	44.4101	40.1208	546	Distal Intergenic	22	37571849	37582616	10768	2	3957	ENST00000416480.1	-5410	ENSG00000100079	LGALS2	galectin 2	FALSE	TRUE	FALSE	FALSE	FALSE	FALSE	FALSE	FALSE	TRUE
PSF6_8_12_vs_PSF6_Input_hg38_macs2_peak_3124	chr1	178133585	178134716	401	14.2239	44.4101	40.1208	575	Intron (ENST00000367649.8/9462, intron 1 of 17)	1	178120961	178300055	179095	1	105371630	ENST00000465723.1	12624	NA	LOC105371630	uncharacterized LOC105371630	TRUE	FALSE	FALSE	FALSE	FALSE	FALSE	TRUE	FALSE	FALSE
PSF6_8_12_vs_PSF6_Input_hg38_macs2_peak_40736	chr8	66219478	66220730	400	13.121	44.374	40.0856	715	Distal Intergenic	8	66192709	66196390	3682	1	100505659	ENST00000517689.1	26769	ENSG00000253138	LINC00967	long intergenic non-protein coding RNA 967	FALSE	TRUE	FALSE	FALSE	FALSE	FALSE	FALSE	FALSE	TRUE
PSF6_8_12_vs_PSF6_Input_hg38_macs2_peak_38518	chr7	54994386	54996478	400	13.121	44.374	40.0856	929	Distal Intergenic	7	55019017	55171037	152021	1	1956	ENST00000344576.7	-22540	ENSG00000146648	EGFR	epidermal growth factor receptor	FALSE	TRUE	FALSE	FALSE	FALSE	FALSE	FALSE	FALSE	TRUE
PSF6_8_12_vs_PSF6_Input_hg38_macs2_peak_37805	chr7	5494574	5496034	400	13.121	44.374	40.0856	660	Promoter (<=1kb)	7	5495819	5495917	99	2	693174	ENST00000385238.1	0	ENSG00000207973	MIR589	microRNA 589	TRUE	FALSE	TRUE	FALSE	FALSE	TRUE	TRUE	FALSE	FALSE
PSF6_8_12_vs_PSF6_Input_hg38_macs2_peak_37768	chr7	2756818	2759344	400	13.121	44.374	40.0856	1804	Promoter (1-2kb)	7	2731351	2760452	29102	2	2768	ENST00000485329.1	1109	ENSG00000146535	GNA12	G protein subunit alpha 12	TRUE	FALSE	TRUE	FALSE	FALSE	FALSE	TRUE	FALSE	FALSE
PSF6_8_12_vs_PSF6_Input_hg38_macs2_peak_35388	chr6	20876985	20879386	400	13.121	44.374	40.0856	1571	Intron (ENST00000274695.8/54901, intron 9 of 15)	6	21200812	21231441	30630	1	54901	ENST00000476517.1	-321427	ENSG00000145996	CDKAL1	CDK5 regulatory subunit associated protein 1 like 1	TRUE	FALSE	FALSE	FALSE	FALSE	FALSE	TRUE	FALSE	FALSE
PSF6_8_12_vs_PSF6_Input_hg38_macs2_peak_36614	chr6	107107517	107109066	400	13.121	44.374	40.0856	900	Intron (ENST00000369042.6/57673, intron 1 of 3)	6	107065187	107114432	49246	2	57673	ENST00000429433.3	5367	ENSG00000178409	BEND3	BEN domain containing 3	TRUE	FALSE	FALSE	FALSE	FALSE	FALSE	TRUE	FALSE	FALSE
PSF6_8_12_vs_PSF6_Input_hg38_macs2_peak_33593	chr5	61313355	61314813	400	13.121	44.374	40.0856	744	Distal Intergenic	5	61252559	61304811	52253	2	105378992	ENST00000659829.1	-8544	ENSG00000249279	LINC02057	long intergenic non-protein coding RNA 2057	FALSE	TRUE	FALSE	FALSE	FALSE	FALSE	FALSE	FALSE	TRUE
PSF6_8_12_vs_PSF6_Input_hg38_macs2_peak_32427	chr4	148006664	148008135	400	13.121	44.374	40.0856	693	Intron (ENST00000336498.8/79658, intron 18 of 22)	4	148023054	148063277	40224	1	79658	ENST00000513548.1	-14920	ENSG00000071205	ARHGAP10	Rho GTPase activating protein 10	TRUE	FALSE	FALSE	FALSE	FALSE	FALSE	TRUE	FALSE	FALSE
PSF6_8_12_vs_PSF6_Input_hg38_macs2_peak_32089	chr4	113869557	113870502	400	13.121	44.374	40.0856	489	Distal Intergenic	4	113451032	113761927	310896	2	817	ENST00000296402.9	-107630	ENSG00000145349	CAMK2D	calcium/calmodulin dependent protein kinase II delta	FALSE	TRUE	FALSE	FALSE	FALSE	FALSE	FALSE	FALSE	TRUE
PSF6_8_12_vs_PSF6_Input_hg38_macs2_peak_27585	chr22	42313270	42314983	400	13.121	44.374	40.0856	696	Intron (ENST00000675876.1/6942, intron 1 of 1)	22	42211513	42318239	106727	2	6942	ENST00000675876.1	3257	ENSG00000100207	TCF20	transcription factor 20	TRUE	FALSE	FALSE	FALSE	FALSE	FALSE	TRUE	FALSE	FALSE
PSF6_8_12_vs_PSF6_Input_hg38_macs2_peak_24324	chr2	224779721	224780770	400	13.121	44.374	40.0856	503	Intron (ENST00000409592.7/55619, intron 50 of 55)	2	224773241	224787118	13878	2	55619	ENST00000535663.1	6349	ENSG00000135905	DOCK10	dedicator of cytokinesis 10	TRUE	FALSE	FALSE	FALSE	FALSE	FALSE	TRUE	FALSE	FALSE
PSF6_8_12_vs_PSF6_Input_hg38_macs2_peak_24318	chr2	224221133	224222938	400	13.121	44.374	40.0856	609	Distal Intergenic	2	224378698	224401994	23297	2	79843	ENST00000389874.3	179057	ENSG00000124019	FAM124B	family with sequence similarity 124 member B	FALSE	TRUE	FALSE	FALSE	FALSE	FALSE	FALSE	FALSE	TRUE
PSF6_8_12_vs_PSF6_Input_hg38_macs2_peak_26160	chr20	63235479	63236701	400	13.121	44.374	40.0856	287	Promoter (<=1kb)	20	63235883	63240495	4613	1	79444	ENST00000342412.10	0	ENSG00000101197	BIRC7	baculoviral IAP repeat containing 7	TRUE	FALSE	TRUE	TRUE	FALSE	TRUE	TRUE	FALSE	FALSE
PSF6_8_12_vs_PSF6_Input_hg38_macs2_peak_24918	chr20	5654065	5656043	400	13.121	44.374	40.0856	694	Distal Intergenic	20	5544439	5611006	66568	2	56261	ENST00000379019.7	-43059	ENSG00000125772	GPCPD1	glycerophosphocholine phosphodiesterase 1	FALSE	TRUE	FALSE	FALSE	FALSE	FALSE	FALSE	FALSE	TRUE
PSF6_8_12_vs_PSF6_Input_hg38_macs2_peak_20808	chr19	49715122	49717082	400	13.121	44.374	40.0856	1240	Promoter (2-3kb)	19	49712993	49713731	739	1	126129	ENST00000597099.1	2129	ENSG00000169169	CPT1C	carnitine palmitoyltransferase 1C	FALSE	TRUE	TRUE	FALSE	FALSE	FALSE	FALSE	FALSE	FALSE
PSF6_8_12_vs_PSF6_Input_hg38_macs2_peak_20119	chr19	19178848	19180467	400	13.121	44.374	40.0856	1069	Promoter (1-2kb)	19	19146868	19182347	35480	2	4207	ENST00000602276.5	1881	ENSG00000213999	BORCS8-MEF2B	BORCS8-MEF2B readthrough	TRUE	FALSE	TRUE	FALSE	TRUE	TRUE	TRUE	FALSE	FALSE
PSF6_8_12_vs_PSF6_Input_hg38_macs2_peak_17349	chr17	44234491	44236338	400	13.121	44.374	40.0856	677	Distal Intergenic	17	44205033	44221626	16594	2	7343	ENST00000302904.8	-12865	ENSG00000108312	UBTF	upstream binding transcription factor	FALSE	TRUE	FALSE	FALSE	FALSE	FALSE	FALSE	FALSE	TRUE
PSF6_8_12_vs_PSF6_Input_hg38_macs2_peak_15502	chr16	57626741	57628513	400	13.121	44.374	40.0856	1206	Promoter (<=1kb)	16	57627711	57651492	23782	1	9289	ENST00000565013.5	0	ENSG00000205336	ADGRG1	adhesion G protein-coupled receptor G1	TRUE	FALSE	TRUE	TRUE	FALSE	TRUE	TRUE	FALSE	FALSE
PSF6_8_12_vs_PSF6_Input_hg38_macs2_peak_13347	chr14	104979459	104980748	400	13.121	44.374	40.0856	948	Promoter (1-2kb)	14	104937253	104978374	41122	2	113146	ENST00000333244.6	-1085	ENSG00000185567	AHNAK2	AHNAK nucleoprotein 2	FALSE	TRUE	TRUE	FALSE	FALSE	FALSE	FALSE	FALSE	FALSE
PSF6_8_12_vs_PSF6_Input_hg38_macs2_peak_11740	chr13	110415275	110416766	400	13.121	44.374	40.0856	650	Intron (ENST00000400163.7/1284, intron 4 of 4)	13	110424802	110429842	5041	1	1284	ENST00000619688.2	-8037	ENSG00000134871	COL4A2	collagen type IV alpha 2 chain	TRUE	FALSE	FALSE	FALSE	FALSE	FALSE	TRUE	FALSE	FALSE
PSF6_8_12_vs_PSF6_Input_hg38_macs2_peak_6413	chr10	112389076	112390347	400	13.121	44.374	40.0856	541	Intron (ENST00000354655.9/51703, intron 1 of 20)	10	112376221	112428363	52143	1	51703	ENST00000354273.5	12855	ENSG00000197142	ACSL5	acyl-CoA synthetase long chain family member 5	TRUE	FALSE	FALSE	FALSE	FALSE	FALSE	TRUE	FALSE	FALSE
PSF6_8_12_vs_PSF6_Input_hg38_macs2_peak_25183	chr20	19830021	19831302	400	13.1157	44.3626	40.0816	481	Intron (ENST00000432334.2/54453, intron 3 of 3)	20	19799573	19809675	10103	1	54453	ENST00000426012.1	30448	ENSG00000132669	RIN2	Ras and Rab interactor 2	TRUE	FALSE	FALSE	FALSE	FALSE	FALSE	TRUE	FALSE	FALSE
PSF6_8_12_vs_PSF6_Input_hg38_macs2_peak_43315	chr9	125632108	125633210	400	10.4634	44.2974	40.0176	531	Intron (ENST00000373511.6/79109, intron 4 of 10)	9	125444501	125650417	205917	2	79109	ENST00000420643.5	17208	ENSG00000119487	MAPKAP1	MAPK associated protein 1	TRUE	FALSE	FALSE	FALSE	FALSE	FALSE	TRUE	FALSE	FALSE
PSF6_8_12_vs_PSF6_Input_hg38_macs2_peak_35846	chr6	37242244	37243520	400	10.4634	44.2974	40.0176	454	Intron (ENST00000652495.1/221468, intron 1 of 2)	6	37212181	37257587	45407	2	221468	ENST00000650973.1	14068	ENSG00000172738	TMEM217	transmembrane protein 217	TRUE	FALSE	FALSE	FALSE	FALSE	FALSE	TRUE	FALSE	FALSE
PSF6_8_12_vs_PSF6_Input_hg38_macs2_peak_29683	chr3	143307454	143308322	400	10.4634	44.2974	40.0176	542	Intron (ENST00000316549.11/285195, intron 14 of 15)	3	143342246	143347071	4826	1	100885796	ENST00000479030.1	-33925	ENSG00000240012	SLC9A9-AS1	SLC9A9 antisense RNA 1	TRUE	FALSE	FALSE	FALSE	FALSE	FALSE	TRUE	FALSE	FALSE
PSF6_8_12_vs_PSF6_Input_hg38_macs2_peak_23118	chr2	135701133	135702807	400	10.4634	44.2974	40.0176	533	Intron (ENST00000683871.1/23518, intron 21 of 26)	2	135721509	135722547	1039	1	23518	ENST00000483065.1	-18703	ENSG00000048991	R3HDM1	R3H domain containing 1	TRUE	FALSE	FALSE	FALSE	FALSE	FALSE	TRUE	FALSE	FALSE
PSF6_8_12_vs_PSF6_Input_hg38_macs2_peak_26060	chr20	57748001	57749484	400	10.4634	44.2974	40.0176	857	Distal Intergenic	20	57659550	57711536	51987	2	56937	ENST00000472841.1	-36465	ENSG00000124225	PMEPA1	prostate transmembrane protein, androgen induced 1	FALSE	TRUE	FALSE	FALSE	FALSE	FALSE	FALSE	FALSE	TRUE
PSF6_8_12_vs_PSF6_Input_hg38_macs2_peak_20610	chr19	45455794	45456910	400	10.4634	44.2974	40.0176	278	Intron (ENST00000423698.6/2067, intron 1 of 8)	19	45413963	45450725	36763	2	2067	ENST00000592083.5	-5069	ENSG00000012061	ERCC1	ERCC excision repair 1, endonuclease non-catalytic subunit	TRUE	FALSE	FALSE	FALSE	FALSE	FALSE	TRUE	FALSE	FALSE
PSF6_8_12_vs_PSF6_Input_hg38_macs2_peak_11514	chr13	99302921	99304911	400	10.4634	44.2974	40.0176	1130	Promoter (2-3kb)	13	99294539	99307399	12861	2	1880	ENST00000376414.5	2489	ENSG00000169508	GPR183	G protein-coupled receptor 183	TRUE	FALSE	TRUE	FALSE	FALSE	FALSE	TRUE	FALSE	FALSE
PSF6_8_12_vs_PSF6_Input_hg38_macs2_peak_9835	chr12	88298763	88300590	400	10.4634	44.2974	40.0176	372	Distal Intergenic	12	88381483	88419279	37797	2	124902978	ENST00000702769.1	118690	NA	LOC124902978	uncharacterized LOC124902978	FALSE	TRUE	FALSE	FALSE	FALSE	FALSE	FALSE	FALSE	TRUE
PSF6_8_12_vs_PSF6_Input_hg38_macs2_peak_1443	chr1	44807085	44808491	400	11.8325	44.2931	40.0158	540	Promoter (<=1kb)	1	44805893	44807351	1459	2	343521	ENST00000339355.3	0	ENSG00000188396	DYNLT4	dynein light chain Tctex-type 4	TRUE	FALSE	TRUE	TRUE	FALSE	TRUE	TRUE	FALSE	FALSE
PSF6_8_12_vs_PSF6_Input_hg38_macs2_peak_4280	chr1	234642341	234644060	400	11.8325	44.2931	40.0158	986	Promoter (2-3kb)	1	234646289	234660924	14636	1	101927787	ENST00000417805.1	-2230	ENSG00000228044	LOC101927787	uncharacterized LOC101927787	FALSE	TRUE	TRUE	FALSE	FALSE	FALSE	FALSE	FALSE	FALSE
PSF6_8_12_vs_PSF6_Input_hg38_macs2_peak_42812	chr9	104872857	104874200	399	13.7532	44.2168	39.9423	534	Intron (ENST00000374736.8/19, intron 5 of 49)	9	104825591	104830989	5399	2	19	ENST00000494467.1	-41868	ENSG00000165029	ABCA1	ATP binding cassette subfamily A member 1	TRUE	FALSE	FALSE	FALSE	FALSE	FALSE	TRUE	FALSE	FALSE
PSF6_8_12_vs_PSF6_Input_hg38_macs2_peak_41659	chr8	130095905	130097101	399	13.7532	44.2168	39.9423	834	Intron (ENST00000524124.5/50807, intron 18 of 23)	8	130082738	130084768	2031	2	100507117	ENST00000626977.1	-11137	ENSG00000280543	ASAP1-IT2	ASAP1 intronic transcript 2	TRUE	FALSE	FALSE	FALSE	FALSE	FALSE	TRUE	FALSE	FALSE
PSF6_8_12_vs_PSF6_Input_hg38_macs2_peak_18038	chr17	72717195	72718498	399	13.7532	44.2168	39.9423	369	Intron (ENST00000255559.8/201266, intron 7 of 9)	17	72647109	72725614	78506	2	201266	ENST00000579988.1	7117	ENSG00000133195	SLC39A11	solute carrier family 39 member 11	TRUE	FALSE	FALSE	FALSE	FALSE	FALSE	TRUE	FALSE	FALSE
PSF6_8_12_vs_PSF6_Input_hg38_macs2_peak_15525	chr16	57826718	57828161	399	13.7532	44.2168	39.9423	954	Intron (ENST00000565684.5/3801, intron 1 of 4)	16	57810637	57816946	6310	1	388282	ENST00000335616.3	16081	ENSG00000187185	LOC388282	uncharacterized LOC388282	TRUE	FALSE	FALSE	FALSE	FALSE	FALSE	TRUE	FALSE	FALSE
PSF6_8_12_vs_PSF6_Input_hg38_macs2_peak_30374	chr3	186760015	186761485	399	14.5127	44.2111	39.9399	611	Exon (ENST00000626135.2/ENST00000626135.2, exon 1 of 3)	3	186642275	186743837	101563	2	105374258	ENST00000629106.2	-16178	ENSG00000197099	HRG-AS1	HRG and FETUB antisense RNA 1	TRUE	FALSE	FALSE	FALSE	FALSE	TRUE	TRUE	FALSE	FALSE
PSF6_8_12_vs_PSF6_Input_hg38_macs2_peak_33108	chr5	10454258	10455767	399	14.1156	44.1939	39.9233	520	Intron (ENST00000503804.5/83853, intron 4 of 5)	5	10442081	10461538	19458	1	83853	ENST00000512022.1	12177	ENSG00000145491	ROPN1L	rhophilin associated tail protein 1 like	TRUE	FALSE	FALSE	FALSE	FALSE	FALSE	TRUE	FALSE	FALSE
PSF6_8_12_vs_PSF6_Input_hg38_macs2_peak_32922	chr4	185305504	185307377	399	14.1156	44.1939	39.9233	606	Intron (ENST00000618785.4/83891, intron 6 of 17)	4	185295827	185363510	67684	1	83891	ENST00000512853.5	9677	ENSG00000109762	SNX25	sorting nexin 25	TRUE	FALSE	FALSE	FALSE	FALSE	FALSE	TRUE	FALSE	FALSE
PSF6_8_12_vs_PSF6_Input_hg38_macs2_peak_4167	chr1	230381766	230382859	399	11.5102	44.191	39.9208	717	Intron (ENST00000391860.7/79605, intron 1 of 6)	1	230323248	230377645	54398	2	79605	ENST00000525115.1	-4121	ENSG00000177614	PGBD5	piggyBac transposable element derived 5	TRUE	FALSE	FALSE	FALSE	FALSE	FALSE	TRUE	FALSE	FALSE
PSF6_8_12_vs_PSF6_Input_hg38_macs2_peak_6256	chr10	102452477	102456955	399	13.0285	44.1733	39.9031	1998	Promoter (<=1kb)	10	102449837	102451543	1707	2	79946	ENST00000625129.1	-934	ENSG00000120055	C10orf95	chromosome 10 open reading frame 95	TRUE	FALSE	TRUE	FALSE	FALSE	TRUE	TRUE	FALSE	FALSE
PSF6_8_12_vs_PSF6_Input_hg38_macs2_peak_25512	chr20	36064763	36065818	398	8.22372	44.1163	39.847	345	Exon (ENST00000661851.1/ENST00000661851.1, exon 1 of 4)	20	36045618	36051018	5401	2	647979	ENST00000565493.2	-13745	ENSG00000260032	NORAD	non-coding RNA activated by DNA damage	TRUE	FALSE	FALSE	FALSE	FALSE	TRUE	TRUE	FALSE	FALSE
PSF6_8_12_vs_PSF6_Input_hg38_macs2_peak_42928	chr9	110069515	110070581	398	12.6708	44.1132	39.8439	380	Intron (ENST00000374530.8/445815, intron 7 of 10)	9	110090197	110138426	48230	1	445815	ENST00000480388.1	-19617	ENSG00000157654	PALM2AKAP2	PALM2 and AKAP2 fusion	TRUE	FALSE	FALSE	FALSE	FALSE	FALSE	TRUE	FALSE	FALSE
PSF6_8_12_vs_PSF6_Input_hg38_macs2_peak_40589	chr8	51394576	51397030	398	12.6708	44.1132	39.8439	550	Intron (ENST00000356297.5/137902, intron 17 of 22)	8	51319579	51408979	89401	2	137902	ENST00000522933.5	11950	ENSG00000147485	PXDNL	peroxidasin like	TRUE	FALSE	FALSE	FALSE	FALSE	FALSE	TRUE	FALSE	FALSE
PSF6_8_12_vs_PSF6_Input_hg38_macs2_peak_39639	chr7	130965923	130967252	398	12.6708	44.1132	39.8439	792	Intron (ENST00000642963.1/105375509, intron 3 of 6)	7	130791264	130941584	150321	2	105375509	ENST00000702906.1	-24339	NA	LOC105375509	uncharacterized LOC105375509	TRUE	FALSE	FALSE	FALSE	FALSE	FALSE	TRUE	FALSE	FALSE
PSF6_8_12_vs_PSF6_Input_hg38_macs2_peak_36132	chr6	53905909	53907605	398	12.6708	44.1132	39.8439	1195	Intron (ENST00000370888.6/55227, intron 10 of 13)	6	53919240	53920748	1509	1	55227	ENST00000490222.1	-11636	ENSG00000137269	LRRC1	leucine rich repeat containing 1	TRUE	FALSE	FALSE	FALSE	FALSE	FALSE	TRUE	FALSE	FALSE
PSF6_8_12_vs_PSF6_Input_hg38_macs2_peak_21440	chr2	28360762	28361687	398	12.6708	44.1132	39.8439	344	Distal Intergenic	2	28392448	28408802	16355	1	2355	ENST00000460736.1	-30762	ENSG00000075426	FOSL2	FOS like 2, AP-1 transcription factor subunit	FALSE	TRUE	FALSE	FALSE	FALSE	FALSE	FALSE	FALSE	TRUE
PSF6_8_12_vs_PSF6_Input_hg38_macs2_peak_27642	chr22	43017164	43019477	398	12.6708	44.1132	39.8439	759	Promoter (2-3kb)	22	42869773	43015149	145377	2	11252	ENST00000263246.8	-2015	ENSG00000100266	PACSIN2	protein kinase C and casein kinase substrate in neurons 2	FALSE	TRUE	TRUE	FALSE	FALSE	FALSE	FALSE	FALSE	FALSE
PSF6_8_12_vs_PSF6_Input_hg38_macs2_peak_25699	chr20	44702216	44706988	398	12.6708	44.1132	39.8439	607	Intron (ENST00000427598.5/106144538, intron 2 of 2)	20	44656451	44696096	39646	2	79015	ENST00000415889.2	-6120	ENSG00000283440	LINC01260	long intergenic non-protein coding RNA 1260	TRUE	FALSE	FALSE	FALSE	FALSE	FALSE	TRUE	FALSE	FALSE
PSF6_8_12_vs_PSF6_Input_hg38_macs2_peak_9512	chr12	62702237	62704473	398	12.6708	44.1132	39.8439	707	Intron (ENST00000228705.7/57460, intron 6 of 9)	12	62648574	62721020	72447	2	57460	ENST00000551214.5	16548	ENSG00000111110	PPM1H	protein phosphatase, Mg2+/Mn2+ dependent 1H	TRUE	FALSE	FALSE	FALSE	FALSE	FALSE	TRUE	FALSE	FALSE
PSF6_8_12_vs_PSF6_Input_hg38_macs2_peak_8759	chr12	12871730	12873640	398	12.6708	44.1132	39.8439	1147	Promoter (1-2kb)	12	12875499	12876107	609	1	387841	ENST00000459725.1	-1860	ENSG00000234498	RPL13AP20	ribosomal protein L13a pseudogene 20	FALSE	TRUE	TRUE	FALSE	FALSE	FALSE	FALSE	FALSE	FALSE
PSF6_8_12_vs_PSF6_Input_hg38_macs2_peak_23925	chr2	201134884	201136364	398	10.6189	44.0776	39.8119	677	Promoter (1-2kb)	2	201133030	201136414	3385	1	8837	ENST00000460961.1	1854	ENSG00000003402	CFLAR	CASP8 and FADD like apoptosis regulator	TRUE	FALSE	TRUE	FALSE	FALSE	TRUE	TRUE	FALSE	FALSE
PSF6_8_12_vs_PSF6_Input_hg38_macs2_peak_19817	chr19	11263871	11265004	397	13.6537	44.0122	39.7479	613	Promoter (1-2kb)	19	11199295	11262524	63230	2	57572	ENST00000294618.12	-1347	ENSG00000130158	DOCK6	dedicator of cytokinesis 6	FALSE	TRUE	TRUE	FALSE	FALSE	FALSE	FALSE	FALSE	FALSE
PSF6_8_12_vs_PSF6_Input_hg38_macs2_peak_40597	chr8	52466568	52467992	397	11.4328	43.9965	39.7325	861	Distal Intergenic	8	52408983	52460959	51977	2	9705	ENST00000523652.1	-5609	ENSG00000147488	ST18	ST18 C2H2C-type zinc finger transcription factor	FALSE	TRUE	FALSE	FALSE	FALSE	FALSE	FALSE	FALSE	TRUE
PSF6_8_12_vs_PSF6_Input_hg38_macs2_peak_37086	chr6	139539917	139541421	397	11.4328	43.9965	39.7325	395	Intron (ENST00000647815.1/ENST00000647815.1, intron 1 of 2)	6	139456895	139474658	17764	2	645434	ENST00000654256.1	-65259	ENSG00000238099	LINC01625	long intergenic non-protein coding RNA 1625	TRUE	FALSE	FALSE	FALSE	FALSE	FALSE	TRUE	FALSE	FALSE
PSF6_8_12_vs_PSF6_Input_hg38_macs2_peak_32838	chr4	182239972	182241410	397	11.4328	43.9965	39.7325	690	Promoter (1-2kb)	4	182243402	182803024	559623	1	55714	ENST00000511685.6	-1993	ENSG00000218336	TENM3	teneurin transmembrane protein 3	TRUE	FALSE	TRUE	FALSE	FALSE	FALSE	TRUE	FALSE	FALSE
PSF6_8_12_vs_PSF6_Input_hg38_macs2_peak_22456	chr2	96427349	96428687	397	11.4328	43.9965	39.7325	712	Distal Intergenic	2	96364480	96373583	9104	1	23397	ENST00000435349.1	62869	ENSG00000121152	NCAPH	non-SMC condensin I complex subunit H	FALSE	TRUE	FALSE	FALSE	FALSE	FALSE	FALSE	FALSE	TRUE
PSF6_8_12_vs_PSF6_Input_hg38_macs2_peak_21061	chr2	9372678	9373878	397	11.4328	43.9965	39.7325	573	Intron (ENST00000315273.4/8853, intron 16 of 26)	2	9388294	9400769	12476	1	8853	ENST00000491413.1	-14417	ENSG00000151693	ASAP2	ArfGAP with SH3 domain, ankyrin repeat and PH domain 2	TRUE	FALSE	FALSE	FALSE	FALSE	FALSE	TRUE	FALSE	FALSE
PSF6_8_12_vs_PSF6_Input_hg38_macs2_peak_23686	chr2	181977256	181979160	397	11.4328	43.9965	39.7325	688	Intron (ENST00000495820.5/151242, intron 2 of 4)	2	181985853	182117756	131904	1	151242	ENST00000682840.1	-6694	ENSG00000150722	PPP1R1C	protein phosphatase 1 regulatory inhibitor subunit 1C	TRUE	FALSE	FALSE	FALSE	FALSE	FALSE	TRUE	FALSE	FALSE
PSF6_8_12_vs_PSF6_Input_hg38_macs2_peak_26195	chr20	63910738	63913193	397	11.4328	43.9965	39.7325	670	Intron (ENST00000703636.1/7165, intron 4 of 4)	20	63919449	63919520	72	1	100126329	ENST00000636396.1	-6257	ENSG00000283206	MIR941-1	microRNA 941-1	TRUE	FALSE	FALSE	FALSE	FALSE	FALSE	TRUE	FALSE	FALSE
PSF6_8_12_vs_PSF6_Input_hg38_macs2_peak_20239	chr19	33097877	33099084	397	11.4328	43.9965	39.7325	565	3' UTR	19	33109877	33112679	2803	1	55094	ENST00000590062.1	-10794	ENSG00000076650	GPATCH1	G-patch domain containing 1	TRUE	FALSE	FALSE	FALSE	TRUE	TRUE	TRUE	FALSE	FALSE
PSF6_8_12_vs_PSF6_Input_hg38_macs2_peak_11595	chr13	103882662	103884121	397	11.4328	43.9965	39.7325	666	Distal Intergenic	13	104125930	104134257	8328	1	105370340	ENST00000670156.1	-241810	ENSG00000287734	LOC105370340	uncharacterized LOC105370340	FALSE	TRUE	FALSE	FALSE	FALSE	FALSE	FALSE	FALSE	TRUE
PSF6_8_12_vs_PSF6_Input_hg38_macs2_peak_9584	chr12	64818149	64819211	397	11.4328	43.9965	39.7325	445	Exon (ENST00000456757.6/23329, exon 4 of 4)	12	64824647	64881033	56387	1	23329	ENST00000539867.6	-5437	ENSG00000111490	TBC1D30	TBC1 domain family member 30	TRUE	FALSE	FALSE	FALSE	FALSE	TRUE	TRUE	FALSE	FALSE
PSF6_8_12_vs_PSF6_Input_hg38_macs2_peak_843	chr1	24487743	24488958	397	11.4328	43.9965	39.7325	659	Distal Intergenic	1	24502351	24536800	34450	1	11123	ENST00000538532.6	-13394	ENSG00000117602	RCAN3	RCAN family member 3	FALSE	TRUE	FALSE	FALSE	FALSE	FALSE	FALSE	FALSE	TRUE
PSF6_8_12_vs_PSF6_Input_hg38_macs2_peak_4097	chr1	226778512	226779362	397	11.4328	43.9965	39.7325	195	Distal Intergenic	1	226707190	226739323	32134	2	3707	ENST00000366784.1	-39189	ENSG00000143772	ITPKB	inositol-trisphosphate 3-kinase B	FALSE	TRUE	FALSE	FALSE	FALSE	FALSE	FALSE	FALSE	TRUE
PSF6_8_12_vs_PSF6_Input_hg38_macs2_peak_5435	chr10	69640350	69641848	397	11.4328	43.9965	39.7325	1080	Distal Intergenic	10	69630544	69632877	2334	1	219738	ENST00000421716.1	9806	ENSG00000171224	FAM241B	family with sequence similarity 241 member B	FALSE	TRUE	FALSE	FALSE	FALSE	FALSE	FALSE	FALSE	TRUE
PSF6_8_12_vs_PSF6_Input_hg38_macs2_peak_27237	chr22	35329926	35330963	397	14.3978	43.987	39.7277	581	3' UTR	22	35335640	35335758	119	1	100500826	ENST00000579518.1	-4678	ENSG00000266320	MIR3909	microRNA 3909	TRUE	FALSE	FALSE	FALSE	TRUE	TRUE	TRUE	FALSE	FALSE
PSF6_8_12_vs_PSF6_Input_hg38_macs2_peak_3643	chr1	207363073	207364094	397	14.3978	43.987	39.7277	372	Intron (ENST00000695822.1/1604, intron 10 of 10)	1	207336754	207386804	50051	1	1604	ENST00000634386.1	26319	ENSG00000196352	CD55	CD55 molecule (Cromer blood group)	TRUE	FALSE	FALSE	FALSE	FALSE	FALSE	TRUE	FALSE	FALSE
PSF6_8_12_vs_PSF6_Input_hg38_macs2_peak_22425	chr2	95333419	95335067	397	14.0089	43.9801	39.7215	452	Intron (ENST00000295225.10/30818, intron 2 of 8)	2	95346728	95384049	37322	1	30818	ENST00000468529.1	-11662	ENSG00000115041	KCNIP3	potassium voltage-gated channel interacting protein 3	TRUE	FALSE	FALSE	FALSE	FALSE	FALSE	TRUE	FALSE	FALSE
PSF6_8_12_vs_PSF6_Input_hg38_macs2_peak_27687	chr22	44663731	44665911	397	14.0089	43.9801	39.7215	552	Promoter (2-3kb)	22	44668547	44737681	69135	1	55615	ENST00000611394.4	-2637	ENSG00000186654	PRR5	proline rich 5	FALSE	TRUE	TRUE	FALSE	FALSE	FALSE	FALSE	FALSE	FALSE
PSF6_8_12_vs_PSF6_Input_hg38_macs2_peak_29540	chr3	134883372	134886677	396	8.78365	43.9166	39.6596	2740	Intron (ENST00000460895.5/2047, intron 2 of 3)	3	134852506	134951762	99257	1	2047	ENST00000474732.1	30866	ENSG00000154928	EPHB1	EPH receptor B1	TRUE	FALSE	FALSE	FALSE	FALSE	FALSE	TRUE	FALSE	FALSE
PSF6_8_12_vs_PSF6_Input_hg38_macs2_peak_1645	chr1	55442333	55444348	396	15.1655	43.8981	39.6415	1307	Intron (ENST00000643167.1/ENST00000643167.1, intron 1 of 3)	1	55225641	55225723	83	1	100616272	ENST00000581938.1	216692	ENSG00000265822	MIR4422	microRNA 4422	TRUE	FALSE	FALSE	FALSE	FALSE	FALSE	TRUE	FALSE	FALSE
PSF6_8_12_vs_PSF6_Input_hg38_macs2_peak_25637	chr20	41002463	41005998	396	11.3873	43.8816	39.6255	1079	Distal Intergenic	20	41028822	41124487	95666	1	7150	ENST00000361337.3	-22825	ENSG00000198900	TOP1	DNA topoisomerase I	FALSE	TRUE	FALSE	FALSE	FALSE	FALSE	FALSE	FALSE	TRUE
PSF6_8_12_vs_PSF6_Input_hg38_macs2_peak_130	chr1	3671396	3672394	396	11.3873	43.8816	39.6255	474	Promoter (2-3kb)	1	3658938	3668772	9835	2	105378610	ENST00000443034.1	-2624	NA	TP73-AS3	TP73 antisense RNA 3	TRUE	FALSE	TRUE	FALSE	FALSE	FALSE	TRUE	FALSE	FALSE
PSF6_8_12_vs_PSF6_Input_hg38_macs2_peak_5680	chr10	77163366	77164901	396	11.3873	43.8816	39.6255	736	Intron (ENST00000604624.6/3778, intron 4 of 27)	10	77148292	77150100	1809	1	101929310	ENST00000430464.1	15074	ENSG00000225497	KCNMA1-AS2	KCNMA1 antisense RNA 2	TRUE	FALSE	FALSE	FALSE	FALSE	FALSE	TRUE	FALSE	FALSE
PSF6_8_12_vs_PSF6_Input_hg38_macs2_peak_44088	chr23	23710561	23711434	395	15.5672	43.8494	39.5951	374	Intron (ENST00000379303.10/23597, intron 9 of 15)	23	23703677	23707200	3524	2	23597	ENST00000379297.5	-3361	ENSG00000123130	ACOT9	acyl-CoA thioesterase 9	TRUE	FALSE	FALSE	FALSE	FALSE	FALSE	TRUE	FALSE	FALSE
PSF6_8_12_vs_PSF6_Input_hg38_macs2_peak_44745	chr23	154020985	154022889	395	15.5672	43.8494	39.5951	354	Promoter (<=1kb)	23	154019920	154019989	70	2	100313781	ENST00000390190.4	-996	ENSG00000284286	MIR718	microRNA 718	TRUE	FALSE	TRUE	FALSE	TRUE	TRUE	FALSE	FALSE	FALSE
PSF6_8_12_vs_PSF6_Input_hg38_macs2_peak_34061	chr5	112142747	112143750	395	15.5672	43.8494	39.5951	300	Exon (ENST00000507810.5/64097, exon 14 of 14)	5	112160526	112164818	4293	1	114915	ENST00000663232.1	-16777	NA	EPB41L4A-AS1	EPB41L4A antisense RNA 1	TRUE	FALSE	FALSE	FALSE	FALSE	TRUE	FALSE	FALSE	FALSE
PSF6_8_12_vs_PSF6_Input_hg38_macs2_peak_28803	chr3	72821772	72822636	395	15.5672	43.8494	39.5951	554	Intron (ENST00000325599.13/55164, intron 6 of 10)	3	72809620	72817384	7765	2	55164	ENST00000475558.5	-4388	ENSG00000144736	SHQ1	SHQ1, H/ACA ribonucleoprotein assembly factor	TRUE	FALSE	FALSE	FALSE	FALSE	FALSE	TRUE	FALSE	FALSE
PSF6_8_12_vs_PSF6_Input_hg38_macs2_peak_28259	chr3	40504449	40505412	395	15.5672	43.8494	39.5951	554	Promoter (<=1kb)	3	40505992	40515944	9953	1	253639	ENST00000420891.5	-581	ENSG00000177842	ZNF620	zinc finger protein 620	TRUE	FALSE	TRUE	FALSE	FALSE	FALSE	TRUE	FALSE	FALSE
PSF6_8_12_vs_PSF6_Input_hg38_macs2_peak_26391	chr21	33400273	33401778	395	15.5672	43.8494	39.5951	640	Promoter (1-2kb)	21	33403413	33437516	34104	1	3460	ENST00000290219.11	-1636	ENSG00000159128	IFNGR2	interferon gamma receptor 2	FALSE	TRUE	TRUE	FALSE	FALSE	FALSE	FALSE	FALSE	FALSE
PSF6_8_12_vs_PSF6_Input_hg38_macs2_peak_19298	chr18	77113952	77115943	395	15.5672	43.8494	39.5951	821	Exon (ENST00000612024.1/ENST00000612024.1, exon 2 of 2)	18	76980427	77105261	124835	2	4155	ENST00000580402.5	-8691	ENSG00000197971	MBP	myelin basic protein	TRUE	FALSE	FALSE	FALSE	FALSE	TRUE	TRUE	FALSE	FALSE
PSF6_8_12_vs_PSF6_Input_hg38_macs2_peak_1906	chr1	77370062	77372171	395	15.5672	43.8494	39.5951	1358	Promoter (<=1kb)	1	77371378	77535885	164508	1	26289	ENST00000530826.1	0	ENSG00000154027	AK5	adenylate kinase 5	TRUE	FALSE	TRUE	FALSE	FALSE	TRUE	TRUE	FALSE	FALSE
PSF6_8_12_vs_PSF6_Input_hg38_macs2_peak_10779	chr13	20174508	20175528	395	15.5672	43.8494	39.5951	645	Distal Intergenic	13	20138255	20161052	22798	2	2700	ENST00000241125.4	-13456	ENSG00000121743	GJA3	gap junction protein alpha 3	FALSE	TRUE	FALSE	FALSE	FALSE	FALSE	FALSE	FALSE	TRUE
PSF6_8_12_vs_PSF6_Input_hg38_macs2_peak_4866	chr10	22815721	22817493	395	15.5672	43.8494	39.5951	1240	Distal Intergenic	10	22534854	22714578	179725	2	5305	ENST00000376573.9	-101143	ENSG00000150867	PIP4K2A	phosphatidylinositol-5-phosphate 4-kinase type 2 alpha	FALSE	TRUE	FALSE	FALSE	FALSE	FALSE	FALSE	FALSE	TRUE
PSF6_8_12_vs_PSF6_Input_hg38_macs2_peak_37193	chr6	146543448	146544078	395	10.3054	43.8457	39.5935	378	Promoter (<=1kb)	6	146543833	146554953	11121	1	10981	ENST00000367495.4	0	ENSG00000118508	RAB32	RAB32, member RAS oncogene family	TRUE	FALSE	TRUE	TRUE	FALSE	TRUE	FALSE	FALSE	FALSE
PSF6_8_12_vs_PSF6_Input_hg38_macs2_peak_18404	chr17	81711628	81712286	395	13.5557	43.8096	39.5577	394	Promoter (<=1kb)	17	81712236	81721016	8781	1	1468	ENST00000545862.5	0	ENSG00000183048	SLC25A10	solute carrier family 25 member 10	TRUE	FALSE	TRUE	TRUE	FALSE	TRUE	TRUE	FALSE	FALSE
PSF6_8_12_vs_PSF6_Input_hg38_macs2_peak_15512	chr16	57764291	57764781	395	13.5557	43.8096	39.5577	247	Promoter (<=1kb)	16	57759753	57764389	4637	2	3801	ENST00000565270.1	0	ENSG00000140859	KIFC3	kinesin family member C3	TRUE	FALSE	TRUE	TRUE	FALSE	TRUE	TRUE	FALSE	FALSE
PSF6_8_12_vs_PSF6_Input_hg38_macs2_peak_40592	chr8	51667508	51668535	395	14.7033	43.806	39.5543	444	Intron (ENST00000356297.5/137902, intron 1 of 22)	8	51319577	51809445	489869	2	137902	ENST00000356297.5	140911	ENSG00000147485	PXDNL	peroxidasin like	TRUE	FALSE	FALSE	FALSE	FALSE	FALSE	TRUE	FALSE	FALSE
PSF6_8_12_vs_PSF6_Input_hg38_macs2_peak_39581	chr7	129101982	129103432	395	14.7033	43.806	39.5543	619	Distal Intergenic	7	129126518	129127715	1198	1	407835	ENST00000697967.1	-23087	NA	LOC407835	mitogen-activated protein kinase kinase 2 pseudogene	FALSE	TRUE	FALSE	FALSE	FALSE	FALSE	FALSE	FALSE	TRUE
PSF6_8_12_vs_PSF6_Input_hg38_macs2_peak_20338	chr19	38062267	38063646	395	14.7033	43.806	39.5543	717	Intron (ENST00000222345.11/23094, intron 2 of 21)	19	38087756	38088851	1096	1	23094	ENST00000595982.1	-24111	ENSG00000105738	SIPA1L3	signal induced proliferation associated 1 like 3	TRUE	FALSE	FALSE	FALSE	FALSE	FALSE	TRUE	FALSE	FALSE
PSF6_8_12_vs_PSF6_Input_hg38_macs2_peak_1535	chr1	51636431	51638560	395	14.7033	43.806	39.5543	816	Intron (ENST00000371714.5/114883, intron 4 of 25)	1	51617114	51776912	159799	1	114883	ENST00000489990.5	19317	ENSG00000117859	OSBPL9	oxysterol binding protein like 9	TRUE	FALSE	FALSE	FALSE	FALSE	FALSE	TRUE	FALSE	FALSE
PSF6_8_12_vs_PSF6_Input_hg38_macs2_peak_9317	chr12	52213729	52216631	395	14.7033	43.806	39.5543	1967	Promoter (<=1kb)	12	52205556	52213583	8028	2	283403	ENST00000639627.1	-146	NA	LINC02874	long intergenic non-protein coding RNA 2874	TRUE	FALSE	TRUE	FALSE	FALSE	FALSE	TRUE	FALSE	FALSE
PSF6_8_12_vs_PSF6_Input_hg38_macs2_peak_25460	chr20	34939821	34940829	395	12.8574	43.7999	39.5488	527	Promoter (1-2kb)	20	34929405	34942578	13174	2	2937	ENST00000645408.1	1750	ENSG00000100983	GSS	glutathione synthetase	TRUE	FALSE	TRUE	FALSE	FALSE	FALSE	TRUE	FALSE	FALSE
PSF6_8_12_vs_PSF6_Input_hg38_macs2_peak_18239	chr17	77420600	77422908	395	12.8574	43.7999	39.5488	1710	Promoter (<=1kb)	17	77419802	77488826	69025	1	10801	ENST00000591020.5	798	ENSG00000184640	SEPTIN9	septin 9	TRUE	FALSE	TRUE	FALSE	FALSE	FALSE	TRUE	FALSE	FALSE
PSF6_8_12_vs_PSF6_Input_hg38_macs2_peak_9479	chr12	58309488	58311304	395	15.5362	43.793	39.5421	1264	Distal Intergenic	12	58087892	58093362	5471	1	105369785	ENST00000548215.1	221596	ENSG00000257541	LINC02403	long intergenic non-protein coding RNA 2403	FALSE	TRUE	FALSE	FALSE	FALSE	FALSE	FALSE	FALSE	TRUE
PSF6_8_12_vs_PSF6_Input_hg38_macs2_peak_41220	chr8	104642583	104643572	395	14.2848	43.7654	39.515	480	Intron (ENST00000521923.5/105375694, intron 1 of 4)	8	104590733	104895717	304985	1	105375694	ENST00000521923.5	51850	NA	LOC105375694	uncharacterized LOC105375694	TRUE	FALSE	FALSE	FALSE	FALSE	FALSE	TRUE	FALSE	FALSE
PSF6_8_12_vs_PSF6_Input_hg38_macs2_peak_38800	chr7	75483798	75485151	395	14.2848	43.7654	39.515	714	Promoter (<=1kb)	7	75441054	75484328	43275	2	100101267	ENST00000398379.2	0	ENSG00000272391	POM121C	POM121 transmembrane nucleoporin C	TRUE	FALSE	TRUE	TRUE	FALSE	TRUE	TRUE	FALSE	FALSE
PSF6_8_12_vs_PSF6_Input_hg38_macs2_peak_36528	chr6	96299085	96302278	395	14.2848	43.7654	39.515	889	Intron (ENST00000658843.2/100861530, intron 3 of 3)	6	96521595	96522964	1370	1	23376	ENST00000461673.1	-219318	ENSG00000014123	UFL1	UFM1 specific ligase 1	TRUE	FALSE	FALSE	FALSE	FALSE	FALSE	TRUE	FALSE	FALSE
PSF6_8_12_vs_PSF6_Input_hg38_macs2_peak_36734	chr6	113626246	113626942	395	14.2848	43.7654	39.515	447	Intron (ENST00000649523.1/101927686, intron 3 of 6)	6	113623292	113632496	9205	2	101927686	ENST00000657627.1	5555	ENSG00000230943	LINC02541	long intergenic non-protein coding RNA 2541	TRUE	FALSE	FALSE	FALSE	FALSE	FALSE	TRUE	FALSE	FALSE
PSF6_8_12_vs_PSF6_Input_hg38_macs2_peak_30877	chr4	6916170	6918488	395	14.2848	43.7654	39.515	735	Intron (ENST00000444368.1/57533, intron 1 of 1)	4	6910248	6923559	13312	1	57533	ENST00000427736.1	5922	ENSG00000132405	TBC1D14	TBC1 domain family member 14	TRUE	FALSE	FALSE	FALSE	FALSE	FALSE	TRUE	FALSE	FALSE
PSF6_8_12_vs_PSF6_Input_hg38_macs2_peak_31090	chr4	23930332	23931805	395	14.2848	43.7654	39.515	718	Distal Intergenic	4	23884499	23904089	19591	2	10891	ENST00000514494.1	-26243	ENSG00000109819	PPARGC1A	PPARG coactivator 1 alpha	FALSE	TRUE	FALSE	FALSE	FALSE	FALSE	FALSE	FALSE	TRUE
PSF6_8_12_vs_PSF6_Input_hg38_macs2_peak_23177	chr2	144083254	144085006	395	14.2848	43.7654	39.515	1030	Intron (ENST00000392869.6/79712, intron 5 of 10)	2	144007334	144145905	138572	2	79712	ENST00000476958.5	60900	ENSG00000121964	GTDC1	glycosyltransferase like domain containing 1	TRUE	FALSE	FALSE	FALSE	FALSE	FALSE	TRUE	FALSE	FALSE
[truncated: 43,464 more rows]
