# Supplementary material for: SFPQ-TFE3 reciprocally regulates mTORC1 and induces lineage plasticity in a mouse model of renal tumorigenesis
Source: Nat Commun. 2025 Oct 3;16:8822. doi: 10.1038/s41467-025-63885-2 (PMC12494988; doi:10.1038/s41467-025-63885-2)
Supplement: Supplementary file 14 — Supplementary Dataset 12 [file 41467_2025_63885_MOESM14_ESM.xlsx]

## Sheet: Supplementary Data 12
name	chr	start	end	display_score	fold_change	pvalue	qvalue	summit_position	annotation	geneChr	geneStart	geneEnd	geneLength	geneStrand	geneId	transcriptId	distanceToTSS	ENSEMBL	SYMBOL	GENENAME	genic	Intergenic	Promoter	fiveUTR	threeUTR	Exon	Intron	downstream	distal_intergenic
PSF6_9_9_vs_PSF6_Input_hg38_macs2_peak_2686	chr1	246748578	246749773	1300	23.6033	139.588	130.098	502	Intron (ENST00000366510.4/51097, intron 5 of 11)	1	246724409	246768137	43729	1	51097	ENST00000366510.4	24169	ENSG00000143653	SCCPDH	saccharopine dehydrogenase (putative)	TRUE	FALSE	FALSE	FALSE	FALSE	FALSE	TRUE	FALSE	FALSE
PSF6_9_9_vs_PSF6_Input_hg38_macs2_peak_16235	chr20	50645311	50646497	1261	25.0867	134.024	126.136	445	Promoter (<=1kb)	20	50645471	50660291	14821	1	100506175	ENST00000452336.1	0	ENSG00000234693	RIPOR3-AS1	RIPOR3 antisense RNA 1	TRUE	FALSE	TRUE	FALSE	FALSE	TRUE	TRUE	FALSE	FALSE
PSF6_9_9_vs_PSF6_Input_hg38_macs2_peak_3333	chr10	71867734	71868919	1255	32.4296	133.325	125.575	605	Distal Intergenic	10	71878356	71879107	752	1	124902447	ENST00000441348.1	-9438	NA	LOC124902447	uncharacterized LOC124902447	FALSE	TRUE	FALSE	FALSE	FALSE	FALSE	FALSE	FALSE	TRUE
PSF6_9_9_vs_PSF6_Input_hg38_macs2_peak_2645	chr1	244302757	244303804	1226	19.6373	130.026	122.605	473	Distal Intergenic	1	244308554	244325177	16624	2	105373262	ENST00000689658.2	21374	NA	LOC105373262	uncharacterized LOC105373262	FALSE	TRUE	FALSE	FALSE	FALSE	FALSE	FALSE	FALSE	TRUE
PSF6_9_9_vs_PSF6_Input_hg38_macs2_peak_9715	chr16	57826542	57828294	1188	27.5058	126.019	118.895	1003	Intron (ENST00000565684.5/3801, intron 1 of 4)	16	57810637	57816946	6310	1	388282	ENST00000335616.3	15905	ENSG00000187185	LOC388282	uncharacterized LOC388282	TRUE	FALSE	FALSE	FALSE	FALSE	FALSE	TRUE	FALSE	FALSE
PSF6_9_9_vs_PSF6_Input_hg38_macs2_peak_2657	chr1	245091557	245092682	1137	18.6266	120.567	113.728	466	Exon (ENST00000391837.7/84288, exon 7 of 7)	1	245083456	245086961	3506	1	84288	ENST00000427529.1	8101	ENSG00000203666	EFCAB2	EF-hand calcium binding domain 2	TRUE	FALSE	FALSE	FALSE	FALSE	TRUE	TRUE	FALSE	FALSE
PSF6_9_9_vs_PSF6_Input_hg38_macs2_peak_197	chr1	9437665	9439462	1125	30.1258	119.344	112.556	1206	Promoter (1-2kb)	1	9426649	9440564	13916	2	100506022	ENST00000641940.1	1103	ENSG00000284693	LINC02606	long intergenic non-protein coding RNA 2606	TRUE	FALSE	TRUE	FALSE	FALSE	TRUE	TRUE	FALSE	FALSE
PSF6_9_9_vs_PSF6_Input_hg38_macs2_peak_25023	chr7	151744654	151746253	1120	26.4817	118.76	112.01	745	Intron (ENST00000287878.9/51422, intron 3 of 15)	7	151556161	151736314	180154	2	51422	ENST00000492843.6	-8340	ENSG00000106617	PRKAG2	protein kinase AMP-activated non-catalytic subunit gamma 2	TRUE	FALSE	FALSE	FALSE	FALSE	FALSE	TRUE	FALSE	FALSE
PSF6_9_9_vs_PSF6_Input_hg38_macs2_peak_3270	chr10	69382502	69384118	1110	23.6099	117.805	111.079	1192	Promoter (<=1kb)	10	69382717	69392204	9488	1	3098	ENST00000703957.1	0	ENSG00000156515	HK1	hexokinase 1	TRUE	FALSE	TRUE	FALSE	TRUE	TRUE	TRUE	FALSE	FALSE
PSF6_9_9_vs_PSF6_Input_hg38_macs2_peak_18961	chr3	171620588	171622091	1110	29.8153	117.704	111.002	539	Intron (ENST00000351298.9/5337, intron 23 of 26)	3	171612307	171643154	30848	2	5337	ENST00000467432.1	21064	ENSG00000075651	PLD1	phospholipase D1	TRUE	FALSE	FALSE	FALSE	FALSE	FALSE	TRUE	FALSE	FALSE
PSF6_9_9_vs_PSF6_Input_hg38_macs2_peak_13443	chr2	25673764	25674557	1110	29.8153	117.704	111.002	228	Promoter (<=1kb)	2	25377245	25673647	296403	2	1838	ENST00000288642.12	-117	ENSG00000138101	DTNB	dystrobrevin beta	FALSE	TRUE	TRUE	FALSE	FALSE	FALSE	FALSE	FALSE	FALSE
PSF6_9_9_vs_PSF6_Input_hg38_macs2_peak_15545	chr20	360805	364037	1105	22.6244	117.172	110.53	1806	Promoter (<=1kb)	20	362835	391386	28552	1	57761	ENST00000615226.4	0	ENSG00000101255	TRIB3	tribbles pseudokinase 3	TRUE	FALSE	TRUE	TRUE	FALSE	TRUE	TRUE	FALSE	FALSE
PSF6_9_9_vs_PSF6_Input_hg38_macs2_peak_13251	chr2	9385583	9387470	1105	30.5844	117.158	110.523	1056	Promoter (<=1kb)	2	9388294	9400769	12476	1	8853	ENST00000491413.1	-825	ENSG00000151693	ASAP2	ArfGAP with SH3 domain, ankyrin repeat and PH domain 2	TRUE	FALSE	TRUE	FALSE	FALSE	FALSE	TRUE	FALSE	FALSE
PSF6_9_9_vs_PSF6_Input_hg38_macs2_peak_11395	chr17	77254743	77256393	1104	28.4936	117.07	110.437	743	Distal Intergenic	17	77257737	77274326	16590	2	105371907	ENST00000581657.1	17934	ENSG00000263718	SEPTIN9-DT	SEPTIN9 divergent transcript	FALSE	TRUE	FALSE	FALSE	FALSE	FALSE	FALSE	FALSE	TRUE
PSF6_9_9_vs_PSF6_Input_hg38_macs2_peak_2494	chr1	231192285	231195684	1101	25.1727	116.77	110.143	488	Intron (ENST00000366653.6/440730, intron 1 of 9)	1	231184098	231187627	3530	2	149373	ENST00000425559.1	-4658	ENSG00000235710	TRIM67-AS1	TRIM67 antisense RNA 1	TRUE	FALSE	FALSE	FALSE	FALSE	FALSE	TRUE	FALSE	FALSE
PSF6_9_9_vs_PSF6_Input_hg38_macs2_peak_13779	chr2	54081295	54082159	1100	25.9917	116.685	110.061	517	Intron (ENST00000607452.6/98, intron 4 of 6)	2	54115403	54143314	27912	1	98	ENST00000406041.5	-33245	ENSG00000170634	ACYP2	acylphosphatase 2	TRUE	FALSE	FALSE	FALSE	FALSE	FALSE	TRUE	FALSE	FALSE
PSF6_9_9_vs_PSF6_Input_hg38_macs2_peak_17591	chr22	50027367	50028640	1091	30.9223	115.747	109.176	450	Intron (ENST00000433387.2/164714, intron 13 of 13)	22	49991811	50012765	20955	2	400935	ENST00000695951.1	-14602	ENSG00000188263	IL17REL	interleukin 17 receptor E like	TRUE	FALSE	FALSE	FALSE	FALSE	FALSE	TRUE	FALSE	FALSE
PSF6_9_9_vs_PSF6_Input_hg38_macs2_peak_3732	chr10	99905966	99907213	1086	25.7394	115.143	108.606	678	Intron (ENST00000543621.6/23268, intron 3 of 13)	10	99875577	99914082	38506	2	23268	ENST00000543621.6	6870	ENSG00000107554	DNMBP	dynamin binding protein	TRUE	FALSE	FALSE	FALSE	FALSE	FALSE	TRUE	FALSE	FALSE
PSF6_9_9_vs_PSF6_Input_hg38_macs2_peak_24311	chr7	74802287	74804017	1083	29.417	114.877	108.359	922	Exon (ENST00000625377.3/84163, exon 21 of 23)	7	74804580	74807049	2470	2	84163	ENST00000478628.1	3033	ENSG00000196275	GTF2IRD2	GTF2I repeat domain containing 2	TRUE	FALSE	FALSE	FALSE	FALSE	TRUE	TRUE	FALSE	FALSE
PSF6_9_9_vs_PSF6_Input_hg38_macs2_peak_16397	chr20	63190998	63192116	1082	25.1342	114.747	108.235	574	Distal Intergenic	20	63166797	63180903	14107	2	124904952	ENST00000423020.1	-10095	NA	LOC124904952	uncharacterized LOC124904952	FALSE	TRUE	FALSE	FALSE	FALSE	FALSE	FALSE	FALSE	TRUE
PSF6_9_9_vs_PSF6_Input_hg38_macs2_peak_9999	chr16	81493322	81494455	1077	28.1115	114.275	107.8	603	Promoter (<=1kb)	16	81495349	81711568	216220	1	80790	ENST00000539778.6	-895	ENSG00000153815	CMIP	c-Maf inducing protein	TRUE	FALSE	TRUE	FALSE	FALSE	FALSE	TRUE	FALSE	FALSE
PSF6_9_9_vs_PSF6_Input_hg38_macs2_peak_13315	chr2	11498272	11499457	1076	31.7275	114.163	107.7	483	Intron (ENST00000628795.2/9687, intron 1 of 2)	2	11482341	11562544	80204	1	9687	ENST00000628795.2	15931	ENSG00000196208	GREB1	growth regulating estrogen receptor binding 1	TRUE	FALSE	FALSE	FALSE	FALSE	FALSE	TRUE	FALSE	FALSE
PSF6_9_9_vs_PSF6_Input_hg38_macs2_peak_2682	chr1	246427667	246429196	1074	17.9046	113.911	107.466	1119	Intron (ENST00000490107.6/64754, intron 1 of 11)	1	245749342	246417409	668068	2	64754	ENST00000630181.2	-10258	ENSG00000185420	SMYD3	SET and MYND domain containing 3	TRUE	FALSE	FALSE	FALSE	FALSE	FALSE	TRUE	FALSE	FALSE
PSF6_9_9_vs_PSF6_Input_hg38_macs2_peak_1653	chr1	154808690	154809748	1067	26.6065	113.118	106.714	446	Intron (ENST00000271915.9/3782, intron 2 of 7)	1	154707426	154859843	152418	2	3782	ENST00000361147.8	50096	ENSG00000143603	KCNN3	potassium calcium-activated channel subfamily N member 3	TRUE	FALSE	FALSE	FALSE	FALSE	FALSE	TRUE	FALSE	FALSE
PSF6_9_9_vs_PSF6_Input_hg38_macs2_peak_13305	chr2	10931596	10933015	1065	29.4659	112.941	106.543	462	Distal Intergenic	2	10911934	10914225	2292	1	3754	ENST00000295082.3	19662	ENSG00000162975	KCNF1	potassium voltage-gated channel modifier subfamily F member 1	FALSE	TRUE	FALSE	FALSE	FALSE	FALSE	FALSE	FALSE	TRUE
PSF6_9_9_vs_PSF6_Input_hg38_macs2_peak_3722	chr10	98322841	98324030	1056	22.0274	111.93	105.602	625	Distal Intergenic	10	98247690	98268194	20505	2	84171	ENST00000260702.4	-54647	ENSG00000138131	LOXL4	lysyl oxidase like 4	FALSE	TRUE	FALSE	FALSE	FALSE	FALSE	FALSE	FALSE	TRUE
PSF6_9_9_vs_PSF6_Input_hg38_macs2_peak_3511	chr10	79328304	79332208	1056	22.0274	111.93	105.602	606	Distal Intergenic	10	79347469	79351609	4141	1	10105	ENST00000498681.5	-15262	ENSG00000108179	PPIF	peptidylprolyl isomerase F	FALSE	TRUE	FALSE	FALSE	FALSE	FALSE	FALSE	FALSE	TRUE
PSF6_9_9_vs_PSF6_Input_hg38_macs2_peak_14094	chr2	91575497	91576546	1055	20.9699	111.854	105.534	455	Distal Intergenic	2	91636688	91655378	18691	2	654342	ENST00000608018.5	78833	ENSG00000143429	LSP1P4	LSP1 pseudogene 4	FALSE	TRUE	FALSE	FALSE	FALSE	FALSE	FALSE	FALSE	TRUE
PSF6_9_9_vs_PSF6_Input_hg38_macs2_peak_5913	chr12	58876861	58878074	1053	28.7911	111.618	105.303	650	Promoter (<=1kb)	12	58874053	58877494	3442	2	121227	ENST00000552646.1	0	ENSG00000139263	LRIG3	leucine rich repeats and immunoglobulin like domains 3	TRUE	FALSE	TRUE	FALSE	TRUE	TRUE	TRUE	FALSE	FALSE
PSF6_9_9_vs_PSF6_Input_hg38_macs2_peak_14669	chr2	152693499	152694984	1050	31.347	111.398	105.093	783	Promoter (<=1kb)	2	152679129	152693111	13983	2	55660	ENST00000467114.2	-388	ENSG00000196504	PRPF40A	pre-mRNA processing factor 40 homolog A	TRUE	FALSE	TRUE	FALSE	FALSE	TRUE	TRUE	FALSE	FALSE
PSF6_9_9_vs_PSF6_Input_hg38_macs2_peak_1289	chr1	93692729	93695521	1047	25.2085	111.049	104.773	616	Intron (ENST00000370244.5/8412, intron 3 of 13)	1	93561741	93681837	120097	2	8412	ENST00000260502.11	-10892	ENSG00000137936	BCAR3	BCAR3 adaptor protein, NSP family member	TRUE	FALSE	FALSE	FALSE	FALSE	FALSE	TRUE	FALSE	FALSE
PSF6_9_9_vs_PSF6_Input_hg38_macs2_peak_11387	chr17	77101152	77103451	1040	27.1381	110.285	104.065	1286	Intron (ENST00000561721.6/6397, intron 3 of 4)	17	77089417	77089497	81	1	102466864	ENST00000630554.1	11735	ENSG00000284250	MIR6516	microRNA 6516	TRUE	FALSE	FALSE	FALSE	FALSE	FALSE	TRUE	FALSE	FALSE
PSF6_9_9_vs_PSF6_Input_hg38_macs2_peak_10174	chr16	88764536	88766822	1038	29.0523	110.113	103.898	648	Intron (ENST00000301015.14/9780, intron 1 of 50)	16	88715338	88785220	69883	2	9780	ENST00000301015.14	18399	ENSG00000103335	PIEZO1	piezo type mechanosensitive ion channel component 1 (Er blood group)	TRUE	FALSE	FALSE	FALSE	FALSE	FALSE	TRUE	FALSE	FALSE
PSF6_9_9_vs_PSF6_Input_hg38_macs2_peak_24881	chr7	138752401	138753547	1037	26.0635	109.997	103.783	283	Promoter (2-3kb)	7	138706310	138755901	49592	2	50617	ENST00000644341.1	2355	ENSG00000105929	ATP6V0A4	ATPase H+ transporting V0 subunit a4	TRUE	FALSE	TRUE	FALSE	FALSE	TRUE	TRUE	FALSE	FALSE
PSF6_9_9_vs_PSF6_Input_hg38_macs2_peak_10006	chr16	81532362	81534321	1033	28.2624	109.569	103.38	532	Promoter (<=1kb)	16	81533902	81533966	65	1	102465840	ENST00000620068.1	0	ENSG00000277255	MIR7854	microRNA 7854	TRUE	FALSE	TRUE	FALSE	FALSE	TRUE	TRUE	FALSE	FALSE
PSF6_9_9_vs_PSF6_Input_hg38_macs2_peak_6233	chr12	104670832	104673206	1029	27.5301	109.102	102.94	1890	Intron (ENST00000303694.6/50515, intron 2 of 2)	12	104591633	104591716	84	1	100500843	ENST00000585192.1	79199	ENSG00000264295	MIR3922	microRNA 3922	TRUE	FALSE	FALSE	FALSE	FALSE	FALSE	TRUE	FALSE	FALSE
PSF6_9_9_vs_PSF6_Input_hg38_macs2_peak_9696	chr16	57626980	57628658	1028	24.73	109.021	102.868	990	Promoter (<=1kb)	16	57627711	57651492	23782	1	9289	ENST00000565013.5	0	ENSG00000205336	ADGRG1	adhesion G protein-coupled receptor G1	TRUE	FALSE	TRUE	TRUE	FALSE	TRUE	TRUE	FALSE	FALSE
PSF6_9_9_vs_PSF6_Input_hg38_macs2_peak_18815	chr3	151003045	151004075	1027	25.5558	108.907	102.763	437	Intron (ENST00000476886.5/116933, intron 1 of 4)	3	150926567	150972727	46161	2	7401	ENST00000327047.6	-30318	ENSG00000163646	CLRN1	clarin 1	TRUE	FALSE	FALSE	FALSE	FALSE	FALSE	TRUE	FALSE	FALSE
PSF6_9_9_vs_PSF6_Input_hg38_macs2_peak_19428	chr4	6916186	6918444	1022	28.1652	108.378	102.254	609	Intron (ENST00000444368.1/57533, intron 1 of 1)	4	6910248	6923559	13312	1	57533	ENST00000427736.1	5938	ENSG00000132405	TBC1D14	TBC1 domain family member 14	TRUE	FALSE	FALSE	FALSE	FALSE	FALSE	TRUE	FALSE	FALSE
PSF6_9_9_vs_PSF6_Input_hg38_macs2_peak_26140	chr8	129685421	129686250	1018	26.0379	107.992	101.891	381	Promoter (1-2kb)	8	129586552	129683770	97219	2	137196	ENST00000663066.1	-1651	ENSG00000229140	CCDC26	CCDC26 long non-coding RNA	TRUE	FALSE	TRUE	FALSE	FALSE	TRUE	FALSE	FALSE	FALSE
PSF6_9_9_vs_PSF6_Input_hg38_macs2_peak_26874	chr9	99258929	99260174	1015	25.8631	107.622	101.541	654	Distal Intergenic	9	99222315	99223180	866	1	10952	ENST00000481573.1	36614	ENSG00000106803	SEC61B	SEC61 translocon subunit beta	FALSE	TRUE	FALSE	FALSE	FALSE	FALSE	FALSE	FALSE	TRUE
PSF6_9_9_vs_PSF6_Input_hg38_macs2_peak_1641	chr1	154431012	154434028	1014	27.2309	107.508	101.436	749	Promoter (<=1kb)	1	154434653	154454583	19931	1	3570	ENST00000515190.1	-626	ENSG00000160712	IL6R	interleukin 6 receptor	TRUE	FALSE	TRUE	FALSE	FALSE	FALSE	TRUE	FALSE	FALSE
PSF6_9_9_vs_PSF6_Input_hg38_macs2_peak_14447	chr2	122235781	122237103	1014	24.4777	107.501	101.431	805	Intron (ENST00000657880.1/105373595, intron 3 of 8)	2	122503366	122505118	1753	2	105373593	ENST00000654765.1	268016	NA	LOC105373593	uncharacterized LOC105373593	TRUE	FALSE	FALSE	FALSE	FALSE	FALSE	TRUE	FALSE	FALSE
PSF6_9_9_vs_PSF6_Input_hg38_macs2_peak_1362	chr1	107936379	107937492	1013	29.2417	107.454	101.389	407	Intron (ENST00000370056.9/10451, intron 1 of 26)	1	107770659	107963500	192842	2	10451	ENST00000530671.1	26009	ENSG00000134215	VAV3	vav guanine nucleotide exchange factor 3	TRUE	FALSE	FALSE	FALSE	FALSE	FALSE	TRUE	FALSE	FALSE
PSF6_9_9_vs_PSF6_Input_hg38_macs2_peak_18842	chr3	155070696	155071700	1007	27.8522	106.765	100.724	482	Intron (ENST00000492661.5/4311, intron 1 of 22)	3	155079647	155085729	6083	1	4311	ENST00000491597.5	-7948	ENSG00000196549	MME	membrane metalloendopeptidase	TRUE	FALSE	FALSE	FALSE	FALSE	FALSE	TRUE	FALSE	FALSE
PSF6_9_9_vs_PSF6_Input_hg38_macs2_peak_190	chr1	9315063	9317626	1000	28.5333	106.098	100.094	603	Intron (ENST00000328089.11/80176, intron 1 of 2)	1	9294528	9356497	61970	1	80176	ENST00000450402.1	20535	ENSG00000171621	SPSB1	splA/ryanodine receptor domain and SOCS box containing 1	TRUE	FALSE	FALSE	FALSE	FALSE	FALSE	TRUE	FALSE	FALSE
PSF6_9_9_vs_PSF6_Input_hg38_macs2_peak_16272	chr20	51956795	51958046	993	28.6639	105.349	99.3697	646	Distal Intergenic	20	51831797	51862912	31116	2	101927678	ENST00000438154.1	-93883	ENSG00000227964	LINC01429	long intergenic non-protein coding RNA 1429	FALSE	TRUE	FALSE	FALSE	FALSE	FALSE	FALSE	FALSE	TRUE
PSF6_9_9_vs_PSF6_Input_hg38_macs2_peak_19352	chr4	2689486	2690846	992	28.0839	105.23	99.2567	475	Exon (ENST00000637812.2/8603, exon 14 of 21)	4	2696274	2699938	3665	1	8603	ENST00000506120.1	-5429	ENSG00000125386	FAM193A	family with sequence similarity 193 member A	TRUE	FALSE	FALSE	FALSE	FALSE	TRUE	TRUE	FALSE	FALSE
PSF6_9_9_vs_PSF6_Input_hg38_macs2_peak_15561	chr20	1377731	1378677	991	23.852	105.149	99.1838	513	Promoter (<=1kb)	20	1368981	1378208	9228	2	2280	ENST00000460490.2	0	ENSG00000088832	FKBP1A	FKBP prolyl isomerase 1A	TRUE	FALSE	TRUE	FALSE	FALSE	TRUE	TRUE	FALSE	FALSE
PSF6_9_9_vs_PSF6_Input_hg38_macs2_peak_18887	chr3	158808419	158809414	989	24.19	104.958	98.9952	439	Promoter (<=1kb)	3	158809002	158819706	10705	1	64747	ENST00000489639.1	0	ENSG00000118855	MFSD1	major facilitator superfamily domain containing 1	TRUE	FALSE	TRUE	FALSE	TRUE	TRUE	TRUE	FALSE	FALSE
PSF6_9_9_vs_PSF6_Input_hg38_macs2_peak_15888	chr20	32524503	32525883	987	16.8939	104.74	98.7931	745	Intron (ENST00000621426.7/140688, intron 2 of 10)	20	32509784	32520854	11071	2	140688	ENST00000419612.1	-3649	ENSG00000197183	NOL4L	nucleolar protein 4 like	TRUE	FALSE	FALSE	FALSE	FALSE	FALSE	TRUE	FALSE	FALSE
PSF6_9_9_vs_PSF6_Input_hg38_macs2_peak_26118	chr8	128076333	128077768	986	22.423	104.631	98.6948	539	Intron (ENST00000667305.1/5820, intron 7 of 8)	8	128082378	128101256	18879	1	5820	ENST00000665175.1	-4611	ENSG00000249859	PVT1	Pvt1 oncogene	TRUE	FALSE	FALSE	FALSE	FALSE	FALSE	TRUE	FALSE	FALSE
PSF6_9_9_vs_PSF6_Input_hg38_macs2_peak_198	chr1	9440618	9442737	981	27.9814	104.038	98.1303	1082	Promoter (<=1kb)	1	9426649	9440564	13916	2	100506022	ENST00000641940.1	-54	ENSG00000284693	LINC02606	long intergenic non-protein coding RNA 2606	FALSE	TRUE	TRUE	FALSE	FALSE	FALSE	FALSE	FALSE	FALSE
PSF6_9_9_vs_PSF6_Input_hg38_macs2_peak_3480	chr10	78977512	78978694	979	23.2874	103.867	97.9609	741	Intron (ENST00000456353.5/283050, intron 5 of 9)	10	78943328	78962394	19067	2	283050	ENST00000428862.5	-15118	ENSG00000224596	ZMIZ1-AS1	ZMIZ1 antisense RNA 1	TRUE	FALSE	FALSE	FALSE	FALSE	FALSE	TRUE	FALSE	FALSE
PSF6_9_9_vs_PSF6_Input_hg38_macs2_peak_3213	chr10	62258400	62259729	977	25.3784	103.696	97.797	676	Intron (ENST00000373789.8/219790, intron 2 of 11)	10	62238157	62268707	30551	2	219790	ENST00000395260.3	8979	ENSG00000182010	RTKN2	rhotekin 2	TRUE	FALSE	FALSE	FALSE	FALSE	FALSE	TRUE	FALSE	FALSE
PSF6_9_9_vs_PSF6_Input_hg38_macs2_peak_3337	chr10	71888234	71889616	977	23.6035	103.647	97.7489	737	Exon (ENST00000689427.2/ENST00000689427.2, exon 1 of 1)	10	71878356	71879107	752	1	124902447	ENST00000441348.1	9878	NA	LOC124902447	uncharacterized LOC124902447	TRUE	FALSE	FALSE	FALSE	FALSE	TRUE	FALSE	FALSE	FALSE
PSF6_9_9_vs_PSF6_Input_hg38_macs2_peak_5598	chr12	26523389	26524352	976	27.2264	103.554	97.6602	531	Intron (ENST00000381340.8/3709, intron 37 of 56)	12	26494206	26495560	1355	2	3709	ENST00000543958.1	-27829	ENSG00000123104	ITPR2	inositol 1,4,5-trisphosphate receptor type 2	TRUE	FALSE	FALSE	FALSE	FALSE	FALSE	TRUE	FALSE	FALSE
PSF6_9_9_vs_PSF6_Input_hg38_macs2_peak_3502	chr10	79238841	79239749	975	23.9353	103.447	97.5608	580	Intron (ENST00000334512.10/57178, intron 7 of 24)	10	79243669	79291085	47417	1	57178	ENST00000472035.5	-3921	ENSG00000108175	ZMIZ1	zinc finger MIZ-type containing 1	TRUE	FALSE	FALSE	FALSE	FALSE	FALSE	TRUE	FALSE	FALSE
PSF6_9_9_vs_PSF6_Input_hg38_macs2_peak_2426	chr1	226662381	226663911	974	20.8036	103.339	97.4579	677	Promoter (2-3kb)	1	226656640	226659670	3031	2	100506443	ENST00000443422.1	-2711	ENSG00000228382	ITPKB-IT1	ITPKB intronic transcript 1	TRUE	FALSE	TRUE	FALSE	FALSE	FALSE	TRUE	FALSE	FALSE
PSF6_9_9_vs_PSF6_Input_hg38_macs2_peak_10324	chr17	4492544	4493817	972	26.5268	103.143	97.2768	593	Distal Intergenic	17	4498881	4539035	40155	1	124976	ENST00000329078.8	-5065	ENSG00000183018	SPNS2	SPNS lysolipid transporter 2, sphingosine-1-phosphate	FALSE	TRUE	FALSE	FALSE	FALSE	FALSE	FALSE	FALSE	TRUE
PSF6_9_9_vs_PSF6_Input_hg38_macs2_peak_3478	chr10	78972216	78973758	968	23.182	102.693	96.8479	579	Intron (ENST00000456353.5/283050, intron 5 of 9)	10	78943328	78962394	19067	2	283050	ENST00000428862.5	-9822	ENSG00000224596	ZMIZ1-AS1	ZMIZ1 antisense RNA 1	TRUE	FALSE	FALSE	FALSE	FALSE	FALSE	TRUE	FALSE	FALSE
PSF6_9_9_vs_PSF6_Input_hg38_macs2_peak_26351	chr8	144422566	144424316	966	28.2334	102.537	96.6941	502	Promoter (2-3kb)	8	144423617	144426983	3367	2	51160	ENST00000526054.5	2668	ENSG00000160948	VPS28	VPS28 subunit of ESCRT-I	TRUE	FALSE	TRUE	FALSE	TRUE	TRUE	TRUE	FALSE	FALSE
PSF6_9_9_vs_PSF6_Input_hg38_macs2_peak_25089	chr7	158739715	158740970	964	24.7061	102.274	96.4395	530	Intron (ENST00000251527.10/57488, intron 17 of 21)	7	158733613	158744217	10605	2	57488	ENST00000435514.3	3248	ENSG00000117868	ESYT2	extended synaptotagmin 2	TRUE	FALSE	FALSE	FALSE	FALSE	FALSE	TRUE	FALSE	FALSE
PSF6_9_9_vs_PSF6_Input_hg38_macs2_peak_24266	chr7	73894611	73895537	961	26.9134	101.956	96.1327	615	Distal Intergenic	7	73861172	73865890	4719	1	135886	ENST00000426490.1	33439	ENSG00000175877	TMEM270	transmembrane protein 270	FALSE	TRUE	FALSE	FALSE	FALSE	FALSE	FALSE	FALSE	TRUE
PSF6_9_9_vs_PSF6_Input_hg38_macs2_peak_12260	chr19	2626788	2628406	961	23.6807	101.94	96.1246	623	Promoter (2-3kb)	19	2630715	2630793	79	1	102465838	ENST00000618087.1	-2310	ENSG00000277904	MIR7850	microRNA 7850	TRUE	FALSE	TRUE	FALSE	FALSE	FALSE	TRUE	FALSE	FALSE
PSF6_9_9_vs_PSF6_Input_hg38_macs2_peak_3081	chr10	44998008	44999102	961	20.5997	101.921	96.1106	488	Promoter (1-2kb)	10	44997698	45000888	3191	2	220979	ENST00000625168.1	1787	ENSG00000165511	ZNF22-AS1	ZNF22 antisense RNA 1	TRUE	FALSE	TRUE	FALSE	FALSE	TRUE	FALSE	FALSE	FALSE
PSF6_9_9_vs_PSF6_Input_hg38_macs2_peak_15369	chr2	234963715	234965736	957	27.2239	101.583	95.7809	1573	Intron (ENST00000392011.7/23677, intron 1 of 5)	2	234952076	235041135	89060	1	23677	ENST00000416021.5	11639	ENSG00000130147	SH3BP4	SH3 domain binding protein 4	TRUE	FALSE	FALSE	FALSE	FALSE	FALSE	TRUE	FALSE	FALSE
PSF6_9_9_vs_PSF6_Input_hg38_macs2_peak_19282	chr3	197023034	197024105	956	20.4024	101.412	95.6205	565	Promoter (<=1kb)	3	197021294	197023095	1802	2	4241	ENST00000489445.1	0	ENSG00000163975	MELTF	melanotransferrin	TRUE	FALSE	TRUE	FALSE	FALSE	TRUE	TRUE	FALSE	FALSE
PSF6_9_9_vs_PSF6_Input_hg38_macs2_peak_14403	chr2	119283409	119284570	955	28.1213	101.333	95.5441	700	Distal Intergenic	2	119244454	119270714	26261	2	100874111	ENST00000654197.1	-12695	ENSG00000229867	STEAP3-AS1	STEAP3 antisense RNA 1	FALSE	TRUE	FALSE	FALSE	FALSE	FALSE	FALSE	FALSE	TRUE
PSF6_9_9_vs_PSF6_Input_hg38_macs2_peak_19052	chr3	182182214	182183521	949	26.3108	100.763	94.9965	500	Distal Intergenic	3	182149430	182158313	8884	2	105374243	ENST00000669633.1	-23901	NA	LOC105374243	uncharacterized LOC105374243	FALSE	TRUE	FALSE	FALSE	FALSE	FALSE	FALSE	FALSE	TRUE
PSF6_9_9_vs_PSF6_Input_hg38_macs2_peak_15582	chr20	3080776	3081435	946	23.4261	100.438	94.6816	413	Distal Intergenic	20	3082556	3084724	2169	2	551	ENST00000380293.3	3290	ENSG00000101200	AVP	arginine vasopressin	FALSE	TRUE	FALSE	FALSE	FALSE	FALSE	FALSE	FALSE	TRUE
PSF6_9_9_vs_PSF6_Input_hg38_macs2_peak_736	chr1	32498678	32499631	946	26.6005	100.363	94.6123	465	Intron (ENST00000480336.1/653121, intron 4 of 9)	1	32465072	32496686	31615	1	728116	ENST00000609129.2	33606	ENSG00000273274	ZBTB8B	zinc finger and BTB domain containing 8B	TRUE	FALSE	FALSE	FALSE	FALSE	FALSE	TRUE	FALSE	FALSE
PSF6_9_9_vs_PSF6_Input_hg38_macs2_peak_7133	chr13	98482350	98483836	942	23.2159	99.9708	94.2433	826	Intron (ENST00000539966.6/8428, intron 2 of 10)	13	98450201	98466561	16361	2	8428	ENST00000376554.8	-15789	ENSG00000102572	STK24	serine/threonine kinase 24	TRUE	FALSE	FALSE	FALSE	FALSE	FALSE	TRUE	FALSE	FALSE
PSF6_9_9_vs_PSF6_Input_hg38_macs2_peak_4083	chr10	126041654	126043051	942	23.2159	99.9708	94.2433	440	3' UTR	10	126064695	126067006	2312	2	8038	ENST00000482291.1	23956	ENSG00000148848	ADAM12	ADAM metallopeptidase domain 12	TRUE	FALSE	FALSE	FALSE	TRUE	TRUE	TRUE	FALSE	FALSE
PSF6_9_9_vs_PSF6_Input_hg38_macs2_peak_138	chr1	8004520	8005731	939	25.2953	99.6779	93.9619	468	3' UTR	1	7999540	8002961	3422	1	124903834	ENST00000642135.1	4980	NA	LOC124903834	uncharacterized LOC124903834	TRUE	FALSE	FALSE	FALSE	TRUE	TRUE	TRUE	FALSE	FALSE
PSF6_9_9_vs_PSF6_Input_hg38_macs2_peak_23459	chr6	159700844	159702029	939	28.8249	99.6728	93.96	648	Intron (ENST00000546087.5/6648, intron 3 of 7)	6	159682165	159693278	11114	2	6648	ENST00000337404.8	-7566	ENSG00000291237	SOD2	superoxide dismutase 2	TRUE	FALSE	FALSE	FALSE	FALSE	FALSE	TRUE	FALSE	FALSE
PSF6_9_9_vs_PSF6_Input_hg38_macs2_peak_10577	chr17	27332121	27333908	939	28.8249	99.6728	93.96	611	Promoter (<=1kb)	17	27333241	27348487	15247	1	124903957	ENST00000666005.1	0	NA	LOC124903957	uncharacterized LOC124903957	TRUE	FALSE	TRUE	FALSE	FALSE	TRUE	TRUE	FALSE	FALSE
PSF6_9_9_vs_PSF6_Input_hg38_macs2_peak_13643	chr2	38719945	38721713	938	26.6951	99.5737	93.8655	929	Intron (ENST00000272252.10/130589, intron 4 of 6)	2	38744895	38747044	2150	2	6432	ENST00000477635.5	25332	ENSG00000115875	SRSF7	serine and arginine rich splicing factor 7	TRUE	FALSE	FALSE	FALSE	FALSE	FALSE	TRUE	FALSE	FALSE
PSF6_9_9_vs_PSF6_Input_hg38_macs2_peak_16217	chr20	50438728	50441631	936	19.6233	99.3669	93.6629	2052	Distal Intergenic	20	50510321	50584760	74440	1	5770	ENST00000541713.5	-68691	ENSG00000196396	PTPN1	protein tyrosine phosphatase non-receptor type 1	FALSE	TRUE	FALSE	FALSE	FALSE	FALSE	FALSE	FALSE	TRUE
PSF6_9_9_vs_PSF6_Input_hg38_macs2_peak_7118	chr13	97366278	97368231	935	27.5612	99.2843	93.5811	1142	3' UTR	13	97356796	97391599	34804	1	10150	ENST00000449284.1	9482	ENSG00000139793	MBNL2	muscleblind like splicing regulator 2	TRUE	FALSE	FALSE	FALSE	TRUE	TRUE	TRUE	FALSE	FALSE
PSF6_9_9_vs_PSF6_Input_hg38_macs2_peak_18	chr1	1079290	1080532	935	27.5612	99.2843	93.5811	443	Distal Intergenic	1	1082146	1084072	1927	2	54991	ENST00000464905.1	3541	ENSG00000131591	C1orf159	chromosome 1 open reading frame 159	FALSE	TRUE	FALSE	FALSE	FALSE	FALSE	FALSE	FALSE	TRUE
PSF6_9_9_vs_PSF6_Input_hg38_macs2_peak_14248	chr2	105403847	105405062	935	27.0053	99.1999	93.5002	587	Intron (ENST00000393352.7/2274, intron 1 of 5)	2	105357712	105399667	41956	2	2274	ENST00000409177.6	-4180	ENSG00000115641	FHL2	four and a half LIM domains 2	TRUE	FALSE	FALSE	FALSE	FALSE	FALSE	TRUE	FALSE	FALSE
PSF6_9_9_vs_PSF6_Input_hg38_macs2_peak_12707	chr19	28468371	28469606	932	24.9415	98.9506	93.2571	512	Promoter (<=1kb)	19	28437641	28468384	30744	2	100420587	ENST00000592716.1	0	ENSG00000283403	LOC100420587	SHC binding and spindle associated 1 pseudogene	TRUE	FALSE	TRUE	FALSE	FALSE	TRUE	TRUE	FALSE	FALSE
PSF6_9_9_vs_PSF6_Input_hg38_macs2_peak_16159	chr20	47564631	47566035	931	25.3644	98.8591	93.1681	603	Intron (ENST00000371998.8/8202, intron 1 of 22)	20	47622958	47624073	1116	1	8202	ENST00000490248.1	-56924	ENSG00000124151	NCOA3	nuclear receptor coactivator 3	TRUE	FALSE	FALSE	FALSE	FALSE	FALSE	TRUE	FALSE	FALSE
PSF6_9_9_vs_PSF6_Input_hg38_macs2_peak_9883	chr16	70745859	70747461	931	25.8123	98.7994	93.1132	727	Promoter (<=1kb)	16	70731275	70745082	13808	2	55697	ENST00000561879.1	-777	ENSG00000103043	VAC14	VAC14 component of PIKFYVE complex	TRUE	FALSE	TRUE	FALSE	FALSE	TRUE	TRUE	FALSE	FALSE
PSF6_9_9_vs_PSF6_Input_hg38_macs2_peak_18805	chr3	150364932	150365844	928	22.9636	98.4786	92.8082	469	Distal Intergenic	3	150339478	150343210	3733	2	107986142	ENST00000670456.1	-21722	NA	LOC107986142	uncharacterized LOC107986142	FALSE	TRUE	FALSE	FALSE	FALSE	FALSE	FALSE	FALSE	TRUE
PSF6_9_9_vs_PSF6_Input_hg38_macs2_peak_14381	chr2	113846305	113847729	928	22.9636	98.4786	92.8082	1082	Promoter (2-3kb)	2	113831188	113843356	12169	2	101060091	ENST00000446401.1	-2949	NA	ACTR3-AS1	ACTR3 antisense RNA 1	TRUE	FALSE	TRUE	FALSE	FALSE	FALSE	TRUE	FALSE	FALSE
PSF6_9_9_vs_PSF6_Input_hg38_macs2_peak_16153	chr20	47452902	47454653	928	22.9636	98.4786	92.8082	601	Distal Intergenic	20	47391929	47412327	20399	2	102723442	ENST00000437920.1	-40575	NA	LINC01754	long intergenic non-protein coding RNA 1754	FALSE	TRUE	FALSE	FALSE	FALSE	FALSE	FALSE	FALSE	TRUE
PSF6_9_9_vs_PSF6_Input_hg38_macs2_peak_26713	chr9	87713231	87714153	923	24.0509	98.0359	92.3858	480	Distal Intergenic	9	87724051	87731295	7245	1	1514	ENST00000678442.1	-9899	ENSG00000135047	CTSL	cathepsin L	FALSE	TRUE	FALSE	FALSE	FALSE	FALSE	FALSE	FALSE	TRUE
PSF6_9_9_vs_PSF6_Input_hg38_macs2_peak_3072	chr10	44300768	44302008	920	23.8916	97.6974	92.0579	596	Exon (ENST00000658643.1/124902544, exon 2 of 3)	10	44292750	44294649	1900	1	100130539	ENST00000649743.1	8018	ENSG00000277288	LINC02881	long intergenic non-protein coding RNA 2881	TRUE	FALSE	FALSE	FALSE	FALSE	TRUE	TRUE	FALSE	FALSE
PSF6_9_9_vs_PSF6_Input_hg38_macs2_peak_91	chr1	3671459	3672703	918	20.605	97.4853	91.8578	451	Promoter (2-3kb)	1	3658938	3668772	9835	2	105378610	ENST00000443034.1	-2687	NA	TP73-AS3	TP73 antisense RNA 3	TRUE	FALSE	TRUE	FALSE	FALSE	FALSE	TRUE	FALSE	FALSE
PSF6_9_9_vs_PSF6_Input_hg38_macs2_peak_9551	chr16	30985305	30986554	917	17.6827	97.335	91.716	480	Promoter (<=1kb)	16	30985216	30986703	1488	1	80270	ENST00000574447.1	89	ENSG00000099377	HSD3B7	hydroxy-delta-5-steroid dehydrogenase, 3 beta- and steroid delta-isomerase 7	TRUE	FALSE	TRUE	TRUE	FALSE	TRUE	TRUE	FALSE	FALSE
PSF6_9_9_vs_PSF6_Input_hg38_macs2_peak_186	chr1	9289409	9291131	916	25.5086	97.2303	91.6121	1091	Promoter (1-2kb)	1	9292894	9369532	76639	1	80176	ENST00000328089.11	-1764	ENSG00000171621	SPSB1	splA/ryanodine receptor domain and SOCS box containing 1	FALSE	TRUE	TRUE	FALSE	FALSE	FALSE	FALSE	FALSE	FALSE
PSF6_9_9_vs_PSF6_Input_hg38_macs2_peak_10335	chr17	4721237	4722294	915	19.7964	97.2015	91.5846	618	3' UTR	17	4717436	4718149	714	1	409	ENST00000577054.1	3801	ENSG00000141480	ARRB2	arrestin beta 2	TRUE	FALSE	FALSE	FALSE	TRUE	TRUE	FALSE	TRUE	FALSE
PSF6_9_9_vs_PSF6_Input_hg38_macs2_peak_5825	chr12	52214973	52216214	915	25.9746	97.1919	91.5782	734	Promoter (1-2kb)	12	52205556	52213583	8028	2	283403	ENST00000639627.1	-1390	NA	LINC02874	long intergenic non-protein coding RNA 2874	TRUE	FALSE	TRUE	FALSE	FALSE	FALSE	TRUE	FALSE	FALSE
PSF6_9_9_vs_PSF6_Input_hg38_macs2_peak_19372	chr4	3483341	3485304	913	22.7112	96.9911	91.3877	1290	Promoter (<=1kb)	4	3484544	3494481	9938	1	285489	ENST00000515886.5	0	ENSG00000175920	DOK7	docking protein 7	TRUE	FALSE	TRUE	TRUE	FALSE	TRUE	TRUE	FALSE	FALSE
PSF6_9_9_vs_PSF6_Input_hg38_macs2_peak_24365	chr7	76322312	76323595	912	26.7797	96.8168	91.2216	574	Distal Intergenic	7	76303577	76304295	719	1	3315	ENST00000429938.1	18735	ENSG00000106211	HSPB1	heat shock protein family B (small) member 1	FALSE	TRUE	FALSE	FALSE	FALSE	FALSE	FALSE	FALSE	TRUE
PSF6_9_9_vs_PSF6_Input_hg38_macs2_peak_2495	chr1	231199972	231201139	909	22.4976	96.514	90.9292	749	Exon (ENST00000366653.6/440730, exon 4 of 10)	1	231184098	231187627	3530	2	149373	ENST00000425559.1	-12345	ENSG00000235710	TRIM67-AS1	TRIM67 antisense RNA 1	TRUE	FALSE	FALSE	FALSE	FALSE	TRUE	TRUE	FALSE	FALSE
PSF6_9_9_vs_PSF6_Input_hg38_macs2_peak_11435	chr17	78272319	78273346	904	26.889	96.053	90.4839	451	Intron (ENST00000374945.1/100996291, intron 1 of 6)	17	78261349	78278492	17144	2	100996291	ENST00000374945.1	5147	ENSG00000204277	LINC01993	long intergenic non-protein coding RNA 1993	TRUE	FALSE	FALSE	FALSE	FALSE	FALSE	TRUE	FALSE	FALSE
PSF6_9_9_vs_PSF6_Input_hg38_macs2_peak_2509	chr1	232445326	232446199	903	21.064	95.9236	90.3615	381	3' UTR	1	232398710	232462417	63708	2	57568	ENST00000308942.4	16219	ENSG00000116991	SIPA1L2	signal induced proliferation associated 1 like 2	TRUE	FALSE	FALSE	FALSE	TRUE	TRUE	TRUE	FALSE	FALSE
PSF6_9_9_vs_PSF6_Input_hg38_macs2_peak_17119	chr22	30209712	30213596	899	24.1989	95.5183	89.9739	3106	Promoter (2-3kb)	22	30182818	30207195	24378	2	105372988	ENST00000432360.2	-2517	ENSG00000225676	LOC105372988	uncharacterized LOC105372988	FALSE	TRUE	TRUE	FALSE	FALSE	FALSE	FALSE	FALSE	FALSE
PSF6_9_9_vs_PSF6_Input_hg38_macs2_peak_2437	chr1	226814489	226816006	895	22.6894	95.0981	89.5682	725	Distal Intergenic	1	226827711	226833906	6196	1	124904530	ENST00000664298.1	-11706	ENSG00000287259	LOC124904530	uncharacterized LOC124904530	FALSE	TRUE	FALSE	FALSE	FALSE	FALSE	FALSE	FALSE	TRUE
PSF6_9_9_vs_PSF6_Input_hg38_macs2_peak_16437	chr20	63912241	63913126	895	22.2476	95.0368	89.5069	506	Intron (ENST00000703636.1/7165, intron 4 of 4)	20	63919449	63919520	72	1	100126329	ENST00000636396.1	-6324	ENSG00000283206	MIR941-1	microRNA 941-1	TRUE	FALSE	FALSE	FALSE	FALSE	FALSE	TRUE	FALSE	FALSE
PSF6_9_9_vs_PSF6_Input_hg38_macs2_peak_10173	chr16	88757627	88759350	894	27.3308	94.9377	89.4138	897	Intron (ENST00000301015.14/9780, intron 1 of 50)	16	88742821	88745464	2644	1	339059	ENST00000567588.1	14806	ENSG00000182376	LOC339059	uncharacterized LOC339059	TRUE	FALSE	FALSE	FALSE	FALSE	FALSE	TRUE	FALSE	FALSE
PSF6_9_9_vs_PSF6_Input_hg38_macs2_peak_19364	chr4	2811305	2812859	892	26.2375	94.8089	89.292	1114	Promoter (<=1kb)	4	2811798	2827670	15873	1	6452	ENST00000512014.5	0	ENSG00000087266	SH3BP2	SH3 domain binding protein 2	TRUE	FALSE	TRUE	TRUE	FALSE	TRUE	TRUE	FALSE	FALSE
PSF6_9_9_vs_PSF6_Input_hg38_macs2_peak_3988	chr10	119681700	119683046	889	20.8375	94.4883	88.9814	511	Distal Intergenic	10	119656610	119676707	20098	1	9531	ENST00000450186.1	25090	ENSG00000151929	BAG3	BAG cochaperone 3	FALSE	TRUE	FALSE	FALSE	FALSE	FALSE	FALSE	FALSE	TRUE
PSF6_9_9_vs_PSF6_Input_hg38_macs2_peak_20238	chr4	128241308	128242157	889	22.4076	94.4767	88.9722	245	Distal Intergenic	4	128269256	128273061	3806	2	10424	ENST00000394276.3	30905	ENSG00000164040	PGRMC2	progesterone receptor membrane component 2	FALSE	TRUE	FALSE	FALSE	FALSE	FALSE	FALSE	FALSE	TRUE
PSF6_9_9_vs_PSF6_Input_hg38_macs2_peak_14464	chr2	127064331	127065762	889	26.5467	94.4336	88.9352	571	Promoter (<=1kb)	2	127050382	127064928	14547	2	274	ENST00000466111.5	0	ENSG00000136717	BIN1	bridging integrator 1	TRUE	FALSE	TRUE	FALSE	FALSE	TRUE	TRUE	FALSE	FALSE
PSF6_9_9_vs_PSF6_Input_hg38_macs2_peak_13793	chr2	54574198	54575295	888	24.0815	94.3343	88.8423	450	Intron (ENST00000615901.4/6711, intron 2 of 37)	2	54558394	54662308	103915	1	6711	ENST00000333896.5	15804	ENSG00000115306	SPTBN1	spectrin beta, non-erythrocytic 1	TRUE	FALSE	FALSE	FALSE	FALSE	FALSE	TRUE	FALSE	FALSE
PSF6_9_9_vs_PSF6_Input_hg38_macs2_peak_330	chr1	15679744	15681715	885	25.3487	94.0417	88.5531	841	Promoter (2-3kb)	1	15684320	15734769	50450	1	23207	ENST00000375799.8	-2606	ENSG00000116786	PLEKHM2	pleckstrin homology and RUN domain containing M2	FALSE	TRUE	TRUE	FALSE	FALSE	FALSE	FALSE	FALSE	FALSE
PSF6_9_9_vs_PSF6_Input_hg38_macs2_peak_17221	chr22	35539669	35540470	885	22.2065	94.0305	88.5474	519	Promoter (<=1kb)	22	35540831	35553999	13169	1	23551	ENST00000216127.5	-362	ENSG00000100302	RASD2	RASD family member 2	FALSE	TRUE	TRUE	FALSE	FALSE	FALSE	FALSE	FALSE	FALSE
PSF6_9_9_vs_PSF6_Input_hg38_macs2_peak_18773	chr3	149179652	149180773	882	24.7181	93.7411	88.2655	569	Promoter (<=1kb)	3	149172499	149180133	7635	2	1356	ENST00000460674.5	0	ENSG00000047457	CP	ceruloplasmin	TRUE	FALSE	TRUE	FALSE	FALSE	TRUE	TRUE	FALSE	FALSE
PSF6_9_9_vs_PSF6_Input_hg38_macs2_peak_16250	chr20	50760977	50764847	879	24.5377	93.3786	87.9146	3080	Distal Intergenic	20	50731665	50756795	25131	1	84612	ENST00000396039.1	29312	ENSG00000124171	PARD6B	par-6 family cell polarity regulator beta	FALSE	TRUE	FALSE	FALSE	FALSE	FALSE	FALSE	FALSE	TRUE
PSF6_9_9_vs_PSF6_Input_hg38_macs2_peak_16300	chr20	53882665	53884293	877	25.4239	93.2345	87.7763	669	Distal Intergenic	20	53875252	53875557	306	2	391257	ENST00000497904.1	-7108	NA	SUMO1P1	SUMO1 pseudogene 1	FALSE	TRUE	FALSE	FALSE	FALSE	FALSE	FALSE	FALSE	TRUE
PSF6_9_9_vs_PSF6_Input_hg38_macs2_peak_15608	chr20	4973168	4974982	875	19.1904	93.0306	87.5833	1105	Intron (ENST00000379333.5/9962, intron 1 of 16)	20	4852358	5001510	149153	2	9962	ENST00000338244.6	26529	ENSG00000089057	SLC23A2	solute carrier family 23 member 2	TRUE	FALSE	FALSE	FALSE	FALSE	FALSE	TRUE	FALSE	FALSE
PSF6_9_9_vs_PSF6_Input_hg38_macs2_peak_4181	chr10	132683665	132686021	875	19.1904	93.0306	87.5833	1744	Intron (ENST00000368594.8/3632, intron 4 of 15)	10	132690392	132727349	36958	1	3632	ENST00000487614.1	-4372	ENSG00000068383	INPP5A	inositol polyphosphate-5-phosphatase A	TRUE	FALSE	FALSE	FALSE	FALSE	FALSE	TRUE	FALSE	FALSE
PSF6_9_9_vs_PSF6_Input_hg38_macs2_peak_619	chr1	27111526	27112878	875	21.3369	92.9707	87.5289	885	Intron (ENST00000263980.8/6548, intron 2 of 11)	1	27098815	27104022	5208	2	6548	ENST00000374089.5	-7504	ENSG00000090020	SLC9A1	solute carrier family 9 member A1	TRUE	FALSE	FALSE	FALSE	FALSE	FALSE	TRUE	FALSE	FALSE
PSF6_9_9_vs_PSF6_Input_hg38_macs2_peak_201	chr1	9476132	9477514	874	25.2283	92.8524	87.4133	831	Distal Intergenic	1	9426649	9440564	13916	2	100506022	ENST00000641940.1	-35568	ENSG00000284693	LINC02606	long intergenic non-protein coding RNA 2606	FALSE	TRUE	FALSE	FALSE	FALSE	FALSE	FALSE	FALSE	TRUE
PSF6_9_9_vs_PSF6_Input_hg38_macs2_peak_13887	chr2	65554176	65555694	873	25.7039	92.8217	87.3885	1039	Exon (ENST00000516091.1/ENST00000516091.1, exon 1 of 1)	2	65589566	65640177	50612	2	126568848	ENST00000420724.1	84484	ENSG00000235725	LINC03050	long intergenic non-protein coding RNA 3050	TRUE	FALSE	FALSE	FALSE	FALSE	TRUE	TRUE	FALSE	FALSE
PSF6_9_9_vs_PSF6_Input_hg38_macs2_peak_966	chr1	51636414	51637648	873	25.7039	92.8217	87.3885	948	Intron (ENST00000371714.5/114883, intron 4 of 25)	1	51617114	51776912	159799	1	114883	ENST00000489990.5	19300	ENSG00000117859	OSBPL9	oxysterol binding protein like 9	TRUE	FALSE	FALSE	FALSE	FALSE	FALSE	TRUE	FALSE	FALSE
PSF6_9_9_vs_PSF6_Input_hg38_macs2_peak_27524	chr9	137444763	137446822	871	21.9542	92.5576	87.1282	1285	Promoter (2-3kb)	9	137434364	137441816	7453	2	377841	ENST00000461823.1	-2947	ENSG00000188833	ENTPD8	ectonucleoside triphosphate diphosphohydrolase 8	FALSE	TRUE	TRUE	FALSE	FALSE	FALSE	FALSE	FALSE	FALSE
PSF6_9_9_vs_PSF6_Input_hg38_macs2_peak_7698	chr14	61524183	61527202	870	25.0357	92.4746	87.052	1298	Promoter (<=1kb)	14	61525090	61529205	4116	1	5583	ENST00000555110.1	0	ENSG00000027075	PRKCH	protein kinase C eta	TRUE	FALSE	TRUE	FALSE	FALSE	TRUE	TRUE	FALSE	FALSE
PSF6_9_9_vs_PSF6_Input_hg38_macs2_peak_18947	chr3	170802343	170803689	870	23.6295	92.4646	87.047	429	Intron (ENST00000486975.1/5010, intron 3 of 3)	3	170865794	170868181	2388	2	200916	ENST00000478578.1	64493	ENSG00000163584	RPL22L1	ribosomal protein L22 like 1	TRUE	FALSE	FALSE	FALSE	FALSE	FALSE	TRUE	FALSE	FALSE
PSF6_9_9_vs_PSF6_Input_hg38_macs2_peak_6533	chr12	122837465	122838664	870	25.5015	92.4309	87.0146	612	Promoter (1-2kb)	12	122835481	122857384	21904	1	9026	ENST00000452196.6	1984	ENSG00000130787	HIP1R	huntingtin interacting protein 1 related	TRUE	FALSE	TRUE	FALSE	FALSE	FALSE	TRUE	FALSE	FALSE
PSF6_9_9_vs_PSF6_Input_hg38_macs2_peak_2231	chr1	210689653	210690884	869	21.8811	92.3949	86.9799	303	Intron (ENST00000367007.5/3756, intron 10 of 11)	1	210678418	210683929	5512	2	3756	ENST00000640625.1	-5724	ENSG00000143473	KCNH1	potassium voltage-gated channel subfamily H member 1	TRUE	FALSE	FALSE	FALSE	FALSE	FALSE	TRUE	FALSE	FALSE
PSF6_9_9_vs_PSF6_Input_hg38_macs2_peak_10209	chr16	89632745	89633892	867	23.4666	92.1267	86.7148	570	Promoter (2-3kb)	16	89630289	89638456	8168	1	1800	ENST00000261615.5	2456	ENSG00000015413	DPEP1	dipeptidase 1	TRUE	FALSE	TRUE	FALSE	FALSE	FALSE	TRUE	FALSE	FALSE
PSF6_9_9_vs_PSF6_Input_hg38_macs2_peak_7128	chr13	98215803	98216995	867	26.8596	92.1218	86.71	533	Intron (ENST00000595437.5/10160, intron 2 of 27)	13	98208524	98208600	77	1	100422881	ENST00000582699.1	7279	ENSG00000263399	MIR3170	microRNA 3170	TRUE	FALSE	FALSE	FALSE	FALSE	FALSE	TRUE	FALSE	FALSE
PSF6_9_9_vs_PSF6_Input_hg38_macs2_peak_3445	chr10	77531008	77532895	866	17.0091	92.0487	86.6387	642	Intron (ENST00000639601.1/3778, intron 1 of 27)	10	77249431	77498970	249540	2	3778	ENST00000639282.1	-32038	ENSG00000156113	KCNMA1	potassium calcium-activated channel subfamily M alpha 1	TRUE	FALSE	FALSE	FALSE	FALSE	FALSE	TRUE	FALSE	FALSE
PSF6_9_9_vs_PSF6_Input_hg38_macs2_peak_6179	chr12	96426804	96428114	866	25.3022	92.0447	86.635	716	Exon (ENST00000517018.1/ENST00000517018.1, exon 1 of 1)	12	96280424	96400480	120057	2	5128	ENST00000543119.6	-26324	ENSG00000059758	CDK17	cyclin dependent kinase 17	TRUE	FALSE	FALSE	FALSE	FALSE	TRUE	TRUE	FALSE	FALSE
PSF6_9_9_vs_PSF6_Input_hg38_macs2_peak_27019	chr9	113675282	113676424	865	23.8416	91.9667	86.5588	545	Intron (ENST00000428292.1/105376223, intron 2 of 2)	9	113650956	113682855	31900	1	105376223	ENST00000428292.1	24326	NA	LOC105376223	uncharacterized LOC105376223	TRUE	FALSE	FALSE	FALSE	FALSE	FALSE	TRUE	FALSE	FALSE
PSF6_9_9_vs_PSF6_Input_hg38_macs2_peak_19264	chr3	196018700	196020243	865	23.8416	91.9667	86.5588	1119	3' UTR	3	195985446	195990318	4873	2	255812	ENST00000427415.1	-28382	ENSG00000290763	SDHAP1	SDHA pseudogene 1	TRUE	FALSE	FALSE	FALSE	TRUE	TRUE	TRUE	FALSE	FALSE
PSF6_9_9_vs_PSF6_Input_hg38_macs2_peak_3297	chr10	70663704	70665801	864	19.7465	91.8365	86.4339	1377	Intron (ENST00000697571.1/27143, intron 20 of 20)	10	70672506	70762441	89936	1	140766	ENST00000373207.2	-6706	ENSG00000138316	ADAMTS14	ADAM metallopeptidase with thrombospondin type 1 motif 14	TRUE	FALSE	FALSE	FALSE	FALSE	FALSE	TRUE	FALSE	FALSE
PSF6_9_9_vs_PSF6_Input_hg38_macs2_peak_25458	chr8	47609955	47611190	862	22.8056	91.6635	86.2648	444	Intron (ENST00000541342.2/23514, intron 9 of 18)	8	47654088	47735883	81796	1	23514	ENST00000519141.5	-42899	ENSG00000164808	SPIDR	scaffold protein involved in DNA repair	TRUE	FALSE	FALSE	FALSE	FALSE	FALSE	TRUE	FALSE	FALSE
PSF6_9_9_vs_PSF6_Input_hg38_macs2_peak_19103	chr3	185807315	185808188	862	26.0885	91.6401	86.2479	506	Intron (ENST00000382199.7/10644, intron 2 of 15)	3	185814055	185821103	7049	2	10644	ENST00000466214.1	12916	ENSG00000073792	IGF2BP2	insulin like growth factor 2 mRNA binding protein 2	TRUE	FALSE	FALSE	FALSE	FALSE	FALSE	TRUE	FALSE	FALSE
PSF6_9_9_vs_PSF6_Input_hg38_macs2_peak_16061	chr20	41329101	41330430	862	20.3845	91.632	86.2404	617	Distal Intergenic	20	41340821	41360582	19762	1	64900	ENST00000373257.8	-10392	ENSG00000132793	LPIN3	lipin 3	FALSE	TRUE	FALSE	FALSE	FALSE	FALSE	FALSE	FALSE	TRUE
PSF6_9_9_vs_PSF6_Input_hg38_macs2_peak_22069	chr6	5124642	5126410	861	21.8983	91.5252	86.136	673	Intron (ENST00000468929.5/57128, intron 1 of 1)	6	5108728	5132894	24167	2	57128	ENST00000458438.2	6485	ENSG00000214113	LYRM4	LYR motif containing 4	TRUE	FALSE	FALSE	FALSE	FALSE	FALSE	TRUE	FALSE	FALSE
PSF6_9_9_vs_PSF6_Input_hg38_macs2_peak_7805	chr14	68684848	68686495	860	24.0628	91.4801	86.0938	917	Promoter (<=1kb)	14	68683411	68685565	2155	2	124903333	ENST00000556919.1	0	NA	LOC124903333	uncharacterized LOC124903333	TRUE	FALSE	TRUE	FALSE	FALSE	TRUE	TRUE	FALSE	FALSE
PSF6_9_9_vs_PSF6_Input_hg38_macs2_peak_23404	chr6	157763321	157765281	859	22.6555	91.3438	85.9617	1344	Intron (ENST00000614703.4/51429, intron 1 of 5)	6	157716046	157875087	159042	1	51429	ENST00000614800.4	47275	ENSG00000130340	SNX9	sorting nexin 9	TRUE	FALSE	FALSE	FALSE	FALSE	FALSE	TRUE	FALSE	FALSE
PSF6_9_9_vs_PSF6_Input_hg38_macs2_peak_14404	chr2	119387423	119388413	857	21.7018	91.0896	85.7189	490	Distal Intergenic	2	119370217	119372500	2284	1	1622	ENST00000475783.1	17206	ENSG00000155368	DBI	diazepam binding inhibitor, acyl-CoA binding protein	FALSE	TRUE	FALSE	FALSE	FALSE	FALSE	FALSE	FALSE	TRUE
PSF6_9_9_vs_PSF6_Input_hg38_macs2_peak_12341	chr19	4958802	4959906	857	21.7018	91.0896	85.7189	723	Intron (ENST00000612630.4/29128, intron 16 of 16)	19	4969113	5153595	184483	1	23030	ENST00000611640.4	-9208	ENSG00000127663	KDM4B	lysine demethylase 4B	TRUE	FALSE	FALSE	FALSE	FALSE	FALSE	TRUE	FALSE	FALSE
PSF6_9_9_vs_PSF6_Input_hg38_macs2_peak_22511	chr6	37630039	37630963	856	22.5075	91.0271	85.6624	431	3' UTR	6	37633737	37639824	6088	2	266727	ENST00000373401.2	8862	ENSG00000112139	MDGA1	MAM domain containing glycosylphosphatidylinositol anchor 1	TRUE	FALSE	FALSE	FALSE	TRUE	TRUE	FALSE	FALSE	FALSE
PSF6_9_9_vs_PSF6_Input_hg38_macs2_peak_25986	chr8	120857228	120858213	855	24.7228	90.9129	85.5504	653	Distal Intergenic	8	120535745	120813273	277529	2	6641	ENST00000395601.7	-43955	ENSG00000172164	SNTB1	syntrophin beta 1	FALSE	TRUE	FALSE	FALSE	FALSE	FALSE	FALSE	FALSE	TRUE
PSF6_9_9_vs_PSF6_Input_hg38_macs2_peak_10092	chr16	85305856	85306922	854	25.6642	90.8353	85.4774	511	Promoter (<=1kb)	16	85306226	85306325	100	2	100847022	ENST00000583199.1	0	ENSG00000266307	MIR5093	microRNA 5093	TRUE	FALSE	TRUE	FALSE	FALSE	TRUE	TRUE	FALSE	FALSE
PSF6_9_9_vs_PSF6_Input_hg38_macs2_peak_22004	chr6	1636874	1637898	853	16.8407	90.7377	85.381	471	Intron (ENST00000530927.5/2762, intron 9 of 10)	6	1623806	1626188	2383	2	2762	ENST00000486793.5	-10686	ENSG00000112699	GMDS	GDP-mannose 4,6-dehydratase	TRUE	FALSE	FALSE	FALSE	FALSE	FALSE	TRUE	FALSE	FALSE
PSF6_9_9_vs_PSF6_Input_hg38_macs2_peak_18759	chr3	148006122	148007094	853	16.8407	90.7377	85.381	604	Exon (ENST00000668118.1/124906206, exon 3 of 3)	3	147940049	147942004	1956	1	124909496	ENST00000662690.1	66073	NA	LOC124909496	uncharacterized LOC124909496	TRUE	FALSE	FALSE	FALSE	FALSE	TRUE	TRUE	FALSE	FALSE
PSF6_9_9_vs_PSF6_Input_hg38_macs2_peak_856	chr1	41504100	41505131	851	24.5355	90.5443	85.1921	498	Distal Intergenic	1	41478775	41484683	5909	2	1907	ENST00000372587.5	-19417	ENSG00000127129	EDN2	endothelin 2	FALSE	TRUE	FALSE	FALSE	FALSE	FALSE	FALSE	FALSE	TRUE
PSF6_9_9_vs_PSF6_Input_hg38_macs2_peak_11559	chr17	81975462	81977441	851	26.5062	90.5032	85.1512	794	Promoter (<=1kb)	17	81976807	81996843	20037	1	79058	ENST00000581484.5	0	ENSG00000169696	ASPSCR1	ASPSCR1 tether for SLC2A4, UBX domain containing	TRUE	FALSE	TRUE	TRUE	FALSE	TRUE	TRUE	FALSE	FALSE
PSF6_9_9_vs_PSF6_Input_hg38_macs2_peak_10141	chr16	87789749	87791013	850	23.5508	90.44	85.0912	398	Intron (ENST00000561567.1/ENST00000561567.1, intron 1 of 1)	16	87773342	87779374	6033	2	102724467	ENST00000563993.6	-10375	NA	LOC102724467	uncharacterized LOC102724467	TRUE	FALSE	FALSE	FALSE	FALSE	FALSE	TRUE	FALSE	FALSE
PSF6_9_9_vs_PSF6_Input_hg38_macs2_peak_11466	chr17	78861799	78862768	849	18.7864	90.2726	84.9326	518	Intron (ENST00000585421.5/7077, intron 3 of 4)	17	78852981	78874089	21109	2	7077	ENST00000586057.5	11322	ENSG00000035862	TIMP2	TIMP metallopeptidase inhibitor 2	TRUE	FALSE	FALSE	FALSE	FALSE	FALSE	TRUE	FALSE	FALSE
PSF6_9_9_vs_PSF6_Input_hg38_macs2_peak_826	chr1	39933904	39935271	848	20.158	90.2109	84.8721	686	Distal Intergenic	1	39955112	39969968	14857	1	84879	ENST00000420632.6	-19842	ENSG00000168389	MFSD2A	MFSD2 lysolipid transporter A, lysophospholipid	FALSE	TRUE	FALSE	FALSE	FALSE	FALSE	FALSE	FALSE	TRUE
PSF6_9_9_vs_PSF6_Input_hg38_macs2_peak_17467	chr22	43275183	43277196	848	22.5341	90.1677	84.8309	1283	Promoter (<=1kb)	22	43275955	43283830	7876	1	101927447	ENST00000458463.1	0	ENSG00000203527	SCUBE1-AS1	SCUBE1 antisense RNA 1	TRUE	FALSE	TRUE	FALSE	FALSE	TRUE	TRUE	FALSE	FALSE
PSF6_9_9_vs_PSF6_Input_hg38_macs2_peak_15076	chr2	215660358	215661374	848	22.5341	90.1677	84.8309	502	Promoter (<=1kb)	2	215619643	215660814	41172	2	646324	ENST00000654368.1	0	ENSG00000235770	LINC00607	long intergenic non-protein coding RNA 607	TRUE	FALSE	TRUE	FALSE	FALSE	TRUE	TRUE	FALSE	FALSE
PSF6_9_9_vs_PSF6_Input_hg38_macs2_peak_11429	chr17	78141369	78142857	848	22.5341	90.1677	84.8309	1002	3' UTR	17	78138363	78141229	2867	1	147138	ENST00000591144.1	3006	ENSG00000167895	TMC8	transmembrane channel like 8	TRUE	FALSE	FALSE	FALSE	TRUE	TRUE	FALSE	TRUE	FALSE
PSF6_9_9_vs_PSF6_Input_hg38_macs2_peak_9633	chr16	53098669	53100276	848	22.5341	90.1677	84.8309	1279	Promoter (<=1kb)	16	53099160	53222755	123596	1	80205	ENST00000565832.5	0	ENSG00000177200	CHD9	chromodomain helicase DNA binding protein 9	TRUE	FALSE	TRUE	TRUE	FALSE	TRUE	TRUE	FALSE	FALSE
PSF6_9_9_vs_PSF6_Input_hg38_macs2_peak_24100	chr7	48084492	48086033	847	26.2796	90.0822	84.751	634	Promoter (2-3kb)	7	48088628	48103407	14780	1	7378	ENST00000416681.5	-2596	ENSG00000183696	UPP1	uridine phosphorylase 1	FALSE	TRUE	TRUE	FALSE	FALSE	FALSE	FALSE	FALSE	FALSE
PSF6_9_9_vs_PSF6_Input_hg38_macs2_peak_14360	chr2	112691903	112693394	847	21.6437	90.057	84.7285	657	Distal Intergenic	2	112721020	112739095	18076	1	284958	ENST00000688554.1	-27627	ENSG00000144130	NT5DC4	5'-nucleotidase domain containing 4	FALSE	TRUE	FALSE	FALSE	FALSE	FALSE	FALSE	FALSE	TRUE
PSF6_9_9_vs_PSF6_Input_hg38_macs2_peak_299	chr1	14995928	14997893	847	21.6437	90.057	84.7285	834	Intron (ENST00000636203.1/23254, intron 4 of 16)	1	14945919	15065797	119879	1	23254	ENST00000400797.3	50009	ENSG00000189337	KAZN	kazrin, periplakin interacting protein	TRUE	FALSE	FALSE	FALSE	FALSE	FALSE	TRUE	FALSE	FALSE
PSF6_9_9_vs_PSF6_Input_hg38_macs2_peak_1075	chr1	62045414	62046193	843	26.0569	89.6668	84.3469	376	Intron (ENST00000635214.1/10207, intron 30 of 35)	1	62078786	62078859	74	1	100422902	ENST00000584654.1	-32594	ENSG00000263908	MIR3116-1	microRNA 3116-1	TRUE	FALSE	FALSE	FALSE	FALSE	FALSE	TRUE	FALSE	FALSE
PSF6_9_9_vs_PSF6_Input_hg38_macs2_peak_11491	chr17	79993042	79994299	843	25.5445	89.6555	84.3375	655	Promoter (<=1kb)	17	79950571	79993634	43064	2	125058	ENST00000571872.1	0	ENSG00000167291	TBC1D16	TBC1 domain family member 16	TRUE	FALSE	TRUE	TRUE	FALSE	TRUE	TRUE	FALSE	FALSE
PSF6_9_9_vs_PSF6_Input_hg38_macs2_peak_8760	chr15	71757558	71758439	843	25.5445	89.6555	84.3375	471	Exon (ENST00000355327.7/79875, exon 15 of 18)	15	71792638	71818259	25622	1	10002	ENST00000621736.4	-34200	ENSG00000278570	NR2E3	nuclear receptor subfamily 2 group E member 3	TRUE	FALSE	FALSE	FALSE	FALSE	TRUE	TRUE	FALSE	FALSE
PSF6_9_9_vs_PSF6_Input_hg38_macs2_peak_22078	chr6	5728718	5729609	843	21.4495	89.6266	84.3127	593	Intron (ENST00000324331.10/10667, intron 6 of 6)	6	5664985	5695272	30288	2	101927950	ENST00000602500.1	-33446	ENSG00000270174	LOC101927950	uncharacterized LOC101927950	TRUE	FALSE	FALSE	FALSE	FALSE	FALSE	TRUE	FALSE	FALSE
PSF6_9_9_vs_PSF6_Input_hg38_macs2_peak_15753	chr20	18001123	18002127	843	21.4495	89.6266	84.3127	483	Intron (ENST00000486776.5/58495, intron 2 of 3)	20	17970057	17990231	20175	1	92667	ENST00000467391.1	31066	ENSG00000125871	MGME1	mitochondrial genome maintenance exonuclease 1	TRUE	FALSE	FALSE	FALSE	FALSE	FALSE	TRUE	FALSE	FALSE
PSF6_9_9_vs_PSF6_Input_hg38_macs2_peak_12275	chr19	3564984	3565855	843	21.4495	89.6266	84.3127	294	Intron (ENST00000585814.1/126321, intron 1 of 5)	19	3572777	3576944	4168	1	10362	ENST00000416526.5	-6923	ENSG00000064961	HMG20B	high mobility group 20B	TRUE	FALSE	FALSE	FALSE	FALSE	FALSE	TRUE	FALSE	FALSE
PSF6_9_9_vs_PSF6_Input_hg38_macs2_peak_3056	chr10	43336248	43338532	843	21.4495	89.6266	84.3127	692	Intron (ENST00000650340.1/107984226, intron 1 of 2)	10	43325833	43350792	24960	2	107984226	ENST00000650340.1	12261	NA	LOC107984226	uncharacterized LOC107984226	TRUE	FALSE	FALSE	FALSE	FALSE	FALSE	TRUE	FALSE	FALSE
PSF6_9_9_vs_PSF6_Input_hg38_macs2_peak_2475	chr1	230113125	230114264	841	21.3781	89.4678	84.1612	683	Intron (ENST00000494106.1/2590, intron 1 of 6)	1	230067259	230092033	24775	1	2590	ENST00000488903.1	45866	ENSG00000143641	GALNT2	polypeptide N-acetylgalactosaminyltransferase 2	TRUE	FALSE	FALSE	FALSE	FALSE	FALSE	TRUE	FALSE	FALSE
PSF6_9_9_vs_PSF6_Input_hg38_macs2_peak_26054	chr8	125442758	125444280	840	24.4098	89.3567	84.0548	856	Distal Intergenic	8	125433546	125437191	3646	1	10221	ENST00000519576.1	9212	ENSG00000173334	TRIB1	tribbles pseudokinase 1	FALSE	TRUE	FALSE	FALSE	FALSE	FALSE	FALSE	FALSE	TRUE
PSF6_9_9_vs_PSF6_Input_hg38_macs2_peak_20471	chr4	162274084	162275148	840	24.4098	89.3567	84.0548	546	Distal Intergenic	4	161385747	162164004	778258	2	56884	ENST00000427802.2	-110080	ENSG00000168843	FSTL5	follistatin like 5	FALSE	TRUE	FALSE	FALSE	FALSE	FALSE	FALSE	FALSE	TRUE
PSF6_9_9_vs_PSF6_Input_hg38_macs2_peak_796	chr1	38783597	38784805	839	24.8559	89.2844	83.9869	424	Exon (ENST00000641481.1/ENST00000641481.1, exon 2 of 4)	1	38839349	38848074	8726	2	64121	ENST00000474456.1	63270	ENSG00000116954	RRAGC	Ras related GTP binding C	TRUE	FALSE	FALSE	FALSE	FALSE	TRUE	TRUE	FALSE	FALSE
PSF6_9_9_vs_PSF6_Input_hg38_macs2_peak_19898	chr4	76809397	76810709	839	22.0951	89.2292	83.9346	577	Distal Intergenic	4	76709602	76802426	92825	2	105377289	ENST00000660459.1	-6971	NA	SHROOM3-AS1	SHROOM3 antisense RNA 1	FALSE	TRUE	FALSE	FALSE	FALSE	FALSE	FALSE	FALSE	TRUE
PSF6_9_9_vs_PSF6_Input_hg38_macs2_peak_11015	chr17	50951595	50952998	837	19.3172	89.04	83.7474	559	Distal Intergenic	17	50966300	50975360	9061	2	9043	ENST00000506500.1	22363	ENSG00000008294	SPAG9	sperm associated antigen 9	FALSE	TRUE	FALSE	FALSE	FALSE	FALSE	FALSE	FALSE	TRUE
PSF6_9_9_vs_PSF6_Input_hg38_macs2_peak_4047	chr10	124306635	124307994	837	22.411	88.9919	83.7012	580	Distal Intergenic	10	124398021	124403336	5316	2	4942	ENST00000471127.1	95343	ENSG00000065154	OAT	ornithine aminotransferase	FALSE	TRUE	FALSE	FALSE	FALSE	FALSE	FALSE	FALSE	TRUE
PSF6_9_9_vs_PSF6_Input_hg38_macs2_peak_24810	chr7	130008856	130011009	836	23.2601	88.9186	83.6285	1439	Promoter (<=1kb)	7	130008854	130026551	17698	1	121832803	ENST00000480018.1	2	NA	UBE2H-DT	UBE2H divergent transcript	TRUE	FALSE	TRUE	FALSE	FALSE	TRUE	TRUE	FALSE	FALSE
PSF6_9_9_vs_PSF6_Input_hg38_macs2_peak_11531	chr17	81553227	81554302	836	21.5227	88.8887	83.6054	631	Promoter (<=1kb)	17	81550797	81553961	3165	2	80233	ENST00000536161.1	0	ENSG00000185504	FAAP100	FA core complex associated protein 100	TRUE	FALSE	TRUE	TRUE	FALSE	TRUE	TRUE	FALSE	FALSE
PSF6_9_9_vs_PSF6_Input_hg38_macs2_peak_13734	chr2	46224649	46225567	835	25.6226	88.8525	83.5705	340	Distal Intergenic	2	46293667	46346998	53332	1	2034	ENST00000460015.1	-68101	ENSG00000116016	EPAS1	endothelial PAS domain protein 1	FALSE	TRUE	FALSE	FALSE	FALSE	FALSE	FALSE	FALSE	TRUE
PSF6_9_9_vs_PSF6_Input_hg38_macs2_peak_3415	chr10	76297579	76298881	835	19.9315	88.7948	83.5134	568	Intron (ENST00000611255.5/83938, intron 5 of 6)	10	76318334	76560167	241834	1	83938	ENST00000496424.2	-19454	ENSG00000148655	LRMDA	leucine rich melanocyte differentiation associated	TRUE	FALSE	FALSE	FALSE	FALSE	FALSE	TRUE	FALSE	FALSE
PSF6_9_9_vs_PSF6_Input_hg38_macs2_peak_16412	chr20	63305774	63306707	833	20.6177	88.6404	83.3636	442	Exon (ENST00000358894.11/57642, exon 5 of 36)	20	63295040	63334851	39812	1	57642	ENST00000422202.5	10734	ENSG00000101203	COL20A1	collagen type XX alpha 1 chain	TRUE	FALSE	FALSE	FALSE	FALSE	TRUE	TRUE	FALSE	FALSE
PSF6_9_9_vs_PSF6_Input_hg38_macs2_peak_26101	chr8	127853720	127855439	833	21.389	88.5939	83.3199	658	Promoter (<=1kb)	8	127854396	127932696	78301	1	5820	ENST00000520913.2	0	ENSG00000249859	PVT1	Pvt1 oncogene	TRUE	FALSE	TRUE	FALSE	FALSE	TRUE	TRUE	FALSE	FALSE
PSF6_9_9_vs_PSF6_Input_hg38_macs2_peak_12794	chr19	37991190	37992621	833	21.389	88.5939	83.3199	624	Intron (ENST00000222345.11/23094, intron 1 of 21)	19	37932346	38081448	149103	1	23094	ENST00000476317.2	58844	ENSG00000105738	SIPA1L3	signal induced proliferation associated 1 like 3	TRUE	FALSE	FALSE	FALSE	FALSE	FALSE	TRUE	FALSE	FALSE
PSF6_9_9_vs_PSF6_Input_hg38_macs2_peak_10161	chr16	88244868	88246137	833	21.389	88.5939	83.3199	641	Intron (ENST00000563190.1/84627, intron 1 of 3)	16	88234785	88302511	67727	1	84627	ENST00000563190.1	10083	ENSG00000225614	ZNF469	zinc finger protein 469	TRUE	FALSE	FALSE	FALSE	FALSE	FALSE	TRUE	FALSE	FALSE
PSF6_9_9_vs_PSF6_Input_hg38_macs2_peak_7466	chr14	31937476	31938494	832	24.4705	88.5365	83.2651	433	Distal Intergenic	14	31944853	31950382	5530	1	105370439	ENST00000553330.1	-6360	ENSG00000258474	LINC02313	long intergenic non-protein coding RNA 2313	FALSE	TRUE	FALSE	FALSE	FALSE	FALSE	FALSE	FALSE	TRUE
PSF6_9_9_vs_PSF6_Input_hg38_macs2_peak_5280	chr11	126162464	126163775	829	26.3027	88.2125	82.9479	870	Intron (ENST00000532357.1/ENST00000532357.1, intron 1 of 1)	11	126121889	126128081	6193	2	105369591	ENST00000659151.1	-34383	NA	LOC105369591	uncharacterized LOC105369591	TRUE	FALSE	FALSE	FALSE	FALSE	FALSE	TRUE	FALSE	FALSE
PSF6_9_9_vs_PSF6_Input_hg38_macs2_peak_901	chr1	44327539	44328645	829	24.2823	88.1691	82.9063	431	Intron (ENST00000372257.7/79033, intron 3 of 8)	1	44221070	44323043	101974	2	79033	ENST00000372259.9	-4496	ENSG00000117419	ERI3	ERI1 exoribonuclease family member 3	TRUE	FALSE	FALSE	FALSE	FALSE	FALSE	TRUE	FALSE	FALSE
PSF6_9_9_vs_PSF6_Input_hg38_macs2_peak_13508	chr2	28325612	28326812	829	21.1971	88.1687	82.9063	742	Intron (ENST00000344773.6/9577, intron 11 of 12)	2	28307063	28310560	3498	2	100505716	ENST00000661521.1	-15052	ENSG00000223522	LOC100505716	uncharacterized LOC100505716	TRUE	FALSE	FALSE	FALSE	FALSE	FALSE	TRUE	FALSE	FALSE
PSF6_9_9_vs_PSF6_Input_hg38_macs2_peak_13423	chr2	23648993	23651025	829	21.1971	88.1687	82.9063	791	Intron (ENST00000486442.6/114818, intron 5 of 13)	2	23642392	23697932	55541	1	114818	ENST00000288548.5	6601	ENSG00000119771	KLHL29	kelch like family member 29	TRUE	FALSE	FALSE	FALSE	FALSE	FALSE	TRUE	FALSE	FALSE
PSF6_9_9_vs_PSF6_Input_hg38_macs2_peak_13316	chr2	11505636	11506991	828	25.2084	88.0702	82.8184	633	Intron (ENST00000628795.2/9687, intron 1 of 2)	2	11482341	11562544	80204	1	9687	ENST00000628795.2	23295	ENSG00000196208	GREB1	growth regulating estrogen receptor binding 1	TRUE	FALSE	FALSE	FALSE	FALSE	FALSE	TRUE	FALSE	FALSE
PSF6_9_9_vs_PSF6_Input_hg38_macs2_peak_4151	chr10	131903588	131905671	827	20.7418	88.0374	82.7907	309	Promoter (2-3kb)	10	131901291	131959827	58537	1	55844	ENST00000470416.5	2297	ENSG00000175470	PPP2R2D	protein phosphatase 2 regulatory subunit Bdelta	TRUE	FALSE	TRUE	FALSE	FALSE	FALSE	TRUE	FALSE	FALSE
PSF6_9_9_vs_PSF6_Input_hg38_macs2_peak_382	chr1	17127504	17129197	825	24.0969	87.8059	82.5634	808	Distal Intergenic	1	17066761	17119451	52691	2	11240	ENST00000375486.9	-8053	ENSG00000117115	PADI2	peptidyl arginine deiminase 2	FALSE	TRUE	FALSE	FALSE	FALSE	FALSE	FALSE	FALSE	TRUE
PSF6_9_9_vs_PSF6_Input_hg38_macs2_peak_13060	chr19	48680678	48681873	824	23.1334	87.737	82.499	451	Exon (ENST00000430145.3/653677, exon 5 of 5)	19	48661965	48673081	11117	2	126147	ENST00000596844.5	-7597	ENSG00000142233	NTN5	netrin 5	TRUE	FALSE	FALSE	FALSE	FALSE	TRUE	FALSE	FALSE	FALSE
PSF6_9_9_vs_PSF6_Input_hg38_macs2_peak_25540	chr8	56190608	56191502	824	24.9976	87.6699	82.4343	439	Intron (ENST00000316981.8/5324, intron 1 of 4)	8	56166034	56171424	5391	2	5324	ENST00000522009.1	-19184	ENSG00000181690	PLAG1	PLAG1 zinc finger	TRUE	FALSE	FALSE	FALSE	FALSE	FALSE	TRUE	FALSE	FALSE
PSF6_9_9_vs_PSF6_Input_hg38_macs2_peak_2223	chr1	210446011	210447070	824	19.1026	87.6489	82.4143	687	Intron (ENST00000413764.6/55733, intron 7 of 11)	1	210439583	210676296	236714	1	55733	ENST00000367009.2	6428	ENSG00000054392	HHAT	hedgehog acyltransferase	TRUE	FALSE	FALSE	FALSE	FALSE	FALSE	TRUE	FALSE	FALSE
PSF6_9_9_vs_PSF6_Input_hg38_macs2_peak_18560	chr3	127590939	127592550	824	19.8145	87.6439	82.411	1005	Promoter (<=1kb)	3	127573146	127591088	17943	2	131601	ENST00000489960.5	0	ENSG00000163870	TPRA1	transmembrane protein adipocyte associated 1	TRUE	FALSE	TRUE	TRUE	FALSE	TRUE	TRUE	FALSE	FALSE
PSF6_9_9_vs_PSF6_Input_hg38_macs2_peak_13796	chr2	54629540	54630514	823	18.3824	87.5332	82.3013	470	Exon (ENST00000615901.4/6711, exon 14 of 38)	2	54652518	54660290	7773	1	6711	ENST00000496323.1	-22005	ENSG00000115306	SPTBN1	spectrin beta, non-erythrocytic 1	TRUE	FALSE	FALSE	FALSE	FALSE	TRUE	TRUE	FALSE	FALSE
PSF6_9_9_vs_PSF6_Input_hg38_macs2_peak_15693	chr20	10857000	10858177	823	18.3824	87.5332	82.3013	578	Intron (ENST00000667822.1/ENST00000667822.1, intron 1 of 1)	20	10889949	10896321	6373	2	101929413	ENST00000653164.1	38145	ENSG00000232900	LOC101929413	uncharacterized LOC101929413	TRUE	FALSE	FALSE	FALSE	FALSE	FALSE	TRUE	FALSE	FALSE
PSF6_9_9_vs_PSF6_Input_hg38_macs2_peak_3901	chr10	113073255	113074344	823	18.3824	87.5332	82.3013	682	Intron (ENST00000355995.9/6934, intron 5 of 14)	10	113125536	113165648	40113	1	6934	ENST00000349937.8	-51193	ENSG00000148737	TCF7L2	transcription factor 7 like 2	TRUE	FALSE	FALSE	FALSE	FALSE	FALSE	TRUE	FALSE	FALSE
PSF6_9_9_vs_PSF6_Input_hg38_macs2_peak_24349	chr7	75937396	75938698	821	22.9693	87.4026	82.1762	705	Intron (ENST00000453773.5/5447, intron 1 of 4)	7	75943782	75943916	135	1	677801	ENST00000364773.1	-5085	ENSG00000201643	SNORA14A	small nucleolar RNA, H/ACA box 14A	TRUE	FALSE	FALSE	FALSE	FALSE	FALSE	TRUE	FALSE	FALSE
PSF6_9_9_vs_PSF6_Input_hg38_macs2_peak_23033	chr6	113644637	113646425	820	25.7994	87.2832	82.0632	1377	Intron (ENST00000649523.1/101927686, intron 2 of 6)	6	113627436	113649935	22500	2	101927686	ENST00000701104.1	3511	ENSG00000230943	LINC02541	long intergenic non-protein coding RNA 2541	TRUE	FALSE	FALSE	FALSE	FALSE	FALSE	TRUE	FALSE	FALSE
PSF6_9_9_vs_PSF6_Input_hg38_macs2_peak_16294	chr20	53728978	53730388	819	21.9911	87.1918	81.9758	859	Distal Intergenic	20	53738728	53741797	3070	1	124904933	ENST00000663196.1	-8341	NA	LOC124904933	uncharacterized LOC124904933	FALSE	TRUE	FALSE	FALSE	FALSE	FALSE	FALSE	FALSE	TRUE
PSF6_9_9_vs_PSF6_Input_hg38_macs2_peak_14329	chr2	111482851	111483879	818	22.8075	87.0717	81.8624	464	Promoter (2-3kb)	2	111429323	111480261	50939	2	541471	ENST00000442293.5	-2590	ENSG00000172965	MIR4435-2HG	MIR4435-2 host gene	TRUE	FALSE	TRUE	FALSE	FALSE	FALSE	TRUE	FALSE	FALSE
PSF6_9_9_vs_PSF6_Input_hg38_macs2_peak_7737	chr14	64234394	64235730	815	20.9448	86.716	81.5146	644	3' UTR	14	64218232	64223380	5149	1	23224	ENST00000554928.1	16162	ENSG00000054654	SYNE2	spectrin repeat containing nuclear envelope protein 2	TRUE	FALSE	FALSE	FALSE	TRUE	TRUE	TRUE	FALSE	FALSE
PSF6_9_9_vs_PSF6_Input_hg38_macs2_peak_2000	chr1	199511869	199512824	815	20.9448	86.716	81.5146	412	Distal Intergenic	1	199148598	199393307	244710	1	400800	ENST00000452199.1	363271	ENSG00000231718	LINC02789	long intergenic non-protein coding RNA 2789	FALSE	TRUE	FALSE	FALSE	FALSE	FALSE	FALSE	FALSE	TRUE
PSF6_9_9_vs_PSF6_Input_hg38_macs2_peak_1677	chr1	156158728	156160209	815	20.9448	86.716	81.5146	645	Promoter (<=1kb)	1	156160544	156161669	1126	1	64218	ENST00000466698.1	-336	ENSG00000196189	SEMA4A	semaphorin 4A	TRUE	FALSE	TRUE	FALSE	FALSE	TRUE	TRUE	FALSE	FALSE
PSF6_9_9_vs_PSF6_Input_hg38_macs2_peak_9989	chr16	81405411	81406477	814	25.9424	86.5983	81.4069	477	Distal Intergenic	16	81385018	81385093	76	1	100616150	ENST00000581455.1	20393	ENSG00000284473	MIR4720	microRNA 4720	FALSE	TRUE	FALSE	FALSE	FALSE	FALSE	FALSE	FALSE	TRUE
PSF6_9_9_vs_PSF6_Input_hg38_macs2_peak_17414	chr22	42376565	42377228	813	24.8723	86.4906	81.3027	269	Distal Intergenic	22	42364400	42369290	4891	2	102723775	ENST00000432473.3	-7275	ENSG00000229891	LINC01315	long intergenic non-protein coding RNA 1315	FALSE	TRUE	FALSE	FALSE	FALSE	FALSE	FALSE	FALSE	TRUE
PSF6_9_9_vs_PSF6_Input_hg38_macs2_peak_19163	chr3	189937381	189938410	810	18.8879	86.2627	81.0836	284	Distal Intergenic	3	189957697	189964121	6425	2	55214	ENST00000490940.1	25712	ENSG00000090530	P3H2	prolyl 3-hydroxylase 2	FALSE	TRUE	FALSE	FALSE	FALSE	FALSE	FALSE	FALSE	TRUE
PSF6_9_9_vs_PSF6_Input_hg38_macs2_peak_1262	chr1	91585497	91586710	810	23.7839	86.2608	81.0826	675	Distal Intergenic	1	91513127	91520280	7154	1	8317	ENST00000486509.1	72370	ENSG00000097046	CDC7	cell division cycle 7	FALSE	TRUE	FALSE	FALSE	FALSE	FALSE	FALSE	FALSE	TRUE
PSF6_9_9_vs_PSF6_Input_hg38_macs2_peak_7705	chr14	61561298	61563370	810	21.1424	86.2607	81.0826	661	Exon (ENST00000508827.1/101927780, exon 4 of 5)	14	61556313	61570194	13882	2	101927780	ENST00000553288.5	6825	ENSG00000250548	LINC01303	long intergenic non-protein coding RNA 1303	TRUE	FALSE	FALSE	FALSE	FALSE	TRUE	TRUE	FALSE	FALSE
PSF6_9_9_vs_PSF6_Input_hg38_macs2_peak_18633	chr3	131349855	131350652	809	18.1804	86.1706	80.9969	303	3' UTR	3	131325145	131361680	36536	2	339874	ENST00000668739.1	11029	ENSG00000250608	NUDT16-DT	NUDT16 divergent transcript	TRUE	FALSE	FALSE	FALSE	TRUE	TRUE	TRUE	TRUE	FALSE
PSF6_9_9_vs_PSF6_Input_hg38_macs2_peak_18566	chr3	127691200	127692095	809	18.1804	86.1706	80.9969	535	3' UTR	3	127677177	127680063	2887	1	80325	ENST00000497162.1	14023	ENSG00000114626	ABTB1	ankyrin repeat and BTB domain containing 1	TRUE	FALSE	FALSE	FALSE	TRUE	TRUE	FALSE	FALSE	FALSE
PSF6_9_9_vs_PSF6_Input_hg38_macs2_peak_24500	chr7	96321577	96322908	807	22.6786	85.8921	80.7266	659	Promoter (<=1kb)	7	96120220	96322098	201879	2	10165	ENST00000265631.10	0	ENSG00000004864	SLC25A13	solute carrier family 25 member 13	TRUE	FALSE	TRUE	TRUE	FALSE	TRUE	TRUE	FALSE	FALSE
PSF6_9_9_vs_PSF6_Input_hg38_macs2_peak_13010	chr19	46853076	46854606	807	22.6786	85.8921	80.7266	1169	Promoter (2-3kb)	19	46838167	46850846	12680	2	1175	ENST00000263270.11	-2230	ENSG00000042753	AP2S1	adaptor related protein complex 2 subunit sigma 1	FALSE	TRUE	TRUE	FALSE	FALSE	FALSE	FALSE	FALSE	FALSE
PSF6_9_9_vs_PSF6_Input_hg38_macs2_peak_10532	chr17	19326785	19327669	807	22.6786	85.8921	80.7266	302	Intron (ENST00000314728.10/22905, intron 7 of 10)	17	19312912	19331973	19062	1	22905	ENST00000585097.1	13873	ENSG00000072134	EPN2	epsin 2	TRUE	FALSE	FALSE	FALSE	FALSE	FALSE	TRUE	FALSE	FALSE
PSF6_9_9_vs_PSF6_Input_hg38_macs2_peak_524	chr1	23478839	23479717	806	22.1827	85.781	80.6194	374	Promoter (<=1kb)	1	23455991	23480179	24189	2	55616	ENST00000449467.2	463	ENSG00000088280	ASAP3	ArfGAP with SH3 domain, ankyrin repeat and PH domain 3	TRUE	FALSE	TRUE	FALSE	FALSE	FALSE	TRUE	FALSE	FALSE
PSF6_9_9_vs_PSF6_Input_hg38_macs2_peak_26287	chr8	141788006	141789381	806	20.1382	85.7785	80.6174	577	Promoter (1-2kb)	8	141786242	141786313	72	2	100302147	ENST00000408841.2	-1693	ENSG00000221768	MIR1302-7	microRNA 1302-7	FALSE	TRUE	TRUE	FALSE	FALSE	FALSE	FALSE	FALSE	FALSE
PSF6_9_9_vs_PSF6_Input_hg38_macs2_peak_10506	chr17	18849528	18850695	805	21.7196	85.7118	80.5531	646	Intron (ENST00000441887.5/5636, intron 2 of 6)	17	18856299	18877788	21490	1	5636	ENST00000573432.5	-5605	ENSG00000141127	PRPSAP2	phosphoribosyl pyrophosphate synthetase associated protein 2	TRUE	FALSE	FALSE	FALSE	FALSE	FALSE	TRUE	FALSE	FALSE
PSF6_9_9_vs_PSF6_Input_hg38_macs2_peak_7310	chr13	110954922	110955808	803	22.0318	85.4662	80.3167	394	Intron (ENST00000652145.1/105370364, intron 2 of 2)	13	110956519	110960063	3545	2	105370364	ENST00000651843.1	4256	ENSG00000290807	LOC105370364	uncharacterized LOC105370364	TRUE	FALSE	FALSE	FALSE	FALSE	FALSE	TRUE	FALSE	FALSE
PSF6_9_9_vs_PSF6_Input_hg38_macs2_peak_20456	chr4	158796455	158797388	801	24.2697	85.3422	80.1946	420	Promoter (<=1kb)	4	158795854	158829142	33289	1	57600	ENST00000505445.1	601	ENSG00000052795	FNIP2	folliculin interacting protein 2	TRUE	FALSE	TRUE	FALSE	FALSE	FALSE	TRUE	FALSE	FALSE
PSF6_9_9_vs_PSF6_Input_hg38_macs2_peak_23623	chr7	1462192	1463353	801	25.2284	85.2784	80.1323	664	Promoter (2-3kb)	7	1459991	1464586	4596	1	107986756	ENST00000686115.1	2201	ENSG00000225981	MICALL2-DT	MICALL2 divergent transcript	TRUE	FALSE	TRUE	FALSE	FALSE	FALSE	TRUE	TRUE	FALSE
PSF6_9_9_vs_PSF6_Input_hg38_macs2_peak_15998	chr20	37070913	37072497	801	20.6925	85.2684	80.1238	822	Promoter (2-3kb)	20	37056160	37068055	11896	2	5933	ENST00000525052.1	-2858	ENSG00000080839	RBL1	RB transcriptional corepressor like 1	TRUE	FALSE	TRUE	FALSE	FALSE	FALSE	TRUE	FALSE	FALSE
PSF6_9_9_vs_PSF6_Input_hg38_macs2_peak_27194	chr9	124818254	124819453	801	18.1522	85.2591	80.1213	562	Distal Intergenic	9	124800874	124814885	14012	1	169611	ENST00000288815.5	17380	ENSG00000185585	OLFML2A	olfactomedin like 2A	FALSE	TRUE	FALSE	FALSE	FALSE	FALSE	FALSE	FALSE	TRUE
PSF6_9_9_vs_PSF6_Input_hg38_macs2_peak_3994	chr10	120460495	120461410	801	18.1522	85.2591	80.1213	477	Intron (ENST00000398250.6/196051, intron 1 of 6)	10	120457227	120592065	134839	1	196051	ENST00000398250.6	3268	ENSG00000203805	PLPP4	phospholipid phosphatase 4	TRUE	FALSE	FALSE	FALSE	FALSE	FALSE	TRUE	FALSE	FALSE
PSF6_9_9_vs_PSF6_Input_hg38_macs2_peak_7690	chr14	61461153	61461912	801	22.3614	85.2422	80.1051	300	Promoter (1-2kb)	14	61463069	61529209	66141	1	5583	ENST00000555233.5	-1158	ENSG00000027075	PRKCH	protein kinase C eta	TRUE	FALSE	TRUE	FALSE	FALSE	FALSE	TRUE	FALSE	FALSE
PSF6_9_9_vs_PSF6_Input_hg38_macs2_peak_6341	chr12	111437590	111439384	799	23.6515	85.0748	79.9399	1018	Promoter (2-3kb)	12	111434862	111449202	14341	1	10019	ENST00000538307.1	2728	ENSG00000111252	SH2B3	SH2B adaptor protein 3	TRUE	FALSE	TRUE	FALSE	FALSE	FALSE	TRUE	FALSE	FALSE
PSF6_9_9_vs_PSF6_Input_hg38_macs2_peak_21724	chr5	150427941	150428906	798	25.5821	84.9901	79.8561	425	Exon (ENST00000670307.1/ENST00000670307.1, exon 1 of 2)	5	150401658	150412969	11312	2	972	ENST00000524315.6	-14972	ENSG00000019582	CD74	CD74 molecule	TRUE	FALSE	FALSE	FALSE	FALSE	TRUE	TRUE	FALSE	FALSE
PSF6_9_9_vs_PSF6_Input_hg38_macs2_peak_16151	chr20	47431461	47434860	797	22.2061	84.9222	79.7908	1180	Distal Intergenic	20	47391929	47412327	20399	2	102723442	ENST00000437920.1	-19134	NA	LINC01754	long intergenic non-protein coding RNA 1754	FALSE	TRUE	FALSE	FALSE	FALSE	FALSE	FALSE	FALSE	TRUE
PSF6_9_9_vs_PSF6_Input_hg38_macs2_peak_6677	chr12	132523605	132525581	797	25.5328	84.8995	79.7718	963	Intron (ENST00000434748.2/57666, intron 2 of 16)	12	132507030	132511952	4923	1	57666	ENST00000542061.2	16575	ENSG00000112787	FBRSL1	fibrosin like 1	TRUE	FALSE	FALSE	FALSE	FALSE	FALSE	TRUE	FALSE	FALSE
PSF6_9_9_vs_PSF6_Input_hg38_macs2_peak_16962	chr22	20568735	20570411	797	23.0792	84.8673	79.7414	420	Promoter (2-3kb)	22	20566465	20583227	16763	1	51586	ENST00000478831.5	2270	ENSG00000099917	MED15	mediator complex subunit 15	TRUE	FALSE	TRUE	FALSE	FALSE	FALSE	TRUE	FALSE	FALSE
PSF6_9_9_vs_PSF6_Input_hg38_macs2_peak_17062	chr22	25496855	25497776	797	21.736	84.8458	79.7205	546	Intron (ENST00000686640.2/1416, intron 4 of 4)	22	25455718	25511628	55911	1	1416	ENST00000354451.6	41137	ENSG00000291087	CRYBB2P1	crystallin beta B2 pseudogene 1	TRUE	FALSE	FALSE	FALSE	FALSE	FALSE	TRUE	FALSE	FALSE
PSF6_9_9_vs_PSF6_Input_hg38_macs2_peak_18570	chr3	127746821	127749340	796	17.9783	84.8128	79.6885	1124	Intron (ENST00000453507.7/11343, intron 3 of 6)	3	127692117	127736357	44241	2	11343	ENST00000398101.7	-10464	ENSG00000074416	MGLL	monoglyceride lipase	TRUE	FALSE	FALSE	FALSE	FALSE	FALSE	TRUE	FALSE	FALSE
PSF6_9_9_vs_PSF6_Input_hg38_macs2_peak_18466	chr3	120780741	120781678	796	17.9783	84.8128	79.6885	445	3' UTR	3	120688597	120742993	54397	2	285282	ENST00000473654.5	-37748	ENSG00000144840	RABL3	RAB, member of RAS oncogene family like 3	TRUE	FALSE	FALSE	FALSE	TRUE	TRUE	TRUE	FALSE	FALSE
PSF6_9_9_vs_PSF6_Input_hg38_macs2_peak_7155	chr13	99303582	99304686	796	17.9783	84.8128	79.6885	466	Promoter (2-3kb)	13	99294539	99307399	12861	2	1880	ENST00000376414.5	2714	ENSG00000169508	GPR183	G protein-coupled receptor 183	TRUE	FALSE	TRUE	FALSE	FALSE	FALSE	TRUE	FALSE	FALSE
PSF6_9_9_vs_PSF6_Input_hg38_macs2_peak_27462	chr9	136135253	136136324	794	19.252	84.5759	79.46	457	Distal Intergenic	9	136114589	136118875	4287	2	90120	ENST00000418388.6	-16378	ENSG00000238227	TMEM250	transmembrane protein 250	FALSE	TRUE	FALSE	FALSE	FALSE	FALSE	FALSE	FALSE	TRUE
PSF6_9_9_vs_PSF6_Input_hg38_macs2_peak_6098	chr12	89390568	89391876	794	24.331	84.5274	79.414	453	Intron (ENST00000657284.1/124902981, intron 1 of 2)	12	89353798	89418559	64762	1	124902981	ENST00000657284.1	36770	NA	LOC124902981	uncharacterized LOC124902981	TRUE	FALSE	FALSE	FALSE	FALSE	FALSE	TRUE	FALSE	FALSE
PSF6_9_9_vs_PSF6_Input_hg38_macs2_peak_5613	chr12	27493077	27494248	793	24.8044	84.487	79.3749	484	Promoter (<=1kb)	12	27493836	27502147	8312	1	341346	ENST00000541168.1	0	ENSG00000165935	SMCO2	single-pass membrane protein with coiled-coil domains 2	TRUE	FALSE	TRUE	FALSE	FALSE	TRUE	TRUE	FALSE	FALSE
PSF6_9_9_vs_PSF6_Input_hg38_macs2_peak_18449	chr3	119638160	119639726	792	22.3878	84.3871	79.2751	934	Intron (ENST00000495362.1/ENST00000495362.1, intron 1 of 1)	3	119648400	119654727	6328	2	64091	ENST00000476092.1	15002	ENSG00000121577	POPDC2	popeye domain containing 2	TRUE	FALSE	FALSE	FALSE	FALSE	FALSE	TRUE	FALSE	FALSE
PSF6_9_9_vs_PSF6_Input_hg38_macs2_peak_11448	chr17	78365949	78367287	792	22.3878	84.3871	79.2751	703	Exon (ENST00000592569.1/101928674, exon 3 of 5)	17	78362671	78364905	2235	1	101928674	ENST00000587575.1	3278	ENSG00000266970	SOCS3-DT	SOCS3 divergent transcript	TRUE	FALSE	FALSE	FALSE	FALSE	TRUE	TRUE	FALSE	FALSE
PSF6_9_9_vs_PSF6_Input_hg38_macs2_peak_3305	chr10	70866093	70867660	792	22.3878	84.3871	79.2751	532	Promoter (<=1kb)	10	70866274	70871880	5607	1	8879	ENST00000620724.4	0	ENSG00000166224	SGPL1	sphingosine-1-phosphate lyase 1	TRUE	FALSE	TRUE	FALSE	FALSE	TRUE	TRUE	FALSE	FALSE
PSF6_9_9_vs_PSF6_Input_hg38_macs2_peak_17352	chr22	38984859	38985668	792	23.2932	84.3719	79.2638	486	Promoter (2-3kb)	22	38982406	38992761	10356	1	9582	ENST00000335760.9	2453	ENSG00000179750	APOBEC3B	apolipoprotein B mRNA editing enzyme catalytic subunit 3B	TRUE	FALSE	TRUE	FALSE	FALSE	FALSE	TRUE	FALSE	FALSE
PSF6_9_9_vs_PSF6_Input_hg38_macs2_peak_19278	chr3	196778333	196779661	792	19.8984	84.3553	79.2482	544	Intron (ENST00000327134.7/5062, intron 1 of 14)	3	196806579	196808044	1466	1	5062	ENST00000481344.1	-26919	ENSG00000180370	PAK2	p21 (RAC1) activated kinase 2	TRUE	FALSE	FALSE	FALSE	FALSE	FALSE	TRUE	FALSE	FALSE
PSF6_9_9_vs_PSF6_Input_hg38_macs2_peak_16073	chr20	43583643	43585288	792	19.8984	84.3553	79.2482	487	3' UTR	20	43590937	43647299	56363	1	51098	ENST00000373030.8	-5650	ENSG00000101052	IFT52	intraflagellar transport 52	TRUE	FALSE	FALSE	FALSE	TRUE	TRUE	TRUE	FALSE	FALSE
PSF6_9_9_vs_PSF6_Input_hg38_macs2_peak_23610	chr7	767444	769474	791	21.9019	84.2916	79.1864	374	Promoter (<=1kb)	7	768475	786044	17570	1	54919	ENST00000403952.3	0	ENSG00000164818	DNAAF5	dynein axonemal assembly factor 5	TRUE	FALSE	TRUE	TRUE	FALSE	TRUE	TRUE	FALSE	FALSE
PSF6_9_9_vs_PSF6_Input_hg38_macs2_peak_15985	chr20	36493487	36494549	791	15.9987	84.2484	79.1442	368	Promoter (1-2kb)	20	36492383	36527231	34849	1	22839	ENST00000489701.5	1104	ENSG00000080845	DLGAP4	DLG associated protein 4	TRUE	FALSE	TRUE	FALSE	FALSE	FALSE	TRUE	FALSE	FALSE
PSF6_9_9_vs_PSF6_Input_hg38_macs2_peak_12765	chr19	35318546	35320342	791	15.9987	84.2484	79.1442	590	Promoter (<=1kb)	19	35319261	35332830	13570	1	933	ENST00000598537.5	0	ENSG00000012124	CD22	CD22 molecule	TRUE	FALSE	TRUE	TRUE	FALSE	TRUE	TRUE	FALSE	FALSE
PSF6_9_9_vs_PSF6_Input_hg38_macs2_peak_20707	chr5	1563871	1564955	791	20.6251	84.2355	79.1343	502	Distal Intergenic	5	1544107	1551710	7604	2	124901161	ENST00000503113.1	-12161	NA	LOC124901161	uncharacterized LOC124901161	FALSE	TRUE	FALSE	FALSE	FALSE	FALSE	FALSE	FALSE	TRUE
PSF6_9_9_vs_PSF6_Input_hg38_macs2_peak_16311	chr20	53941507	53942771	791	20.6251	84.2355	79.1343	853	Promoter (1-2kb)	20	53940160	53942508	2349	1	124904936	ENST00000450473.1	1347	NA	LOC124904936	uncharacterized LOC124904936	TRUE	FALSE	TRUE	FALSE	TRUE	TRUE	TRUE	FALSE	FALSE
PSF6_9_9_vs_PSF6_Input_hg38_macs2_peak_10974	chr17	49523513	49524300	791	20.6251	84.2355	79.1343	304	Intron (ENST00000514506.1/100288866, intron 1 of 2)	17	49510817	49510900	84	1	102465141	ENST00000614803.1	12696	ENSG00000277478	MIR6165	microRNA 6165	TRUE	FALSE	FALSE	FALSE	FALSE	FALSE	TRUE	FALSE	FALSE
PSF6_9_9_vs_PSF6_Input_hg38_macs2_peak_6471	chr12	120598761	120600105	791	20.6251	84.2355	79.1343	399	Distal Intergenic	12	120578764	120581402	2639	2	51367	ENST00000357500.5	-17359	ENSG00000167272	POP5	POP5 homolog, ribonuclease P/MRP subunit	FALSE	TRUE	FALSE	FALSE	FALSE	FALSE	FALSE	FALSE	TRUE
PSF6_9_9_vs_PSF6_Input_hg38_macs2_peak_13030	chr19	47298923	47300689	789	23.118	84.0263	78.9312	1316	Promoter (1-2kb)	19	47297075	47320186	23112	1	728	ENST00000594787.1	1848	ENSG00000197405	C5AR1	complement C5a receptor 1	TRUE	FALSE	TRUE	FALSE	FALSE	FALSE	TRUE	FALSE	FALSE
PSF6_9_9_vs_PSF6_Input_hg38_macs2_peak_19219	chr3	194572003	194573808	789	20.1296	84.0083	78.9139	493	Distal Intergenic	3	194583991	194590260	6270	1	100507297	ENST00000447982.8	-10184	NA	TMEM44-AS1	TMEM44 antisense RNA 1	FALSE	TRUE	FALSE	FALSE	FALSE	FALSE	FALSE	FALSE	TRUE
PSF6_9_9_vs_PSF6_Input_hg38_macs2_peak_27126	chr9	121556441	121558939	787	20.4401	83.8261	78.7342	1775	Distal Intergenic	9	121567057	121785528	218472	1	153090	ENST00000259371.7	-8119	ENSG00000136848	DAB2IP	DAB2 interacting protein	FALSE	TRUE	FALSE	FALSE	FALSE	FALSE	FALSE	FALSE	TRUE
PSF6_9_9_vs_PSF6_Input_hg38_macs2_peak_23647	chr7	2248760	2250180	787	20.4401	83.8261	78.7342	482	Promoter (<=1kb)	7	2249285	2251146	1862	1	4521	ENST00000487426.1	0	ENSG00000106268	NUDT1	nudix hydrolase 1	TRUE	FALSE	TRUE	FALSE	FALSE	TRUE	TRUE	FALSE	FALSE
PSF6_9_9_vs_PSF6_Input_hg38_macs2_peak_12818	chr19	38290318	38291461	787	20.4401	83.8261	78.7342	514	Promoter (<=1kb)	19	38290187	38292070	1884	1	10653	ENST00000587334.1	131	ENSG00000167642	SPINT2	serine peptidase inhibitor, Kunitz type 2	TRUE	FALSE	TRUE	FALSE	TRUE	TRUE	TRUE	FALSE	FALSE
PSF6_9_9_vs_PSF6_Input_hg38_macs2_peak_11518	chr17	81094070	81095964	787	20.4401	83.8261	78.7342	679	Promoter (1-2kb)	17	81097579	81104566	6988	1	10458	ENST00000576756.5	-1616	ENSG00000175866	BAIAP2	BAR/IMD domain containing adaptor protein 2	TRUE	FALSE	TRUE	FALSE	FALSE	FALSE	TRUE	FALSE	FALSE
PSF6_9_9_vs_PSF6_Input_hg38_macs2_peak_930	chr1	46520134	46521408	787	20.4401	83.8261	78.7342	661	Distal Intergenic	1	46532166	46535515	3350	2	105378696	ENST00000697682.1	14108	ENSG00000282881	TMEM275	transmembrane protein 275	FALSE	TRUE	FALSE	FALSE	FALSE	FALSE	FALSE	FALSE	TRUE
PSF6_9_9_vs_PSF6_Input_hg38_macs2_peak_7377	chr13	114115047	114116281	787	20.4401	83.8261	78.7342	342	Intron (ENST00000334062.8/22821, intron 1 of 23)	13	114107569	114108820	1252	2	100874321	ENST00000454005.1	-6227	NA	RASA3-IT1	RASA3 intronic transcript 1	TRUE	FALSE	FALSE	FALSE	FALSE	FALSE	TRUE	FALSE	FALSE
PSF6_9_9_vs_PSF6_Input_hg38_macs2_peak_5339	chr12	532556	533473	787	20.4401	83.8261	78.7342	514	Intron (ENST00000266383.10/283358, intron 1 of 19)	12	540463	548301	7839	1	283358	ENST00000544638.5	-6991	ENSG00000139044	B4GALNT3	beta-1,4-N-acetyl-galactosaminyltransferase 3	TRUE	FALSE	FALSE	FALSE	FALSE	FALSE	TRUE	FALSE	FALSE
PSF6_9_9_vs_PSF6_Input_hg38_macs2_peak_6538	chr12	122946521	122947775	787	20.4401	83.8261	78.7342	506	Promoter (<=1kb)	12	122935273	122946477	11205	2	23457	ENST00000542448.5	-44	ENSG00000150967	ABCB9	ATP binding cassette subfamily B member 9	TRUE	FALSE	TRUE	TRUE	FALSE	TRUE	TRUE	FALSE	FALSE
PSF6_9_9_vs_PSF6_Input_hg38_macs2_peak_1964	chr1	186081833	186083130	787	20.4401	83.8261	78.7342	608	Exon (ENST00000271588.9/83872, exon 57 of 107)	1	186153826	186172118	18293	1	83872	ENST00000475585.1	-70697	ENSG00000143341	HMCN1	hemicentin 1	TRUE	FALSE	FALSE	FALSE	FALSE	TRUE	TRUE	FALSE	FALSE
PSF6_9_9_vs_PSF6_Input_hg38_macs2_peak_25553	chr8	58078715	58079523	786	22.0747	83.7458	78.6607	435	Intron (ENST00000519262.6/90362, intron 3 of 3)	8	58070318	58146037	75720	1	90362	ENST00000521413.1	8397	ENSG00000169122	FAM110B	family with sequence similarity 110 member B	TRUE	FALSE	FALSE	FALSE	FALSE	FALSE	TRUE	FALSE	FALSE
PSF6_9_9_vs_PSF6_Input_hg38_macs2_peak_21909	chr5	173454447	173455854	786	24.3944	83.7163	78.6316	908	Distal Intergenic	5	173463484	173470851	7368	1	105377732	ENST00000519400.2	-7631	NA	LOC105377732	uncharacterized LOC105377732	FALSE	TRUE	FALSE	FALSE	FALSE	FALSE	FALSE	FALSE	TRUE
PSF6_9_9_vs_PSF6_Input_hg38_macs2_peak_27459	chr9	135926425	135927464	784	18.4587	83.505	78.4243	563	Distal Intergenic	9	135933042	135945063	12022	2	10422	ENST00000489050.5	17600	ENSG00000130560	UBAC1	UBA domain containing 1	FALSE	TRUE	FALSE	FALSE	FALSE	FALSE	FALSE	FALSE	TRUE
PSF6_9_9_vs_PSF6_Input_hg38_macs2_peak_1878	chr1	179091504	179092201	784	18.4587	83.505	78.4243	368	Exon (ENST00000472001.1/64222, exon 4 of 5)	1	179085798	179088496	2699	1	64222	ENST00000495145.1	5706	ENSG00000186283	TOR3A	torsin family 3 member A	TRUE	FALSE	FALSE	FALSE	FALSE	TRUE	TRUE	FALSE	FALSE
PSF6_9_9_vs_PSF6_Input_hg38_macs2_peak_26111	chr8	127898434	127900180	783	17.7764	83.4598	78.3804	1118	Intron (ENST00000667305.1/5820, intron 2 of 8)	8	127890715	127996670	105956	1	5820	ENST00000670626.1	7719	ENSG00000249859	PVT1	Pvt1 oncogene	TRUE	FALSE	FALSE	FALSE	FALSE	FALSE	TRUE	FALSE	FALSE
PSF6_9_9_vs_PSF6_Input_hg38_macs2_peak_12842	chr19	39070277	39071685	782	24.1944	83.3383	78.27	842	Distal Intergenic	19	39083913	39111493	27581	1	390928	ENST00000601575.5	-12229	ENSG00000183760	ACP7	acid phosphatase 7, tartrate resistant (putative)	FALSE	TRUE	FALSE	FALSE	FALSE	FALSE	FALSE	FALSE	TRUE
PSF6_9_9_vs_PSF6_Input_hg38_macs2_peak_18673	chr3	134903899	134905631	781	19.0255	83.1797	78.1164	989	Intron (ENST00000460895.5/2047, intron 2 of 3)	3	134852506	134951762	99257	1	2047	ENST00000474732.1	51393	ENSG00000154928	EPHB1	EPH receptor B1	TRUE	FALSE	FALSE	FALSE	FALSE	FALSE	TRUE	FALSE	FALSE
PSF6_9_9_vs_PSF6_Input_hg38_macs2_peak_12964	chr19	45097614	45099192	781	19.0255	83.1797	78.1164	692	Promoter (<=1kb)	19	45100064	45141386	41323	1	284352	ENST00000544897.5	-873	ENSG00000104866	PPP1R37	protein phosphatase 1 regulatory subunit 37	TRUE	FALSE	TRUE	FALSE	FALSE	FALSE	TRUE	FALSE	FALSE
PSF6_9_9_vs_PSF6_Input_hg38_macs2_peak_13666	chr2	42342218	42343373	778	19.6587	82.9372	77.8789	598	Intron (ENST00000468711.5/9167, intron 2 of 2)	2	42350507	42360038	9532	2	9167	ENST00000482463.5	16666	ENSG00000115944	COX7A2L	cytochrome c oxidase subunit 7A2 like	TRUE	FALSE	FALSE	FALSE	FALSE	FALSE	TRUE	FALSE	FALSE
PSF6_9_9_vs_PSF6_Input_hg38_macs2_peak_3984	chr10	119496145	119496784	778	19.6587	82.9372	77.8789	367	Distal Intergenic	10	119515523	119516488	966	2	6001	ENST00000473563.1	19705	ENSG00000148908	RGS10	regulator of G protein signaling 10	FALSE	TRUE	FALSE	FALSE	FALSE	FALSE	FALSE	FALSE	TRUE
PSF6_9_9_vs_PSF6_Input_hg38_macs2_peak_23603	chr7	225935	226996	778	24.4599	82.9089	77.8524	564	Intron (ENST00000313766.6/56975, intron 3 of 9)	7	245895	260745	14851	1	56975	ENST00000515795.1	-18900	ENSG00000177706	FAM20C	FAM20C golgi associated secretory pathway kinase	TRUE	FALSE	FALSE	FALSE	FALSE	FALSE	TRUE	FALSE	FALSE
PSF6_9_9_vs_PSF6_Input_hg38_macs2_peak_7162	chr13	99655032	99655909	777	20.3705	82.7933	77.7432	560	Intron (ENST00000376355.7/171425, intron 1 of 7)	13	99643059	99643149	91	1	100422861	ENST00000583390.1	11973	ENSG00000263615	MIR4306	microRNA 4306	TRUE	FALSE	FALSE	FALSE	FALSE	FALSE	TRUE	FALSE	FALSE
PSF6_9_9_vs_PSF6_Input_hg38_macs2_peak_12661	chr19	19178995	19180417	777	21.1766	82.7681	77.7218	886	Promoter (1-2kb)	19	19146868	19182347	35480	2	4207	ENST00000602276.5	1931	ENSG00000213999	BORCS8-MEF2B	BORCS8-MEF2B readthrough	TRUE	FALSE	TRUE	FALSE	TRUE	TRUE	TRUE	FALSE	FALSE
PSF6_9_9_vs_PSF6_Input_hg38_macs2_peak_12202	chr19	1016384	1017840	777	21.1766	82.7681	77.7218	492	Promoter (<=1kb)	19	1009650	1017420	7771	2	91304	ENST00000592590.6	0	ENSG00000182087	TMEM259	transmembrane protein 259	TRUE	FALSE	TRUE	TRUE	FALSE	TRUE	TRUE	FALSE	FALSE
PSF6_9_9_vs_PSF6_Input_hg38_macs2_peak_9778	chr16	66926423	66929391	774	24.7391	82.4979	77.4569	2124	Promoter (<=1kb)	16	66921685	66925535	3851	2	6236	ENST00000299759.11	-888	ENSG00000166592	RRAD	RRAD, Ras related glycolysis inhibitor and calcium channel regulator	FALSE	TRUE	TRUE	FALSE	FALSE	FALSE	FALSE	FALSE	FALSE
PSF6_9_9_vs_PSF6_Input_hg38_macs2_peak_26006	chr8	123516139	123518027	773	20.1878	82.3891	77.3492	981	Intron (ENST00000517956.5/114907, intron 4 of 8)	8	123503106	123506625	3520	2	114907	ENST00000524000.5	-9514	ENSG00000156804	FBXO32	F-box protein 32	TRUE	FALSE	FALSE	FALSE	FALSE	FALSE	TRUE	FALSE	FALSE
PSF6_9_9_vs_PSF6_Input_hg38_macs2_peak_16047	chr20	40506149	40507213	773	20.1878	82.3891	77.3492	605	Distal Intergenic	20	40685848	40689236	3389	2	9935	ENST00000373313.3	182024	ENSG00000204103	MAFB	MAF bZIP transcription factor B	FALSE	TRUE	FALSE	FALSE	FALSE	FALSE	FALSE	FALSE	TRUE
PSF6_9_9_vs_PSF6_Input_hg38_macs2_peak_23831	chr7	24778531	24779445	772	23.6137	82.2324	77.2028	493	Exon (ENST00000666237.1/1687, exon 3 of 3)	7	24778444	24795496	17053	2	1687	ENST00000666237.1	16052	ENSG00000105928	GSDME	gasdermin E	TRUE	FALSE	FALSE	FALSE	FALSE	TRUE	TRUE	FALSE	FALSE
PSF6_9_9_vs_PSF6_Input_hg38_macs2_peak_12326	chr19	4712794	4714331	770	17.5743	82.1118	77.0856	733	Promoter (<=1kb)	19	4675224	4714306	39083	2	91039	ENST00000594671.5	0	ENSG00000142002	DPP9	dipeptidyl peptidase 9	TRUE	FALSE	TRUE	TRUE	TRUE	TRUE	TRUE	FALSE	FALSE
PSF6_9_9_vs_PSF6_Input_hg38_macs2_peak_10349	chr17	5825240	5826510	770	22.1201	82.0312	77.0081	746	Intron (ENST00000563763.5/339166, intron 1 of 3)	17	5772926	6080792	307867	1	23302	ENST00000573619.1	52314	ENSG00000179314	WSCD1	WSC domain containing 1	TRUE	FALSE	FALSE	FALSE	FALSE	FALSE	TRUE	FALSE	FALSE
PSF6_9_9_vs_PSF6_Input_hg38_macs2_peak_10654	chr17	31596010	31597348	768	21.1857	81.8971	76.8759	960	Intron (ENST00000578650.1/ENST00000578650.1, intron 2 of 3)	17	31575411	31575521	111	1	100126356	ENST00000362317.1	20599	ENSG00000283978	MIR365B	microRNA 365b	TRUE	FALSE	FALSE	FALSE	FALSE	FALSE	TRUE	FALSE	FALSE
PSF6_9_9_vs_PSF6_Input_hg38_macs2_peak_17560	chr22	46546418	46548777	767	24.8614	81.7921	76.7725	908	Exon (ENST00000426112.1/ENST00000426112.1, exon 2 of 2)	22	46361174	46537620	176447	2	9620	ENST00000674500.2	-8798	ENSG00000075275	CELSR1	cadherin EGF LAG seven-pass G-type receptor 1	TRUE	FALSE	FALSE	FALSE	FALSE	TRUE	TRUE	FALSE	FALSE
PSF6_9_9_vs_PSF6_Input_hg38_macs2_peak_9151	chr16	1225399	1226454	767	24.8614	81.7921	76.7725	494	Promoter (<=1kb)	16	1221651	1225268	3618	2	25823	ENST00000234798.5	-131	ENSG00000116176	TPSG1	tryptase gamma 1	FALSE	TRUE	TRUE	FALSE	FALSE	FALSE	FALSE	FALSE	FALSE
PSF6_9_9_vs_PSF6_Input_hg38_macs2_peak_10208	chr16	89601696	89603212	767	23.8639	81.787	76.7698	367	Distal Intergenic	16	89595770	89596845	1076	1	27132	ENST00000564421.1	5926	ENSG00000178773	CPNE7	copine 7	FALSE	TRUE	FALSE	FALSE	FALSE	FALSE	FALSE	FALSE	TRUE
PSF6_9_9_vs_PSF6_Input_hg38_macs2_peak_13940	chr2	71497891	71498884	766	21.9621	81.7109	76.6983	543	Intron (ENST00000258104.8/8291, intron 3 of 54)	2	71466702	71686648	219947	1	8291	ENST00000410041.1	31189	ENSG00000135636	DYSF	dysferlin	TRUE	FALSE	FALSE	FALSE	FALSE	FALSE	TRUE	FALSE	FALSE
PSF6_9_9_vs_PSF6_Input_hg38_macs2_peak_19857	chr4	72112058	72113179	766	22.8451	81.6597	76.6485	584	Intron (ENST00000344413.6/10886, intron 1 of 2)	4	72146530	72148058	1529	1	10886	ENST00000506359.1	-33352	ENSG00000056291	NPFFR2	neuropeptide FF receptor 2	TRUE	FALSE	FALSE	FALSE	FALSE	FALSE	TRUE	FALSE	FALSE
PSF6_9_9_vs_PSF6_Input_hg38_macs2_peak_5521	chr12	15757434	15758533	766	22.8451	81.6597	76.6485	664	Intron (ENST00000281172.10/2059, intron 1 of 20)	12	15670856	15780727	109872	2	2059	ENST00000543363.5	22195	ENSG00000151491	EPS8	EGFR pathway substrate 8, signaling adaptor	TRUE	FALSE	FALSE	FALSE	FALSE	FALSE	TRUE	FALSE	FALSE
PSF6_9_9_vs_PSF6_Input_hg38_macs2_peak_13869	chr2	65070120	65071165	765	19.4189	81.5244	76.517	469	Promoter (<=1kb)	2	65070729	65074484	3756	1	23177	ENST00000497039.1	0	ENSG00000011523	CEP68	centrosomal protein 68	TRUE	FALSE	TRUE	FALSE	TRUE	TRUE	TRUE	TRUE	FALSE
PSF6_9_9_vs_PSF6_Input_hg38_macs2_peak_14426	chr2	120914559	120915925	765	19.4189	81.5244	76.517	657	Intron (ENST00000482119.6/2736, intron 2 of 3)	2	120866378	120867403	1026	2	124907880	ENST00000603720.1	-47156	ENSG00000271709	LOC124907880	uncharacterized LOC124907880	TRUE	FALSE	FALSE	FALSE	FALSE	FALSE	TRUE	FALSE	FALSE
PSF6_9_9_vs_PSF6_Input_hg38_macs2_peak_13106	chr19	50896337	50897614	765	19.4189	81.5244	76.517	447	Promoter (<=1kb)	19	50882096	50896398	14303	2	606293	ENST00000597246.1	0	ENSG00000290915	KLKP1	kallikrein pseudogene 1	TRUE	FALSE	TRUE	FALSE	FALSE	TRUE	FALSE	FALSE	FALSE
PSF6_9_9_vs_PSF6_Input_hg38_macs2_peak_19640	chr4	29560248	29560973	763	21.8063	81.394	76.3912	424	Distal Intergenic	4	29510635	29510737	103	1	124900885	ENST00000636045.1	49613	ENSG00000283666	LOC124900885	U6 spliceosomal RNA	FALSE	TRUE	FALSE	FALSE	FALSE	FALSE	FALSE	FALSE	TRUE
PSF6_9_9_vs_PSF6_Input_hg38_macs2_peak_14119	chr2	95333422	95334769	763	21.8063	81.394	76.3912	481	Intron (ENST00000295225.10/30818, intron 2 of 8)	2	95346728	95384049	37322	1	30818	ENST00000468529.1	-11960	ENSG00000115041	KCNIP3	potassium voltage-gated channel interacting protein 3	TRUE	FALSE	FALSE	FALSE	FALSE	FALSE	TRUE	FALSE	FALSE
PSF6_9_9_vs_PSF6_Input_hg38_macs2_peak_13596	chr2	33475873	33476813	763	20.9051	81.3044	76.3097	630	Promoter (<=1kb)	2	33476597	33516788	40192	1	25780	ENST00000482857.5	0	ENSG00000152689	RASGRP3	RAS guanyl releasing protein 3	TRUE	FALSE	TRUE	TRUE	FALSE	TRUE	TRUE	FALSE	FALSE
PSF6_9_9_vs_PSF6_Input_hg38_macs2_peak_10122	chr16	87457002	87458599	763	20.9051	81.3044	76.3097	973	Intron (ENST00000268616.9/23174, intron 2 of 12)	16	87411412	87433134	21723	2	23174	ENST00000561928.1	-23868	ENSG00000140948	ZCCHC14	zinc finger CCHC-type containing 14	TRUE	FALSE	FALSE	FALSE	FALSE	FALSE	TRUE	FALSE	FALSE
PSF6_9_9_vs_PSF6_Input_hg38_macs2_peak_16264	chr20	51650305	51651155	760	21.6527	81.0804	76.0894	618	Intron (ENST00000311637.9/10079, intron 9 of 22)	20	51725819	51732587	6769	2	10079	ENST00000477492.1	81433	ENSG00000054793	ATP9A	ATPase phospholipid transporting 9A (putative)	TRUE	FALSE	FALSE	FALSE	FALSE	FALSE	TRUE	FALSE	FALSE
PSF6_9_9_vs_PSF6_Input_hg38_macs2_peak_20802	chr5	10479193	10480031	759	22.5016	80.9838	75.994	412	Promoter (<=1kb)	5	10479371	10482309	2939	1	83853	ENST00000416930.2	0	ENSG00000145491	ROPN1L	rhophilin associated tail protein 1 like	TRUE	FALSE	TRUE	FALSE	FALSE	TRUE	TRUE	FALSE	FALSE
PSF6_9_9_vs_PSF6_Input_hg38_macs2_peak_25604	chr8	69643579	69644475	759	23.9144	80.96	75.9709	509	Intron (ENST00000260128.8/23213, intron 22 of 22)	8	69638811	69641147	2337	1	23213	ENST00000526654.1	4768	ENSG00000137573	SULF1	sulfatase 1	TRUE	FALSE	FALSE	FALSE	FALSE	FALSE	TRUE	FALSE	FALSE
PSF6_9_9_vs_PSF6_Input_hg38_macs2_peak_14034	chr2	85503283	85506381	759	23.9144	80.96	75.9709	1797	Distal Intergenic	2	85537462	85538783	1322	2	100630918	ENST00000667933.2	32403	ENSG00000286532	PARTICL	promoter of MAT2A antisense radiation-induced circulating long non-coding RNA	FALSE	TRUE	FALSE	FALSE	FALSE	FALSE	FALSE	FALSE	TRUE
PSF6_9_9_vs_PSF6_Input_hg38_macs2_peak_24241	chr7	73248813	73250423	759	19.9354	80.9575	75.9686	900	Exon (ENST00000618962.4/ENST00000618962.4, exon 8 of 10)	7	73220646	73235787	15142	1	654816	ENST00000435988.1	28167	ENSG00000290838	NCF1B	neutrophil cytosolic factor 1B (pseudogene)	TRUE	FALSE	FALSE	FALSE	FALSE	TRUE	TRUE	FALSE	FALSE
PSF6_9_9_vs_PSF6_Input_hg38_macs2_peak_18674	chr3	134985639	134986678	759	19.9354	80.9575	75.9686	508	Intron (ENST00000398015.8/2047, intron 3 of 15)	3	135067532	135259370	191839	1	2047	ENST00000493838.1	-80855	ENSG00000154928	EPHB1	EPH receptor B1	TRUE	FALSE	FALSE	FALSE	FALSE	FALSE	TRUE	FALSE	FALSE
PSF6_9_9_vs_PSF6_Input_hg38_macs2_peak_17484	chr22	44448332	44450315	759	19.9354	80.9575	75.9686	1103	Distal Intergenic	22	44443327	44444788	1462	1	101927526	ENST00000415702.1	5005	ENSG00000232655	LINC01656	long intergenic non-protein coding RNA 1656	FALSE	TRUE	FALSE	FALSE	FALSE	FALSE	FALSE	FALSE	TRUE
PSF6_9_9_vs_PSF6_Input_hg38_macs2_peak_15551	chr20	400401	402440	759	19.9354	80.9575	75.9686	1593	Distal Intergenic	20	407498	417822	10325	1	10616	ENST00000411647.5	-5059	ENSG00000125826	RBCK1	RANBP2-type and C3HC4-type zinc finger containing 1	FALSE	TRUE	FALSE	FALSE	FALSE	FALSE	FALSE	FALSE	TRUE
PSF6_9_9_vs_PSF6_Input_hg38_macs2_peak_2599	chr1	237864075	237865186	759	19.9354	80.9575	75.9686	502	Promoter (1-2kb)	1	237862175	237928321	66147	1	100130331	ENST00000450451.1	1900	ENSG00000237250	LOC100130331	POTE ankyrin domain family, member F pseudogene	TRUE	FALSE	TRUE	FALSE	FALSE	FALSE	TRUE	FALSE	FALSE
PSF6_9_9_vs_PSF6_Input_hg38_macs2_peak_6652	chr12	131113394	131114123	759	19.9354	80.9575	75.9686	314	Intron (ENST00000261654.10/283383, intron 18 of 24)	12	131120699	131137103	16405	1	283383	ENST00000537489.5	-6577	ENSG00000111452	ADGRD1	adhesion G protein-coupled receptor D1	TRUE	FALSE	FALSE	FALSE	FALSE	FALSE	TRUE	FALSE	FALSE
PSF6_9_9_vs_PSF6_Input_hg38_macs2_peak_6339	chr12	111413136	111414584	759	19.9354	80.9575	75.9686	819	Intron (ENST00000341259.7/10019, intron 1 of 7)	12	111418340	111444848	26509	1	10019	ENST00000550925.2	-3757	ENSG00000111252	SH2B3	SH2B adaptor protein 3	TRUE	FALSE	FALSE	FALSE	FALSE	FALSE	TRUE	FALSE	FALSE
PSF6_9_9_vs_PSF6_Input_hg38_macs2_peak_3400	chr10	75225013	75226351	759	19.9354	80.9575	75.9686	708	Promoter (2-3kb)	10	75229310	75231275	1966	1	7417	ENST00000460044.1	-2960	ENSG00000165637	VDAC2	voltage dependent anion channel 2	TRUE	FALSE	TRUE	FALSE	FALSE	FALSE	TRUE	FALSE	FALSE
PSF6_9_9_vs_PSF6_Input_hg38_macs2_peak_24151	chr7	55129100	55133440	757	17.3723	80.7686	75.7905	1856	Intron (ENST00000344576.7/1956, intron 1 of 15)	7	55109723	55211536	101814	1	1956	ENST00000450046.2	19377	ENSG00000146648	EGFR	epidermal growth factor receptor	TRUE	FALSE	FALSE	FALSE	FALSE	FALSE	TRUE	FALSE	FALSE
PSF6_9_9_vs_PSF6_Input_hg38_macs2_peak_15601	chr20	4151775	4154171	757	17.3723	80.7686	75.7905	1693	Promoter (2-3kb)	20	4148935	4187747	38813	1	54498	ENST00000346595.6	2840	ENSG00000088826	SMOX	spermine oxidase	TRUE	FALSE	TRUE	FALSE	FALSE	FALSE	TRUE	FALSE	FALSE
PSF6_9_9_vs_PSF6_Input_hg38_macs2_peak_23582	chr6	170295201	170296463	757	23.2858	80.6865	75.7121	783	Promoter (<=1kb)	6	170295321	170405076	109756	1	84498	ENST00000537664.5	0	ENSG00000112584	FAM120B	family with sequence similarity 120 member B	TRUE	FALSE	TRUE	TRUE	FALSE	TRUE	TRUE	FALSE	FALSE
PSF6_9_9_vs_PSF6_Input_hg38_macs2_peak_27967	chr23	107676034	107677164	756	23.7168	80.5881	75.6148	904	Exon (ENST00000701760.1/ENST00000701760.1, exon 1 of 2)	23	107647606	107651026	3421	1	5631	ENST00000372428.9	28428	ENSG00000147224	PRPS1	phosphoribosyl pyrophosphate synthetase 1	TRUE	FALSE	FALSE	FALSE	FALSE	TRUE	TRUE	FALSE	FALSE
PSF6_9_9_vs_PSF6_Input_hg38_macs2_peak_23558	chr6	169070183	169071610	756	23.7168	80.5881	75.6148	593	Promoter (2-3kb)	6	169067899	169069424	1526	1	102724357	ENST00000435377.1	2284	ENSG00000234519	LOC102724357	uncharacterized LOC102724357	FALSE	TRUE	TRUE	FALSE	FALSE	FALSE	FALSE	FALSE	FALSE
PSF6_9_9_vs_PSF6_Input_hg38_macs2_peak_19308	chr3	197718734	197719657	755	24.1773	80.5285	75.5564	451	Promoter (<=1kb)	3	197674020	197718130	44111	2	9711	ENST00000413360.5	-604	ENSG00000145016	RUBCN	rubicon autophagy regulator	TRUE	FALSE	TRUE	FALSE	FALSE	FALSE	TRUE	FALSE	FALSE
PSF6_9_9_vs_PSF6_Input_hg38_macs2_peak_15674	chr20	9555523	9556471	755	20.1111	80.4735	75.5024	348	Intron (ENST00000353224.10/57144, intron 7 of 9)	20	9562941	9571257	8317	1	105372523	ENST00000657954.1	-6471	NA	LOC105372523	uncharacterized LOC105372523	TRUE	FALSE	FALSE	FALSE	FALSE	FALSE	TRUE	FALSE	FALSE
PSF6_9_9_vs_PSF6_Input_hg38_macs2_peak_22491	chr6	37109366	37110410	754	20.9106	80.4312	75.4609	536	Distal Intergenic	6	37170152	37175428	5277	1	5292	ENST00000373509.6	-59743	ENSG00000137193	PIM1	Pim-1 proto-oncogene, serine/threonine kinase	FALSE	TRUE	FALSE	FALSE	FALSE	FALSE	FALSE	FALSE	TRUE
PSF6_9_9_vs_PSF6_Input_hg38_macs2_peak_19220	chr3	194574265	194576226	754	15.4934	80.409	75.4391	1039	Distal Intergenic	3	194583991	194590260	6270	1	100507297	ENST00000447982.8	-7766	NA	TMEM44-AS1	TMEM44 antisense RNA 1	FALSE	TRUE	FALSE	FALSE	FALSE	FALSE	FALSE	FALSE	TRUE
PSF6_9_9_vs_PSF6_Input_hg38_macs2_peak_16118	chr20	45346045	45346822	754	18.5725	80.4027	75.4336	415	Promoter (1-2kb)	20	45325288	45348424	23137	2	6385	ENST00000372733.3	1603	ENSG00000124145	SDC4	syndecan 4	TRUE	FALSE	TRUE	FALSE	FALSE	FALSE	TRUE	FALSE	FALSE
PSF6_9_9_vs_PSF6_Input_hg38_macs2_peak_17489	chr22	44663837	44664946	753	22.1682	80.3229	75.3561	504	Distal Intergenic	22	44668547	44737681	69135	1	55615	ENST00000611394.4	-3602	ENSG00000186654	PRR5	proline rich 5	FALSE	TRUE	FALSE	FALSE	FALSE	FALSE	FALSE	FALSE	TRUE
PSF6_9_9_vs_PSF6_Input_hg38_macs2_peak_11561	chr17	81980006	81982664	752	23.5278	80.2312	75.2654	1778	Promoter (1-2kb)	17	81978186	82017406	39221	1	79058	ENST00000584454.5	1820	ENSG00000169696	ASPSCR1	ASPSCR1 tether for SLC2A4, UBX domain containing	TRUE	FALSE	TRUE	FALSE	TRUE	TRUE	TRUE	FALSE	FALSE
PSF6_9_9_vs_PSF6_Input_hg38_macs2_peak_20950	chr5	33849797	33850442	752	21.6693	80.2186	75.2553	386	Intron (ENST00000504830.6/81792, intron 2 of 23)	5	33576963	33840312	263350	2	81792	ENST00000504582.5	-9485	ENSG00000151388	ADAMTS12	ADAM metallopeptidase with thrombospondin type 1 motif 12	TRUE	FALSE	FALSE	FALSE	FALSE	FALSE	TRUE	FALSE	FALSE
PSF6_9_9_vs_PSF6_Input_hg38_macs2_peak_23600	chr7	220101	221167	752	24.5011	80.2023	75.2393	651	Intron (ENST00000313766.6/56975, intron 3 of 9)	7	195625	197575	1951	1	56975	ENST00000471328.1	24476	ENSG00000177706	FAM20C	FAM20C golgi associated secretory pathway kinase	TRUE	FALSE	FALSE	FALSE	FALSE	FALSE	TRUE	FALSE	FALSE
PSF6_9_9_vs_PSF6_Input_hg38_macs2_peak_13602	chr2	34161961	34162871	752	24.5011	80.2023	75.2393	418	Intron (ENST00000366209.6/104355287, intron 4 of 5)	2	34189813	34722833	533021	1	104355288	ENST00000650021.1	-26943	ENSG00000228262	LINC01320	long intergenic non-protein coding RNA 1320	TRUE	FALSE	FALSE	FALSE	FALSE	FALSE	TRUE	FALSE	FALSE
PSF6_9_9_vs_PSF6_Input_hg38_macs2_peak_16747	chr21	43333206	43334372	752	24.5011	80.2023	75.2393	650	Promoter (1-2kb)	21	43322417	43332039	9623	2	100126693	ENST00000450205.1	-1167	NA	LINC00322	long intergenic non-protein coding RNA 322	FALSE	TRUE	TRUE	FALSE	FALSE	FALSE	FALSE	FALSE	FALSE
PSF6_9_9_vs_PSF6_Input_hg38_macs2_peak_9298	chr16	11358989	11360512	752	24.5011	80.2023	75.2393	653	3' UTR	16	11345470	11381662	36193	1	105371082	ENST00000648619.1	13519	NA	LOC105371082	uncharacterized LOC105371082	TRUE	FALSE	FALSE	FALSE	TRUE	TRUE	TRUE	FALSE	FALSE
PSF6_9_9_vs_PSF6_Input_hg38_macs2_peak_14156	chr2	97751474	97752428	751	22.5322	80.1377	75.1785	304	Distal Intergenic	2	97758896	97760095	1200	2	23505	ENST00000469447.1	7668	ENSG00000075568	TMEM131	transmembrane protein 131	FALSE	TRUE	FALSE	FALSE	FALSE	FALSE	FALSE	FALSE	TRUE
PSF6_9_9_vs_PSF6_Input_hg38_macs2_peak_1727	chr1	160124263	160125817	751	20.7712	80.1374	75.1785	754	Promoter (<=1kb)	1	160123958	160125542	1585	1	477	ENST00000468587.1	305	ENSG00000018625	ATP1A2	ATPase Na+/K+ transporting subunit alpha 2	TRUE	FALSE	TRUE	FALSE	FALSE	TRUE	TRUE	FALSE	FALSE
PSF6_9_9_vs_PSF6_Input_hg38_macs2_peak_22027	chr6	3175312	3176807	751	19.1792	80.1169	75.1601	739	Distal Intergenic	6	3153699	3157544	3846	2	7280	ENST00000680967.1	-17768	ENSG00000137267	TUBB2A	tubulin beta 2A class IIa	FALSE	TRUE	FALSE	FALSE	FALSE	FALSE	FALSE	FALSE	TRUE
PSF6_9_9_vs_PSF6_Input_hg38_macs2_peak_15249	chr2	226862423	226864021	751	19.1792	80.1169	75.1601	775	Intron (ENST00000424132.1/84236, intron 1 of 1)	2	226837548	226864856	27309	1	84236	ENST00000436481.1	24875	ENSG00000144468	RHBDD1	rhomboid domain containing 1	TRUE	FALSE	FALSE	FALSE	FALSE	FALSE	TRUE	FALSE	FALSE
PSF6_9_9_vs_PSF6_Input_hg38_macs2_peak_15797	chr20	20520586	20521506	751	19.1792	80.1169	75.1601	525	Exon (ENST00000202677.12/57186, exon 31 of 40)	20	20470933	20512600	41668	2	57186	ENST00000427175.2	-7986	ENSG00000188559	RALGAPA2	Ral GTPase activating protein catalytic subunit alpha 2	TRUE	FALSE	FALSE	FALSE	FALSE	TRUE	TRUE	FALSE	FALSE
PSF6_9_9_vs_PSF6_Input_hg38_macs2_peak_27367	chr9	130925836	130928932	750	22.919	79.9818	75.0296	2519	Promoter (1-2kb)	9	130902440	130929979	27540	2	84929	ENST00000444139.5	1048	ENSG00000130720	FIBCD1	fibrinogen C domain containing 1	TRUE	FALSE	TRUE	FALSE	FALSE	FALSE	TRUE	FALSE	FALSE
PSF6_9_9_vs_PSF6_Input_hg38_macs2_peak_7772	chr14	67738466	67739694	749	21.5156	79.906	74.9563	605	Intron (ENST00000394455.6/23503, intron 13 of 14)	14	67727164	67729746	2583	1	145226	ENST00000552873.1	11302	ENSG00000139988	RDH12	retinol dehydrogenase 12	TRUE	FALSE	FALSE	FALSE	FALSE	FALSE	TRUE	FALSE	FALSE
PSF6_9_9_vs_PSF6_Input_hg38_macs2_peak_6123	chr12	93361405	93362250	749	23.3311	79.8583	74.9105	407	Intron (ENST00000548890.2/643339, intron 1 of 2)	12	93327996	93377708	49713	2	643339	ENST00000549806.1	15459	NA	LOC643339	uncharacterized LOC643339	TRUE	FALSE	FALSE	FALSE	FALSE	FALSE	TRUE	FALSE	FALSE
PSF6_9_9_vs_PSF6_Input_hg38_macs2_peak_26859	chr9	98248700	98249660	749	20.6336	79.8464	74.9003	390	Intron (ENST00000465784.7/55357, intron 2 of 12)	9	98199029	98255580	56552	2	55357	ENST00000375064.5	5921	ENSG00000095383	TBC1D2	TBC1 domain family member 2	TRUE	FALSE	FALSE	FALSE	FALSE	FALSE	TRUE	FALSE	FALSE
PSF6_9_9_vs_PSF6_Input_hg38_macs2_peak_1780	chr1	165898419	165899523	749	20.6336	79.8464	74.9003	628	Promoter (<=1kb)	1	165897979	165908109	10131	1	7371	ENST00000463772.5	440	ENSG00000143179	UCK2	uridine-cytidine kinase 2	TRUE	FALSE	TRUE	FALSE	FALSE	FALSE	TRUE	FALSE	FALSE
PSF6_9_9_vs_PSF6_Input_hg38_macs2_peak_9557	chr16	31176795	31177633	746	16.3239	79.6088	74.6673	519	Promoter (2-3kb)	16	31180138	31191602	11465	1	2521	ENST00000566605.5	-2506	ENSG00000089280	FUS	FUS RNA binding protein	FALSE	TRUE	TRUE	FALSE	FALSE	FALSE	FALSE	FALSE	FALSE
PSF6_9_9_vs_PSF6_Input_hg38_macs2_peak_2263	chr1	212481853	212483777	746	18.9575	79.6074	74.6661	1311	Distal Intergenic	1	212466808	212472905	6098	2	105372907	ENST00000661486.1	-8948	ENSG00000224535	LINC02771	long intergenic non-protein coding RNA 2771	FALSE	TRUE	FALSE	FALSE	FALSE	FALSE	FALSE	FALSE	TRUE
PSF6_9_9_vs_PSF6_Input_hg38_macs2_peak_10127	chr16	87552663	87553488	745	19.6831	79.5314	74.5918	281	Distal Intergenic	16	87601835	87697927	96093	1	57338	ENST00000537256.5	-48348	ENSG00000154118	JPH3	junctophilin 3	FALSE	TRUE	FALSE	FALSE	FALSE	FALSE	FALSE	FALSE	TRUE
PSF6_9_9_vs_PSF6_Input_hg38_macs2_peak_10287	chr17	2358912	2360730	744	17.1703	79.4305	74.4993	945	Promoter (1-2kb)	17	2361777	2363045	1269	1	9905	ENST00000574650.1	-1048	ENSG00000141258	SGSM2	small G protein signaling modulator 2	TRUE	FALSE	TRUE	FALSE	FALSE	FALSE	TRUE	FALSE	FALSE
PSF6_9_9_vs_PSF6_Input_hg38_macs2_peak_3381	chr10	73888579	73890233	744	17.1703	79.4305	74.4993	533	Distal Intergenic	10	73815015	73874591	59577	2	818	ENST00000680035.1	-13988	ENSG00000148660	CAMK2G	calcium/calmodulin dependent protein kinase II gamma	FALSE	TRUE	FALSE	FALSE	FALSE	FALSE	FALSE	FALSE	TRUE
PSF6_9_9_vs_PSF6_Input_hg38_macs2_peak_3310	chr10	70930851	70932273	744	17.1703	79.4305	74.4993	624	Exon (ENST00000698053.1/ENST00000698053.1, exon 2 of 2)	10	70927055	71077810	150756	1	105378350	ENST00000646051.1	3796	NA	LOC105378350	uncharacterized LOC105378350	TRUE	FALSE	FALSE	FALSE	FALSE	TRUE	TRUE	FALSE	FALSE
PSF6_9_9_vs_PSF6_Input_hg38_macs2_peak_1524	chr1	144799743	144800472	744	17.8148	79.4062	74.4772	436	Intron (ENST00000441760.2/ENST00000441760.2, intron 2 of 3)	1	144716073	144739347	23275	1	645166	ENST00000690033.2	83670	ENSG00000288905	LSP1P5	LSP1 pseudogene 5	TRUE	FALSE	FALSE	FALSE	FALSE	FALSE	TRUE	FALSE	FALSE
PSF6_9_9_vs_PSF6_Input_hg38_macs2_peak_3767	chr10	102117424	102118250	743	19.1636	79.2259	74.3015	450	Promoter (2-3kb)	10	102107560	102120285	12726	2	8861	ENST00000425280.2	2036	ENSG00000198728	LDB1	LIM domain binding 1	TRUE	FALSE	TRUE	FALSE	FALSE	FALSE	TRUE	FALSE	FALSE
PSF6_9_9_vs_PSF6_Input_hg38_macs2_peak_16232	chr20	50624247	50626188	741	19.4979	79.12	74.1981	491	Intron (ENST00000327979.8/140876, intron 2 of 21)	20	50614636	50614785	150	2	100302146	ENST00000408164.1	-9462	ENSG00000221091	MIR1302-5	microRNA 1302-5	TRUE	FALSE	FALSE	FALSE	FALSE	FALSE	TRUE	FALSE	FALSE
PSF6_9_9_vs_PSF6_Input_hg38_macs2_peak_22064	chr6	5082309	5083573	741	18.3461	79.022	74.1025	518	Promoter (1-2kb)	6	5085341	5089487	4147	1	648791	ENST00000405617.4	-1769	ENSG00000219607	PPP1R3G	protein phosphatase 1 regulatory subunit 3G	FALSE	TRUE	TRUE	FALSE	FALSE	FALSE	FALSE	FALSE	FALSE
PSF6_9_9_vs_PSF6_Input_hg38_macs2_peak_718	chr1	31938335	31941301	739	21.8645	78.8198	73.9046	318	Promoter (<=1kb)	1	31906421	31938368	31948	2	8073	ENST00000647444.2	0	ENSG00000184007	PTP4A2	protein tyrosine phosphatase 4A2	TRUE	FALSE	TRUE	TRUE	FALSE	TRUE	TRUE	FALSE	FALSE
PSF6_9_9_vs_PSF6_Input_hg38_macs2_peak_12994	chr19	46258721	46259956	738	22.7756	78.7973	73.8827	742	Distal Intergenic	19	46249394	46250163	770	2	124904728	ENST00000613498.1	-8558	NA	LOC124904728	uncharacterized LOC124904728	FALSE	TRUE	FALSE	FALSE	FALSE	FALSE	FALSE	FALSE	TRUE
PSF6_9_9_vs_PSF6_Input_hg38_macs2_peak_15837	chr20	25496514	25497878	738	18.9395	78.7148	73.8015	681	Promoter (<=1kb)	20	25453009	25496715	43707	2	22981	ENST00000336104.6	0	ENSG00000101004	NINL	ninein like	TRUE	FALSE	TRUE	FALSE	TRUE	TRUE	TRUE	FALSE	FALSE
PSF6_9_9_vs_PSF6_Input_hg38_macs2_peak_8235	chr14	103746449	103747506	738	18.9395	78.7148	73.8015	381	Promoter (<=1kb)	14	103733753	103746488	12736	2	23368	ENST00000556597.1	0	ENSG00000088808	PPP1R13B	protein phosphatase 1 regulatory subunit 13B	TRUE	FALSE	TRUE	FALSE	TRUE	TRUE	TRUE	FALSE	FALSE
PSF6_9_9_vs_PSF6_Input_hg38_macs2_peak_27394	chr9	131733476	131734878	737	23.1917	78.6816	73.7712	275	Promoter (2-3kb)	9	131576770	131737538	160769	2	2889	ENST00000372189.7	2661	ENSG00000107263	RAPGEF1	Rap guanine nucleotide exchange factor 1	TRUE	FALSE	TRUE	FALSE	FALSE	FALSE	TRUE	FALSE	FALSE
PSF6_9_9_vs_PSF6_Input_hg38_macs2_peak_22245	chr6	19464989	19465913	737	23.1917	78.6816	73.7712	410	Intron (ENST00000653002.1/107986575, intron 8 of 8)	6	19323703	19559298	235596	2	107986575	ENST00000668724.1	93386	NA	LOC107986575	uncharacterized LOC107986575	TRUE	FALSE	FALSE	FALSE	FALSE	FALSE	TRUE	FALSE	FALSE
PSF6_9_9_vs_PSF6_Input_hg38_macs2_peak_12633	chr19	18407148	18408631	737	23.1917	78.6816	73.7712	1013	Distal Intergenic	19	18391137	18397622	6486	2	126364	ENST00000339007.4	-9526	ENSG00000175489	LRRC25	leucine rich repeat containing 25	FALSE	TRUE	FALSE	FALSE	FALSE	FALSE	FALSE	FALSE	TRUE
PSF6_9_9_vs_PSF6_Input_hg38_macs2_peak_19454	chr4	8190998	8193413	737	22.2192	78.6217	73.7143	432	Intron (ENST00000510763.5/54436, intron 1 of 3)	4	8199290	8241103	41814	1	54436	ENST00000245105.8	-5878	ENSG00000125089	SH3TC1	SH3 domain and tetratricopeptide repeats 1	TRUE	FALSE	FALSE	FALSE	FALSE	FALSE	TRUE	FALSE	FALSE
PSF6_9_9_vs_PSF6_Input_hg38_macs2_peak_17532	chr22	46002433	46004421	737	22.2192	78.6217	73.7143	1082	Promoter (2-3kb)	22	46006616	46010777	4162	1	730668	ENST00000624893.1	-2196	ENSG00000280424	LOC730668	dynein heavy chain -like pseudogene	FALSE	TRUE	TRUE	FALSE	FALSE	FALSE	FALSE	FALSE	FALSE
PSF6_9_9_vs_PSF6_Input_hg38_macs2_peak_136	chr1	7899152	7900448	737	22.2192	78.6217	73.7143	550	Distal Intergenic	1	7921800	7935100	13301	2	3604	ENST00000474475.1	34653	ENSG00000049249	TNFRSF9	TNF receptor superfamily member 9	FALSE	TRUE	FALSE	FALSE	FALSE	FALSE	FALSE	FALSE	TRUE
PSF6_9_9_vs_PSF6_Input_hg38_macs2_peak_6298	chr12	108838153	108839080	737	22.2192	78.6217	73.7143	437	Promoter (1-2kb)	12	108836908	108837006	99	2	693204	ENST00000384890.1	-1147	ENSG00000207622	MIR619	microRNA 619	TRUE	FALSE	TRUE	FALSE	FALSE	FALSE	TRUE	FALSE	FALSE
PSF6_9_9_vs_PSF6_Input_hg38_macs2_peak_19360	chr4	2795840	2797328	737	24.1408	78.6189	73.7138	905	Promoter (1-2kb)	4	2798564	2827318	28755	1	6452	ENST00000504294.5	-1237	ENSG00000087266	SH3BP2	SH3 domain binding protein 2	TRUE	FALSE	TRUE	FALSE	FALSE	TRUE	TRUE	FALSE	FALSE
PSF6_9_9_vs_PSF6_Input_hg38_macs2_peak_15001	chr2	202965627	202966623	737	24.1408	78.6189	73.7138	431	Intron (ENST00000402905.7/79800, intron 8 of 15)	2	203014608	203056504	41897	1	65065	ENST00000682787.1	-47986	ENSG00000144426	NBEAL1	neurobeachin like 1	TRUE	FALSE	FALSE	FALSE	FALSE	FALSE	TRUE	FALSE	FALSE
PSF6_9_9_vs_PSF6_Input_hg38_macs2_peak_20628	chr4	184329872	184330711	736	17.1324	78.5176	73.6158	324	Distal Intergenic	4	184341774	184343736	1963	2	728175	ENST00000670015.1	13026	ENSG00000180712	LINC02363	long intergenic non-protein coding RNA 2363	FALSE	TRUE	FALSE	FALSE	FALSE	FALSE	FALSE	FALSE	TRUE
PSF6_9_9_vs_PSF6_Input_hg38_macs2_peak_3702	chr10	97687327	97688270	736	17.1324	78.5176	73.6158	292	Promoter (<=1kb)	10	97677424	97687241	9818	2	60370	ENST00000370626.4	-86	ENSG00000119986	AVPI1	arginine vasopressin induced 1	FALSE	TRUE	TRUE	FALSE	FALSE	FALSE	FALSE	FALSE	FALSE
PSF6_9_9_vs_PSF6_Input_hg38_macs2_peak_11186	chr17	64992299	64993311	735	21.2248	78.4239	73.5264	293	Distal Intergenic	17	64968026	64975630	7605	2	201283	ENST00000690715.2	-16669	ENSG00000291140	AMZ2P1	AMZ2 pseudogene 1	FALSE	TRUE	FALSE	FALSE	FALSE	FALSE	FALSE	FALSE	TRUE
PSF6_9_9_vs_PSF6_Input_hg38_macs2_peak_10206	chr16	89565165	89566810	734	20.3621	78.3941	73.4996	1012	Promoter (2-3kb)	16	89562370	89563438	1069	1	6137	ENST00000472354.1	2795	ENSG00000167526	RPL13	ribosomal protein L13	FALSE	TRUE	TRUE	FALSE	FALSE	FALSE	FALSE	FALSE	FALSE
PSF6_9_9_vs_PSF6_Input_hg38_macs2_peak_3796	chr10	103241190	103242615	734	20.3621	78.3941	73.4996	595	Intron (ENST00000675164.1/22978, intron 1 of 19)	10	103245887	103248016	2130	1	729020	ENST00000441178.2	-3273	ENSG00000235376	RPEL1	ribulose-5-phosphate-3-epimerase like 1	TRUE	FALSE	FALSE	FALSE	FALSE	FALSE	TRUE	FALSE	FALSE
PSF6_9_9_vs_PSF6_Input_hg38_macs2_peak_19272	chr3	196337509	196338956	734	15.3094	78.3191	73.4283	1097	Promoter (<=1kb)	3	196316082	196338373	22292	2	100534611	ENST00000442633.1	0	NA	TM4SF19-DYNLT2B	TM4SF19-DYNLT2B readthrough (NMD candidate)	TRUE	FALSE	TRUE	TRUE	FALSE	TRUE	TRUE	FALSE	FALSE
PSF6_9_9_vs_PSF6_Input_hg38_macs2_peak_14335	chr2	111659194	111660815	734	22.9978	78.3141	73.4234	917	Intron (ENST00000644013.1/541471, intron 1 of 7)	2	111593594	111631040	37447	2	107985933	ENST00000645914.1	-28154	NA	LOC107985933	uncharacterized LOC107985933	TRUE	FALSE	FALSE	FALSE	FALSE	FALSE	TRUE	FALSE	FALSE
PSF6_9_9_vs_PSF6_Input_hg38_macs2_peak_19251	chr3	195715773	195717757	734	11.9091	78.3042	73.414	402	Exon (ENST00000597982.5/440993, exon 3 of 3)	3	195720884	195737623	16740	1	200958	ENST00000436408.6	-3128	ENSG00000176945	MUC20	mucin 20, cell surface associated	TRUE	FALSE	FALSE	FALSE	FALSE	TRUE	TRUE	FALSE	FALSE
PSF6_9_9_vs_PSF6_Input_hg38_macs2_peak_10320	chr17	4476762	4478294	733	23.4264	78.2113	73.3219	668	Intron (ENST00000355530.7/201305, intron 8 of 11)	17	4482148	4483584	1437	2	124903899	ENST00000577064.1	5291	NA	LOC124903899	uncharacterized LOC124903899	TRUE	FALSE	FALSE	FALSE	FALSE	FALSE	TRUE	FALSE	FALSE
PSF6_9_9_vs_PSF6_Input_hg38_macs2_peak_10211	chr16	89687112	89688079	733	23.4264	78.2113	73.3219	464	Promoter (<=1kb)	16	89686972	89693495	6524	1	8558	ENST00000504473.5	140	ENSG00000185324	CDK10	cyclin dependent kinase 10	TRUE	FALSE	TRUE	FALSE	TRUE	TRUE	TRUE	FALSE	FALSE
PSF6_9_9_vs_PSF6_Input_hg38_macs2_peak_1038	chr1	55442776	55444220	733	23.4264	78.2113	73.3219	888	Intron (ENST00000643167.1/ENST00000643167.1, intron 1 of 3)	1	55225641	55225723	83	1	100616272	ENST00000581938.1	217135	ENSG00000265822	MIR4422	microRNA 4422	TRUE	FALSE	FALSE	FALSE	FALSE	FALSE	TRUE	FALSE	FALSE
PSF6_9_9_vs_PSF6_Input_hg38_macs2_peak_6656	chr12	131852326	131854359	732	23.8848	78.1481	73.2596	617	Distal Intergenic	12	131857420	131864538	7119	1	124903058	ENST00000542763.2	-3062	NA	LOC124903058	uncharacterized LOC124903058	FALSE	TRUE	FALSE	FALSE	FALSE	FALSE	FALSE	FALSE	TRUE
PSF6_9_9_vs_PSF6_Input_hg38_macs2_peak_11443	chr17	78342661	78344365	732	19.4307	78.1108	73.2234	1166	Promoter (<=1kb)	17	78342737	78344357	1621	1	105371912	ENST00000586583.1	0	NA	LOC105371912	uncharacterized LOC105371912	TRUE	FALSE	TRUE	FALSE	FALSE	TRUE	TRUE	FALSE	FALSE
PSF6_9_9_vs_PSF6_Input_hg38_macs2_peak_10064	chr16	84830789	84833540	732	19.4307	78.1108	73.2234	1886	Intron (ENST00000566151.1/83716, intron 1 of 2)	16	84842003	84873110	31108	1	83716	ENST00000563066.5	-8464	ENSG00000103196	CRISPLD2	cysteine rich secretory protein LCCL domain containing 2	TRUE	FALSE	FALSE	FALSE	FALSE	FALSE	TRUE	FALSE	FALSE
PSF6_9_9_vs_PSF6_Input_hg38_macs2_peak_5592	chr12	26317964	26320004	732	19.4307	78.1108	73.2234	753	Exon (ENST00000535324.1/ENST00000535324.1, exon 1 of 6)	12	26211164	26335856	124693	2	101928554	ENST00000540392.1	15853	NA	ITPR2-AS1	ITPR2 and SSPN antisense RNA 1	TRUE	FALSE	FALSE	FALSE	FALSE	TRUE	TRUE	FALSE	FALSE
PSF6_9_9_vs_PSF6_Input_hg38_macs2_peak_6400	chr12	115341071	115341912	732	19.4307	78.1108	73.2234	546	Distal Intergenic	12	115582061	115601721	19661	2	105370002	ENST00000551531.1	259810	NA	LOC105370002	uncharacterized LOC105370002	FALSE	TRUE	FALSE	FALSE	FALSE	FALSE	FALSE	FALSE	TRUE
PSF6_9_9_vs_PSF6_Input_hg38_macs2_peak_2790	chr10	6274738	6276071	732	19.4307	78.1108	73.2234	703	Promoter (1-2kb)	10	6277687	6335982	58296	1	399715	ENST00000399868.2	-1617	ENSG00000215244	LINC02649	long intergenic non-protein coding RNA 2649	TRUE	FALSE	TRUE	FALSE	FALSE	FALSE	TRUE	FALSE	FALSE
PSF6_9_9_vs_PSF6_Input_hg38_macs2_peak_14213	chr2	101820296	101821414	732	16.9683	78.0975	73.2173	463	Intron (ENST00000427603.5/9448, intron 4 of 4)	2	101825319	101829754	4436	1	9448	ENST00000489490.1	-3906	ENSG00000071054	MAP4K4	mitogen-activated protein kinase kinase kinase kinase 4	TRUE	FALSE	FALSE	FALSE	FALSE	FALSE	TRUE	FALSE	FALSE
PSF6_9_9_vs_PSF6_Input_hg38_macs2_peak_13163	chr19	56169978	56171017	732	16.9683	78.0975	73.2173	443	Distal Intergenic	19	56176008	56185775	9768	1	85569	ENST00000357330.7	-4992	ENSG00000197487	GALP	galanin like peptide	FALSE	TRUE	FALSE	FALSE	FALSE	FALSE	FALSE	FALSE	TRUE
PSF6_9_9_vs_PSF6_Input_hg38_macs2_peak_3479	chr10	78974132	78975303	732	16.9683	78.0975	73.2173	620	Intron (ENST00000456353.5/283050, intron 5 of 9)	10	78943328	78962394	19067	2	283050	ENST00000428862.5	-11738	ENSG00000224596	ZMIZ1-AS1	ZMIZ1 antisense RNA 1	TRUE	FALSE	FALSE	FALSE	FALSE	FALSE	TRUE	FALSE	FALSE
PSF6_9_9_vs_PSF6_Input_hg38_macs2_peak_16378	chr20	62602345	62604467	731	19.0337	78.0777	73.2	1064	Promoter (<=1kb)	20	62596732	62603115	6384	2	105372712	ENST00000617730.1	0	NA	LINC02970	long intergenic non-protein coding RNA 2970	TRUE	FALSE	TRUE	FALSE	FALSE	TRUE	TRUE	FALSE	FALSE
PSF6_9_9_vs_PSF6_Input_hg38_macs2_peak_15947	chr20	35307635	35308992	731	19.0337	78.0777	73.2	790	Promoter (<=1kb)	20	35302566	35307082	4517	2	55245	ENST00000472559.5	-553	ENSG00000101019	UQCC1	ubiquinol-cytochrome c reductase complex assembly factor 1	TRUE	FALSE	TRUE	FALSE	FALSE	FALSE	TRUE	FALSE	FALSE
PSF6_9_9_vs_PSF6_Input_hg38_macs2_peak_3743	chr10	100364712	100365986	730	19.366	77.9674	73.0912	423	3' UTR	10	100373099	100383372	10274	1	90271	ENST00000668904.1	-7114	ENSG00000235823	OLMALINC	oligodendrocyte maturation-associated long intergenic non-coding RNA	TRUE	FALSE	FALSE	FALSE	TRUE	TRUE	FALSE	FALSE	FALSE
PSF6_9_9_vs_PSF6_Input_hg38_macs2_peak_6672	chr12	132326905	132328558	730	21.8851	77.9649	73.0889	652	Promoter (<=1kb)	12	132247440	132329349	81910	2	50614	ENST00000424720.6	792	ENSG00000182870	GALNT9	polypeptide N-acetylgalactosaminyltransferase 9	TRUE	FALSE	TRUE	FALSE	FALSE	FALSE	TRUE	FALSE	FALSE
PSF6_9_9_vs_PSF6_Input_hg38_macs2_peak_3786	chr10	102837242	102838220	730	18.2202	77.8853	73.0099	447	Promoter (<=1kb)	10	102830531	102837413	6883	2	1586	ENST00000369887.4	0	ENSG00000148795	CYP17A1	cytochrome P450 family 17 subfamily A member 1	TRUE	FALSE	TRUE	TRUE	FALSE	TRUE	TRUE	FALSE	FALSE
PSF6_9_9_vs_PSF6_Input_hg38_macs2_peak_3456	chr10	77873012	77874571	729	15.1566	77.8727	72.9975	931	Intron (ENST00000372391.7/9231, intron 1 of 31)	10	77790791	77869191	78401	2	9231	ENST00000475613.6	-3821	ENSG00000151208	DLG5	discs large MAGUK scaffold protein 5	TRUE	FALSE	FALSE	FALSE	FALSE	FALSE	TRUE	FALSE	FALSE
PSF6_9_9_vs_PSF6_Input_hg38_macs2_peak_3575	chr10	87385528	87386738	729	18.921	77.8225	72.9491	584	Exon (ENST00000457530.1/ENST00000457530.1, exon 7 of 7)	10	87396561	87398992	2432	2	728218	ENST00000665232.1	12255	ENSG00000228055	FAM245A	family with sequence similarity 245 member A	TRUE	FALSE	FALSE	FALSE	FALSE	TRUE	FALSE	FALSE	FALSE
PSF6_9_9_vs_PSF6_Input_hg38_macs2_peak_10185	chr16	88924278	88927027	729	20.4979	77.8048	72.9322	1005	Intron (ENST00000327483.9/863, intron 1 of 10)	16	88936779	88937756	978	2	107984871	ENST00000561980.1	10730	NA	LOC107984871	uncharacterized LOC107984871	TRUE	FALSE	FALSE	FALSE	FALSE	FALSE	TRUE	FALSE	FALSE
PSF6_9_9_vs_PSF6_Input_hg38_macs2_peak_2597	chr1	237012470	237013690	728	23.6789	77.7679	72.8961	634	Exon (ENST00000663658.1/ENST00000663658.1, exon 1 of 2)	1	237004103	237004441	339	2	645745	ENST00000464121.3	-8029	ENSG00000244020	MT1HL1	metallothionein 1H like 1	TRUE	FALSE	FALSE	FALSE	FALSE	TRUE	TRUE	FALSE	FALSE
PSF6_9_9_vs_PSF6_Input_hg38_macs2_peak_19063	chr3	183391934	183392995	728	16.5147	77.7226	72.8513	547	Intron (ENST00000328913.8/23101, intron 1 of 29)	3	183298427	183400493	102067	2	23101	ENST00000459750.5	7499	ENSG00000053524	MCF2L2	MCF.2 cell line derived transforming sequence-like 2	TRUE	FALSE	FALSE	FALSE	FALSE	FALSE	TRUE	FALSE	FALSE
PSF6_9_9_vs_PSF6_Input_hg38_macs2_peak_27420	chr9	133121420	133122842	727	21.7217	77.642	72.7732	572	Promoter (<=1kb)	9	133097722	133121240	23519	2	5900	ENST00000372050.8	-180	ENSG00000160271	RALGDS	ral guanine nucleotide dissociation stimulator	TRUE	FALSE	TRUE	FALSE	FALSE	FALSE	TRUE	FALSE	FALSE
PSF6_9_9_vs_PSF6_Input_hg38_macs2_peak_15833	chr20	25222533	25223768	727	19.5954	77.6128	72.7445	775	Promoter (<=1kb)	20	25223867	25225733	1867	1	955	ENST00000463734.1	-100	ENSG00000197586	ENTPD6	ectonucleoside triphosphate diphosphohydrolase 6	TRUE	FALSE	TRUE	FALSE	FALSE	TRUE	TRUE	FALSE	FALSE
PSF6_9_9_vs_PSF6_Input_hg38_macs2_peak_2661	chr1	245261588	245262459	727	17.7574	77.6086	72.741	347	Intron (ENST00000407071.7/55083, intron 2 of 14)	1	245206444	245234501	28058	2	111216275	ENST00000446321.1	-27087	ENSG00000232192	KIF26B-AS1	KIF26B antisense RNA 1	TRUE	FALSE	FALSE	FALSE	FALSE	FALSE	TRUE	FALSE	FALSE
PSF6_9_9_vs_PSF6_Input_hg38_macs2_peak_1094	chr1	64038955	64040240	723	21.0836	77.2515	72.3914	694	Intron (ENST00000371079.6/4919, intron 2 of 8)	1	64106630	64108361	1732	2	101927034	ENST00000675824.1	68122	ENSG00000223949	ROR1-AS1	ROR1 antisense RNA 1	TRUE	FALSE	FALSE	FALSE	FALSE	FALSE	TRUE	FALSE	FALSE
PSF6_9_9_vs_PSF6_Input_hg38_macs2_peak_8195	chr14	102931097	102931912	723	16.9284	77.1845	72.3256	373	Promoter (<=1kb)	14	102930107	102930619	513	1	81693	ENST00000559507.1	990	ENSG00000166126	AMN	amnion associated transmembrane protein	TRUE	FALSE	TRUE	FALSE	FALSE	TRUE	TRUE	TRUE	FALSE
PSF6_9_9_vs_PSF6_Input_hg38_macs2_peak_21721	chr5	150316612	150317850	722	22.8556	77.1381	72.2798	664	Intron (ENST00000515301.2/340075, intron 1 of 1)	5	150296343	150302905	6563	2	340075	ENST00000328668.8	-13707	ENSG00000183876	ARSI	arylsulfatase family member I	TRUE	FALSE	FALSE	FALSE	FALSE	FALSE	TRUE	FALSE	FALSE
PSF6_9_9_vs_PSF6_Input_hg38_macs2_peak_10139	chr16	87722964	87724112	722	22.8556	77.1381	72.2798	511	Promoter (2-3kb)	16	87710798	87726917	16120	2	54758	ENST00000562913.5	2806	ENSG00000104731	KLHDC4	kelch domain containing 4	TRUE	FALSE	TRUE	FALSE	FALSE	FALSE	TRUE	FALSE	FALSE
PSF6_9_9_vs_PSF6_Input_hg38_macs2_peak_7714	chr14	61653205	61654435	722	22.8556	77.1381	72.2798	573	Exon (ENST00000556569.5/400221, exon 3 of 3)	14	61647420	61654001	6582	1	400221	ENST00000556717.2	5785	ENSG00000232774	LINC03033	long intergenic non-protein coding RNA 3033	TRUE	FALSE	FALSE	FALSE	FALSE	TRUE	TRUE	FALSE	FALSE
PSF6_9_9_vs_PSF6_Input_hg38_macs2_peak_6296	chr12	108825597	108827244	722	22.8556	77.1381	72.2798	1136	Promoter (<=1kb)	12	108809719	108826286	16568	2	54434	ENST00000546697.1	0	ENSG00000084112	SSH1	slingshot protein phosphatase 1	TRUE	FALSE	TRUE	TRUE	FALSE	TRUE	TRUE	FALSE	FALSE
PSF6_9_9_vs_PSF6_Input_hg38_macs2_peak_14547	chr2	134267774	134269065	722	21.9063	77.1118	72.2567	796	Intron (ENST00000409645.5/4249, intron 2 of 16)	2	134254072	134454621	200550	1	4249	ENST00000281923.4	13702	ENSG00000152127	MGAT5	alpha-1,6-mannosylglycoprotein 6-beta-N-acetylglucosaminyltransferase	TRUE	FALSE	FALSE	FALSE	FALSE	FALSE	TRUE	FALSE	FALSE
PSF6_9_9_vs_PSF6_Input_hg38_macs2_peak_2297	chr1	218304145	218305133	722	21.9063	77.1118	72.2567	566	Exon (ENST00000366932.4/51018, exon 3 of 5)	1	218285342	218302671	17330	1	51018	ENST00000491428.1	18803	ENSG00000067533	RRP15	ribosomal RNA processing 15 homolog	TRUE	FALSE	FALSE	FALSE	FALSE	TRUE	TRUE	FALSE	FALSE
PSF6_9_9_vs_PSF6_Input_hg38_macs2_peak_22572	chr6	43803673	43804849	722	19.352	77.079	72.2268	593	Promoter (<=1kb)	6	43803193	43842625	39433	1	105375070	ENST00000637813.1	480	NA	LOC105375070	uncharacterized LOC105375070	TRUE	FALSE	TRUE	FALSE	FALSE	TRUE	TRUE	FALSE	FALSE
PSF6_9_9_vs_PSF6_Input_hg38_macs2_peak_627	chr1	27542037	27543647	722	19.352	77.079	72.2268	626	Intron (ENST00000247087.10/27245, intron 5 of 5)	1	27552773	27553545	773	2	27245	ENST00000644833.1	9899	ENSG00000126705	AHDC1	AT-hook DNA binding motif containing 1	TRUE	FALSE	FALSE	FALSE	FALSE	FALSE	TRUE	FALSE	FALSE
PSF6_9_9_vs_PSF6_Input_hg38_macs2_peak_5496	chr12	12899519	12901879	722	19.352	77.079	72.2268	1899	Intron (ENST00000537783.1/9052, intron 1 of 1)	12	12908244	12913411	5168	1	9052	ENST00000648791.1	-6366	ENSG00000013588	GPRC5A	G protein-coupled receptor class C group 5 member A	TRUE	FALSE	FALSE	FALSE	FALSE	FALSE	TRUE	FALSE	FALSE
PSF6_9_9_vs_PSF6_Input_hg38_macs2_peak_10194	chr16	89329818	89331470	721	23.7805	77.042	72.1924	570	Promoter (<=1kb)	16	89300696	89328986	28291	2	29123	ENST00000563291.1	-832	ENSG00000167522	ANKRD11	ankyrin repeat domain containing 11	TRUE	FALSE	TRUE	FALSE	FALSE	FALSE	TRUE	FALSE	FALSE
PSF6_9_9_vs_PSF6_Input_hg38_macs2_peak_10876	chr17	44328157	44329203	721	20.9341	76.9476	72.1026	457	Promoter (2-3kb)	17	44325409	44327553	2145	1	124904009	ENST00000691598.2	2748	ENSG00000288961	LOC124904009	uncharacterized LOC124904009	TRUE	FALSE	TRUE	FALSE	FALSE	TRUE	TRUE	FALSE	FALSE
PSF6_9_9_vs_PSF6_Input_hg38_macs2_peak_113	chr1	6156711	6158098	721	20.9341	76.9476	72.1026	1018	Intron (ENST00000262450.8/26038, intron 3 of 41)	1	6105081	6144104	39024	2	26038	ENST00000462991.5	-12607	ENSG00000116254	CHD5	chromodomain helicase DNA binding protein 5	TRUE	FALSE	FALSE	FALSE	FALSE	FALSE	TRUE	FALSE	FALSE
PSF6_9_9_vs_PSF6_Input_hg38_macs2_peak_7723	chr14	61754508	61756422	721	20.0906	76.9475	72.1026	1014	Intron (ENST00000555937.1/6617, intron 1 of 4)	14	61715558	61751163	35606	2	105370526	ENST00000554254.2	-3345	ENSG00000258667	HIF1A-AS3	HIF1A antisense RNA 3	TRUE	FALSE	FALSE	FALSE	FALSE	FALSE	TRUE	FALSE	FALSE
PSF6_9_9_vs_PSF6_Input_hg38_macs2_peak_13901	chr2	68721318	68722343	720	22.2735	76.9286	72.0904	413	Intron (ENST00000463483.5/9938, intron 2 of 7)	2	68734811	68826833	92023	1	9938	ENST00000409202.8	-12469	ENSG00000163219	ARHGAP25	Rho GTPase activating protein 25	TRUE	FALSE	FALSE	FALSE	FALSE	FALSE	TRUE	FALSE	FALSE
PSF6_9_9_vs_PSF6_Input_hg38_macs2_peak_18864	chr3	157081259	157083522	719	16.7663	76.7696	71.9335	1351	Promoter (<=1kb)	3	157081738	157088547	6810	1	105374177	ENST00000661446.1	0	ENSG00000241544	LINC02029	long intergenic non-protein coding RNA 2029	TRUE	FALSE	TRUE	FALSE	FALSE	TRUE	TRUE	FALSE	FALSE
PSF6_9_9_vs_PSF6_Input_hg38_macs2_peak_15614	chr20	5150466	5151535	719	16.7663	76.7696	71.9335	418	Intron (ENST00000467923.5/8760, intron 1 of 5)	20	5127048	5175652	48605	1	8760	ENST00000486875.1	23418	ENSG00000101290	CDS2	CDP-diacylglycerol synthase 2	TRUE	FALSE	FALSE	FALSE	FALSE	FALSE	TRUE	FALSE	FALSE
PSF6_9_9_vs_PSF6_Input_hg38_macs2_peak_10190	chr16	89301332	89302344	719	16.7663	76.7696	71.9335	349	Promoter (2-3kb)	16	89284506	89305239	20734	2	29123	ENST00000646345.1	2896	ENSG00000167522	ANKRD11	ankyrin repeat domain containing 11	TRUE	FALSE	TRUE	FALSE	TRUE	TRUE	TRUE	FALSE	FALSE
PSF6_9_9_vs_PSF6_Input_hg38_macs2_peak_297	chr1	14975596	14978314	719	16.7663	76.7696	71.9335	1813	Intron (ENST00000636203.1/23254, intron 4 of 16)	1	14945919	15065797	119879	1	23254	ENST00000400797.3	29677	ENSG00000189337	KAZN	kazrin, periplakin interacting protein	TRUE	FALSE	FALSE	FALSE	FALSE	FALSE	TRUE	FALSE	FALSE
PSF6_9_9_vs_PSF6_Input_hg38_macs2_peak_26331	chr8	143518958	143520129	718	19.1784	76.6958	71.8641	743	Intron (ENST00000262577.6/23144, intron 3 of 11)	8	143484497	143507840	23344	2	23144	ENST00000528401.1	-11118	ENSG00000014164	ZC3H3	zinc finger CCCH-type containing 3	TRUE	FALSE	FALSE	FALSE	FALSE	FALSE	TRUE	FALSE	FALSE
PSF6_9_9_vs_PSF6_Input_hg38_macs2_peak_20686	chr5	911863	913245	718	19.1784	76.6958	71.8641	733	Promoter (1-2kb)	5	914559	919357	4799	1	9319	ENST00000510412.5	-1315	ENSG00000071539	TRIP13	thyroid hormone receptor interactor 13	TRUE	FALSE	TRUE	FALSE	FALSE	TRUE	TRUE	FALSE	FALSE
PSF6_9_9_vs_PSF6_Input_hg38_macs2_peak_18567	chr3	127696155	127697550	718	19.1784	76.6958	71.8641	956	Intron (ENST00000453507.7/11343, intron 5 of 6)	3	127692112	127714146	22035	2	11343	ENST00000476682.1	16597	ENSG00000074416	MGLL	monoglyceride lipase	TRUE	FALSE	FALSE	FALSE	FALSE	FALSE	TRUE	FALSE	FALSE
PSF6_9_9_vs_PSF6_Input_hg38_macs2_peak_10987	chr17	50063608	50065357	718	19.1784	76.6958	71.8641	1083	Exon (ENST00000506401.6/3675, exon 3 of 14)	17	50070873	50074514	3642	1	3675	ENST00000512553.5	-5517	ENSG00000005884	ITGA3	integrin subunit alpha 3	TRUE	FALSE	FALSE	FALSE	FALSE	TRUE	TRUE	FALSE	FALSE
PSF6_9_9_vs_PSF6_Input_hg38_macs2_peak_2340	chr1	221839485	221841274	718	19.1784	76.6958	71.8641	462	Promoter (<=1kb)	1	221819842	221840689	20848	2	101929771	ENST00000665303.1	0	NA	LINC01655	long intergenic non-protein coding RNA 1655	TRUE	FALSE	TRUE	FALSE	FALSE	TRUE	TRUE	FALSE	FALSE
PSF6_9_9_vs_PSF6_Input_hg38_macs2_peak_16040	chr20	39030761	39032098	718	19.9584	76.6671	71.8436	782	Promoter (<=1kb)	20	39030360	39038636	8277	1	60625	ENST00000482619.1	401	ENSG00000101452	DHX35	DEAH-box helicase 35	TRUE	FALSE	TRUE	FALSE	TRUE	TRUE	TRUE	FALSE	FALSE
PSF6_9_9_vs_PSF6_Input_hg38_macs2_peak_24122	chr7	51009869	51010884	718	23.0819	76.658	71.8348	677	Intron (ENST00000420449.1/ENST00000420449.1, intron 1 of 3)	7	51017280	51035955	18676	2	23242	ENST00000462395.1	25072	ENSG00000106078	COBL	cordon-bleu WH2 repeat protein	TRUE	FALSE	FALSE	FALSE	FALSE	FALSE	TRUE	FALSE	FALSE
PSF6_9_9_vs_PSF6_Input_hg38_macs2_peak_13302	chr2	10532515	10535256	718	20.7866	76.6469	71.8242	1704	Distal Intergenic	2	10571644	10609350	37707	2	79954	ENST00000695474.1	74095	ENSG00000115761	NOL10	nucleolar protein 10	FALSE	TRUE	FALSE	FALSE	FALSE	FALSE	FALSE	FALSE	TRUE
PSF6_9_9_vs_PSF6_Input_hg38_macs2_peak_4132	chr10	128063843	128065517	718	20.7866	76.6469	71.8242	721	Promoter (<=1kb)	10	128062919	128070841	7923	1	5791	ENST00000492479.1	924	ENSG00000132334	PTPRE	protein tyrosine phosphatase receptor type E	TRUE	FALSE	TRUE	FALSE	FALSE	FALSE	TRUE	FALSE	FALSE
PSF6_9_9_vs_PSF6_Input_hg38_macs2_peak_14341	chr2	111714698	111715834	718	20.3585	76.6392	71.817	505	Intron (ENST00000643447.1/64682, intron 9 of 11)	2	111429324	111699033	269710	2	541471	ENST00000644013.1	-15665	ENSG00000172965	MIR4435-2HG	MIR4435-2 host gene	TRUE	FALSE	FALSE	FALSE	FALSE	FALSE	TRUE	FALSE	FALSE
PSF6_9_9_vs_PSF6_Input_hg38_macs2_peak_2461	chr1	228451883	228453327	717	14.9882	76.6117	71.7896	573	Intron (ENST00000691624.1/124904538, intron 1 of 2)	1	228434777	228457873	23097	2	124904538	ENST00000691624.1	4547	NA	LOC124904538	uncharacterized LOC124904538	TRUE	FALSE	FALSE	FALSE	FALSE	FALSE	TRUE	FALSE	FALSE
PSF6_9_9_vs_PSF6_Input_hg38_macs2_peak_14947	chr2	196291988	196293089	717	22.0994	76.5926	71.7717	623	3' UTR	2	196269306	196278692	9387	2	57520	ENST00000647402.1	-13296	ENSG00000138411	HECW2	HECT, C2 and WW domain containing E3 ubiquitin protein ligase 2	TRUE	FALSE	FALSE	FALSE	TRUE	TRUE	TRUE	FALSE	FALSE
PSF6_9_9_vs_PSF6_Input_hg38_macs2_peak_11	chr1	1004814	1005752	717	22.0994	76.5926	71.7717	540	Intron (ENST00000624697.4/9636, intron 1 of 2)	1	1001145	1014435	13291	1	9636	ENST00000624652.1	3669	ENSG00000187608	ISG15	ISG15 ubiquitin like modifier	TRUE	FALSE	FALSE	FALSE	FALSE	FALSE	TRUE	FALSE	FALSE
PSF6_9_9_vs_PSF6_Input_hg38_macs2_peak_20815	chr5	10600205	10602041	717	23.5283	76.5783	71.7577	1006	Intron (ENST00000296657.7/651746, intron 1 of 3)	5	10564330	10649624	85295	1	651746	ENST00000504806.5	35875	ENSG00000164236	ANKRD33B	ankyrin repeat domain 33B	TRUE	FALSE	FALSE	FALSE	FALSE	FALSE	TRUE	FALSE	FALSE
PSF6_9_9_vs_PSF6_Input_hg38_macs2_peak_27531	chr9	137610619	137613056	716	19.46	76.4577	71.6384	1413	Promoter (<=1kb)	9	137611451	137615359	3909	1	92714	ENST00000491911.5	0	ENSG00000197070	ARRDC1	arrestin domain containing 1	TRUE	FALSE	TRUE	FALSE	FALSE	TRUE	TRUE	FALSE	FALSE
PSF6_9_9_vs_PSF6_Input_hg38_macs2_peak_19452	chr4	8100786	8101778	715	16.3204	76.4106	71.5922	627	Intron (ENST00000676532.1/84448, intron 2 of 20)	4	7966046	8127660	161615	2	84448	ENST00000545242.6	25883	ENSG00000163995	ABLIM2	actin binding LIM protein family member 2	TRUE	FALSE	FALSE	FALSE	FALSE	FALSE	TRUE	FALSE	FALSE
PSF6_9_9_vs_PSF6_Input_hg38_macs2_peak_16096	chr20	44692683	44693758	715	16.3204	76.4106	71.5922	480	Promoter (2-3kb)	20	44656451	44696096	39646	2	79015	ENST00000415889.2	2339	ENSG00000283440	LINC01260	long intergenic non-protein coding RNA 1260	TRUE	FALSE	TRUE	FALSE	FALSE	FALSE	TRUE	FALSE	FALSE
PSF6_9_9_vs_PSF6_Input_hg38_macs2_peak_2503	chr1	231724807	231725574	715	16.3204	76.4106	71.5922	358	Intron (ENST00000647072.1/100303453, intron 7 of 7)	1	231684752	231693935	9184	1	27185	ENST00000602600.1	40055	ENSG00000162946	DISC1	DISC1 scaffold protein	TRUE	FALSE	FALSE	FALSE	FALSE	FALSE	TRUE	FALSE	FALSE
PSF6_9_9_vs_PSF6_Input_hg38_macs2_peak_9995	chr16	81456886	81458326	714	17.8931	76.2768	71.4603	905	Intron (ENST00000537098.8/80790, intron 1 of 20)	16	81444808	81711762	266955	1	80790	ENST00000537098.8	12078	ENSG00000153815	CMIP	c-Maf inducing protein	TRUE	FALSE	FALSE	FALSE	FALSE	FALSE	TRUE	FALSE	FALSE
PSF6_9_9_vs_PSF6_Input_hg38_macs2_peak_23412	chr6	158025846	158027289	713	21.4158	76.1463	71.3325	884	Intron (ENST00000355585.9/8871, intron 2 of 26)	6	158033490	158063872	30383	1	8871	ENST00000485863.1	-6202	ENSG00000078269	SYNJ2	synaptojanin 2	TRUE	FALSE	FALSE	FALSE	FALSE	FALSE	TRUE	FALSE	FALSE
PSF6_9_9_vs_PSF6_Input_hg38_macs2_peak_22641	chr6	52352280	52352983	712	22.3019	76.0854	71.2722	445	Distal Intergenic	6	52361421	52403549	42129	1	85315	ENST00000512121.1	-8439	ENSG00000170915	PAQR8	progestin and adipoQ receptor family member 8	FALSE	TRUE	FALSE	FALSE	FALSE	FALSE	FALSE	FALSE	TRUE
PSF6_9_9_vs_PSF6_Input_hg38_macs2_peak_23537	chr6	166566502	166567886	712	22.3019	76.0854	71.2722	759	Intron (ENST00000265678.9/6196, intron 1 of 20)	6	166583009	166586678	3670	2	353267	ENST00000444122.3	18793	ENSG00000235272	RAMACL	RNA guanine-7 methyltransferase activating subunit like	TRUE	FALSE	FALSE	FALSE	FALSE	FALSE	TRUE	FALSE	FALSE
PSF6_9_9_vs_PSF6_Input_hg38_macs2_peak_2684	chr1	246608540	246609589	712	13.3833	76.0384	71.2277	546	Intron (ENST00000483271.1/163882, intron 2 of 7)	1	246566514	246633957	67444	1	163882	ENST00000366511.1	42026	ENSG00000162852	CNST	consortin, connexin sorting protein	TRUE	FALSE	FALSE	FALSE	FALSE	FALSE	TRUE	FALSE	FALSE
PSF6_9_9_vs_PSF6_Input_hg38_macs2_peak_15442	chr2	237590058	237591361	711	21.7594	75.9324	71.1231	622	Promoter (<=1kb)	2	237591020	237592006	987	1	105373958	ENST00000470375.1	0	ENSG00000234949	RAB17-DT	RAB17 divergent transcript	TRUE	FALSE	TRUE	TRUE	FALSE	TRUE	TRUE	FALSE	FALSE
PSF6_9_9_vs_PSF6_Input_hg38_macs2_peak_7157	chr13	99312128	99313290	711	21.7594	75.9324	71.1231	496	Promoter (<=1kb)	13	99312783	99386434	73652	1	337867	ENST00000460562.5	0	ENSG00000134882	UBAC2	UBA domain containing 2	TRUE	FALSE	TRUE	FALSE	FALSE	TRUE	TRUE	FALSE	FALSE
PSF6_9_9_vs_PSF6_Input_hg38_macs2_peak_9695	chr16	57621456	57624352	711	18.46	75.9271	71.1182	422	Promoter (<=1kb)	16	57621336	57651491	30156	1	9289	ENST00000569531.5	120	ENSG00000205336	ADGRG1	adhesion G protein-coupled receptor G1	TRUE	FALSE	TRUE	TRUE	FALSE	TRUE	TRUE	FALSE	FALSE
PSF6_9_9_vs_PSF6_Input_hg38_macs2_peak_3588	chr10	88880151	88881211	711	18.46	75.9271	71.1182	507	Promoter (<=1kb)	10	88880224	88893913	13690	1	57559	ENST00000461650.1	0	ENSG00000138134	STAMBPL1	STAM binding protein like 1	TRUE	FALSE	TRUE	TRUE	FALSE	TRUE	TRUE	FALSE	FALSE
PSF6_9_9_vs_PSF6_Input_hg38_macs2_peak_26659	chr9	81562284	81563364	710	16.7245	75.8565	71.05	510	Distal Intergenic	9	81599865	81613521	13657	2	7088	ENST00000376484.2	50158	ENSG00000196781	TLE1	TLE family member 1, transcriptional corepressor	FALSE	TRUE	FALSE	FALSE	FALSE	FALSE	FALSE	FALSE	TRUE
PSF6_9_9_vs_PSF6_Input_hg38_macs2_peak_2459	chr1	228372234	228373308	710	16.7245	75.8565	71.05	674	Promoter (<=1kb)	1	228372285	228378876	6592	1	84033	ENST00000664353.1	0	ENSG00000154358	OBSCN	obscurin, cytoskeletal calmodulin and titin-interacting RhoGEF	TRUE	FALSE	TRUE	FALSE	FALSE	TRUE	TRUE	FALSE	FALSE
PSF6_9_9_vs_PSF6_Input_hg38_macs2_peak_4090	chr10	126199129	126200170	710	16.7245	75.8565	71.05	320	Intron (ENST00000368679.8/8038, intron 3 of 22)	10	126135368	126155305	19938	2	8038	ENST00000494661.1	-43824	ENSG00000148848	ADAM12	ADAM metallopeptidase domain 12	TRUE	FALSE	FALSE	FALSE	FALSE	FALSE	TRUE	FALSE	FALSE
PSF6_9_9_vs_PSF6_Input_hg38_macs2_peak_2014	chr1	201172646	201173843	710	12.5107	75.8131	71.0079	755	Promoter (1-2kb)	1	201134772	201171574	36803	2	252839	ENST00000367333.6	-1072	ENSG00000116857	TMEM9	transmembrane protein 9	FALSE	TRUE	TRUE	FALSE	FALSE	FALSE	FALSE	FALSE	FALSE
PSF6_9_9_vs_PSF6_Input_hg38_macs2_peak_7131	chr13	98442954	98443890	709	15.7674	75.7172	70.9146	447	Intron (ENST00000595437.5/10160, intron 25 of 27)	13	98431081	98440796	9716	1	10160	ENST00000596256.1	11873	ENSG00000152767	FARP1	FERM, ARH/RhoGEF and pleckstrin domain protein 1	TRUE	FALSE	FALSE	FALSE	FALSE	FALSE	TRUE	FALSE	FALSE
PSF6_9_9_vs_PSF6_Input_hg38_macs2_peak_8	chr1	981605	982746	708	21.5933	75.608	70.8075	710	Promoter (<=1kb)	1	975198	982093	6896	2	84808	ENST00000433179.4	0	ENSG00000187642	PERM1	PPARGC1 and ESRR induced regulator, muscle 1	TRUE	FALSE	TRUE	TRUE	FALSE	TRUE	TRUE	FALSE	FALSE
PSF6_9_9_vs_PSF6_Input_hg38_macs2_peak_8255	chr14	104979811	104980766	708	21.5933	75.608	70.8075	544	Promoter (1-2kb)	14	104937253	104978374	41122	2	113146	ENST00000333244.6	-1437	ENSG00000185567	AHNAK2	AHNAK nucleoprotein 2	FALSE	TRUE	TRUE	FALSE	FALSE	FALSE	FALSE	FALSE	FALSE
PSF6_9_9_vs_PSF6_Input_hg38_macs2_peak_3212	chr10	62250122	62251780	708	21.5933	75.608	70.8075	716	Intron (ENST00000373789.8/219790, intron 2 of 11)	10	62183035	62236263	53229	2	219790	ENST00000315289.6	-13859	ENSG00000182010	RTKN2	rhotekin 2	TRUE	FALSE	FALSE	FALSE	FALSE	FALSE	TRUE	FALSE	FALSE
PSF6_9_9_vs_PSF6_Input_hg38_macs2_peak_8070	chr14	93959146	93960382	707	21.1009	75.5203	70.7256	520	Promoter (1-2kb)	14	93934166	93957421	23256	2	51676	ENST00000315988.8	-1725	ENSG00000100628	ASB2	ankyrin repeat and SOCS box containing 2	TRUE	FALSE	TRUE	FALSE	FALSE	FALSE	TRUE	FALSE	FALSE
PSF6_9_9_vs_PSF6_Input_hg38_macs2_peak_14924	chr2	191600630	191601902	707	19.8191	75.5067	70.7128	586	Distal Intergenic	2	191678068	191682487	4420	1	64859	ENST00000491331.5	-76167	ENSG00000173559	NABP1	nucleic acid binding protein 1	FALSE	TRUE	FALSE	FALSE	FALSE	FALSE	FALSE	FALSE	TRUE
PSF6_9_9_vs_PSF6_Input_hg38_macs2_peak_8254	chr14	104971687	104973939	707	19.8191	75.5067	70.7128	1521	Promoter (1-2kb)	14	104937244	104970481	33238	2	113146	ENST00000555122.1	-1206	ENSG00000185567	AHNAK2	AHNAK nucleoprotein 2	TRUE	FALSE	TRUE	FALSE	FALSE	FALSE	TRUE	FALSE	FALSE
PSF6_9_9_vs_PSF6_Input_hg38_macs2_peak_26993	chr9	112041323	112042820	706	20.6433	75.4774	70.6867	509	3' UTR	9	112041083	112058471	17389	2	64420	ENST00000475283.2	15652	ENSG00000106868	SUSD1	sushi domain containing 1	TRUE	FALSE	FALSE	FALSE	TRUE	TRUE	TRUE	FALSE	FALSE
PSF6_9_9_vs_PSF6_Input_hg38_macs2_peak_22342	chr6	30091286	30092330	706	20.6433	75.4774	70.6867	584	Distal Intergenic	6	30105240	30114724	9485	1	104533120	ENST00000440874.1	-12911	ENSG00000231226	TRIM31-AS1	TRIM31 antisense RNA 1	FALSE	TRUE	FALSE	FALSE	FALSE	FALSE	FALSE	FALSE	TRUE
PSF6_9_9_vs_PSF6_Input_hg38_macs2_peak_25321	chr8	29116436	29117531	706	23.4202	75.4716	70.6851	527	Exon (ENST00000524189.6/23303, exon 31 of 40)	8	29070494	29108192	37699	2	23303	ENST00000523130.1	-8244	ENSG00000197892	KIF13B	kinesin family member 13B	TRUE	FALSE	FALSE	FALSE	FALSE	TRUE	TRUE	FALSE	FALSE
PSF6_9_9_vs_PSF6_Input_hg38_macs2_peak_9462	chr16	23504469	23505590	706	23.4202	75.4716	70.6851	546	Intron (ENST00000309859.8/23062, intron 1 of 16)	16	23493431	23510389	16959	2	23062	ENST00000562117.1	4800	ENSG00000103365	GGA2	golgi associated, gamma adaptin ear containing, ARF binding protein 2	TRUE	FALSE	FALSE	FALSE	FALSE	FALSE	TRUE	FALSE	FALSE
PSF6_9_9_vs_PSF6_Input_hg38_macs2_peak_8564	chr15	57485465	57486562	706	23.4202	75.4716	70.6851	635	Intron (ENST00000281282.6/84952, intron 8 of 18)	15	57591904	57685364	93461	1	100820829	ENST00000267853.10	-105343	ENSG00000263155	MYZAP	myocardial zonula adherens protein	TRUE	FALSE	FALSE	FALSE	FALSE	FALSE	TRUE	FALSE	FALSE
PSF6_9_9_vs_PSF6_Input_hg38_macs2_peak_18766	chr3	149004407	149005403	706	16.5643	75.4469	70.6637	495	Promoter (<=1kb)	3	149003954	149027347	23394	1	2992	ENST00000479119.1	453	ENSG00000163754	GYG1	glycogenin 1	TRUE	FALSE	TRUE	FALSE	FALSE	FALSE	TRUE	FALSE	FALSE
PSF6_9_9_vs_PSF6_Input_hg38_macs2_peak_7021	chr13	77553621	77554754	706	16.5643	75.4469	70.6637	620	Intron (ENST00000535157.5/8796, intron 1 of 30)	13	77535759	77645263	109505	1	8796	ENST00000377246.7	17862	ENSG00000136155	SCEL	sciellin	TRUE	FALSE	FALSE	FALSE	FALSE	FALSE	TRUE	FALSE	FALSE
PSF6_9_9_vs_PSF6_Input_hg38_macs2_peak_2527	chr1	233945282	233946256	706	16.5643	75.4469	70.6637	456	Intron (ENST00000366618.8/148641, intron 2 of 7)	1	233904676	234324511	419836	1	148641	ENST00000366618.8	40606	ENSG00000183780	SLC35F3	solute carrier family 35 member F3	TRUE	FALSE	FALSE	FALSE	FALSE	FALSE	TRUE	FALSE	FALSE
PSF6_9_9_vs_PSF6_Input_hg38_macs2_peak_7975	chr14	88789104	88790250	706	23.3751	75.3888	70.61	518	Promoter (2-3kb)	14	88615818	88792503	176686	2	161436	ENST00000380664.9	2254	ENSG00000165521	EML5	EMAP like 5	TRUE	FALSE	TRUE	FALSE	FALSE	FALSE	TRUE	FALSE	FALSE
PSF6_9_9_vs_PSF6_Input_hg38_macs2_peak_16318	chr20	54121783	54124319	705	14.8198	75.3556	70.5773	1930	Distal Intergenic	20	54154370	54157298	2929	2	1591	ENST00000460643.1	32980	ENSG00000019186	CYP24A1	cytochrome P450 family 24 subfamily A member 1	FALSE	TRUE	FALSE	FALSE	FALSE	FALSE	FALSE	FALSE	TRUE
PSF6_9_9_vs_PSF6_Input_hg38_macs2_peak_15943	chr20	35262150	35264536	705	14.8198	75.3556	70.5773	1494	Exon (ENST00000246186.8/10893, exon 5 of 9)	20	35256037	35272056	16020	2	111089941	ENST00000453892.1	7521	ENSG00000088298	MMP24-AS1-EDEM2	MMP24-AS1-EDEM2 readthrough	TRUE	FALSE	FALSE	FALSE	FALSE	TRUE	TRUE	FALSE	FALSE
PSF6_9_9_vs_PSF6_Input_hg38_macs2_peak_2653	chr1	244989453	244990913	705	14.8198	75.3556	70.5773	672	Intron (ENST00000366523.6/84288, intron 2 of 7)	1	245002153	245030831	28679	1	107985725	ENST00000479260.1	-11241	NA	LOC107985725	uncharacterized LOC107985725	TRUE	FALSE	FALSE	FALSE	FALSE	FALSE	TRUE	FALSE	FALSE
PSF6_9_9_vs_PSF6_Input_hg38_macs2_peak_4184	chr10	132743219	132744523	705	14.8198	75.3556	70.5773	579	Intron (ENST00000368594.8/3632, intron 9 of 15)	10	132765824	132782405	16582	1	3632	ENST00000445580.1	-21302	ENSG00000068383	INPP5A	inositol polyphosphate-5-phosphatase A	TRUE	FALSE	FALSE	FALSE	FALSE	FALSE	TRUE	FALSE	FALSE
PSF6_9_9_vs_PSF6_Input_hg38_macs2_peak_2405	chr1	225460288	225461209	705	17.1709	75.3542	70.5773	470	Intron (ENST00000654950.1/105373110, intron 1 of 1)	1	225447991	225465283	17293	2	105373110	ENST00000433058.1	4075	NA	LINC02765	long intergenic non-protein coding RNA 2765	TRUE	FALSE	FALSE	FALSE	FALSE	FALSE	TRUE	FALSE	FALSE
PSF6_9_9_vs_PSF6_Input_hg38_macs2_peak_23733	chr7	6792143	6793082	705	18.926	75.2864	70.5115	423	Intron (ENST00000404077.6/728194, intron 19 of 20)	7	6796809	6801001	4193	2	221960	ENST00000481830.5	7920	ENSG00000146574	CCZ1B	CCZ1 homolog B, vacuolar protein trafficking and biogenesis associated	TRUE	FALSE	FALSE	FALSE	FALSE	FALSE	TRUE	FALSE	FALSE
PSF6_9_9_vs_PSF6_Input_hg38_macs2_peak_24880	chr7	138740640	138741829	705	18.926	75.2864	70.5115	580	Intron (ENST00000310018.7/50617, intron 14 of 21)	7	138734188	138747675	13488	2	50617	ENST00000471085.1	5847	ENSG00000105929	ATP6V0A4	ATPase H+ transporting V0 subunit a4	TRUE	FALSE	FALSE	FALSE	FALSE	FALSE	TRUE	FALSE	FALSE
PSF6_9_9_vs_PSF6_Input_hg38_macs2_peak_23420	chr6	158218730	158219830	705	18.926	75.2864	70.5115	630	Distal Intergenic	6	158232236	158312662	80427	1	56995	ENST00000620026.1	-12407	ENSG00000130338	TULP4	TUB like protein 4	FALSE	TRUE	FALSE	FALSE	FALSE	FALSE	FALSE	FALSE	TRUE
PSF6_9_9_vs_PSF6_Input_hg38_macs2_peak_20415	chr4	154073121	154074647	705	18.926	75.2864	70.5115	443	Intron (ENST00000660197.1/101927947, intron 2 of 4)	4	154142122	154298819	156698	1	101927947	ENST00000624941.3	-67476	NA	LOC101927947	uncharacterized LOC101927947	TRUE	FALSE	FALSE	FALSE	FALSE	FALSE	TRUE	FALSE	FALSE
PSF6_9_9_vs_PSF6_Input_hg38_macs2_peak_14929	chr2	191695730	191696784	705	18.926	75.2864	70.5115	389	3' UTR	2	191683505	191685076	1572	1	64859	ENST00000462824.1	12225	ENSG00000173559	NABP1	nucleic acid binding protein 1	TRUE	FALSE	FALSE	FALSE	TRUE	TRUE	TRUE	FALSE	FALSE
PSF6_9_9_vs_PSF6_Input_hg38_macs2_peak_15825	chr20	23628730	23629595	705	18.926	75.2864	70.5115	355	3' UTR	20	23626706	23637945	11240	2	1471	ENST00000398411.5	8351	ENSG00000101439	CST3	cystatin C	TRUE	FALSE	FALSE	FALSE	TRUE	TRUE	TRUE	FALSE	FALSE
PSF6_9_9_vs_PSF6_Input_hg38_macs2_peak_9949	chr16	75564637	75565808	705	18.926	75.2864	70.5115	507	Promoter (<=1kb)	16	75566375	75568405	2031	1	11345	ENST00000565057.5	-568	ENSG00000034713	GABARAPL2	GABA type A receptor associated protein like 2	TRUE	FALSE	TRUE	FALSE	FALSE	FALSE	TRUE	FALSE	FALSE
PSF6_9_9_vs_PSF6_Input_hg38_macs2_peak_9754	chr16	66433184	66434188	705	18.926	75.2864	70.5115	632	Intron (ENST00000536005.7/146227, intron 1 of 4)	16	66428238	66438017	9780	1	146227	ENST00000618932.1	4946	ENSG00000166546	BEAN1	brain expressed associated with NEDD4 1	TRUE	FALSE	FALSE	FALSE	FALSE	FALSE	TRUE	FALSE	FALSE
PSF6_9_9_vs_PSF6_Input_hg38_macs2_peak_9315	chr16	11639797	11641516	705	18.926	75.2864	70.5115	740	Distal Intergenic	16	11556557	11636381	79825	2	9516	ENST00000574848.5	-3416	ENSG00000189067	LITAF	lipopolysaccharide induced TNF factor	FALSE	TRUE	FALSE	FALSE	FALSE	FALSE	FALSE	FALSE	TRUE
PSF6_9_9_vs_PSF6_Input_hg38_macs2_peak_3516	chr10	79399037	79399852	705	14.5361	75.2718	70.5041	438	Intron (ENST00000438554.2/ENST00000438554.2, intron 1 of 1)	10	79386037	79444219	58183	2	219654	ENST00000372333.3	44368	ENSG00000165424	ZCCHC24	zinc finger CCHC-type containing 24	TRUE	FALSE	FALSE	FALSE	FALSE	FALSE	TRUE	FALSE	FALSE
PSF6_9_9_vs_PSF6_Input_hg38_macs2_peak_1634	chr1	154220218	154221043	703	21.7791	75.0804	70.3162	535	Promoter (<=1kb)	1	154206696	154220578	13883	2	25912	ENST00000648267.1	0	ENSG00000143612	C1orf43	chromosome 1 open reading frame 43	TRUE	FALSE	TRUE	TRUE	FALSE	TRUE	TRUE	FALSE	FALSE
PSF6_9_9_vs_PSF6_Input_hg38_macs2_peak_26010	chr8	123630055	123631025	702	21.2686	74.9703	70.2076	475	Intron (ENST00000652905.1/105375738, intron 2 of 2)	8	123614225	123658570	44346	1	105375738	ENST00000524355.1	15830	NA	LOC105375738	uncharacterized LOC105375738	TRUE	FALSE	FALSE	FALSE	FALSE	FALSE	TRUE	FALSE	FALSE
PSF6_9_9_vs_PSF6_Input_hg38_macs2_peak_18558	chr3	127525387	127525865	701	17.6666	74.9123	70.1502	204	Promoter (1-2kb)	3	127497599	127526870	29272	2	101927149	ENST00000654267.1	1006	ENSG00000239921	LINC01471	long intergenic non-protein coding RNA 1471	TRUE	FALSE	TRUE	FALSE	FALSE	FALSE	TRUE	FALSE	FALSE
PSF6_9_9_vs_PSF6_Input_hg38_macs2_peak_1514	chr1	143340162	143341225	701	17.6666	74.9123	70.1502	537	Distal Intergenic	1	143419625	143420207	583	2	107985200	ENST00000622095.1	78983	ENSG00000232527	LOC107985200	uncharacterized LOC107985200	FALSE	TRUE	FALSE	FALSE	FALSE	FALSE	FALSE	FALSE	TRUE
PSF6_9_9_vs_PSF6_Input_hg38_macs2_peak_3507	chr10	79298548	79300469	698	12.3844	74.6568	69.8982	1255	Exon (ENST00000334512.10/57178, exon 15 of 25)	10	79277179	79296935	19757	1	57178	ENST00000478357.1	21369	ENSG00000108175	ZMIZ1	zinc finger MIZ-type containing 1	TRUE	FALSE	FALSE	FALSE	FALSE	TRUE	TRUE	FALSE	FALSE
PSF6_9_9_vs_PSF6_Input_hg38_macs2_peak_5794	chr12	50246897	50248336	698	22.972	74.6466	69.8889	554	Promoter (1-2kb)	12	50222318	50249893	27576	2	51474	ENST00000550592.1	1558	ENSG00000050405	LIMA1	LIM domain and actin binding 1	TRUE	FALSE	TRUE	FALSE	FALSE	FALSE	TRUE	FALSE	FALSE
PSF6_9_9_vs_PSF6_Input_hg38_macs2_peak_13377	chr2	20141058	20142039	698	18.6344	74.6382	69.881	458	Distal Intergenic	2	20204002	20223388	19387	2	6382	ENST00000482879.5	81350	ENSG00000115884	SDC1	syndecan 1	FALSE	TRUE	FALSE	FALSE	FALSE	FALSE	FALSE	FALSE	TRUE
PSF6_9_9_vs_PSF6_Input_hg38_macs2_peak_13970	chr2	74864810	74867600	698	20.6454	74.6065	69.8497	547	Intron (ENST00000290573.7/3099, intron 2 of 17)	2	74854333	74867907	13575	1	3099	ENST00000472302.1	10477	ENSG00000159399	HK2	hexokinase 2	TRUE	FALSE	FALSE	FALSE	FALSE	FALSE	TRUE	FALSE	FALSE
PSF6_9_9_vs_PSF6_Input_hg38_macs2_peak_11579	chr17	82267328	82268641	697	18.2203	74.5416	69.7864	553	Promoter (<=1kb)	17	82255187	82266800	11614	2	1453	ENST00000580061.5	-528	ENSG00000141551	CSNK1D	casein kinase 1 delta	TRUE	FALSE	TRUE	FALSE	FALSE	FALSE	TRUE	FALSE	FALSE
PSF6_9_9_vs_PSF6_Input_hg38_macs2_peak_9839	chr16	68741449	68742426	697	18.2203	74.5416	69.7864	384	Intron (ENST00000261769.10/999, intron 2 of 15)	16	68737352	68833536	96185	1	999	ENST00000566510.5	4097	ENSG00000039068	CDH1	cadherin 1	TRUE	FALSE	FALSE	FALSE	FALSE	FALSE	TRUE	FALSE	FALSE
PSF6_9_9_vs_PSF6_Input_hg38_macs2_peak_14412	chr2	119730590	119731671	696	15.5819	74.4301	69.6779	536	Distal Intergenic	2	119759922	119984899	224978	1	5775	ENST00000263708.7	-28252	ENSG00000088179	PTPN4	protein tyrosine phosphatase non-receptor type 4	FALSE	TRUE	FALSE	FALSE	FALSE	FALSE	FALSE	FALSE	TRUE
PSF6_9_9_vs_PSF6_Input_hg38_macs2_peak_2513	chr1	232766060	232766807	696	19.3077	74.4161	69.6646	397	Distal Intergenic	1	232727251	232751299	24049	2	101927683	ENST00000659372.1	-14761	ENSG00000236497	LINC01744	long intergenic non-protein coding RNA 1744	FALSE	TRUE	FALSE	FALSE	FALSE	FALSE	FALSE	FALSE	TRUE
PSF6_9_9_vs_PSF6_Input_hg38_macs2_peak_27793	chr23	41084174	41085154	696	22.3615	74.4063	69.655	460	Promoter (<=1kb)	23	41085445	41236579	151135	1	8239	ENST00000324545.9	-292	ENSG00000124486	USP9X	ubiquitin specific peptidase 9 X-linked	FALSE	TRUE	TRUE	FALSE	FALSE	FALSE	FALSE	FALSE	FALSE
PSF6_9_9_vs_PSF6_Input_hg38_macs2_peak_9439	chr16	21790253	21791295	695	19.678	74.3469	69.5971	513	Distal Intergenic	16	21796630	21807737	11108	2	730092	ENST00000546471.5	16443	NA	RRN3P1	RRN3 pseudogene 1	FALSE	TRUE	FALSE	FALSE	FALSE	FALSE	FALSE	FALSE	TRUE
PSF6_9_9_vs_PSF6_Input_hg38_macs2_peak_26949	chr9	109483477	109484667	695	18.8427	74.2556	69.5078	653	Intron (ENST00000262539.7/5774, intron 1 of 25)	9	109375700	109498307	122608	2	5774	ENST00000374541.4	13641	ENSG00000070159	PTPN3	protein tyrosine phosphatase non-receptor type 3	TRUE	FALSE	FALSE	FALSE	FALSE	FALSE	TRUE	FALSE	FALSE
PSF6_9_9_vs_PSF6_Input_hg38_macs2_peak_26065	chr8	125578649	125580130	693	16.3623	74.1295	69.3845	964	Distal Intergenic	8	125648327	125955592	307266	1	105375746	ENST00000651999.1	-68198	NA	LINC02964	long intergenic non-protein coding RNA 2964	FALSE	TRUE	FALSE	FALSE	FALSE	FALSE	FALSE	FALSE	TRUE
PSF6_9_9_vs_PSF6_Input_hg38_macs2_peak_18435	chr3	115999627	116001072	693	16.3623	74.1295	69.3845	933	Intron (ENST00000490035.7/4045, intron 3 of 6)	3	115841887	116051252	209366	2	4045	ENST00000498645.1	50181	ENSG00000185565	LSAMP	limbic system associated membrane protein	TRUE	FALSE	FALSE	FALSE	FALSE	FALSE	TRUE	FALSE	FALSE
PSF6_9_9_vs_PSF6_Input_hg38_macs2_peak_10207	chr16	89580876	89582572	693	16.3623	74.1295	69.3845	476	Promoter (2-3kb)	16	89584821	89587732	2912	1	27132	ENST00000532500.1	-2250	ENSG00000178773	CPNE7	copine 7	TRUE	FALSE	TRUE	FALSE	FALSE	FALSE	TRUE	FALSE	FALSE
PSF6_9_9_vs_PSF6_Input_hg38_macs2_peak_15946	chr20	35305480	35306428	693	14.6514	74.1044	69.3648	343	Promoter (<=1kb)	20	35303454	35307055	3602	2	55245	ENST00000496812.5	628	ENSG00000101019	UQCC1	ubiquinol-cytochrome c reductase complex assembly factor 1	TRUE	FALSE	TRUE	FALSE	FALSE	FALSE	TRUE	FALSE	FALSE
PSF6_9_9_vs_PSF6_Input_hg38_macs2_peak_4173	chr10	132546672	132548062	693	14.6514	74.1044	69.3648	429	Intron (ENST00000368594.8/3632, intron 1 of 15)	10	132538139	132710456	172318	1	3632	ENST00000423490.5	8533	ENSG00000068383	INPP5A	inositol polyphosphate-5-phosphatase A	TRUE	FALSE	FALSE	FALSE	FALSE	FALSE	TRUE	FALSE	FALSE
PSF6_9_9_vs_PSF6_Input_hg38_macs2_peak_6972	chr13	63435525	63436502	693	19.5477	74.0718	69.334	363	Intron (ENST00000666997.1/124903236, intron 1 of 1)	13	63397424	63439943	42520	1	124903236	ENST00000670475.1	38101	ENSG00000287996	LOC124903236	uncharacterized LOC124903236	TRUE	FALSE	FALSE	FALSE	FALSE	FALSE	TRUE	FALSE	FALSE
PSF6_9_9_vs_PSF6_Input_hg38_macs2_peak_5950	chr12	63915622	63919191	693	19.5477	74.0718	69.334	1282	Intron (ENST00000631006.3/57522, intron 1 of 21)	12	63982525	64143780	161256	1	57522	ENST00000543397.1	-63335	ENSG00000196935	SRGAP1	SLIT-ROBO Rho GTPase activating protein 1	TRUE	FALSE	FALSE	FALSE	FALSE	FALSE	TRUE	FALSE	FALSE
PSF6_9_9_vs_PSF6_Input_hg38_macs2_peak_21828	chr5	168287873	168289392	693	22.1834	74.0704	69.334	557	Promoter (2-3kb)	5	168291645	168472303	180659	1	23286	ENST00000265293.9	-2254	ENSG00000113645	WWC1	WW and C2 domain containing 1	FALSE	TRUE	TRUE	FALSE	FALSE	FALSE	FALSE	FALSE	FALSE
PSF6_9_9_vs_PSF6_Input_hg38_macs2_peak_20317	chr4	142473129	142474707	693	22.1834	74.0704	69.334	651	Promoter (<=1kb)	4	142028745	142473415	444671	2	8821	ENST00000508116.5	0	ENSG00000109452	INPP4B	inositol polyphosphate-4-phosphatase type II B	TRUE	FALSE	TRUE	TRUE	FALSE	TRUE	TRUE	FALSE	FALSE
PSF6_9_9_vs_PSF6_Input_hg38_macs2_peak_9240	chr16	4591826	4592858	693	22.1834	74.0704	69.334	523	Exon (ENST00000444310.5/342346, exon 11 of 16)	16	4609831	4614402	4572	2	124402	ENST00000591113.1	21545	ENSG00000153443	UBALD1	UBA like domain containing 1	TRUE	FALSE	FALSE	FALSE	FALSE	TRUE	TRUE	FALSE	FALSE
PSF6_9_9_vs_PSF6_Input_hg38_macs2_peak_15163	chr2	219987696	219988550	693	20.7994	74.04	69.3077	392	Intron (ENST00000702748.1/105373891, intron 1 of 3)	2	219947867	220035193	87327	1	105373891	ENST00000692185.1	39829	NA	LOC105373891	uncharacterized LOC105373891	TRUE	FALSE	FALSE	FALSE	FALSE	FALSE	TRUE	FALSE	FALSE
PSF6_9_9_vs_PSF6_Input_hg38_macs2_peak_16375	chr20	62501346	62502448	692	14.3728	74.0316	69.2999	611	Distal Intergenic	20	62463497	62475995	12499	2	140628	ENST00000252997.3	-25351	ENSG00000130700	GATA5	GATA binding protein 5	FALSE	TRUE	FALSE	FALSE	FALSE	FALSE	FALSE	FALSE	TRUE
PSF6_9_9_vs_PSF6_Input_hg38_macs2_peak_3756	chr10	101014236	101015953	692	14.3728	74.0316	69.2999	1363	Exon (ENST00000619208.6/79955, exon 11 of 17)	10	100999808	101007833	8026	1	84445	ENST00000454422.2	14428	ENSG00000107816	LZTS2	leucine zipper tumor suppressor 2	TRUE	FALSE	FALSE	FALSE	FALSE	TRUE	TRUE	FALSE	FALSE
PSF6_9_9_vs_PSF6_Input_hg38_macs2_peak_22773	chr6	73120905	73121954	692	20.3526	74.0132	69.2831	772	Promoter (<=1kb)	6	73120557	73134327	13771	1	56479	ENST00000427928.1	348	ENSG00000185760	KCNQ5	potassium voltage-gated channel subfamily Q member 5	TRUE	FALSE	TRUE	FALSE	FALSE	FALSE	TRUE	FALSE	FALSE
PSF6_9_9_vs_PSF6_Input_hg38_macs2_peak_17456	chr22	43066708	43068084	692	20.3526	74.0132	69.2831	901	Intron (ENST00000266254.12/25809, intron 5 of 10)	22	43039776	43075586	35811	2	25809	ENST00000331018.8	7503	ENSG00000100271	TTLL1	TTL family tubulin polyglutamylase complex subunit L1	TRUE	FALSE	FALSE	FALSE	FALSE	FALSE	TRUE	FALSE	FALSE
PSF6_9_9_vs_PSF6_Input_hg38_macs2_peak_12343	chr19	4966139	4967202	692	20.3526	74.0132	69.2831	536	Promoter (1-2kb)	19	4969113	5153595	184483	1	23030	ENST00000611640.4	-1912	ENSG00000127663	KDM4B	lysine demethylase 4B	FALSE	TRUE	TRUE	FALSE	FALSE	FALSE	FALSE	FALSE	FALSE
PSF6_9_9_vs_PSF6_Input_hg38_macs2_peak_15550	chr20	389979	391798	692	18.7264	73.9993	69.2724	623	Exon (ENST00000615226.4/57761, exon 5 of 5)	20	381297	396748	15452	1	57761	ENST00000422053.3	8682	ENSG00000101255	TRIB3	tribbles pseudokinase 3	TRUE	FALSE	FALSE	FALSE	FALSE	TRUE	TRUE	FALSE	FALSE
PSF6_9_9_vs_PSF6_Input_hg38_macs2_peak_2476	chr1	230123502	230124664	692	18.7264	73.9993	69.2724	454	Intron (ENST00000494106.1/2590, intron 1 of 6)	1	230067259	230092033	24775	1	2590	ENST00000488903.1	56243	ENSG00000143641	GALNT2	polypeptide N-acetylgalactosaminyltransferase 2	TRUE	FALSE	FALSE	FALSE	FALSE	FALSE	TRUE	FALSE	FALSE
PSF6_9_9_vs_PSF6_Input_hg38_macs2_peak_21877	chr5	172361260	172362171	691	23.0599	73.9078	69.1815	554	Intron (ENST00000636523.1/285590, intron 7 of 13)	5	172333499	172350386	16888	2	285590	ENST00000518522.5	-10874	ENSG00000174705	SH3PXD2B	SH3 and PX domains 2B	TRUE	FALSE	FALSE	FALSE	FALSE	FALSE	TRUE	FALSE	FALSE
PSF6_9_9_vs_PSF6_Input_hg38_macs2_peak_14873	chr2	185372624	185373922	691	23.0599	73.9078	69.1815	799	Distal Intergenic	2	185425063	185505608	80546	1	124906104	ENST00000655441.1	-51142	NA	LOC124906104	uncharacterized LOC124906104	FALSE	TRUE	FALSE	FALSE	FALSE	FALSE	FALSE	FALSE	TRUE
PSF6_9_9_vs_PSF6_Input_hg38_macs2_peak_7097	chr13	95258479	95259879	691	23.0599	73.9078	69.1815	713	Intron (ENST00000645237.2/10257, intron 1 of 30)	13	95095797	95301302	205506	2	10257	ENST00000643556.1	41424	ENSG00000125257	ABCC4	ATP binding cassette subfamily C member 4 (PEL blood group)	TRUE	FALSE	FALSE	FALSE	FALSE	FALSE	TRUE	FALSE	FALSE
PSF6_9_9_vs_PSF6_Input_hg38_macs2_peak_2104	chr1	204480529	204481962	691	18.3016	73.8909	69.1674	870	Intron (ENST00000367187.7/5287, intron 2 of 33)	1	204422630	204490346	67717	2	5287	ENST00000424712.6	8385	ENSG00000133056	PIK3C2B	phosphatidylinositol-4-phosphate 3-kinase catalytic subunit type 2 beta	TRUE	FALSE	FALSE	FALSE	FALSE	FALSE	TRUE	FALSE	FALSE
PSF6_9_9_vs_PSF6_Input_hg38_macs2_peak_7197	chr13	103882568	103883983	691	18.6737	73.8828	69.1597	751	Distal Intergenic	13	104125930	104134257	8328	1	105370340	ENST00000670156.1	-241948	ENSG00000287734	LOC105370340	uncharacterized LOC105370340	FALSE	TRUE	FALSE	FALSE	FALSE	FALSE	FALSE	FALSE	TRUE
PSF6_9_9_vs_PSF6_Input_hg38_macs2_peak_1930	chr1	183567218	183568539	691	18.6737	73.8828	69.1597	569	Promoter (<=1kb)	1	183563269	183569225	5957	2	4688	ENST00000420553.5	687	ENSG00000116701	NCF2	neutrophil cytosolic factor 2	TRUE	FALSE	TRUE	FALSE	FALSE	TRUE	TRUE	FALSE	FALSE
PSF6_9_9_vs_PSF6_Input_hg38_macs2_peak_3353	chr10	72319191	72321215	690	19.419	73.7993	69.0836	842	Distal Intergenic	10	72335557	72336865	1309	2	54788	ENST00000473051.1	15651	ENSG00000148719	DNAJB12	DnaJ heat shock protein family (Hsp40) member B12	FALSE	TRUE	FALSE	FALSE	FALSE	FALSE	FALSE	FALSE	TRUE
PSF6_9_9_vs_PSF6_Input_hg38_macs2_peak_2462	chr1	228490254	228491271	690	18.6115	73.7453	69.0305	474	Promoter (2-3kb)	1	228488222	228499899	11678	1	149603	ENST00000482739.3	2032	ENSG00000168159	RNF187	ring finger protein 187	TRUE	FALSE	TRUE	FALSE	FALSE	FALSE	TRUE	FALSE	FALSE
PSF6_9_9_vs_PSF6_Input_hg38_macs2_peak_10115	chr16	87043014	87044652	688	21.4589	73.5745	68.8624	1192	Distal Intergenic	16	87057784	87063991	6208	1	440390	ENST00000430050.2	-13133	ENSG00000232190	LINC02181	long intergenic non-protein coding RNA 2181	FALSE	TRUE	FALSE	FALSE	FALSE	FALSE	FALSE	FALSE	TRUE
PSF6_9_9_vs_PSF6_Input_hg38_macs2_peak_9680	chr16	57276272	57278159	688	21.4589	73.5745	68.8624	1257	Intron (ENST00000613167.4/51090, intron 1 of 3)	16	57249039	57284661	35623	2	51090	ENST00000613167.4	6503	ENSG00000102934	PLLP	plasmolipin	TRUE	FALSE	FALSE	FALSE	FALSE	FALSE	TRUE	FALSE	FALSE
PSF6_9_9_vs_PSF6_Input_hg38_macs2_peak_23658	chr7	2507788	2509558	688	17.4401	73.5534	68.8424	762	Promoter (2-3kb)	7	2512529	2528427	15899	1	3955	ENST00000402506.5	-2972	ENSG00000106003	LFNG	LFNG O-fucosylpeptide 3-beta-N-acetylglucosaminyltransferase	FALSE	TRUE	TRUE	FALSE	FALSE	FALSE	FALSE	FALSE	FALSE
PSF6_9_9_vs_PSF6_Input_hg38_macs2_peak_13831	chr2	62406529	62407506	688	17.4401	73.5534	68.8424	325	Intron (ENST00000701158.1/ENST00000701158.1, intron 1 of 1)	2	62463127	62464070	944	1	105374764	ENST00000416845.1	-55622	NA	LOC105374764	uncharacterized LOC105374764	TRUE	FALSE	FALSE	FALSE	FALSE	FALSE	TRUE	FALSE	FALSE
PSF6_9_9_vs_PSF6_Input_hg38_macs2_peak_15476	chr2	239245277	239248578	688	19.2921	73.5293	68.8198	778	Intron (ENST00000345617.7/9759, intron 2 of 26)	2	239186488	239236669	50182	2	9759	ENST00000496347.1	-8608	ENSG00000068024	HDAC4	histone deacetylase 4	TRUE	FALSE	FALSE	FALSE	FALSE	FALSE	TRUE	FALSE	FALSE
PSF6_9_9_vs_PSF6_Input_hg38_macs2_peak_19476	chr4	8599006	8600263	686	18.8219	73.3645	68.6575	756	Promoter (1-2kb)	4	8601970	8619761	17792	1	8532	ENST00000513120.2	-1708	ENSG00000109625	CPZ	carboxypeptidase Z	TRUE	FALSE	TRUE	TRUE	TRUE	TRUE	TRUE	FALSE	FALSE
PSF6_9_9_vs_PSF6_Input_hg38_macs2_peak_27280	chr9	128051639	128052811	685	22.2063	73.2216	68.5156	544	Intron (ENST00000414976.1/ENST00000414976.1, intron 1 of 1)	9	128061233	128063742	2510	2	203245	ENST00000470245.1	10932	ENSG00000171169	NAIF1	nuclear apoptosis inducing factor 1	TRUE	FALSE	FALSE	FALSE	FALSE	FALSE	TRUE	FALSE	FALSE
PSF6_9_9_vs_PSF6_Input_hg38_macs2_peak_3245	chr10	67819773	67820540	684	17.9805	73.1617	68.4575	261	Intron (ENST00000225171.7/56521, intron 2 of 4)	10	67797082	67838059	40978	2	56521	ENST00000483798.6	17520	ENSG00000108176	DNAJC12	DnaJ heat shock protein family (Hsp40) member C12	TRUE	FALSE	FALSE	FALSE	FALSE	FALSE	TRUE	FALSE	FALSE
PSF6_9_9_vs_PSF6_Input_hg38_macs2_peak_16115	chr20	45336330	45338608	683	17.2495	73.1	68.3996	1504	Intron (ENST00000372733.3/6385, intron 1 of 4)	20	45325288	45348424	23137	2	6385	ENST00000372733.3	9817	ENSG00000124145	SDC4	syndecan 4	TRUE	FALSE	FALSE	FALSE	FALSE	FALSE	TRUE	FALSE	FALSE
PSF6_9_9_vs_PSF6_Input_hg38_macs2_peak_20771	chr5	9069401	9070802	683	21.6459	73.0495	68.3497	561	Intron (ENST00000382496.10/9037, intron 16 of 22)	5	9053816	9053895	80	2	100616326	ENST00000582271.1	-15506	ENSG00000266415	MIR4636	microRNA 4636	TRUE	FALSE	FALSE	FALSE	FALSE	FALSE	TRUE	FALSE	FALSE
PSF6_9_9_vs_PSF6_Input_hg38_macs2_peak_19586	chr4	23945127	23946307	681	14.483	72.8581	68.162	668	Distal Intergenic	4	23884499	23904089	19591	2	10891	ENST00000514494.1	-41038	ENSG00000109819	PPARGC1A	PPARG coactivator 1 alpha	FALSE	TRUE	FALSE	FALSE	FALSE	FALSE	FALSE	FALSE	TRUE
PSF6_9_9_vs_PSF6_Input_hg38_macs2_peak_18672	chr3	134885355	134886714	681	14.483	72.8581	68.162	819	Intron (ENST00000460895.5/2047, intron 2 of 3)	3	134852506	134951762	99257	1	2047	ENST00000474732.1	32849	ENSG00000154928	EPHB1	EPH receptor B1	TRUE	FALSE	FALSE	FALSE	FALSE	FALSE	TRUE	FALSE	FALSE
PSF6_9_9_vs_PSF6_Input_hg38_macs2_peak_12980	chr19	45455644	45456759	681	14.483	72.8581	68.162	495	Intron (ENST00000423698.6/2067, intron 1 of 8)	19	45413963	45450725	36763	2	2067	ENST00000592083.5	-4919	ENSG00000012061	ERCC1	ERCC excision repair 1, endonuclease non-catalytic subunit	TRUE	FALSE	FALSE	FALSE	FALSE	FALSE	TRUE	FALSE	FALSE
PSF6_9_9_vs_PSF6_Input_hg38_macs2_peak_26018	chr8	123921888	123922587	681	16.1603	72.8174	68.1252	314	Intron (ENST00000522917.5/654463, intron 1 of 40)	8	123851987	124120061	268075	1	654463	ENST00000522917.5	69901	ENSG00000214814	FER1L6	fer-1 like family member 6	TRUE	FALSE	FALSE	FALSE	FALSE	FALSE	TRUE	FALSE	FALSE
PSF6_9_9_vs_PSF6_Input_hg38_macs2_peak_16302	chr20	53899127	53902044	681	16.1603	72.8174	68.1252	624	Distal Intergenic	20	53875252	53875557	306	2	391257	ENST00000497904.1	-23570	NA	SUMO1P1	SUMO1 pseudogene 1	FALSE	TRUE	FALSE	FALSE	FALSE	FALSE	FALSE	FALSE	TRUE
PSF6_9_9_vs_PSF6_Input_hg38_macs2_peak_13035	chr19	47514753	47515666	681	16.1603	72.8174	68.1252	606	Promoter (<=1kb)	19	47487637	47515063	27427	2	8775	ENST00000263354.8	0	ENSG00000105402	NAPA	NSF attachment protein alpha	TRUE	FALSE	TRUE	TRUE	FALSE	TRUE	TRUE	FALSE	FALSE
PSF6_9_9_vs_PSF6_Input_hg38_macs2_peak_10992	chr17	50177766	50179199	681	16.1603	72.8174	68.1252	778	Promoter (2-3kb)	17	50175173	50175928	756	1	6442	ENST00000505964.1	2593	ENSG00000108823	SGCA	sarcoglycan alpha	TRUE	FALSE	TRUE	FALSE	FALSE	FALSE	TRUE	FALSE	FALSE
PSF6_9_9_vs_PSF6_Input_hg38_macs2_peak_9700	chr16	57642838	57643830	680	22.4253	72.7382	68.0498	658	Promoter (<=1kb)	16	57643007	57651418	8412	1	9289	ENST00000568618.5	0	ENSG00000205336	ADGRG1	adhesion G protein-coupled receptor G1	TRUE	FALSE	TRUE	TRUE	FALSE	TRUE	TRUE	FALSE	FALSE
PSF6_9_9_vs_PSF6_Input_hg38_macs2_peak_5343	chr12	631965	632962	679	16.7416	72.6797	67.9923	541	Promoter (1-2kb)	12	630891	645878	14988	1	100049716	ENST00000537514.1	1074	ENSG00000177406	NINJ2-AS1	NINJ2 antisense RNA 1	TRUE	FALSE	TRUE	FALSE	FALSE	TRUE	TRUE	FALSE	FALSE
PSF6_9_9_vs_PSF6_Input_hg38_macs2_peak_259	chr1	12143386	12144475	679	16.7416	72.6797	67.9923	498	3' UTR	1	12125934	12144207	18274	1	943	ENST00000479933.2	17452	ENSG00000120949	TNFRSF8	TNF receptor superfamily member 8	TRUE	FALSE	FALSE	FALSE	TRUE	TRUE	FALSE	TRUE	FALSE
PSF6_9_9_vs_PSF6_Input_hg38_macs2_peak_14468	chr2	127080625	127082883	679	19.2762	72.6429	67.9563	417	Intron (ENST00000376113.6/274, intron 1 of 13)	2	127050382	127064928	14547	2	274	ENST00000466111.5	-15697	ENSG00000136717	BIN1	bridging integrator 1	TRUE	FALSE	FALSE	FALSE	FALSE	FALSE	TRUE	FALSE	FALSE
PSF6_9_9_vs_PSF6_Input_hg38_macs2_peak_10326	chr17	4496918	4498340	679	19.2762	72.6429	67.9563	562	Promoter (<=1kb)	17	4498881	4539035	40155	1	124976	ENST00000329078.8	-542	ENSG00000183018	SPNS2	SPNS lysolipid transporter 2, sphingosine-1-phosphate	TRUE	FALSE	TRUE	FALSE	FALSE	TRUE	TRUE	FALSE	FALSE
PSF6_9_9_vs_PSF6_Input_hg38_macs2_peak_1408	chr1	111274834	111276249	679	19.2762	72.6429	67.9563	460	Distal Intergenic	1	111280059	111286108	6050	1	149620	ENST00000369743.8	-3811	ENSG00000290764	CHIAP2	chitinase, acidic pseudogene 2	FALSE	TRUE	FALSE	FALSE	FALSE	FALSE	FALSE	FALSE	TRUE
PSF6_9_9_vs_PSF6_Input_hg38_macs2_peak_3862	chr10	110358830	110360330	679	19.2762	72.6429	67.9563	588	Distal Intergenic	10	110297570	110304938	7369	2	10285	ENST00000674928.1	-53892	ENSG00000119953	SMNDC1	survival motor neuron domain containing 1	FALSE	TRUE	FALSE	FALSE	FALSE	FALSE	FALSE	FALSE	TRUE
PSF6_9_9_vs_PSF6_Input_hg38_macs2_peak_27193	chr9	124812046	124813768	679	20.9674	72.6193	67.9354	552	3' UTR	9	124800874	124814885	14012	1	169611	ENST00000288815.5	11172	ENSG00000185585	OLFML2A	olfactomedin like 2A	TRUE	FALSE	FALSE	FALSE	TRUE	TRUE	FALSE	FALSE	FALSE
PSF6_9_9_vs_PSF6_Input_hg38_macs2_peak_10760	chr17	39144279	39145134	679	20.9674	72.6193	67.9354	386	Exon (ENST00000583285.1/57125, exon 2 of 4)	17	39067130	39151519	84390	2	57125	ENST00000394318.7	6386	ENSG00000161381	PLXDC1	plexin domain containing 1	TRUE	FALSE	FALSE	FALSE	FALSE	TRUE	TRUE	FALSE	FALSE
PSF6_9_9_vs_PSF6_Input_hg38_macs2_peak_14288	chr2	109350605	109352105	679	19.6555	72.5821	67.9011	741	Intron (ENST00000309415.8/344558, intron 2 of 9)	2	109313571	109313625	55	2	100423027	ENST00000583300.1	-36980	ENSG00000265965	MIR4266	microRNA 4266	TRUE	FALSE	FALSE	FALSE	FALSE	FALSE	TRUE	FALSE	FALSE
PSF6_9_9_vs_PSF6_Input_hg38_macs2_peak_13630	chr2	38145827	38147624	678	20.0618	72.5551	67.8748	677	Exon (ENST00000653994.1/285154, exon 4 of 4)	2	38132637	38138946	6310	2	107985871	ENST00000417213.1	-6881	NA	LOC107985871	uncharacterized LOC107985871	TRUE	FALSE	FALSE	FALSE	FALSE	TRUE	TRUE	FALSE	FALSE
PSF6_9_9_vs_PSF6_Input_hg38_macs2_peak_5332	chr12	180096	181155	678	20.0618	72.5551	67.8748	555	Promoter (1-2kb)	12	166856	182396	15541	2	105369592	ENST00000537295.1	1242	NA	IQSEC3-AS1	IQSEC3 antisense RNA 1	TRUE	FALSE	TRUE	FALSE	FALSE	FALSE	TRUE	FALSE	FALSE
PSF6_9_9_vs_PSF6_Input_hg38_macs2_peak_19354	chr4	2694254	2695579	678	21.8473	72.5463	67.8682	569	Promoter (<=1kb)	4	2696274	2699938	3665	1	8603	ENST00000506120.1	-696	ENSG00000125386	FAM193A	family with sequence similarity 193 member A	TRUE	FALSE	TRUE	FALSE	TRUE	TRUE	TRUE	FALSE	FALSE
PSF6_9_9_vs_PSF6_Input_hg38_macs2_peak_20481	chr4	164467212	164467993	678	21.8473	72.5463	67.8682	379	Distal Intergenic	4	163524718	164384050	859333	2	55016	ENST00000503008.5	-83162	ENSG00000145416	MARCHF1	membrane associated ring-CH-type finger 1	FALSE	TRUE	FALSE	FALSE	FALSE	FALSE	FALSE	FALSE	TRUE
PSF6_9_9_vs_PSF6_Input_hg38_macs2_peak_10124	chr16	87463566	87465971	678	21.8473	72.5463	67.8682	1260	Intron (ENST00000268616.9/23174, intron 1 of 12)	16	87406246	87491854	85609	2	23174	ENST00000268616.9	25884	ENSG00000140948	ZCCHC14	zinc finger CCHC-type containing 14	TRUE	FALSE	FALSE	FALSE	FALSE	FALSE	TRUE	FALSE	FALSE
PSF6_9_9_vs_PSF6_Input_hg38_macs2_peak_8431	chr15	40743280	40744546	678	21.8473	72.5463	67.8682	886	Promoter (<=1kb)	15	40737629	40744305	6677	2	55177	ENST00000560779.5	0	ENSG00000137824	RMDN3	regulator of microtubule dynamics 3	TRUE	FALSE	TRUE	FALSE	TRUE	TRUE	TRUE	FALSE	FALSE
PSF6_9_9_vs_PSF6_Input_hg38_macs2_peak_4861	chr11	69867119	69868327	678	21.8473	72.5463	67.8682	727	Distal Intergenic	11	69809968	69819416	9449	2	2248	ENST00000334134.4	-47703	ENSG00000186895	FGF3	fibroblast growth factor 3	FALSE	TRUE	FALSE	FALSE	FALSE	FALSE	FALSE	FALSE	TRUE
PSF6_9_9_vs_PSF6_Input_hg38_macs2_peak_24910	chr7	140283291	140284578	678	18.4213	72.4851	67.8111	917	Distal Intergenic	7	140335472	140337825	2354	2	84255	ENST00000485139.1	53248	ENSG00000157800	SLC37A3	solute carrier family 37 member 3	FALSE	TRUE	FALSE	FALSE	FALSE	FALSE	FALSE	FALSE	TRUE
PSF6_9_9_vs_PSF6_Input_hg38_macs2_peak_22480	chr6	36820345	36821978	678	18.4213	72.4851	67.8111	624	Intron (ENST00000244751.7/57699, intron 3 of 20)	6	36742225	36839377	97153	2	57699	ENST00000633136.2	17400	ENSG00000124772	CPNE5	copine 5	TRUE	FALSE	FALSE	FALSE	FALSE	FALSE	TRUE	FALSE	FALSE
PSF6_9_9_vs_PSF6_Input_hg38_macs2_peak_19241	chr3	195352544	195353648	678	18.4213	72.4851	67.8111	589	Promoter (2-3kb)	3	195333082	195356212	23131	2	23527	ENST00000423531.3	2565	ENSG00000114331	ACAP2	ArfGAP with coiled-coil, ankyrin repeat and PH domains 2	TRUE	FALSE	TRUE	FALSE	FALSE	FALSE	TRUE	FALSE	FALSE
PSF6_9_9_vs_PSF6_Input_hg38_macs2_peak_12887	chr19	41379390	41381066	678	18.4213	72.4851	67.8111	930	Promoter (<=1kb)	19	41378468	41384077	5610	1	641649	ENST00000546362.5	922	ENSG00000142046	TMEM91	transmembrane protein 91	TRUE	FALSE	TRUE	FALSE	FALSE	FALSE	TRUE	FALSE	FALSE
PSF6_9_9_vs_PSF6_Input_hg38_macs2_peak_193	chr1	9321067	9322378	678	18.4213	72.4851	67.8111	677	Intron (ENST00000328089.11/80176, intron 1 of 2)	1	9294528	9356497	61970	1	80176	ENST00000450402.1	26539	ENSG00000171621	SPSB1	splA/ryanodine receptor domain and SOCS box containing 1	TRUE	FALSE	FALSE	FALSE	FALSE	FALSE	TRUE	FALSE	FALSE
PSF6_9_9_vs_PSF6_Input_hg38_macs2_peak_1233	chr1	85606301	85607832	678	18.4213	72.4851	67.8111	1043	Distal Intergenic	1	85592280	85592356	77	1	124900422	ENST00000363064.1	14021	ENSG00000199934	LOC124900422	small nucleolar RNA SNORD81	FALSE	TRUE	FALSE	FALSE	FALSE	FALSE	FALSE	FALSE	TRUE
PSF6_9_9_vs_PSF6_Input_hg38_macs2_peak_10151	chr16	87924203	87926110	678	18.4213	72.4851	67.8111	1219	Exon (ENST00000568801.1/763, exon 3 of 3)	16	87888013	87936529	48517	2	763	ENST00000649794.3	10420	ENSG00000174990	CA5A	carbonic anhydrase 5A	TRUE	FALSE	FALSE	FALSE	FALSE	TRUE	TRUE	FALSE	FALSE
PSF6_9_9_vs_PSF6_Input_hg38_macs2_peak_4130	chr10	127989491	127992649	678	18.4213	72.4851	67.8111	2597	Promoter (2-3kb)	10	127987344	128056170	68827	1	5791	ENST00000471218.5	2147	ENSG00000132334	PTPRE	protein tyrosine phosphatase receptor type E	TRUE	FALSE	TRUE	FALSE	FALSE	FALSE	TRUE	FALSE	FALSE
PSF6_9_9_vs_PSF6_Input_hg38_macs2_peak_6668	chr12	132284478	132285736	677	21.305	72.3959	67.7281	457	Promoter (<=1kb)	12	132283164	132286471	3308	2	50614	ENST00000540493.1	736	ENSG00000182870	GALNT9	polypeptide N-acetylgalactosaminyltransferase 9	TRUE	FALSE	TRUE	FALSE	FALSE	TRUE	TRUE	FALSE	FALSE
PSF6_9_9_vs_PSF6_Input_hg38_macs2_peak_12154	chr18	77114236	77115853	676	22.6996	72.3507	67.6843	408	Exon (ENST00000612024.1/ENST00000612024.1, exon 2 of 2)	18	76980427	77105261	124835	2	4155	ENST00000580402.5	-8975	ENSG00000197971	MBP	myelin basic protein	TRUE	FALSE	FALSE	FALSE	FALSE	TRUE	TRUE	FALSE	FALSE
PSF6_9_9_vs_PSF6_Input_hg38_macs2_peak_16415	chr20	63482566	63483921	676	18.36	72.3494	67.6843	654	Distal Intergenic	20	63400210	63472677	72468	2	3785	ENST00000626839.2	-9889	ENSG00000075043	KCNQ2	potassium voltage-gated channel subfamily Q member 2	FALSE	TRUE	FALSE	FALSE	FALSE	FALSE	FALSE	FALSE	TRUE
PSF6_9_9_vs_PSF6_Input_hg38_macs2_peak_24830	chr7	130912894	130914297	676	20.8086	72.3082	67.6445	623	Promoter (<=1kb)	7	130913508	130930680	17173	1	100506860	ENST00000664231.1	0	NA	LINC00513	long intergenic non-protein coding RNA 513	TRUE	FALSE	TRUE	FALSE	FALSE	TRUE	TRUE	FALSE	FALSE
PSF6_9_9_vs_PSF6_Input_hg38_macs2_peak_11577	chr17	82240289	82242531	676	20.8086	72.3082	67.6445	1475	Promoter (2-3kb)	17	82244722	82245113	392	2	1453	ENST00000584913.1	2583	ENSG00000141551	CSNK1D	casein kinase 1 delta	TRUE	FALSE	TRUE	FALSE	FALSE	FALSE	TRUE	TRUE	FALSE
PSF6_9_9_vs_PSF6_Input_hg38_macs2_peak_13062	chr19	48697499	48698888	676	20.3483	72.2672	67.605	1010	Promoter (1-2kb)	19	48696033	48696643	611	1	2524	ENST00000522283.1	1466	ENSG00000176920	FUT2	fucosyltransferase 2 (H blood group)	TRUE	FALSE	TRUE	FALSE	FALSE	FALSE	TRUE	FALSE	FALSE
PSF6_9_9_vs_PSF6_Input_hg38_macs2_peak_7312	chr13	111031018	111032260	675	17.2136	72.2001	67.5393	642	Distal Intergenic	13	110952722	110971603	18882	2	105370364	ENST00000615151.2	-59415	ENSG00000290807	LOC105370364	uncharacterized LOC105370364	FALSE	TRUE	FALSE	FALSE	FALSE	FALSE	FALSE	FALSE	TRUE
PSF6_9_9_vs_PSF6_Input_hg38_macs2_peak_3216	chr10	62743576	62744687	675	17.2136	72.2001	67.5393	810	Intron (ENST00000649548.1/ENST00000649548.1, intron 1 of 3)	10	62804720	62808479	3760	1	84890	ENST00000373783.3	-60034	ENSG00000181915	ADO	2-aminoethanethiol dioxygenase	TRUE	FALSE	FALSE	FALSE	FALSE	FALSE	TRUE	FALSE	FALSE
PSF6_9_9_vs_PSF6_Input_hg38_macs2_peak_11088	chr17	58991425	58993645	674	21.1386	72.075	67.4165	502	Intron (ENST00000585287.5/4591, intron 4 of 4)	17	58982651	59012407	29757	2	4591	ENST00000583945.5	18763	ENSG00000108395	TRIM37	tripartite motif containing 37	TRUE	FALSE	FALSE	FALSE	FALSE	FALSE	TRUE	FALSE	FALSE
PSF6_9_9_vs_PSF6_Input_hg38_macs2_peak_15022	chr2	205944155	205945056	672	22.4588	71.9087	67.2529	468	Distal Intergenic	2	206009705	206063244	53540	2	54891	ENST00000424117.5	118189	ENSG00000114933	INO80D	INO80 complex subunit D	FALSE	TRUE	FALSE	FALSE	FALSE	FALSE	FALSE	FALSE	TRUE
PSF6_9_9_vs_PSF6_Input_hg38_macs2_peak_15560	chr20	1075380	1076326	672	15.2109	71.8712	67.2168	440	Intron (ENST00000664648.1/105372493, intron 1 of 3)	20	1113240	1182081	68842	1	9491	ENST00000652336.1	-36915	ENSG00000125818	PSMF1	proteasome inhibitor subunit 1	TRUE	FALSE	FALSE	FALSE	FALSE	FALSE	TRUE	FALSE	FALSE
PSF6_9_9_vs_PSF6_Input_hg38_macs2_peak_20132	chr4	112817742	112818532	671	17.7408	71.7877	67.1345	345	Promoter (<=1kb)	4	112818032	113383725	565694	1	287	ENST00000672356.1	0	ENSG00000145362	ANK2	ankyrin 2	TRUE	FALSE	TRUE	TRUE	FALSE	TRUE	TRUE	FALSE	FALSE
PSF6_9_9_vs_PSF6_Input_hg38_macs2_peak_16163	chr20	48638436	48639042	671	17.7408	71.7877	67.1345	279	Intron (ENST00000482556.5/57580, intron 13 of 21)	20	48642113	48642738	626	2	57580	ENST00000496915.1	3697	ENSG00000124126	PREX1	phosphatidylinositol-3,4,5-trisphosphate dependent Rac exchange factor 1	TRUE	FALSE	FALSE	FALSE	FALSE	FALSE	TRUE	FALSE	FALSE
PSF6_9_9_vs_PSF6_Input_hg38_macs2_peak_23816	chr7	22920219	22921203	671	20.9747	71.7578	67.107	625	Exon (ENST00000465661.2/84668, exon 11 of 11)	7	22889371	22941190	51820	2	107986776	ENST00000421730.1	19988	NA	LOC107986776	uncharacterized LOC107986776	TRUE	FALSE	FALSE	FALSE	FALSE	TRUE	TRUE	FALSE	FALSE
PSF6_9_9_vs_PSF6_Input_hg38_macs2_peak_23648	chr7	2254207	2256341	671	20.9747	71.7578	67.107	1625	Promoter (1-2kb)	7	2257515	2257577	63	2	102465503	ENST00000617724.1	1237	ENSG00000284047	MIR6836	microRNA 6836	TRUE	FALSE	TRUE	FALSE	TRUE	TRUE	TRUE	FALSE	FALSE
PSF6_9_9_vs_PSF6_Input_hg38_macs2_peak_12271	chr19	3450319	3452381	671	20.9747	71.7578	67.107	1341	Promoter (<=1kb)	19	3452579	3457989	5411	1	4782	ENST00000589164.1	-199	ENSG00000141905	NFIC	nuclear factor I C	TRUE	FALSE	TRUE	FALSE	FALSE	FALSE	TRUE	FALSE	FALSE
PSF6_9_9_vs_PSF6_Input_hg38_macs2_peak_16126	chr20	45432934	45433932	671	19.2598	71.757	67.1064	576	Intron (ENST00000424705.3/51604, intron 13 of 14)	20	45427427	45431335	3909	1	105372631	ENST00000638864.1	5507	NA	LOC105372631	uncharacterized LOC105372631	TRUE	FALSE	FALSE	FALSE	FALSE	FALSE	TRUE	FALSE	FALSE
PSF6_9_9_vs_PSF6_Input_hg38_macs2_peak_15860	chr20	31551103	31552065	670	18.448	71.7067	67.0566	595	Promoter (2-3kb)	20	31549091	31567986	18896	1	81502	ENST00000472128.5	2012	ENSG00000101294	HM13	histocompatibility minor 13	TRUE	FALSE	TRUE	FALSE	FALSE	FALSE	TRUE	FALSE	FALSE
PSF6_9_9_vs_PSF6_Input_hg38_macs2_peak_7158	chr13	99375916	99376790	669	14.3146	71.6169	66.9683	456	Intron (ENST00000355700.9/337867, intron 4 of 4)	13	99367787	99377650	9864	1	337867	ENST00000474510.2	8129	ENSG00000134882	UBAC2	UBA domain containing 2	TRUE	FALSE	FALSE	FALSE	FALSE	FALSE	TRUE	FALSE	FALSE
PSF6_9_9_vs_PSF6_Input_hg38_macs2_peak_14107	chr2	95056257	95058204	668	15.9583	71.5107	66.8661	647	Distal Intergenic	2	95067074	95076900	9827	2	124907857	ENST00000657998.1	18697	NA	LOC124907857	uncharacterized LOC124907857	FALSE	TRUE	FALSE	FALSE	FALSE	FALSE	FALSE	FALSE	TRUE
PSF6_9_9_vs_PSF6_Input_hg38_macs2_peak_16353	chr20	60036449	60037743	668	15.9583	71.5107	66.8661	589	Distal Intergenic	20	60055853	60072956	17104	1	284756	ENST00000660831.1	-18111	ENSG00000176659	LINC02910	long intergenic non-protein coding RNA 2910	FALSE	TRUE	FALSE	FALSE	FALSE	FALSE	FALSE	FALSE	TRUE
PSF6_9_9_vs_PSF6_Input_hg38_macs2_peak_3330	chr10	71859391	71861088	668	15.9583	71.5107	66.8661	1156	Distal Intergenic	10	71816298	71851251	34954	2	5660	ENST00000394936.8	-8140	ENSG00000197746	PSAP	prosaposin	FALSE	TRUE	FALSE	FALSE	FALSE	FALSE	FALSE	FALSE	TRUE
PSF6_9_9_vs_PSF6_Input_hg38_macs2_peak_3844	chr10	109205331	109206577	668	15.9583	71.5107	66.8661	791	Distal Intergenic	10	108710518	108839363	128846	1	105378478	ENST00000421481.1	494813	ENSG00000223381	LINC02661	long intergenic non-protein coding RNA 2661	FALSE	TRUE	FALSE	FALSE	FALSE	FALSE	FALSE	FALSE	TRUE
PSF6_9_9_vs_PSF6_Input_hg38_macs2_peak_24332	chr7	75187543	75189648	668	18.3335	71.4555	66.8142	1510	Promoter (1-2kb)	7	75186116	75190836	4721	2	2970	ENST00000621948.4	1189	ENSG00000290871	GTF2IP1	general transcription factor IIi pseudogene 1	TRUE	FALSE	TRUE	FALSE	FALSE	TRUE	TRUE	FALSE	FALSE
PSF6_9_9_vs_PSF6_Input_hg38_macs2_peak_12184	chr19	534945	535954	668	18.3335	71.4555	66.8142	262	Promoter (<=1kb)	19	535837	542087	6251	1	997	ENST00000606065.3	0	ENSG00000099804	CDC34	cell division cycle 34, ubiqiutin conjugating enzyme	TRUE	FALSE	TRUE	FALSE	FALSE	TRUE	TRUE	FALSE	FALSE
PSF6_9_9_vs_PSF6_Input_hg38_macs2_peak_12649	chr19	18763282	18765476	668	18.3335	71.4555	66.8142	809	Exon (ENST00000338797.10/23373, exon 10 of 15)	19	18742910	18777938	35029	1	23373	ENST00000601916.1	20372	ENSG00000105662	CRTC1	CREB regulated transcription coactivator 1	TRUE	FALSE	FALSE	FALSE	FALSE	TRUE	TRUE	FALSE	FALSE
PSF6_9_9_vs_PSF6_Input_hg38_macs2_peak_16950	chr22	20244381	20248032	668	20.8134	71.4444	66.8055	487	Promoter (<=1kb)	22	20241417	20243684	2268	2	65078	ENST00000425986.1	-697	ENSG00000040608	RTN4R	reticulon 4 receptor	TRUE	FALSE	TRUE	FALSE	FALSE	FALSE	TRUE	FALSE	FALSE
PSF6_9_9_vs_PSF6_Input_hg38_macs2_peak_7186	chr13	101529019	101530244	667	21.6839	71.3542	66.7169	572	Intron (ENST00000618057.4/9358, intron 2 of 9)	13	101489952	101716443	226492	1	9358	ENST00000376162.7	39067	ENSG00000198542	ITGBL1	integrin subunit beta like 1	TRUE	FALSE	FALSE	FALSE	FALSE	FALSE	TRUE	FALSE	FALSE
PSF6_9_9_vs_PSF6_Input_hg38_macs2_peak_19062	chr3	183370334	183371717	667	16.5269	71.3508	66.7144	786	Intron (ENST00000328913.8/23101, intron 3 of 29)	3	183298427	183400493	102067	2	23101	ENST00000459750.5	28777	ENSG00000053524	MCF2L2	MCF.2 cell line derived transforming sequence-like 2	TRUE	FALSE	FALSE	FALSE	FALSE	FALSE	TRUE	FALSE	FALSE
PSF6_9_9_vs_PSF6_Input_hg38_macs2_peak_1467	chr1	116643092	116644012	666	14.7299	71.3037	66.6681	573	Promoter (2-3kb)	1	116616264	116646945	30682	2	3321	ENST00000481589.1	2934	ENSG00000143061	IGSF3	immunoglobulin superfamily member 3	TRUE	FALSE	TRUE	FALSE	FALSE	FALSE	TRUE	FALSE	FALSE
PSF6_9_9_vs_PSF6_Input_hg38_macs2_peak_26948	chr9	109476760	109478804	665	19.0047	71.2201	66.5847	981	Intron (ENST00000262539.7/5774, intron 1 of 25)	9	109375700	109498307	122608	2	5774	ENST00000374541.4	19504	ENSG00000070159	PTPN3	protein tyrosine phosphatase non-receptor type 3	TRUE	FALSE	FALSE	FALSE	FALSE	FALSE	TRUE	FALSE	FALSE
PSF6_9_9_vs_PSF6_Input_hg38_macs2_peak_10068	chr16	84850779	84852090	665	19.0047	71.2201	66.5847	560	Promoter (1-2kb)	16	84849217	84866993	17777	1	83716	ENST00000566789.1	1562	ENSG00000103196	CRISPLD2	cysteine rich secretory protein LCCL domain containing 2	TRUE	FALSE	TRUE	FALSE	FALSE	FALSE	TRUE	FALSE	FALSE
PSF6_9_9_vs_PSF6_Input_hg38_macs2_peak_7625	chr14	55249208	55249875	665	19.0047	71.2201	66.5847	360	Distal Intergenic	14	55262767	55271308	8542	2	105370509	ENST00000554650.1	21434	ENSG00000258413	FBXO34-AS1	FBXO34 antisense RNA 1	FALSE	TRUE	FALSE	FALSE	FALSE	FALSE	FALSE	FALSE	TRUE
PSF6_9_9_vs_PSF6_Input_hg38_macs2_peak_7263	chr13	109836128	109837869	665	19.0047	71.2201	66.5847	571	Distal Intergenic	13	109752695	109786583	33889	2	8660	ENST00000375856.5	-49545	ENSG00000185950	IRS2	insulin receptor substrate 2	FALSE	TRUE	FALSE	FALSE	FALSE	FALSE	FALSE	FALSE	TRUE
PSF6_9_9_vs_PSF6_Input_hg38_macs2_peak_3753	chr10	100912277	100913299	665	19.0047	71.2201	66.5847	451	Promoter (<=1kb)	10	100912963	100926760	13798	1	55719	ENST00000370271.7	0	ENSG00000119906	SLF2	SMC5-SMC6 complex localization factor 2	TRUE	FALSE	TRUE	TRUE	FALSE	TRUE	TRUE	FALSE	FALSE
PSF6_9_9_vs_PSF6_Input_hg38_macs2_peak_8221	chr14	103536802	103538066	665	21.1488	71.2177	66.5847	497	3' UTR	14	103529226	103537073	7848	1	115708	ENST00000299202.4	7576	ENSG00000166166	TRMT61A	tRNA methyltransferase 61A	TRUE	FALSE	FALSE	FALSE	TRUE	TRUE	FALSE	FALSE	FALSE
PSF6_9_9_vs_PSF6_Input_hg38_macs2_peak_3442	chr10	77500769	77502398	665	13.665	71.1433	66.5129	669	Promoter (1-2kb)	10	77249431	77498970	249540	2	3778	ENST00000639282.1	-1799	ENSG00000156113	KCNMA1	potassium calcium-activated channel subfamily M alpha 1	TRUE	FALSE	TRUE	FALSE	FALSE	FALSE	TRUE	FALSE	FALSE
PSF6_9_9_vs_PSF6_Input_hg38_macs2_peak_27491	chr9	136695016	136696605	665	20.6545	71.1345	66.5042	652	Distal Intergenic	9	136673143	136687457	14315	2	10555	ENST00000371696.7	-7559	ENSG00000169692	AGPAT2	1-acylglycerol-3-phosphate O-acyltransferase 2	FALSE	TRUE	FALSE	FALSE	FALSE	FALSE	FALSE	FALSE	TRUE
PSF6_9_9_vs_PSF6_Input_hg38_macs2_peak_22262	chr6	21348172	21349389	665	20.6545	71.1345	66.5042	494	Distal Intergenic	6	21200812	21231441	30630	1	54901	ENST00000476517.1	147360	ENSG00000145996	CDKAL1	CDK5 regulatory subunit associated protein 1 like 1	FALSE	TRUE	FALSE	FALSE	FALSE	FALSE	FALSE	FALSE	TRUE
PSF6_9_9_vs_PSF6_Input_hg38_macs2_peak_15041	chr2	207423618	207424683	665	20.6545	71.1345	66.5042	379	Intron (ENST00000412387.5/124907970, intron 3 of 4)	2	207529737	207597789	68053	1	1385	ENST00000430624.5	-105055	ENSG00000118260	CREB1	cAMP responsive element binding protein 1	TRUE	FALSE	FALSE	FALSE	FALSE	FALSE	TRUE	FALSE	FALSE
PSF6_9_9_vs_PSF6_Input_hg38_macs2_peak_8258	chr14	105023926	105025497	665	20.6545	71.1345	66.5042	1082	Promoter (2-3kb)	14	105009573	105021083	11511	2	55038	ENST00000336219.4	-2843	ENSG00000170779	CDCA4	cell division cycle associated 4	FALSE	TRUE	TRUE	FALSE	FALSE	FALSE	FALSE	FALSE	FALSE
PSF6_9_9_vs_PSF6_Input_hg38_macs2_peak_18980	chr3	172181713	172182960	665	17.8136	71.1282	66.5004	538	Intron (ENST00000415807.7/64778, intron 3 of 25)	3	172126974	172251456	124483	1	64778	ENST00000443501.1	54739	ENSG00000075420	FNDC3B	fibronectin type III domain containing 3B	TRUE	FALSE	FALSE	FALSE	FALSE	FALSE	TRUE	FALSE	FALSE
PSF6_9_9_vs_PSF6_Input_hg38_macs2_peak_15927	chr20	34579325	34580784	665	17.8136	71.1282	66.5004	941	Exon (ENST00000480175.1/128869, exon 4 of 4)	20	34558775	34560345	1571	1	84557	ENST00000476428.1	20550	ENSG00000101460	MAP1LC3A	microtubule associated protein 1 light chain 3 alpha	TRUE	FALSE	FALSE	FALSE	FALSE	TRUE	TRUE	FALSE	FALSE
PSF6_9_9_vs_PSF6_Input_hg38_macs2_peak_22206	chr6	16334228	16335376	664	19.7711	71.1033	66.4759	572	Intron (ENST00000244769.8/6310, intron 7 of 8)	6	16328342	16328431	90	2	127903862	ENST00000683730.1	-5797	ENSG00000288708	LOC127903862	uncharacterized LOC127903862	TRUE	FALSE	FALSE	FALSE	FALSE	FALSE	TRUE	FALSE	FALSE
PSF6_9_9_vs_PSF6_Input_hg38_macs2_peak_15191	chr2	222960001	222960881	664	19.7711	71.1033	66.4759	392	Distal Intergenic	2	222933018	222941824	8807	1	2181	ENST00000495541.1	26983	ENSG00000123983	ACSL3	acyl-CoA synthetase long chain family member 3	FALSE	TRUE	FALSE	FALSE	FALSE	FALSE	FALSE	FALSE	TRUE
PSF6_9_9_vs_PSF6_Input_hg38_macs2_peak_14399	chr2	119208351	119209560	664	19.7711	71.1033	66.4759	626	Distal Intergenic	2	119223831	119265652	41822	1	55240	ENST00000393106.6	-14272	ENSG00000115107	STEAP3	STEAP3 metalloreductase	FALSE	TRUE	FALSE	FALSE	FALSE	FALSE	FALSE	FALSE	TRUE
PSF6_9_9_vs_PSF6_Input_hg38_macs2_peak_14259	chr2	106160817	106162582	664	19.7711	71.1033	66.4759	305	Promoter (<=1kb)	2	106104794	106160625	55832	2	80146	ENST00000416298.5	-192	ENSG00000115652	UXS1	UDP-glucuronate decarboxylase 1	TRUE	FALSE	TRUE	FALSE	FALSE	FALSE	TRUE	FALSE	FALSE
PSF6_9_9_vs_PSF6_Input_hg38_macs2_peak_12515	chr19	12984785	12985994	664	19.7711	71.1033	66.4759	733	Distal Intergenic	19	12995475	13098796	103322	1	4784	ENST00000592199.6	-9482	ENSG00000008441	NFIX	nuclear factor I X	FALSE	TRUE	FALSE	FALSE	FALSE	FALSE	FALSE	FALSE	TRUE
PSF6_9_9_vs_PSF6_Input_hg38_macs2_peak_27241	chr9	127344413	127345169	664	20.1965	71.0982	66.4736	342	Promoter (2-3kb)	9	127342315	127355449	13135	1	84253	ENST00000460176.6	2098	ENSG00000136895	GARNL3	GTPase activating Rap/RanGAP domain like 3	TRUE	FALSE	TRUE	FALSE	FALSE	FALSE	TRUE	FALSE	FALSE
PSF6_9_9_vs_PSF6_Input_hg38_macs2_peak_6438	chr12	118107890	118108719	664	20.1965	71.0982	66.4736	558	Intron (ENST00000542011.1/101928274, intron 3 of 3)	12	118063593	118104011	40419	2	54621	ENST00000359236.10	-3879	ENSG00000176834	VSIG10	V-set and immunoglobulin domain containing 10	TRUE	FALSE	FALSE	FALSE	FALSE	FALSE	TRUE	FALSE	FALSE
PSF6_9_9_vs_PSF6_Input_hg38_macs2_peak_22435	chr6	34227694	34230978	664	18.169	71.0932	66.4689	1862	Distal Intergenic	6	34236873	34240870	3998	1	3159	ENST00000674029.1	-5896	ENSG00000137309	HMGA1	high mobility group AT-hook 1	FALSE	TRUE	FALSE	FALSE	FALSE	FALSE	FALSE	FALSE	TRUE
PSF6_9_9_vs_PSF6_Input_hg38_macs2_peak_17551	chr22	46457200	46458173	664	18.169	71.0932	66.4689	497	Intron (ENST00000262738.9/9620, intron 2 of 34)	22	46390528	46409826	19299	2	9620	ENST00000674359.1	-47374	ENSG00000075275	CELSR1	cadherin EGF LAG seven-pass G-type receptor 1	TRUE	FALSE	FALSE	FALSE	FALSE	FALSE	TRUE	FALSE	FALSE
PSF6_9_9_vs_PSF6_Input_hg38_macs2_peak_7199	chr13	104010723	104012635	664	18.169	71.0932	66.4689	884	Distal Intergenic	13	104125930	104134257	8328	1	105370340	ENST00000670156.1	-113296	ENSG00000287734	LOC105370340	uncharacterized LOC105370340	FALSE	TRUE	FALSE	FALSE	FALSE	FALSE	FALSE	FALSE	TRUE
PSF6_9_9_vs_PSF6_Input_hg38_macs2_peak_1458	chr1	115782247	115783341	664	18.169	71.0932	66.4689	710	Distal Intergenic	1	115700021	115768884	68864	2	845	ENST00000488931.2	-13363	ENSG00000118729	CASQ2	calsequestrin 2	FALSE	TRUE	FALSE	FALSE	FALSE	FALSE	FALSE	FALSE	TRUE
PSF6_9_9_vs_PSF6_Input_hg38_macs2_peak_25630	chr8	73356182	73356938	664	21.5112	71.0287	66.4106	372	Promoter (<=1kb)	8	73310906	73356461	45556	2	101926926	ENST00000514599.5	0	ENSG00000250295	RDH10-AS1	RDH10 antisense RNA 1	TRUE	FALSE	TRUE	FALSE	FALSE	TRUE	TRUE	FALSE	FALSE
PSF6_9_9_vs_PSF6_Input_hg38_macs2_peak_22978	chr6	109398960	109400109	664	21.5112	71.0287	66.4106	588	3' UTR	6	109366514	109382467	15954	2	8763	ENST00000310786.10	-16493	ENSG00000135535	CD164	CD164 molecule	TRUE	FALSE	FALSE	FALSE	TRUE	TRUE	TRUE	FALSE	FALSE
PSF6_9_9_vs_PSF6_Input_hg38_macs2_peak_5630	chr12	28779827	28780765	664	21.5112	71.0287	66.4106	405	Distal Intergenic	12	28452542	28573446	120905	1	55297	ENST00000542801.5	327285	ENSG00000123106	CCDC91	coiled-coil domain containing 91	FALSE	TRUE	FALSE	FALSE	FALSE	FALSE	FALSE	FALSE	TRUE
PSF6_9_9_vs_PSF6_Input_hg38_macs2_peak_24189	chr7	66047467	66048156	662	21.8878	70.8526	66.2389	268	Distal Intergenic	7	66025126	66031544	6419	2	105375336	ENST00000411872.1	-15923	NA	LOC105375336	uncharacterized LOC105375336	FALSE	TRUE	FALSE	FALSE	FALSE	FALSE	FALSE	FALSE	TRUE
PSF6_9_9_vs_PSF6_Input_hg38_macs2_peak_22120	chr6	10759438	10761366	662	21.8878	70.8526	66.2389	751	3' UTR	6	10751170	10829205	78036	1	81853	ENST00000467229.1	8268	ENSG00000137210	TMEM14B	transmembrane protein 14B	TRUE	FALSE	FALSE	FALSE	TRUE	TRUE	TRUE	FALSE	FALSE
PSF6_9_9_vs_PSF6_Input_hg38_macs2_peak_25999	chr8	122759795	122760838	662	16.9871	70.8524	66.2389	573	Distal Intergenic	8	122781655	122974510	192856	1	22882	ENST00000314393.6	-20818	ENSG00000178764	ZHX2	zinc fingers and homeoboxes 2	FALSE	TRUE	FALSE	FALSE	FALSE	FALSE	FALSE	FALSE	TRUE
PSF6_9_9_vs_PSF6_Input_hg38_macs2_peak_27777	chr23	40169426	40170341	661	22.3393	70.8004	66.1901	460	Intron (ENST00000378455.8/54880, intron 1 of 13)	23	40051254	40177213	125960	2	54880	ENST00000672922.2	6873	ENSG00000183337	BCOR	BCL6 corepressor	TRUE	FALSE	FALSE	FALSE	FALSE	FALSE	TRUE	FALSE	FALSE
PSF6_9_9_vs_PSF6_Input_hg38_macs2_peak_11692	chr18	7879449	7880424	661	22.3393	70.8004	66.1901	521	Intron (ENST00000332175.12/5797, intron 2 of 30)	18	7946870	8069712	122843	1	5797	ENST00000578916.2	-66447	ENSG00000173482	PTPRM	protein tyrosine phosphatase receptor type M	TRUE	FALSE	FALSE	FALSE	FALSE	FALSE	TRUE	FALSE	FALSE
PSF6_9_9_vs_PSF6_Input_hg38_macs2_peak_9513	chr16	28807230	28808334	661	22.3393	70.8004	66.1901	562	Intron (ENST00000507031.2/ENST00000507031.2, intron 1 of 1)	16	28822999	28837232	14234	1	11273	ENST00000336783.9	-14666	ENSG00000168488	ATXN2L	ataxin 2 like	TRUE	FALSE	FALSE	FALSE	FALSE	FALSE	TRUE	FALSE	FALSE
PSF6_9_9_vs_PSF6_Input_hg38_macs2_peak_7024	chr13	78660102	78661077	661	22.3393	70.8004	66.1901	358	Promoter (<=1kb)	13	78614289	78659155	44867	2	79596	ENST00000282003.7	-947	ENSG00000152193	OBI1	ORC ubiquitin ligase 1	FALSE	TRUE	TRUE	FALSE	FALSE	FALSE	FALSE	FALSE	FALSE
PSF6_9_9_vs_PSF6_Input_hg38_macs2_peak_22964	chr6	108620946	108621826	660	21.3313	70.6887	66.0816	422	Intron (ENST00000343882.10/2309, intron 2 of 3)	6	108656346	108680751	24406	1	2309	ENST00000540898.1	-34521	ENSG00000118689	FOXO3	forkhead box O3	TRUE	FALSE	FALSE	FALSE	FALSE	FALSE	TRUE	FALSE	FALSE
PSF6_9_9_vs_PSF6_Input_hg38_macs2_peak_15603	chr20	4160724	4162389	659	15.0254	70.5997	65.9934	556	Intron (ENST00000493223.1/54498, intron 1 of 1)	20	4171710	4187747	16038	1	54498	ENST00000379460.6	-9322	ENSG00000088826	SMOX	spermine oxidase	TRUE	FALSE	FALSE	FALSE	FALSE	FALSE	TRUE	FALSE	FALSE
PSF6_9_9_vs_PSF6_Input_hg38_macs2_peak_20636	chr4	184792042	184793560	659	18.3062	70.5617	65.9567	909	Intron (ENST00000281455.7/2180, intron 2 of 20)	4	184798512	184798891	380	2	643036	ENST00000512051.1	5332	ENSG00000293200	SLED1	proteoglycan 3, pro eosinophil major basic protein 2 pseudogene	TRUE	FALSE	FALSE	FALSE	FALSE	FALSE	TRUE	FALSE	FALSE
PSF6_9_9_vs_PSF6_Input_hg38_macs2_peak_359	chr1	16158434	16159738	659	20.3439	70.5254	65.9209	641	Promoter (2-3kb)	1	16124337	16156069	31733	2	1969	ENST00000358432.8	-2365	ENSG00000142627	EPHA2	EPH receptor A2	TRUE	FALSE	TRUE	FALSE	FALSE	TRUE	TRUE	TRUE	FALSE
PSF6_9_9_vs_PSF6_Input_hg38_macs2_peak_25506	chr8	52466784	52467873	658	17.501	70.4194	65.8158	577	Distal Intergenic	8	52408983	52460959	51977	2	9705	ENST00000523652.1	-5825	ENSG00000147488	ST18	ST18 C2H2C-type zinc finger transcription factor	FALSE	TRUE	FALSE	FALSE	FALSE	FALSE	FALSE	FALSE	TRUE
PSF6_9_9_vs_PSF6_Input_hg38_macs2_peak_14853	chr2	181977335	181979142	658	17.501	70.4194	65.8158	646	Intron (ENST00000495820.5/151242, intron 2 of 4)	2	181985853	182117756	131904	1	151242	ENST00000682840.1	-6712	ENSG00000150722	PPP1R1C	protein phosphatase 1 regulatory inhibitor subunit 1C	TRUE	FALSE	FALSE	FALSE	FALSE	FALSE	TRUE	FALSE	FALSE
PSF6_9_9_vs_PSF6_Input_hg38_macs2_peak_3080	chr10	44981828	44983043	658	17.501	70.4194	65.8158	560	Promoter (<=1kb)	10	44983028	44991960	8933	1	83937	ENST00000471941.5	0	ENSG00000107551	RASSF4	Ras association domain family member 4	TRUE	FALSE	TRUE	FALSE	TRUE	TRUE	TRUE	FALSE	FALSE
PSF6_9_9_vs_PSF6_Input_hg38_macs2_peak_4162	chr10	132223104	132223814	658	17.501	70.4194	65.8158	348	Intron (ENST00000462160.5/282974, intron 8 of 12)	10	132203553	132204907	1355	1	10570	ENST00000471544.1	19551	ENSG00000151640	DPYSL4	dihydropyrimidinase like 4	TRUE	FALSE	FALSE	FALSE	FALSE	FALSE	TRUE	FALSE	FALSE
PSF6_9_9_vs_PSF6_Input_hg38_macs2_peak_24573	chr7	101659139	101660472	656	15.7563	70.2094	65.613	496	Distal Intergenic	7	101613330	101629296	15967	2	93408	ENST00000223167.5	-29843	ENSG00000106436	MYL10	myosin light chain 10	FALSE	TRUE	FALSE	FALSE	FALSE	FALSE	FALSE	FALSE	TRUE
PSF6_9_9_vs_PSF6_Input_hg38_macs2_peak_22134	chr6	11770037	11771942	656	15.7563	70.2094	65.613	976	Promoter (2-3kb)	6	11714321	11767804	53484	2	84830	ENST00000512139.5	-2233	ENSG00000111863	ADTRP	androgen dependent TFPI regulating protein	TRUE	FALSE	TRUE	FALSE	FALSE	TRUE	TRUE	FALSE	FALSE
PSF6_9_9_vs_PSF6_Input_hg38_macs2_peak_18354	chr3	102112770	102114384	656	15.7563	70.2094	65.613	1040	Intron (ENST00000491959.5/131368, intron 2 of 17)	3	102099244	102477677	378434	1	131368	ENST00000491959.5	13526	ENSG00000170044	ZPLD1	zona pellucida like domain containing 1	TRUE	FALSE	FALSE	FALSE	FALSE	FALSE	TRUE	FALSE	FALSE
PSF6_9_9_vs_PSF6_Input_hg38_macs2_peak_16418	chr20	63539874	63541374	656	15.7563	70.2094	65.613	767	Promoter (2-3kb)	20	63528001	63537376	9376	2	5753	ENST00000542869.3	-2498	ENSG00000101213	PTK6	protein tyrosine kinase 6	TRUE	FALSE	TRUE	FALSE	TRUE	TRUE	TRUE	FALSE	FALSE
PSF6_9_9_vs_PSF6_Input_hg38_macs2_peak_1616	chr1	153506428	153507418	655	21.523	70.1719	65.5791	548	Distal Intergenic	1	153533430	153535129	1700	1	124904423	ENST00000420695.3	-26013	NA	LOC124904423	uncharacterized LOC124904423	FALSE	TRUE	FALSE	FALSE	FALSE	FALSE	FALSE	FALSE	TRUE
PSF6_9_9_vs_PSF6_Input_hg38_macs2_peak_26019	chr8	124041121	124041988	654	18.858	70.0666	65.4743	438	Promoter (<=1kb)	8	123984138	124040782	56645	2	439941	ENST00000518567.1	-339	ENSG00000181171	FER1L6-AS1	FER1L6 antisense RNA 1	TRUE	FALSE	TRUE	FALSE	FALSE	FALSE	TRUE	FALSE	FALSE
PSF6_9_9_vs_PSF6_Input_hg38_macs2_peak_302	chr1	15025371	15026767	654	18.858	70.0666	65.4743	419	Intron (ENST00000636203.1/23254, intron 4 of 16)	1	14945919	15065797	119879	1	23254	ENST00000400797.3	79452	ENSG00000189337	KAZN	kazrin, periplakin interacting protein	TRUE	FALSE	FALSE	FALSE	FALSE	FALSE	TRUE	FALSE	FALSE
PSF6_9_9_vs_PSF6_Input_hg38_macs2_peak_22170	chr6	14732385	14735431	654	18.0788	70.0643	65.4725	1116	Intron (ENST00000689305.1/ENST00000689305.1, intron 2 of 2)	6	14616040	14656819	40780	2	101928354	ENST00000702111.1	-75566	NA	LOC101928354	uncharacterized LOC101928354	TRUE	FALSE	FALSE	FALSE	FALSE	FALSE	TRUE	FALSE	FALSE
PSF6_9_9_vs_PSF6_Input_hg38_macs2_peak_19291	chr3	197380438	197381186	654	18.0788	70.0643	65.4725	505	Intron (ENST00000700789.1/ENST00000700789.1, intron 2 of 2)	3	197333944	197340706	6763	1	101926923	ENST00000669801.1	46494	NA	LOC101926923	uncharacterized LOC101926923	TRUE	FALSE	FALSE	FALSE	FALSE	FALSE	TRUE	FALSE	FALSE
PSF6_9_9_vs_PSF6_Input_hg38_macs2_peak_3523	chr10	79869345	79870385	654	18.0788	70.0643	65.4725	403	Exon (ENST00000458273.2/ENST00000458273.2, exon 7 of 7)	10	79841358	79850876	9519	1	283008	ENST00000602967.5	27987	ENSG00000228570	NUTM2E	NUT family member 2E	TRUE	FALSE	FALSE	FALSE	FALSE	TRUE	FALSE	FALSE	FALSE
PSF6_9_9_vs_PSF6_Input_hg38_macs2_peak_16059	chr20	41307994	41308958	654	14.5524	70.0504	65.4605	482	Intron (ENST00000683867.1/23051, intron 1 of 3)	20	41268990	41300127	31138	2	23051	ENST00000559028.5	-7867	ENSG00000174306	ZHX3	zinc fingers and homeoboxes 3	TRUE	FALSE	FALSE	FALSE	FALSE	FALSE	TRUE	FALSE	FALSE
PSF6_9_9_vs_PSF6_Input_hg38_macs2_peak_3289	chr10	70331658	70332580	654	14.5524	70.0504	65.4605	430	Intron (ENST00000395011.5/55222, intron 2 of 3)	10	70298970	70376779	77810	2	55222	ENST00000395011.5	44200	ENSG00000172731	LRRC20	leucine rich repeat containing 20	TRUE	FALSE	FALSE	FALSE	FALSE	FALSE	TRUE	FALSE	FALSE
PSF6_9_9_vs_PSF6_Input_hg38_macs2_peak_20745	chr5	6759179	6760428	654	12.8509	69.9884	65.4005	459	Distal Intergenic	5	6765915	6786827	20913	1	102724943	ENST00000701164.1	-5488	NA	LOC102724943	splicing factor 3A subunit 2	FALSE	TRUE	FALSE	FALSE	FALSE	FALSE	FALSE	FALSE	TRUE
PSF6_9_9_vs_PSF6_Input_hg38_macs2_peak_18571	chr3	127749526	127752265	653	13.508	69.9331	65.3463	1993	Intron (ENST00000453507.7/11343, intron 3 of 6)	3	127692117	127736357	44241	2	11343	ENST00000398101.7	-13169	ENSG00000074416	MGLL	monoglyceride lipase	TRUE	FALSE	FALSE	FALSE	FALSE	FALSE	TRUE	FALSE	FALSE
PSF6_9_9_vs_PSF6_Input_hg38_macs2_peak_15496	chr2	240373999	240374909	653	15.349	69.9291	65.3428	416	Distal Intergenic	2	240435663	240468076	32414	1	2817	ENST00000264039.7	-60755	ENSG00000063660	GPC1	glypican 1	FALSE	TRUE	FALSE	FALSE	FALSE	FALSE	FALSE	FALSE	TRUE
PSF6_9_9_vs_PSF6_Input_hg38_macs2_peak_16647	chr21	36792527	36793433	652	21.3451	69.8381	65.2523	224	Intron (ENST00000674895.3/3141, intron 6 of 10)	21	36712566	36720587	8022	1	6493	ENST00000483178.2	79961	ENSG00000159263	SIM2	SIM bHLH transcription factor 2	TRUE	FALSE	FALSE	FALSE	FALSE	FALSE	TRUE	FALSE	FALSE
PSF6_9_9_vs_PSF6_Input_hg38_macs2_peak_25817	chr8	100847045	100847894	652	18.7332	69.8034	65.2187	440	Distal Intergenic	8	100919062	100924988	5927	2	7534	ENST00000523848.5	77095	ENSG00000164924	YWHAZ	tyrosine 3-monooxygenase/tryptophan 5-monooxygenase activation protein zeta	FALSE	TRUE	FALSE	FALSE	FALSE	FALSE	FALSE	FALSE	TRUE
PSF6_9_9_vs_PSF6_Input_hg38_macs2_peak_13512	chr2	28358847	28360207	652	18.7332	69.8034	65.2187	656	Distal Intergenic	2	28392448	28408802	16355	1	2355	ENST00000460736.1	-32242	ENSG00000075426	FOSL2	FOS like 2, AP-1 transcription factor subunit	FALSE	TRUE	FALSE	FALSE	FALSE	FALSE	FALSE	FALSE	TRUE
PSF6_9_9_vs_PSF6_Input_hg38_macs2_peak_14823	chr2	174778163	174779888	651	17.5695	69.7557	65.1735	614	Intron (ENST00000636168.2/1134, intron 1 of 9)	2	174783046	174787928	4883	2	124907908	ENST00000416004.1	8041	NA	LOC124907908	uncharacterized LOC124907908	TRUE	FALSE	FALSE	FALSE	FALSE	FALSE	TRUE	FALSE	FALSE
PSF6_9_9_vs_PSF6_Input_hg38_macs2_peak_25474	chr8	48591146	48592311	651	17.9166	69.7073	65.1262	450	Exon (ENST00000430626.1/ENST00000430626.1, exon 2 of 2)	8	48620465	48623895	3431	1	101929217	ENST00000521660.1	-28155	ENSG00000253455	LINC03054	long intergenic non-protein coding RNA 3054	TRUE	FALSE	FALSE	FALSE	FALSE	TRUE	TRUE	FALSE	FALSE
PSF6_9_9_vs_PSF6_Input_hg38_macs2_peak_24289	chr7	74477642	74479286	651	17.9166	69.7073	65.1262	520	Intron (ENST00000265755.7/9569, intron 1 of 26)	7	74453970	74602604	148635	1	9569	ENST00000455841.6	23672	ENSG00000006704	GTF2IRD1	GTF2I repeat domain containing 1	TRUE	FALSE	FALSE	FALSE	FALSE	FALSE	TRUE	FALSE	FALSE
PSF6_9_9_vs_PSF6_Input_hg38_macs2_peak_23117	chr6	129767051	129767783	651	17.9166	69.7073	65.1262	405	Distal Intergenic	6	129576132	129710177	134046	2	93663	ENST00000368149.3	-56874	ENSG00000146376	ARHGAP18	Rho GTPase activating protein 18	FALSE	TRUE	FALSE	FALSE	FALSE	FALSE	FALSE	FALSE	TRUE
PSF6_9_9_vs_PSF6_Input_hg38_macs2_peak_20706	chr5	1554538	1556253	651	17.9166	69.7073	65.1262	738	Promoter (2-3kb)	5	1544107	1551710	7604	2	124901161	ENST00000503113.1	-2828	NA	LOC124901161	uncharacterized LOC124901161	FALSE	TRUE	TRUE	FALSE	FALSE	FALSE	FALSE	FALSE	FALSE
PSF6_9_9_vs_PSF6_Input_hg38_macs2_peak_11234	chr17	68234732	68235936	651	17.9166	69.7073	65.1262	539	Intron (ENST00000674770.2/51321, intron 1 of 7)	17	68247930	68251178	3249	1	51321	ENST00000580548.5	-11995	ENSG00000196704	AMZ2	archaelysin family metallopeptidase 2	TRUE	FALSE	FALSE	FALSE	FALSE	FALSE	TRUE	FALSE	FALSE
PSF6_9_9_vs_PSF6_Input_hg38_macs2_peak_1147	chr1	67717557	67718456	651	17.9166	69.7073	65.1262	465	Intron (ENST00000370982.4/55970, intron 2 of 3)	1	67685676	67686586	911	1	1647	ENST00000484245.1	31881	ENSG00000116717	GADD45A	growth arrest and DNA damage inducible alpha	TRUE	FALSE	FALSE	FALSE	FALSE	FALSE	TRUE	FALSE	FALSE
PSF6_9_9_vs_PSF6_Input_hg38_macs2_peak_7049	chr13	87123822	87125150	651	17.9166	69.7073	65.1262	436	Distal Intergenic	13	86911918	86937108	25191	1	106144533	ENST00000457672.3	211904	NA	LINC00430	long intergenic non-protein coding RNA 430	FALSE	TRUE	FALSE	FALSE	FALSE	FALSE	FALSE	FALSE	TRUE
PSF6_9_9_vs_PSF6_Input_hg38_macs2_peak_755	chr1	33365545	33366474	651	17.9166	69.7073	65.1262	284	Intron (ENST00000373422.8/1912, intron 6 of 13)	1	33323682	33375590	51909	2	1912	ENST00000706360.1	9117	ENSG00000134686	PHC2	polyhomeotic homolog 2	TRUE	FALSE	FALSE	FALSE	FALSE	FALSE	TRUE	FALSE	FALSE
PSF6_9_9_vs_PSF6_Input_hg38_macs2_peak_7367	chr13	113820468	113822182	651	17.9166	69.7073	65.1262	700	3' UTR	13	113815630	113845744	30115	1	650669	ENST00000458001.2	4838	NA	GAS6-AS1	GAS6 antisense RNA 1	TRUE	FALSE	FALSE	FALSE	TRUE	TRUE	TRUE	FALSE	FALSE
PSF6_9_9_vs_PSF6_Input_hg38_macs2_peak_5382	chr12	3224965	3226099	651	17.9166	69.7073	65.1262	564	Intron (ENST00000537971.5/10867, intron 2 of 7)	12	3215251	3281281	66031	1	10867	ENST00000431374.6	9714	ENSG00000011105	TSPAN9	tetraspanin 9	TRUE	FALSE	FALSE	FALSE	FALSE	FALSE	TRUE	FALSE	FALSE
PSF6_9_9_vs_PSF6_Input_hg38_macs2_peak_6658	chr12	131864829	131866011	651	17.9166	69.7073	65.1262	579	Downstream (<=300bp)	12	131857420	131864538	7119	1	124903058	ENST00000542763.2	7409	NA	LOC124903058	uncharacterized LOC124903058	FALSE	TRUE	FALSE	FALSE	FALSE	FALSE	FALSE	TRUE	FALSE
PSF6_9_9_vs_PSF6_Input_hg38_macs2_peak_266	chr1	12486192	12487319	651	17.9166	69.7073	65.1262	671	Intron (ENST00000620676.6/55187, intron 67 of 69)	1	12478549	12506972	28424	1	55187	ENST00000645148.1	7643	ENSG00000048707	VPS13D	vacuolar protein sorting 13 homolog D	TRUE	FALSE	FALSE	FALSE	FALSE	FALSE	TRUE	FALSE	FALSE
PSF6_9_9_vs_PSF6_Input_hg38_macs2_peak_1283	chr1	93591255	93592528	650	19.4803	69.6579	65.0833	532	Promoter (<=1kb)	1	93591966	93605574	13609	1	100129046	ENST00000417401.3	0	NA	BCAR3-AS1	BCAR3 antisense RNA 1	TRUE	FALSE	TRUE	FALSE	FALSE	TRUE	TRUE	FALSE	FALSE
PSF6_9_9_vs_PSF6_Input_hg38_macs2_peak_15060	chr2	210421820	210422832	650	20.3415	69.6563	65.0833	331	Intron (ENST00000433296.5/102724820, intron 1 of 4)	2	210434521	210440745	6225	2	10314	ENST00000412863.1	17914	ENSG00000115365	LANCL1	LanC like glutathione S-transferase 1	TRUE	FALSE	FALSE	FALSE	FALSE	FALSE	TRUE	FALSE	FALSE
PSF6_9_9_vs_PSF6_Input_hg38_macs2_peak_14269	chr2	108288305	108289223	650	20.3415	69.6563	65.0833	503	Promoter (<=1kb)	2	108288639	108309915	21277	1	6819	ENST00000326853.9	0	ENSG00000198203	SULT1C2	sulfotransferase family 1C member 2	TRUE	FALSE	TRUE	TRUE	FALSE	TRUE	TRUE	FALSE	FALSE
PSF6_9_9_vs_PSF6_Input_hg38_macs2_peak_24282	chr7	74428695	74430037	650	20.3415	69.6563	65.0833	518	Distal Intergenic	7	74453790	74602590	148801	1	9569	ENST00000265755.7	-23754	ENSG00000006704	GTF2IRD1	GTF2I repeat domain containing 1	FALSE	TRUE	FALSE	FALSE	FALSE	FALSE	FALSE	FALSE	TRUE
PSF6_9_9_vs_PSF6_Input_hg38_macs2_peak_22489	chr6	37102167	37104170	650	19.8951	69.6369	65.0671	1335	Distal Intergenic	6	37170152	37175428	5277	1	5292	ENST00000373509.6	-65983	ENSG00000137193	PIM1	Pim-1 proto-oncogene, serine/threonine kinase	FALSE	TRUE	FALSE	FALSE	FALSE	FALSE	FALSE	FALSE	TRUE
PSF6_9_9_vs_PSF6_Input_hg38_macs2_peak_20032	chr4	91106890	91107646	649	21.175	69.518	64.9497	481	Intron (ENST00000509176.6/401145, intron 10 of 10)	4	91085950	91601913	515964	1	401145	ENST00000649522.1	20940	ENSG00000184305	CCSER1	coiled-coil serine rich protein 1	TRUE	FALSE	FALSE	FALSE	FALSE	FALSE	TRUE	FALSE	FALSE
PSF6_9_9_vs_PSF6_Input_hg38_macs2_peak_11783	chr18	21600114	21601204	649	21.175	69.518	64.9497	704	Promoter (<=1kb)	18	21529284	21600704	71421	2	114799	ENST00000269214.10	0	ENSG00000141446	ESCO1	establishment of sister chromatid cohesion N-acetyltransferase 1	TRUE	FALSE	TRUE	TRUE	FALSE	TRUE	TRUE	FALSE	FALSE
PSF6_9_9_vs_PSF6_Input_hg38_macs2_peak_9758	chr16	66521565	66522966	649	16.7606	69.5105	64.9444	646	Promoter (<=1kb)	16	66517789	66523917	6129	2	7084	ENST00000679306.1	952	ENSG00000166548	TK2	thymidine kinase 2	TRUE	FALSE	TRUE	FALSE	FALSE	FALSE	TRUE	FALSE	FALSE
PSF6_9_9_vs_PSF6_Input_hg38_macs2_peak_22453	chr6	36120906	36121835	648	18.1626	69.4176	64.8537	519	Distal Intergenic	6	36127809	36135832	8024	1	5603	ENST00000476951.5	-5975	ENSG00000156711	MAPK13	mitogen-activated protein kinase 13	FALSE	TRUE	FALSE	FALSE	FALSE	FALSE	FALSE	FALSE	TRUE
PSF6_9_9_vs_PSF6_Input_hg38_macs2_peak_26077	chr8	125696661	125698049	648	20.6594	69.4066	64.8427	380	Intron (ENST00000651999.1/105375746, intron 4 of 7)	8	125648327	125955592	307266	1	105375746	ENST00000651999.1	48334	NA	LINC02964	long intergenic non-protein coding RNA 2964	TRUE	FALSE	FALSE	FALSE	FALSE	FALSE	TRUE	FALSE	FALSE
PSF6_9_9_vs_PSF6_Input_hg38_macs2_peak_6465	chr12	120265817	120266762	648	19.3431	69.3788	64.8153	342	Promoter (<=1kb)	12	120210447	120265771	55325	2	5829	ENST00000424649.6	-46	ENSG00000089159	PXN	paxillin	FALSE	TRUE	TRUE	FALSE	FALSE	FALSE	FALSE	FALSE	FALSE
PSF6_9_9_vs_PSF6_Input_hg38_macs2_peak_3889	chr10	110851959	110852868	648	19.3431	69.3788	64.8153	494	Distal Intergenic	10	110835178	110836258	1081	1	282996	ENST00000465774.2	16781	ENSG00000203867	RBM20	RNA binding motif protein 20	FALSE	TRUE	FALSE	FALSE	FALSE	FALSE	FALSE	FALSE	TRUE
PSF6_9_9_vs_PSF6_Input_hg38_macs2_peak_16407	chr20	63246065	63247943	647	14.8399	69.3334	64.7716	736	Promoter (<=1kb)	20	63241277	63247151	5875	2	128414	ENST00000470246.1	0	ENSG00000101198	NKAIN4	sodium/potassium transporting ATPase interacting 4	TRUE	FALSE	TRUE	FALSE	FALSE	TRUE	TRUE	FALSE	FALSE
PSF6_9_9_vs_PSF6_Input_hg38_macs2_peak_1381	chr1	109627835	109629220	647	14.8399	69.3334	64.7716	469	Promoter (<=1kb)	1	109628379	109629692	1314	1	271	ENST00000532851.1	0	ENSG00000116337	AMPD2	adenosine monophosphate deaminase 2	TRUE	FALSE	TRUE	FALSE	TRUE	TRUE	TRUE	FALSE	FALSE
PSF6_9_9_vs_PSF6_Input_hg38_macs2_peak_3268	chr10	69268366	69270025	647	18.4883	69.2843	64.7243	429	Promoter (<=1kb)	10	69269984	69401884	131901	1	3098	ENST00000436817.6	0	ENSG00000156515	HK1	hexokinase 1	TRUE	FALSE	TRUE	TRUE	FALSE	TRUE	FALSE	FALSE	FALSE
PSF6_9_9_vs_PSF6_Input_hg38_macs2_peak_9497	chr16	28420663	28422006	646	21.979	69.2571	64.6971	750	Distal Intergenic	16	28379715	28403841	24127	2	728689	ENST00000380876.5	-16822	ENSG00000205609	EIF3CL	eukaryotic translation initiation factor 3 subunit C like	FALSE	TRUE	FALSE	FALSE	FALSE	FALSE	FALSE	FALSE	TRUE
PSF6_9_9_vs_PSF6_Input_hg38_macs2_peak_19979	chr4	86918514	86919754	646	20.998	69.1834	64.6255	355	Intron (ENST00000473559.5/132989, intron 4 of 6)	4	86933165	86934542	1378	2	132989	ENST00000509262.1	14789	ENSG00000163633	C4orf36	chromosome 4 open reading frame 36	TRUE	FALSE	FALSE	FALSE	FALSE	FALSE	TRUE	FALSE	FALSE
PSF6_9_9_vs_PSF6_Input_hg38_macs2_peak_1608	chr1	151611087	151611868	646	20.998	69.1834	64.6255	286	Promoter (<=1kb)	1	151612006	151693618	81613	1	81609	ENST00000642376.1	-139	ENSG00000143376	SNX27	sorting nexin 27	FALSE	TRUE	TRUE	FALSE	FALSE	FALSE	FALSE	FALSE	FALSE
PSF6_9_9_vs_PSF6_Input_hg38_macs2_peak_3714	chr10	97889324	97890431	645	13.9778	69.1496	64.5926	487	Intron (ENST00000413387.5/55118, intron 9 of 11)	10	97880346	97884548	4203	2	55118	ENST00000468549.1	-4776	ENSG00000095713	CRTAC1	cartilage acidic protein 1	TRUE	FALSE	FALSE	FALSE	FALSE	FALSE	TRUE	FALSE	FALSE
PSF6_9_9_vs_PSF6_Input_hg38_macs2_peak_22785	chr6	73703853	73704838	645	17.2613	69.057	64.5027	589	Intron (ENST00000422508.6/135228, intron 2 of 31)	6	73696203	73828313	132111	1	135228	ENST00000287097.6	7650	ENSG00000156535	CD109	CD109 molecule	TRUE	FALSE	FALSE	FALSE	FALSE	FALSE	TRUE	FALSE	FALSE
PSF6_9_9_vs_PSF6_Input_hg38_macs2_peak_18792	chr3	149812043	149813219	645	17.2613	69.057	64.5027	474	Promoter (<=1kb)	3	149812770	149962122	149353	1	11342	ENST00000344229.7	0	ENSG00000082996	RNF13	ring finger protein 13	TRUE	FALSE	TRUE	TRUE	FALSE	TRUE	TRUE	FALSE	FALSE
PSF6_9_9_vs_PSF6_Input_hg38_macs2_peak_6657	chr12	131860234	131861594	645	17.2613	69.057	64.5027	693	Promoter (2-3kb)	12	131857420	131864538	7119	1	124903058	ENST00000542763.2	2814	NA	LOC124903058	uncharacterized LOC124903058	TRUE	FALSE	TRUE	FALSE	FALSE	FALSE	TRUE	FALSE	FALSE
PSF6_9_9_vs_PSF6_Input_hg38_macs2_peak_2137	chr1	205976592	205977523	645	17.2613	69.057	64.5027	358	3' UTR	1	205983743	205992580	8838	2	338382	ENST00000622969.1	15058	ENSG00000276600	RAB7B	RAB7B, member RAS oncogene family	TRUE	FALSE	FALSE	FALSE	TRUE	TRUE	TRUE	FALSE	FALSE
PSF6_9_9_vs_PSF6_Input_hg38_macs2_peak_1777	chr1	165856645	165858097	645	17.2613	69.057	64.5027	705	Intron (ENST00000367879.9/7371, intron 1 of 6)	1	165827805	165911608	83804	1	7371	ENST00000642653.1	28840	ENSG00000143179	UCK2	uridine-cytidine kinase 2	TRUE	FALSE	FALSE	FALSE	FALSE	FALSE	TRUE	FALSE	FALSE
PSF6_9_9_vs_PSF6_Input_hg38_macs2_peak_15945	chr20	35270356	35272552	644	15.2997	69.0289	64.477	458	Promoter (<=1kb)	20	35256037	35272056	16020	2	111089941	ENST00000453892.1	0	ENSG00000088298	MMP24-AS1-EDEM2	MMP24-AS1-EDEM2 readthrough	TRUE	FALSE	TRUE	FALSE	TRUE	TRUE	TRUE	FALSE	FALSE
PSF6_9_9_vs_PSF6_Input_hg38_macs2_peak_25807	chr8	100458440	100459343	643	15.5543	68.9137	64.3629	372	Intron (ENST00000664475.1/ENST00000664475.1, intron 1 of 1)	8	100475670	100501148	25479	1	124901992	ENST00000665530.1	-16328	NA	LOC124901992	uncharacterized LOC124901992	TRUE	FALSE	FALSE	FALSE	FALSE	FALSE	TRUE	FALSE	FALSE
PSF6_9_9_vs_PSF6_Input_hg38_macs2_peak_13518	chr2	28507975	28509026	643	15.5543	68.9137	64.3629	559	Intron (ENST00000416713.5/151056, intron 1 of 10)	2	28496119	28643152	147034	1	151056	ENST00000404858.5	11856	ENSG00000163803	PLB1	phospholipase B1	TRUE	FALSE	FALSE	FALSE	FALSE	FALSE	TRUE	FALSE	FALSE
PSF6_9_9_vs_PSF6_Input_hg38_macs2_peak_15721	chr20	13800385	13801279	643	15.5543	68.9137	64.3629	487	Promoter (<=1kb)	20	13801543	13817228	15686	1	79133	ENST00000487478.5	-265	ENSG00000101247	NDUFAF5	NADH:ubiquinone oxidoreductase complex assembly factor 5	TRUE	FALSE	TRUE	FALSE	FALSE	FALSE	TRUE	FALSE	FALSE
PSF6_9_9_vs_PSF6_Input_hg38_macs2_peak_8272	chr14	105254671	105255805	643	15.5543	68.9137	64.3629	476	Intron (ENST00000379937.6/2972, intron 3 of 16)	14	105209289	105249404	40116	2	2972	ENST00000446501.6	-5267	ENSG00000185024	BRF1	BRF1 RNA polymerase III transcription initiation factor subunit	TRUE	FALSE	FALSE	FALSE	FALSE	FALSE	TRUE	FALSE	FALSE
PSF6_9_9_vs_PSF6_Input_hg38_macs2_peak_8241	chr14	103887695	103889775	643	15.5543	68.9137	64.3629	765	Distal Intergenic	14	103875055	103877478	2424	1	105370689	ENST00000556653.1	12640	ENSG00000287346	LOC105370689	uncharacterized LOC105370689	FALSE	TRUE	FALSE	FALSE	FALSE	FALSE	FALSE	FALSE	TRUE
PSF6_9_9_vs_PSF6_Input_hg38_macs2_peak_7246	chr13	108915489	108916447	643	15.5543	68.9137	64.3629	456	Intron (ENST00000356711.7/23026, intron 16 of 34)	13	108855296	108888477	33182	1	23026	ENST00000482793.1	60193	ENSG00000041515	MYO16	myosin XVI	TRUE	FALSE	FALSE	FALSE	FALSE	FALSE	TRUE	FALSE	FALSE
PSF6_9_9_vs_PSF6_Input_hg38_macs2_peak_16177	chr20	49595379	49596982	642	17.1609	68.8278	64.2811	519	Distal Intergenic	20	49503874	49568137	64264	2	5740	ENST00000244043.5	-27242	ENSG00000124212	PTGIS	prostaglandin I2 synthase	FALSE	TRUE	FALSE	FALSE	FALSE	FALSE	FALSE	FALSE	TRUE
PSF6_9_9_vs_PSF6_Input_hg38_macs2_peak_25017	chr7	151711513	151713290	642	12.7065	68.8114	64.2647	691	Intron (ENST00000287878.9/51422, intron 3 of 15)	7	151632133	151736178	104046	2	51422	ENST00000487375.2	22889	ENSG00000106617	PRKAG2	protein kinase AMP-activated non-catalytic subunit gamma 2	TRUE	FALSE	FALSE	FALSE	FALSE	FALSE	TRUE	FALSE	FALSE
PSF6_9_9_vs_PSF6_Input_hg38_macs2_peak_14721	chr2	160221646	160222711	642	12.7065	68.8114	64.2647	363	Intron (ENST00000485635.1/3694, intron 1 of 9)	2	160099667	160200313	100647	2	3694	ENST00000620391.4	-21333	ENSG00000115221	ITGB6	integrin subunit beta 6	TRUE	FALSE	FALSE	FALSE	FALSE	FALSE	TRUE	FALSE	FALSE
PSF6_9_9_vs_PSF6_Input_hg38_macs2_peak_17569	chr22	46934465	46936880	642	20.3391	68.7884	64.2423	1796	Intron (ENST00000380995.5/25771, intron 9 of 13)	22	46914092	46916042	1951	2	642757	ENST00000640274.1	-18423	ENSG00000280080	TBC1D22A-AS1	TBC1D22A antisense RNA 1	TRUE	FALSE	FALSE	FALSE	FALSE	FALSE	TRUE	FALSE	FALSE
PSF6_9_9_vs_PSF6_Input_hg38_macs2_peak_17203	chr22	35329875	35331126	642	20.3391	68.7884	64.2423	533	3' UTR	22	35335640	35335758	119	1	100500826	ENST00000579518.1	-4515	ENSG00000266320	MIR3909	microRNA 3909	TRUE	FALSE	FALSE	FALSE	TRUE	TRUE	TRUE	FALSE	FALSE
PSF6_9_9_vs_PSF6_Input_hg38_macs2_peak_25011	chr7	151694664	151695779	641	21.1813	68.6572	64.1156	439	Intron (ENST00000287878.9/51422, intron 3 of 15)	7	151632133	151736178	104046	2	51422	ENST00000487375.2	40400	ENSG00000106617	PRKAG2	protein kinase AMP-activated non-catalytic subunit gamma 2	TRUE	FALSE	FALSE	FALSE	FALSE	FALSE	TRUE	FALSE	FALSE
PSF6_9_9_vs_PSF6_Input_hg38_macs2_peak_16951	chr22	20263296	20264165	641	21.1813	68.6572	64.1156	383	Intron (ENST00000416372.5/65078, intron 1 of 1)	22	20241415	20267689	26275	2	65078	ENST00000416372.5	3525	ENSG00000040608	RTN4R	reticulon 4 receptor	TRUE	FALSE	FALSE	FALSE	FALSE	FALSE	TRUE	FALSE	FALSE
PSF6_9_9_vs_PSF6_Input_hg38_macs2_peak_14710	chr2	159185159	159186581	641	18.5847	68.6523	64.1109	640	Promoter (<=1kb)	2	159186835	159186901	67	1	102465535	ENST00000621977.1	-255	ENSG00000275141	MIR6888	microRNA 6888	TRUE	FALSE	TRUE	FALSE	FALSE	TRUE	TRUE	FALSE	FALSE
PSF6_9_9_vs_PSF6_Input_hg38_macs2_peak_12809	chr19	38062145	38063484	640	20.662	68.5449	64.0047	845	Intron (ENST00000222345.11/23094, intron 2 of 21)	19	38087756	38088851	1096	1	23094	ENST00000595982.1	-24273	ENSG00000105738	SIPA1L3	signal induced proliferation associated 1 like 3	TRUE	FALSE	FALSE	FALSE	FALSE	FALSE	TRUE	FALSE	FALSE
PSF6_9_9_vs_PSF6_Input_hg38_macs2_peak_18670	chr3	134883723	134884658	638	18.4617	68.393	63.8551	435	Intron (ENST00000460895.5/2047, intron 2 of 3)	3	134852506	134951762	99257	1	2047	ENST00000474732.1	31217	ENSG00000154928	EPHB1	EPH receptor B1	TRUE	FALSE	FALSE	FALSE	FALSE	FALSE	TRUE	FALSE	FALSE
PSF6_9_9_vs_PSF6_Input_hg38_macs2_peak_13513	chr2	28360674	28361633	638	18.4617	68.393	63.8551	390	Distal Intergenic	2	28392448	28408802	16355	1	2355	ENST00000460736.1	-30816	ENSG00000075426	FOSL2	FOS like 2, AP-1 transcription factor subunit	FALSE	TRUE	FALSE	FALSE	FALSE	FALSE	FALSE	FALSE	TRUE
PSF6_9_9_vs_PSF6_Input_hg38_macs2_peak_13323	chr2	11696940	11699195	638	18.4617	68.393	63.8551	470	Intron (ENST00000449576.6/23175, intron 1 of 21)	2	11681461	11683328	1868	1	100506405	ENST00000435175.1	15479	ENSG00000228496	LOC100506405	uncharacterized LOC100506405	TRUE	FALSE	FALSE	FALSE	FALSE	FALSE	TRUE	FALSE	FALSE
PSF6_9_9_vs_PSF6_Input_hg38_macs2_peak_12641	chr19	18503673	18505576	638	18.4617	68.393	63.8551	907	Intron (ENST00000262809.9/8178, intron 1 of 11)	19	18472407	18522067	49661	2	8178	ENST00000596915.1	16492	ENSG00000105656	ELL	elongation factor for RNA polymerase II	TRUE	FALSE	FALSE	FALSE	FALSE	FALSE	TRUE	FALSE	FALSE
PSF6_9_9_vs_PSF6_Input_hg38_macs2_peak_11056	chr17	57458882	57460139	638	18.4617	68.393	63.8551	617	Intron (ENST00000416426.6/124540, intron 6 of 13)	17	57444487	57596950	152464	1	124540	ENST00000582772.1	14395	ENSG00000153944	MSI2	musashi RNA binding protein 2	TRUE	FALSE	FALSE	FALSE	FALSE	FALSE	TRUE	FALSE	FALSE
PSF6_9_9_vs_PSF6_Input_hg38_macs2_peak_1956	chr1	185499479	185500876	638	18.4617	68.393	63.8551	814	Distal Intergenic	1	185558376	185628492	70117	2	101929093	ENST00000665129.1	127617	ENSG00000228309	LINC01350	long intergenic non-protein coding RNA 1350	FALSE	TRUE	FALSE	FALSE	FALSE	FALSE	FALSE	FALSE	TRUE
PSF6_9_9_vs_PSF6_Input_hg38_macs2_peak_24203	chr7	66499486	66500613	637	17.6643	68.3275	63.7928	753	Distal Intergenic	7	66493786	66495472	1687	1	100289098	ENST00000452565.1	5700	ENSG00000237310	LINC03011	long intergenic non-protein coding RNA 3011	FALSE	TRUE	FALSE	FALSE	FALSE	FALSE	FALSE	FALSE	TRUE
PSF6_9_9_vs_PSF6_Input_hg38_macs2_peak_23578	chr6	170224552	170225409	637	17.6643	68.3275	63.7928	358	Intron (ENST00000701993.1/154449, intron 1 of 2)	6	170254334	170262569	8236	2	154449	ENST00000452071.1	37161	ENSG00000230960	LOC154449	uncharacterized LOC154449	TRUE	FALSE	FALSE	FALSE	FALSE	FALSE	TRUE	FALSE	FALSE
PSF6_9_9_vs_PSF6_Input_hg38_macs2_peak_22956	chr6	108002579	108003549	637	17.6643	68.3275	63.7928	413	Distal Intergenic	6	107867756	107958208	90453	2	11231	ENST00000369002.9	-44371	ENSG00000025796	SEC63	SEC63 homolog, protein translocation regulator	FALSE	TRUE	FALSE	FALSE	FALSE	FALSE	FALSE	FALSE	TRUE
PSF6_9_9_vs_PSF6_Input_hg38_macs2_peak_14920	chr2	191178145	191179755	637	17.6643	68.3275	63.7928	906	Distal Intergenic	2	191146649	191151596	4948	2	6775	ENST00000450994.1	-26549	ENSG00000138378	STAT4	signal transducer and activator of transcription 4	FALSE	TRUE	FALSE	FALSE	FALSE	FALSE	FALSE	FALSE	TRUE
PSF6_9_9_vs_PSF6_Input_hg38_macs2_peak_14308	chr2	110474528	110476290	637	17.6643	68.3275	63.7928	592	Promoter (1-2kb)	2	110465052	110473075	8024	2	100288695	ENST00000413601.3	-1453	ENSG00000256671	LIMS4	LIM zinc finger domain containing 4	FALSE	TRUE	TRUE	FALSE	FALSE	FALSE	FALSE	FALSE	FALSE
PSF6_9_9_vs_PSF6_Input_hg38_macs2_peak_11338	chr17	76029024	76030076	637	17.6643	68.3275	63.7928	691	Promoter (1-2kb)	17	76006845	76027306	20462	2	2125	ENST00000301607.8	-1718	ENSG00000167880	EVPL	envoplakin	FALSE	TRUE	TRUE	FALSE	FALSE	FALSE	FALSE	FALSE	FALSE
PSF6_9_9_vs_PSF6_Input_hg38_macs2_peak_9590	chr16	48350529	48351347	637	17.6643	68.3275	63.7928	340	Promoter (2-3kb)	16	48348096	48361836	13741	1	83752	ENST00000564259.1	2433	ENSG00000102910	LONP2	lon peptidase 2, peroxisomal	TRUE	FALSE	TRUE	FALSE	FALSE	FALSE	TRUE	FALSE	FALSE
PSF6_9_9_vs_PSF6_Input_hg38_macs2_peak_69	chr1	3312705	3313786	637	17.6643	68.3275	63.7928	468	Exon (ENST00000669140.1/105378604, exon 2 of 2)	1	3313052	3323149	10098	2	105378604	ENST00000669140.1	9364	NA	LOC105378604	uncharacterized LOC105378604	TRUE	FALSE	FALSE	FALSE	FALSE	TRUE	TRUE	FALSE	FALSE
PSF6_9_9_vs_PSF6_Input_hg38_macs2_peak_18531	chr3	125922655	125924009	637	18.8131	68.2904	63.7621	858	Exon (ENST00000688253.1/100125556, exon 3 of 7)	3	125916718	125930010	13293	1	100125556	ENST00000692268.1	5937	ENSG00000291071	FAM86JP	family with sequence similarity 86, member A pseudogene	TRUE	FALSE	FALSE	FALSE	FALSE	TRUE	TRUE	FALSE	FALSE
PSF6_9_9_vs_PSF6_Input_hg38_macs2_peak_27580	chr23	9681067	9682028	637	20.498	68.2315	63.7035	509	Promoter (1-2kb)	23	9683746	9713322	29577	1	6907	ENST00000684110.1	-1719	ENSG00000101849	TBL1X	transducin beta like 1 X-linked	TRUE	FALSE	TRUE	FALSE	FALSE	FALSE	TRUE	FALSE	FALSE
PSF6_9_9_vs_PSF6_Input_hg38_macs2_peak_22081	chr6	6320735	6321515	636	19.1896	68.2188	63.6915	389	Promoter (<=1kb)	6	6266713	6321013	54301	2	2162	ENST00000414279.5	0	ENSG00000124491	F13A1	coagulation factor XIII A chain	TRUE	FALSE	TRUE	TRUE	FALSE	TRUE	TRUE	FALSE	FALSE
PSF6_9_9_vs_PSF6_Input_hg38_macs2_peak_22041	chr6	3918722	3919993	636	19.1896	68.2188	63.6915	725	Distal Intergenic	6	3849373	3851317	1945	1	26240	ENST00000648326.1	69349	ENSG00000145945	FAM50B	family with sequence similarity 50 member B	FALSE	TRUE	FALSE	FALSE	FALSE	FALSE	FALSE	FALSE	TRUE
PSF6_9_9_vs_PSF6_Input_hg38_macs2_peak_17267	chr22	36649163	36649963	636	19.1896	68.2188	63.6915	542	Intron (ENST00000300105.7/10369, intron 1 of 3)	22	36560857	36703752	142896	2	10369	ENST00000300105.7	53790	ENSG00000166862	CACNG2	calcium voltage-gated channel auxiliary subunit gamma 2	TRUE	FALSE	FALSE	FALSE	FALSE	FALSE	TRUE	FALSE	FALSE
PSF6_9_9_vs_PSF6_Input_hg38_macs2_peak_13127	chr19	54207784	54212757	636	19.1896	68.2188	63.6915	3290	Exon (ENST00000413723.1/ENST00000413723.1, exon 1 of 1)	19	54217096	54217698	603	2	11025	ENST00000460208.1	4942	ENSG00000204577	LILRB3	leukocyte immunoglobulin like receptor B3	TRUE	FALSE	FALSE	FALSE	FALSE	TRUE	TRUE	TRUE	FALSE
PSF6_9_9_vs_PSF6_Input_hg38_macs2_peak_27435	chr9	134054998	134056791	636	20.0286	68.1847	63.6606	985	Promoter (<=1kb)	9	134052433	134056012	3580	2	8019	ENST00000371842.2	0	ENSG00000169925	BRD3	bromodomain containing 3	TRUE	FALSE	TRUE	TRUE	FALSE	TRUE	TRUE	FALSE	FALSE
PSF6_9_9_vs_PSF6_Input_hg38_macs2_peak_23574	chr6	169800441	169801279	636	20.0286	68.1847	63.6606	515	Promoter (<=1kb)	6	169794244	169799549	5306	2	401288	ENST00000648769.1	-892	ENSG00000229214	LINC00242	long intergenic non-protein coding RNA 242	TRUE	FALSE	TRUE	FALSE	FALSE	TRUE	TRUE	FALSE	FALSE
PSF6_9_9_vs_PSF6_Input_hg38_macs2_peak_15335	chr2	233973847	233975281	636	16.5341	68.1744	63.6526	828	Intron (ENST00000324695.9/79054, intron 17 of 25)	2	233980122	233985795	5674	1	79054	ENST00000477103.1	-4842	ENSG00000144481	TRPM8	transient receptor potential cation channel subfamily M member 8	TRUE	FALSE	FALSE	FALSE	FALSE	FALSE	TRUE	FALSE	FALSE
PSF6_9_9_vs_PSF6_Input_hg38_macs2_peak_16996	chr22	23178812	23180191	636	16.5341	68.1744	63.6526	873	Promoter (<=1kb)	22	23179704	23261428	81725	1	613	ENST00000479188.5	0	ENSG00000186716	BCR	BCR activator of RhoGEF and GTPase	TRUE	FALSE	TRUE	FALSE	FALSE	TRUE	TRUE	FALSE	FALSE
PSF6_9_9_vs_PSF6_Input_hg38_macs2_peak_24184	chr7	65868753	65869903	634	20.8389	68.014	63.4952	648	Distal Intergenic	7	65873074	65959558	86485	1	154807	ENST00000360768.5	-3172	ENSG00000196715	VKORC1L1	vitamin K epoxide reductase complex subunit 1 like 1	FALSE	TRUE	FALSE	FALSE	FALSE	FALSE	FALSE	FALSE	TRUE
PSF6_9_9_vs_PSF6_Input_hg38_macs2_peak_12625	chr19	18379896	18381006	634	20.8389	68.014	63.4952	589	Promoter (1-2kb)	19	18382170	18388935	6766	1	9518	ENST00000595973.3	-1165	ENSG00000130513	GDF15	growth differentiation factor 15	TRUE	FALSE	TRUE	FALSE	FALSE	FALSE	TRUE	FALSE	FALSE
PSF6_9_9_vs_PSF6_Input_hg38_macs2_peak_11618	chr17	83193500	83194331	634	20.8389	68.014	63.4952	347	Intron (ENST00000651869.1/101929650, intron 2 of 3)	17	83211996	83220929	8934	1	101929650	ENST00000572850.1	-17666	NA	LOC101929650	uncharacterized LOC101929650	TRUE	FALSE	FALSE	FALSE	FALSE	FALSE	TRUE	FALSE	FALSE
PSF6_9_9_vs_PSF6_Input_hg38_macs2_peak_18535	chr3	126081521	126082497	634	13.8094	67.9238	63.4084	501	Promoter (1-2kb)	3	126083659	126085927	2269	1	105374085	ENST00000661819.1	-1163	NA	NA	NA	TRUE	FALSE	TRUE	FALSE	FALSE	FALSE	TRUE	FALSE	FALSE
PSF6_9_9_vs_PSF6_Input_hg38_macs2_peak_15783	chr20	19964254	19965241	634	13.8094	67.9238	63.4084	662	Exon (ENST00000255006.12/54453, exon 7 of 13)	20	19935125	20002457	67333	1	54453	ENST00000484638.1	29129	ENSG00000132669	RIN2	Ras and Rab interactor 2	TRUE	FALSE	FALSE	FALSE	FALSE	TRUE	TRUE	FALSE	FALSE
PSF6_9_9_vs_PSF6_Input_hg38_macs2_peak_13350	chr2	16633274	16634663	633	19.4506	67.897	63.3835	601	Intron (ENST00000381323.7/81553, intron 1 of 11)	2	16552936	16665828	112893	2	81553	ENST00000406434.5	31166	ENSG00000197872	CYRIA	CYFIP related Rac1 interactor A	TRUE	FALSE	FALSE	FALSE	FALSE	FALSE	TRUE	FALSE	FALSE
PSF6_9_9_vs_PSF6_Input_hg38_macs2_peak_12844	chr19	39111345	39112930	633	19.4506	67.897	63.3835	1137	3' UTR	19	39099063	39110172	11110	1	390928	ENST00000601531.1	12282	ENSG00000183760	ACP7	acid phosphatase 7, tartrate resistant (putative)	TRUE	FALSE	FALSE	FALSE	TRUE	TRUE	FALSE	FALSE	FALSE
PSF6_9_9_vs_PSF6_Input_hg38_macs2_peak_24195	chr7	66110040	66111601	632	21.1929	67.808	63.2957	912	Intron (ENST00000450043.2/435, intron 7 of 11)	7	66114604	66154568	39965	1	27297	ENST00000360415.7	-3004	ENSG00000241258	CRCP	CGRP receptor component	TRUE	FALSE	FALSE	FALSE	FALSE	FALSE	TRUE	FALSE	FALSE
PSF6_9_9_vs_PSF6_Input_hg38_macs2_peak_9509	chr16	28693002	28694090	632	21.6186	67.7209	63.2096	596	Intron (ENST00000566501.5/8663, intron 1 of 20)	16	28688558	28735598	47041	1	8663	ENST00000566501.5	4444	ENSG00000184110	EIF3C	eukaryotic translation initiation factor 3 subunit C	TRUE	FALSE	FALSE	FALSE	FALSE	FALSE	TRUE	FALSE	FALSE
PSF6_9_9_vs_PSF6_Input_hg38_macs2_peak_24832	chr7	130966392	130967274	631	17.0216	67.7006	63.1912	349	Intron (ENST00000642963.1/105375509, intron 3 of 6)	7	130791264	130941584	150321	2	105375509	ENST00000702906.1	-24808	NA	LOC105375509	uncharacterized LOC105375509	TRUE	FALSE	FALSE	FALSE	FALSE	FALSE	TRUE	FALSE	FALSE
PSF6_9_9_vs_PSF6_Input_hg38_macs2_peak_1263	chr1	91650341	91651818	631	17.0216	67.7006	63.1912	694	Distal Intergenic	1	91695490	91712363	16874	2	7049	ENST00000470600.1	60546	ENSG00000069702	TGFBR3	transforming growth factor beta receptor 3	FALSE	TRUE	FALSE	FALSE	FALSE	FALSE	FALSE	FALSE	TRUE
PSF6_9_9_vs_PSF6_Input_hg38_macs2_peak_17459	chr22	43103310	43104810	631	12.5621	67.6393	63.1329	1007	Distal Intergenic	22	43110750	43129712	18963	1	638	ENST00000216115.3	-5941	ENSG00000100290	BIK	BCL2 interacting killer	FALSE	TRUE	FALSE	FALSE	FALSE	FALSE	FALSE	FALSE	TRUE
PSF6_9_9_vs_PSF6_Input_hg38_macs2_peak_26745	chr9	89465935	89467397	631	15.3523	67.6235	63.1176	722	Intron (ENST00000339861.8/10507, intron 1 of 18)	9	89377237	89455953	78717	2	10507	ENST00000356444.6	-9982	ENSG00000187764	SEMA4D	semaphorin 4D	TRUE	FALSE	FALSE	FALSE	FALSE	FALSE	TRUE	FALSE	FALSE
PSF6_9_9_vs_PSF6_Input_hg38_macs2_peak_13244	chr2	9372715	9373866	631	15.3523	67.6235	63.1176	538	Intron (ENST00000315273.4/8853, intron 16 of 26)	2	9388294	9400769	12476	1	8853	ENST00000491413.1	-14429	ENSG00000151693	ASAP2	ArfGAP with SH3 domain, ankyrin repeat and PH domain 2	TRUE	FALSE	FALSE	FALSE	FALSE	FALSE	TRUE	FALSE	FALSE
PSF6_9_9_vs_PSF6_Input_hg38_macs2_peak_16308	chr20	53926389	53927520	631	15.3523	67.6235	63.1176	461	Distal Intergenic	20	53940160	53942508	2349	1	124904936	ENST00000450473.1	-12641	NA	LOC124904936	uncharacterized LOC124904936	FALSE	TRUE	FALSE	FALSE	FALSE	FALSE	FALSE	FALSE	TRUE
PSF6_9_9_vs_PSF6_Input_hg38_macs2_peak_2556	chr1	234873997	234875318	631	15.3523	67.6235	63.1176	614	Intron (ENST00000651370.1/107985365, intron 1 of 1)	1	234811052	234932653	121602	2	107985365	ENST00000651370.1	57336	NA	LOC107985365	uncharacterized LOC107985365	TRUE	FALSE	FALSE	FALSE	FALSE	FALSE	TRUE	FALSE	FALSE
PSF6_9_9_vs_PSF6_Input_hg38_macs2_peak_2222	chr1	210438648	210440039	631	15.3523	67.6235	63.1176	478	Promoter (<=1kb)	1	210439583	210676296	236714	1	55733	ENST00000367009.2	0	ENSG00000054392	HHAT	hedgehog acyltransferase	TRUE	FALSE	TRUE	TRUE	FALSE	TRUE	TRUE	FALSE	FALSE
PSF6_9_9_vs_PSF6_Input_hg38_macs2_peak_2134	chr1	205950150	205951763	631	15.3523	67.6235	63.1176	1092	Distal Intergenic	1	205913054	205943460	30407	2	115019	ENST00000367134.2	-6690	ENSG00000174502	SLC26A9	solute carrier family 26 member 9	FALSE	TRUE	FALSE	FALSE	FALSE	FALSE	FALSE	FALSE	TRUE
PSF6_9_9_vs_PSF6_Input_hg38_macs2_peak_3641	chr10	93465429	93466483	631	15.3523	67.6235	63.1176	501	Intron (ENST00000359263.9/26509, intron 1 of 53)	10	93306430	93482194	175765	2	26509	ENST00000358334.9	15712	ENSG00000138119	MYOF	myoferlin	TRUE	FALSE	FALSE	FALSE	FALSE	FALSE	TRUE	FALSE	FALSE
PSF6_9_9_vs_PSF6_Input_hg38_macs2_peak_16066	chr20	41437576	41438527	631	19.3097	67.6149	63.1127	484	Intron (ENST00000373233.8/84181, intron 26 of 36)	20	41404523	41415065	10543	2	84181	ENST00000480022.1	-22511	ENSG00000124177	CHD6	chromodomain helicase DNA binding protein 6	TRUE	FALSE	FALSE	FALSE	FALSE	FALSE	TRUE	FALSE	FALSE
PSF6_9_9_vs_PSF6_Input_hg38_macs2_peak_2574	chr1	235069359	235070882	630	14.1975	67.5595	63.058	877	Promoter (<=1kb)	1	235064927	235069796	4870	2	731656	ENST00000701981.1	0	ENSG00000280587	LINC01348	long intergenic non-protein coding RNA 1348	TRUE	FALSE	TRUE	FALSE	FALSE	TRUE	TRUE	FALSE	FALSE
PSF6_9_9_vs_PSF6_Input_hg38_macs2_peak_25932	chr8	117847234	117848638	629	21.0148	67.4766	62.9762	696	Intron (ENST00000378204.7/2131, intron 1 of 10)	8	117799587	117806902	7316	2	2131	ENST00000684443.1	-40332	ENSG00000182197	EXT1	exostosin glycosyltransferase 1	TRUE	FALSE	FALSE	FALSE	FALSE	FALSE	TRUE	FALSE	FALSE
PSF6_9_9_vs_PSF6_Input_hg38_macs2_peak_17102	chr22	29167090	29168207	628	15.883	67.3976	62.8977	516	3' UTR	22	29142030	29154769	12740	1	83999	ENST00000479755.1	25060	ENSG00000183762	KREMEN1	kringle containing transmembrane protein 1	TRUE	FALSE	FALSE	FALSE	TRUE	TRUE	FALSE	FALSE	FALSE
PSF6_9_9_vs_PSF6_Input_hg38_macs2_peak_15749	chr20	17635387	17636372	628	15.883	67.3976	62.8977	571	Exon (ENST00000246043.8/6238, exon 5 of 23)	20	17641445	17643085	1641	2	6238	ENST00000620641.1	6714	ENSG00000125844	RRBP1	ribosome binding protein 1	TRUE	FALSE	FALSE	FALSE	FALSE	TRUE	TRUE	FALSE	FALSE
PSF6_9_9_vs_PSF6_Input_hg38_macs2_peak_3473	chr10	78756374	78757558	628	15.883	67.3976	62.8977	506	Distal Intergenic	10	78943328	78962394	19067	2	283050	ENST00000428862.5	204837	ENSG00000224596	ZMIZ1-AS1	ZMIZ1 antisense RNA 1	FALSE	TRUE	FALSE	FALSE	FALSE	FALSE	FALSE	FALSE	TRUE
PSF6_9_9_vs_PSF6_Input_hg38_macs2_peak_5387	chr12	3299655	3300619	628	17.9852	67.3799	62.8812	552	Promoter (<=1kb)	12	3296202	3300224	4023	2	100128253	ENST00000505276.2	0	NA	LOC100128253	uncharacterized LOC100128253	TRUE	FALSE	TRUE	FALSE	FALSE	TRUE	TRUE	FALSE	FALSE
PSF6_9_9_vs_PSF6_Input_hg38_macs2_peak_2477	chr1	230129801	230131156	628	17.9852	67.3799	62.8812	746	Intron (ENST00000494106.1/2590, intron 1 of 6)	1	230067259	230092033	24775	1	2590	ENST00000488903.1	62542	ENSG00000143641	GALNT2	polypeptide N-acetylgalactosaminyltransferase 2	TRUE	FALSE	FALSE	FALSE	FALSE	FALSE	TRUE	FALSE	FALSE
PSF6_9_9_vs_PSF6_Input_hg38_macs2_peak_2695	chr1	247357390	247358230	628	14.9604	67.3742	62.8757	492	Promoter (<=1kb)	1	247357856	247374977	17122	1	107985115	ENST00000697404.1	0	ENSG00000289234	ZNF496-DT	ZNF496 divergent transcript	TRUE	FALSE	TRUE	FALSE	FALSE	TRUE	TRUE	FALSE	FALSE
PSF6_9_9_vs_PSF6_Input_hg38_macs2_peak_2685	chr1	246632158	246633585	628	14.9604	67.3742	62.8757	658	Exon (ENST00000449978.2/ENST00000449978.2, exon 1 of 2)	1	246690047	246691821	1775	1	102724382	ENST00000442712.1	-56463	NA	LOC102724382	uncharacterized LOC102724382	TRUE	FALSE	FALSE	FALSE	FALSE	TRUE	TRUE	FALSE	FALSE
PSF6_9_9_vs_PSF6_Input_hg38_macs2_peak_25676	chr8	81026158	81027263	628	20.498	67.3689	62.8708	437	Intron (ENST00000220597.4/55824, intron 3 of 8)	8	80985228	80987534	2307	2	55824	ENST00000522811.1	-38624	ENSG00000076641	PAG1	phosphoprotein membrane anchor with glycosphingolipid microdomains 1	TRUE	FALSE	FALSE	FALSE	FALSE	FALSE	TRUE	FALSE	FALSE
PSF6_9_9_vs_PSF6_Input_hg38_macs2_peak_27107	chr9	120715302	120716084	628	17.5696	67.3004	62.804	489	Promoter (<=1kb)	9	120600811	120714470	113660	2	1955	ENST00000373930.4	-832	ENSG00000106780	MEGF9	multiple EGF like domains 9	FALSE	TRUE	TRUE	FALSE	FALSE	FALSE	FALSE	FALSE	FALSE
PSF6_9_9_vs_PSF6_Input_hg38_macs2_peak_24966	chr7	149854461	149855449	628	17.5696	67.3004	62.804	293	Promoter (<=1kb)	7	149855974	149860450	4477	1	643641	ENST00000478024.1	-526	ENSG00000106479	ZNF862	zinc finger protein 862	TRUE	FALSE	TRUE	FALSE	FALSE	FALSE	TRUE	FALSE	FALSE
PSF6_9_9_vs_PSF6_Input_hg38_macs2_peak_23309	chr6	148837701	148838672	628	17.5696	67.3004	62.804	531	Intron (ENST00000367463.5/10090, intron 1 of 7)	6	148747030	149076990	329961	1	10090	ENST00000367463.5	90671	ENSG00000111962	UST	uronyl 2-sulfotransferase	TRUE	FALSE	FALSE	FALSE	FALSE	FALSE	TRUE	FALSE	FALSE
PSF6_9_9_vs_PSF6_Input_hg38_macs2_peak_19221	chr3	194577563	194578585	628	17.5696	67.3004	62.804	607	Distal Intergenic	3	194583991	194590260	6270	1	100507297	ENST00000447982.8	-5407	NA	TMEM44-AS1	TMEM44 antisense RNA 1	FALSE	TRUE	FALSE	FALSE	FALSE	FALSE	FALSE	FALSE	TRUE
PSF6_9_9_vs_PSF6_Input_hg38_macs2_peak_13856	chr2	64807133	64807941	628	17.5696	67.3004	62.804	484	Distal Intergenic	2	64846130	64863626	17497	2	101927438	ENST00000445865.1	55686	ENSG00000234572	LINC01800	long intergenic non-protein coding RNA 1800	FALSE	TRUE	FALSE	FALSE	FALSE	FALSE	FALSE	FALSE	TRUE
PSF6_9_9_vs_PSF6_Input_hg38_macs2_peak_10390	chr17	8488531	8489494	628	17.5696	67.3004	62.804	558	Promoter (<=1kb)	17	8474226	8488266	14041	2	4628	ENST00000685631.1	-265	ENSG00000133026	MYH10	myosin heavy chain 10	TRUE	FALSE	TRUE	FALSE	FALSE	FALSE	TRUE	FALSE	FALSE
PSF6_9_9_vs_PSF6_Input_hg38_macs2_peak_423	chr1	18479962	18482054	628	17.5696	67.3004	62.804	1210	Promoter (<=1kb)	1	18480930	18485974	5045	1	127707	ENST00000400664.3	0	ENSG00000179023	KLHDC7A	kelch domain containing 7A	TRUE	FALSE	TRUE	TRUE	FALSE	TRUE	FALSE	FALSE	FALSE
PSF6_9_9_vs_PSF6_Input_hg38_macs2_peak_6455	chr12	120181637	120183823	625	20.3341	67.0569	62.5637	1064	Exon (ENST00000300648.7/10985, exon 5 of 58)	12	120175790	120177790	2001	2	10985	ENST00000548821.1	-3847	ENSG00000089154	GCN1	GCN1 activator of EIF2AK4	TRUE	FALSE	FALSE	FALSE	FALSE	TRUE	TRUE	FALSE	FALSE
PSF6_9_9_vs_PSF6_Input_hg38_macs2_peak_1440	chr1	114802647	114803544	625	20.3341	67.0569	62.5637	547	Distal Intergenic	1	114779107	114780685	1579	2	80143	ENST00000466657.1	-21962	ENSG00000052723	SIKE1	suppressor of IKBKE 1	FALSE	TRUE	FALSE	FALSE	FALSE	FALSE	FALSE	FALSE	TRUE
PSF6_9_9_vs_PSF6_Input_hg38_macs2_peak_26199	chr8	133320198	133321270	624	18.1902	66.9889	62.4973	506	Distal Intergenic	8	133256785	133302022	45238	2	10397	ENST00000520230.5	-18176	ENSG00000104419	NDRG1	N-myc downstream regulated 1	FALSE	TRUE	FALSE	FALSE	FALSE	FALSE	FALSE	FALSE	TRUE
PSF6_9_9_vs_PSF6_Input_hg38_macs2_peak_17454	chr22	43017271	43019244	624	18.1902	66.9889	62.4973	391	Promoter (2-3kb)	22	42869773	43015149	145377	2	11252	ENST00000263246.8	-2122	ENSG00000100266	PACSIN2	protein kinase C and casein kinase substrate in neurons 2	FALSE	TRUE	TRUE	FALSE	FALSE	FALSE	FALSE	FALSE	FALSE
PSF6_9_9_vs_PSF6_Input_hg38_macs2_peak_11583	chr17	82297003	82298620	624	18.1902	66.9889	62.4973	645	Distal Intergenic	17	82290046	82292814	2769	2	101929511	ENST00000581489.1	-4189	ENSG00000265692	LINC01970	long intergenic non-protein coding RNA 1970	FALSE	TRUE	FALSE	FALSE	FALSE	FALSE	FALSE	FALSE	TRUE
PSF6_9_9_vs_PSF6_Input_hg38_macs2_peak_10366	chr17	6554919	6556157	624	18.1902	66.9889	62.4973	687	Promoter (<=1kb)	17	6451264	6556460	105197	2	83394	ENST00000421306.7	304	ENSG00000091622	PITPNM3	PITPNM family member 3	TRUE	FALSE	TRUE	FALSE	FALSE	FALSE	TRUE	FALSE	FALSE
PSF6_9_9_vs_PSF6_Input_hg38_macs2_peak_13636	chr2	38421084	38422178	624	17.4119	66.9538	62.4649	510	Intron (ENST00000671178.1/101929596, intron 5 of 5)	2	38431294	38433573	2280	1	100996902	ENST00000457385.1	-9117	ENSG00000235009	LINC01883	long intergenic non-protein coding RNA 1883	TRUE	FALSE	FALSE	FALSE	FALSE	FALSE	TRUE	FALSE	FALSE
PSF6_9_9_vs_PSF6_Input_hg38_macs2_peak_17486	chr22	44550467	44551845	624	17.4119	66.9538	62.4649	419	Distal Intergenic	22	44569295	44572453	3159	1	388910	ENST00000657777.1	-17451	ENSG00000187012	LINC00207	long intergenic non-protein coding RNA 207	FALSE	TRUE	FALSE	FALSE	FALSE	FALSE	FALSE	FALSE	TRUE
PSF6_9_9_vs_PSF6_Input_hg38_macs2_peak_14283	chr2	108651750	108653262	624	17.4119	66.9538	62.4649	975	Promoter (1-2kb)	2	108654812	108684448	29637	1	3987	ENST00000338045.7	-1551	ENSG00000169756	LIMS1	LIM zinc finger domain containing 1	TRUE	FALSE	TRUE	FALSE	FALSE	FALSE	TRUE	FALSE	FALSE
PSF6_9_9_vs_PSF6_Input_hg38_macs2_peak_10160	chr16	88242369	88243577	624	17.4119	66.9538	62.4649	659	Intron (ENST00000563190.1/84627, intron 1 of 3)	16	88234785	88302511	67727	1	84627	ENST00000563190.1	7584	ENSG00000225614	ZNF469	zinc finger protein 469	TRUE	FALSE	FALSE	FALSE	FALSE	FALSE	TRUE	FALSE	FALSE
PSF6_9_9_vs_PSF6_Input_hg38_macs2_peak_35	chr1	1686016	1687099	624	17.4119	66.9538	62.4649	579	Intron (ENST00000614300.4/728661, intron 2 of 6)	1	1670425	1692709	22285	2	728661	ENST00000481276.1	5611	ENSG00000189339	SLC35E2B	solute carrier family 35 member E2B	TRUE	FALSE	FALSE	FALSE	FALSE	FALSE	TRUE	FALSE	FALSE
PSF6_9_9_vs_PSF6_Input_hg38_macs2_peak_27182	chr9	124285862	124288373	623	18.5324	66.8725	62.3899	765	Promoter (<=1kb)	9	124286440	124326405	39966	1	10783	ENST00000423785.5	0	ENSG00000119408	NEK6	NIMA related kinase 6	TRUE	FALSE	TRUE	TRUE	FALSE	TRUE	TRUE	FALSE	FALSE
PSF6_9_9_vs_PSF6_Input_hg38_macs2_peak_20601	chr4	183423037	183424491	623	16.3076	66.8441	62.3617	488	Distal Intergenic	4	183444635	183448198	3564	1	55602	ENST00000302350.4	-20145	ENSG00000168564	CDKN2AIP	CDKN2A interacting protein	FALSE	TRUE	FALSE	FALSE	FALSE	FALSE	FALSE	FALSE	TRUE
PSF6_9_9_vs_PSF6_Input_hg38_macs2_peak_12934	chr19	43264444	43265962	623	16.3076	66.8441	62.3617	1001	Intron (ENST00000418820.6/5678, intron 2 of 4)	19	43253283	43269437	16155	2	5678	ENST00000291752.9	3476	ENSG00000183668	PSG9	pregnancy specific beta-1-glycoprotein 9	TRUE	FALSE	FALSE	FALSE	FALSE	FALSE	TRUE	FALSE	FALSE
PSF6_9_9_vs_PSF6_Input_hg38_macs2_peak_10244	chr17	1110298	1112150	623	16.3076	66.8441	62.3617	833	Promoter (1-2kb)	17	1005908	1109100	103193	2	29	ENST00000291107.6	-1198	ENSG00000159842	ABR	ABR activator of RhoGEF and GTPase	TRUE	FALSE	TRUE	FALSE	FALSE	FALSE	TRUE	FALSE	FALSE
PSF6_9_9_vs_PSF6_Input_hg38_macs2_peak_938	chr1	47650117	47650865	623	16.3076	66.8441	62.3617	347	Distal Intergenic	1	47688463	47704029	15567	1	107984953	ENST00000454285.2	-37599	ENSG00000227947	LINC01738	long intergenic non-protein coding RNA 1738	FALSE	TRUE	FALSE	FALSE	FALSE	FALSE	FALSE	FALSE	TRUE
PSF6_9_9_vs_PSF6_Input_hg38_macs2_peak_23879	chr7	27867783	27868940	623	18.8988	66.7863	62.3069	571	Intron (ENST00000427814.5/221895, intron 2 of 3)	7	27832805	27864080	31276	2	221895	ENST00000466516.1	-3703	ENSG00000153814	JAZF1	JAZF zinc finger 1	TRUE	FALSE	FALSE	FALSE	FALSE	FALSE	TRUE	FALSE	FALSE
PSF6_9_9_vs_PSF6_Input_hg38_macs2_peak_25022	chr7	151735945	151737041	623	18.8988	66.7863	62.3069	557	Promoter (<=1kb)	7	151556161	151736314	180154	2	51422	ENST00000492843.6	0	ENSG00000106617	PRKAG2	protein kinase AMP-activated non-catalytic subunit gamma 2	TRUE	FALSE	TRUE	TRUE	FALSE	TRUE	TRUE	FALSE	FALSE
PSF6_9_9_vs_PSF6_Input_hg38_macs2_peak_25004	chr7	151524010	151525198	623	18.8988	66.7863	62.3069	423	Distal Intergenic	7	151467101	151520120	53020	2	6009	ENST00000496004.5	-3890	ENSG00000106615	RHEB	Ras homolog, mTORC1 binding	FALSE	TRUE	FALSE	FALSE	FALSE	FALSE	FALSE	FALSE	TRUE
PSF6_9_9_vs_PSF6_Input_hg38_macs2_peak_10177	chr16	88772278	88774849	623	18.8988	66.7863	62.3069	682	Intron (ENST00000301015.14/9780, intron 1 of 50)	16	88715338	88785220	69883	2	9780	ENST00000301015.14	10372	ENSG00000103335	PIEZO1	piezo type mechanosensitive ion channel component 1 (Er blood group)	TRUE	FALSE	FALSE	FALSE	FALSE	FALSE	TRUE	FALSE	FALSE
PSF6_9_9_vs_PSF6_Input_hg38_macs2_peak_12359	chr19	5767444	5770558	622	19.7156	66.7198	62.2438	576	Exon (ENST00000381624.4/257062, exon 18 of 22)	19	5775242	5778499	3258	1	257062	ENST00000448307.1	-4685	ENSG00000174898	CATSPERD	cation channel sperm associated auxiliary subunit delta	TRUE	FALSE	FALSE	FALSE	FALSE	TRUE	TRUE	FALSE	FALSE
PSF6_9_9_vs_PSF6_Input_hg38_macs2_peak_86	chr1	3577208	3578863	622	19.7156	66.7198	62.2438	1266	Intron (ENST00000356575.9/1953, intron 4 of 36)	1	3560695	3560790	96	2	693135	ENST00000385042.1	-16418	ENSG00000207776	MIR551A	microRNA 551a	TRUE	FALSE	FALSE	FALSE	FALSE	FALSE	TRUE	FALSE	FALSE
PSF6_9_9_vs_PSF6_Input_hg38_macs2_peak_1912	chr1	182955322	182956892	622	19.7156	66.7198	62.2438	1063	Promoter (1-2kb)	1	182899865	182953525	53661	2	81626	ENST00000488956.5	-1797	ENSG00000157060	SHCBP1L	SHC binding and spindle associated 1 like	TRUE	FALSE	TRUE	FALSE	FALSE	TRUE	FALSE	FALSE	FALSE
PSF6_9_9_vs_PSF6_Input_hg38_macs2_peak_3136	chr10	48605911	48607867	622	15.2968	66.7119	62.2382	1101	Promoter (<=1kb)	10	48453357	48605088	151732	2	58504	ENST00000471013.5	-823	ENSG00000128805	ARHGAP22	Rho GTPase activating protein 22	TRUE	FALSE	TRUE	FALSE	FALSE	FALSE	TRUE	FALSE	FALSE
PSF6_9_9_vs_PSF6_Input_hg38_macs2_peak_23482	chr6	161185707	161186903	622	13.641	66.7032	62.23	811	Intron (ENST00000320285.9/56895, intron 2 of 8)	6	161143956	161149289	5334	2	56895	ENST00000437165.1	-36418	ENSG00000026652	AGPAT4	1-acylglycerol-3-phosphate O-acyltransferase 4	TRUE	FALSE	FALSE	FALSE	FALSE	FALSE	TRUE	FALSE	FALSE
PSF6_9_9_vs_PSF6_Input_hg38_macs2_peak_18869	chr3	157135874	157137638	622	13.641	66.7032	62.23	1139	Distal Intergenic	3	157081669	157128595	46927	2	339894	ENST00000659739.1	-7279	ENSG00000243629	LINC00880	long intergenic non-protein coding RNA 880	FALSE	TRUE	FALSE	FALSE	FALSE	FALSE	FALSE	FALSE	TRUE
PSF6_9_9_vs_PSF6_Input_hg38_macs2_peak_17413	chr22	42328235	42329440	621	18.4063	66.6112	62.14	583	Intron (ENST00000515426.1/6942, intron 1 of 1)	22	42211513	42318239	106727	2	6942	ENST00000675876.1	-9996	ENSG00000100207	TCF20	transcription factor 20	TRUE	FALSE	FALSE	FALSE	FALSE	FALSE	TRUE	FALSE	FALSE
PSF6_9_9_vs_PSF6_Input_hg38_macs2_peak_8994	chr15	89067204	89069441	620	20.5028	66.517	62.0463	1375	Intron (ENST00000565938.1/102724566, intron 1 of 3)	15	89087459	89155390	67932	1	11057	ENST00000569411.5	-18019	ENSG00000140526	ABHD2	abhydrolase domain containing 2, acylglycerol lipase	TRUE	FALSE	FALSE	FALSE	FALSE	FALSE	TRUE	FALSE	FALSE
PSF6_9_9_vs_PSF6_Input_hg38_macs2_peak_2481	chr1	230381794	230382901	620	15.8342	66.4961	62.028	594	Intron (ENST00000391860.7/79605, intron 1 of 6)	1	230323248	230377645	54398	2	79605	ENST00000525115.1	-4149	ENSG00000177614	PGBD5	piggyBac transposable element derived 5	TRUE	FALSE	FALSE	FALSE	FALSE	FALSE	TRUE	FALSE	FALSE
PSF6_9_9_vs_PSF6_Input_hg38_macs2_peak_22389	chr6	31948315	31949447	620	12.4177	66.4722	62.0042	648	Promoter (<=1kb)	6	31948358	31949598	1241	1	629	ENST00000465750.5	0	ENSG00000243649	CFB	complement factor B	TRUE	FALSE	TRUE	FALSE	FALSE	TRUE	TRUE	FALSE	FALSE
PSF6_9_9_vs_PSF6_Input_hg38_macs2_peak_13479	chr2	27010370	27011681	619	19.1514	66.4534	61.986	586	Promoter (<=1kb)	2	26950308	27009807	59500	2	124905979	ENST00000416226.1	-563	NA	LOC124905979	uncharacterized LOC124905979	TRUE	FALSE	TRUE	FALSE	FALSE	FALSE	TRUE	FALSE	FALSE
PSF6_9_9_vs_PSF6_Input_hg38_macs2_peak_18325	chr3	99658788	99659593	618	16.7818	66.3503	61.8845	395	Intron (ENST00000463753.5/1295, intron 1 of 2)	3	99638622	99794508	155887	1	1295	ENST00000621757.1	20166	ENSG00000144810	COL8A1	collagen type VIII alpha 1 chain	TRUE	FALSE	FALSE	FALSE	FALSE	FALSE	TRUE	FALSE	FALSE
PSF6_9_9_vs_PSF6_Input_hg38_macs2_peak_15907	chr20	33580956	33581871	618	16.7818	66.3503	61.8845	257	Intron (ENST00000471007.1/9139, intron 1 of 3)	20	33600336	33650036	49701	1	9139	ENST00000359606.3	-18466	ENSG00000078699	CBFA2T2	CBFA2/RUNX1 partner transcriptional co-repressor 2	TRUE	FALSE	FALSE	FALSE	FALSE	FALSE	TRUE	FALSE	FALSE
PSF6_9_9_vs_PSF6_Input_hg38_macs2_peak_394	chr1	17232940	17234489	618	16.7818	66.3503	61.8845	872	Exon (ENST00000375471.5/29943, exon 11 of 16)	1	17239632	17245968	6337	1	29943	ENST00000648847.1	-5144	ENSG00000142623	PADI1	peptidyl arginine deiminase 1	TRUE	FALSE	FALSE	FALSE	FALSE	TRUE	TRUE	FALSE	FALSE
PSF6_9_9_vs_PSF6_Input_hg38_macs2_peak_16390	chr20	62791330	62792830	618	15.1503	66.339	61.8751	1046	Distal Intergenic	20	62796473	62801729	5257	1	55257	ENST00000370487.5	-3644	ENSG00000101189	MRGBP	MRG domain binding protein	FALSE	TRUE	FALSE	FALSE	FALSE	FALSE	FALSE	FALSE	TRUE
PSF6_9_9_vs_PSF6_Input_hg38_macs2_peak_27308	chr9	129333727	129334770	618	14.02	66.3221	61.8617	491	Promoter (<=1kb)	9	129333773	129347477	13705	1	100506119	ENST00000654735.1	0	ENSG00000233901	LINC01503	long intergenic non-protein coding RNA 1503	TRUE	FALSE	TRUE	FALSE	FALSE	TRUE	TRUE	FALSE	FALSE
PSF6_9_9_vs_PSF6_Input_hg38_macs2_peak_13055	chr19	48613359	48614117	618	14.02	66.3221	61.8617	382	Promoter (<=1kb)	19	48610791	48614815	4025	2	54854	ENST00000593772.1	699	ENSG00000105523	FAM83E	family with sequence similarity 83 member E	TRUE	FALSE	TRUE	TRUE	FALSE	TRUE	TRUE	FALSE	FALSE
PSF6_9_9_vs_PSF6_Input_hg38_macs2_peak_13503	chr2	27977710	27978591	617	20.3314	66.1934	61.734	487	Intron (ENST00000448427.1/9577, intron 5 of 5)	2	27996367	27996449	83	1	100422965	ENST00000584745.1	-17777	ENSG00000265321	MIR4263	microRNA 4263	TRUE	FALSE	FALSE	FALSE	FALSE	FALSE	TRUE	FALSE	FALSE
PSF6_9_9_vs_PSF6_Input_hg38_macs2_peak_21315	chr5	95631776	95632760	617	21.2583	66.1918	61.7328	590	Distal Intergenic	5	95620087	95622142	2056	1	285601	ENST00000380007.3	11689	ENSG00000178015	GPR150	G protein-coupled receptor 150	FALSE	TRUE	FALSE	FALSE	FALSE	FALSE	FALSE	FALSE	TRUE
PSF6_9_9_vs_PSF6_Input_hg38_macs2_peak_20102	chr4	105765157	105766716	617	21.2583	66.1918	61.7328	869	Intron (ENST00000515255.5/79807, intron 3 of 9)	4	105717626	105719559	1934	1	79807	ENST00000503409.1	47531	ENSG00000138780	GSTCD	glutathione S-transferase C-terminal domain containing	TRUE	FALSE	FALSE	FALSE	FALSE	FALSE	TRUE	FALSE	FALSE
PSF6_9_9_vs_PSF6_Input_hg38_macs2_peak_12046	chr18	58521745	58522903	617	21.2583	66.1918	61.7328	410	Intron (ENST00000361673.4/115701, intron 8 of 12)	18	58528752	58537119	8368	2	115701	ENST00000589204.1	14217	ENSG00000198796	ALPK2	alpha kinase 2	TRUE	FALSE	FALSE	FALSE	FALSE	FALSE	TRUE	FALSE	FALSE
PSF6_9_9_vs_PSF6_Input_hg38_macs2_peak_7907	chr14	76202962	76204290	617	21.2583	66.1918	61.7328	762	3' UTR	14	76195908	76254342	58435	1	55668	ENST00000556372.2	7054	ENSG00000089916	GPATCH2L	G-patch domain containing 2 like	TRUE	FALSE	FALSE	FALSE	TRUE	TRUE	TRUE	TRUE	FALSE
PSF6_9_9_vs_PSF6_Input_hg38_macs2_peak_788	chr1	37958772	37959651	617	21.2583	66.1918	61.7328	256	Promoter (1-2kb)	1	37958063	37960693	2631	2	10946	ENST00000487062.1	1043	ENSG00000183431	SF3A3	splicing factor 3a subunit 3	TRUE	FALSE	TRUE	FALSE	FALSE	FALSE	TRUE	FALSE	FALSE
PSF6_9_9_vs_PSF6_Input_hg38_macs2_peak_2894	chr10	22815773	22817488	617	21.2583	66.1918	61.7328	1198	Distal Intergenic	10	22534854	22714578	179725	2	5305	ENST00000376573.9	-101195	ENSG00000150867	PIP4K2A	phosphatidylinositol-5-phosphate 4-kinase type 2 alpha	FALSE	TRUE	FALSE	FALSE	FALSE	FALSE	FALSE	FALSE	TRUE
PSF6_9_9_vs_PSF6_Input_hg38_macs2_peak_6582	chr12	124740050	124741450	616	19.8575	66.1433	61.6869	900	Promoter (<=1kb)	12	124742270	124743184	915	1	124903045	ENST00000701909.1	-821	ENSG00000289940	LOC124903045	uncharacterized LOC124903045	FALSE	TRUE	TRUE	FALSE	FALSE	FALSE	FALSE	FALSE	FALSE
PSF6_9_9_vs_PSF6_Input_hg38_macs2_peak_15798	chr20	20603247	20603962	616	19.4191	66.1393	61.6836	384	Promoter (1-2kb)	20	20591177	20605412	14236	2	57186	ENST00000495793.2	1451	ENSG00000188559	RALGAPA2	Ral GTPase activating protein catalytic subunit alpha 2	TRUE	FALSE	TRUE	FALSE	FALSE	FALSE	TRUE	FALSE	FALSE
PSF6_9_9_vs_PSF6_Input_hg38_macs2_peak_15930	chr20	34712870	34714117	616	16.6842	66.1278	61.6728	733	3' UTR	20	34704735	34709343	4609	1	58476	ENST00000414082.1	8135	ENSG00000078804	TP53INP2	tumor protein p53 inducible nuclear protein 2	TRUE	FALSE	FALSE	FALSE	TRUE	TRUE	TRUE	FALSE	FALSE
PSF6_9_9_vs_PSF6_Input_hg38_macs2_peak_18461	chr3	120349026	120349993	616	14.7661	66.1051	61.6505	370	Promoter (<=1kb)	3	120349449	120369790	20342	1	100130701	ENST00000637360.1	0	NA	BTNL12P	butyrophilin like 12, pseudogene	TRUE	FALSE	TRUE	TRUE	FALSE	TRUE	TRUE	FALSE	FALSE
PSF6_9_9_vs_PSF6_Input_hg38_macs2_peak_2553	chr1	234865984	234866944	616	14.7661	66.1051	61.6505	479	Intron (ENST00000651370.1/107985365, intron 1 of 1)	1	234811052	234932653	121602	2	107985365	ENST00000651370.1	65710	NA	LOC107985365	uncharacterized LOC107985365	TRUE	FALSE	FALSE	FALSE	FALSE	FALSE	TRUE	FALSE	FALSE
PSF6_9_9_vs_PSF6_Input_hg38_macs2_peak_18676	chr3	135034036	135036099	616	18.1592	66.0963	61.642	401	Intron (ENST00000398015.8/2047, intron 3 of 15)	3	135067532	135259370	191839	1	2047	ENST00000493838.1	-31434	ENSG00000154928	EPHB1	EPH receptor B1	TRUE	FALSE	FALSE	FALSE	FALSE	FALSE	TRUE	FALSE	FALSE
PSF6_9_9_vs_PSF6_Input_hg38_macs2_peak_17131	chr22	30256562	30258359	616	18.1592	66.0963	61.642	1106	Distal Intergenic	22	30263868	30265818	1951	2	5008	ENST00000403389.1	7460	ENSG00000099985	OSM	oncostatin M	FALSE	TRUE	FALSE	FALSE	FALSE	FALSE	FALSE	FALSE	TRUE
PSF6_9_9_vs_PSF6_Input_hg38_macs2_peak_3444	chr10	77513472	77514678	616	15.6684	66.0915	61.6375	751	Intron (ENST00000639601.1/3778, intron 1 of 27)	10	77249431	77498970	249540	2	3778	ENST00000639282.1	-14502	ENSG00000156113	KCNMA1	potassium calcium-activated channel subfamily M alpha 1	TRUE	FALSE	FALSE	FALSE	FALSE	FALSE	TRUE	FALSE	FALSE
PSF6_9_9_vs_PSF6_Input_hg38_macs2_peak_65	chr1	2578004	2578921	614	17.3149	65.9277	61.4752	459	Promoter (2-3kb)	1	2581560	2584533	2974	1	100996583	ENST00000424215.1	-2640	ENSG00000228037	LOC100996583	uncharacterized LOC100996583	FALSE	TRUE	TRUE	FALSE	FALSE	FALSE	FALSE	FALSE	FALSE
PSF6_9_9_vs_PSF6_Input_hg38_macs2_peak_10608	chr17	29639087	29639876	614	19.2742	65.8539	61.4044	391	Promoter (<=1kb)	17	29639627	29640825	1199	1	107984990	ENST00000581240.1	0	NA	LOC107984990	uncharacterized LOC107984990	TRUE	FALSE	TRUE	FALSE	FALSE	TRUE	TRUE	FALSE	FALSE
PSF6_9_9_vs_PSF6_Input_hg38_macs2_peak_338	chr1	15798348	15801304	612	17.2081	65.6931	61.2452	2427	Distal Intergenic	1	15807374	15807649	276	2	440567	ENST00000696689.1	6346	ENSG00000233954	UQCRHL	ubiquinol-cytochrome c reductase hinge protein like	FALSE	TRUE	FALSE	FALSE	FALSE	FALSE	FALSE	FALSE	TRUE
PSF6_9_9_vs_PSF6_Input_hg38_macs2_peak_23880	chr7	27873956	27874777	611	17.9187	65.5912	61.1444	261	Intron (ENST00000671499.1/ENST00000671499.1, intron 1 of 1)	7	27832805	27864080	31276	2	221895	ENST00000466516.1	-9876	ENSG00000153814	JAZF1	JAZF zinc finger 1	TRUE	FALSE	FALSE	FALSE	FALSE	FALSE	TRUE	FALSE	FALSE
PSF6_9_9_vs_PSF6_Input_hg38_macs2_peak_12229	chr19	2004193	2006335	611	17.9187	65.5912	61.1444	1053	Intron (ENST00000255608.9/55643, intron 1 of 8)	19	1987208	1997424	10217	2	55643	ENST00000587825.1	-6769	ENSG00000133243	BTBD2	BTB domain containing 2	TRUE	FALSE	FALSE	FALSE	FALSE	FALSE	TRUE	FALSE	FALSE
PSF6_9_9_vs_PSF6_Input_hg38_macs2_peak_25476	chr8	48627951	48629309	611	17.1596	65.5864	61.1417	849	Intron (ENST00000522575.1/101929268, intron 2 of 3)	8	48597458	48621018	23561	2	105375823	ENST00000523038.1	-6933	NA	LINC02847	long intergenic non-protein coding RNA 2847	TRUE	FALSE	FALSE	FALSE	FALSE	FALSE	TRUE	FALSE	FALSE
PSF6_9_9_vs_PSF6_Input_hg38_macs2_peak_20678	chr5	418473	419386	611	17.1596	65.5864	61.1417	435	Promoter (1-2kb)	5	420920	435110	14191	1	57491	ENST00000506456.1	-1535	ENSG00000063438	AHRR	aryl hydrocarbon receptor repressor	TRUE	FALSE	TRUE	FALSE	FALSE	TRUE	TRUE	FALSE	FALSE
PSF6_9_9_vs_PSF6_Input_hg38_macs2_peak_14183	chr2	99879356	99880828	611	17.1596	65.5864	61.1417	1029	Intron (ENST00000409236.6/3899, intron 5 of 22)	2	99825495	100006775	181281	2	3899	ENST00000673529.1	125948	ENSG00000144218	AFF3	ALF transcription elongation factor 3	TRUE	FALSE	FALSE	FALSE	FALSE	FALSE	TRUE	FALSE	FALSE
PSF6_9_9_vs_PSF6_Input_hg38_macs2_peak_7187	chr13	101706466	101707153	611	17.1596	65.5864	61.1417	392	Exon (ENST00000618057.4/9358, exon 8 of 10)	13	101598146	101692944	94799	1	9358	ENST00000474233.1	108320	ENSG00000198542	ITGBL1	integrin subunit beta like 1	TRUE	FALSE	FALSE	FALSE	FALSE	TRUE	TRUE	FALSE	FALSE
PSF6_9_9_vs_PSF6_Input_hg38_macs2_peak_5960	chr12	64625101	64625971	611	17.1596	65.5864	61.1417	382	Promoter (2-3kb)	12	64622509	64622605	97	2	100500856	ENST00000584743.3	-2496	ENSG00000266016	MIR548Z	microRNA 548z	TRUE	FALSE	TRUE	FALSE	FALSE	FALSE	TRUE	FALSE	FALSE
PSF6_9_9_vs_PSF6_Input_hg38_macs2_peak_5821	chr12	52202258	52203936	611	17.1596	65.5864	61.1417	963	Intron (ENST00000640420.1/283404, intron 2 of 2)	12	52205785	52208402	2618	2	283403	ENST00000551332.1	4467	NA	LINC02874	long intergenic non-protein coding RNA 2874	TRUE	FALSE	FALSE	FALSE	FALSE	FALSE	TRUE	FALSE	FALSE
PSF6_9_9_vs_PSF6_Input_hg38_macs2_peak_5596	chr12	26472662	26473820	611	20.0061	65.5758	61.1374	499	Intron (ENST00000381340.8/3709, intron 45 of 56)	12	26387542	26494233	106692	2	3709	ENST00000451599.6	20414	ENSG00000123104	ITPR2	inositol 1,4,5-trisphosphate receptor type 2	TRUE	FALSE	FALSE	FALSE	FALSE	FALSE	TRUE	FALSE	FALSE
PSF6_9_9_vs_PSF6_Input_hg38_macs2_peak_27202	chr9	125406477	125407501	610	16.0811	65.5199	61.0835	171	Distal Intergenic	9	125426169	125438509	12341	1	112268055	ENST00000655188.1	-18669	NA	LOC112268055	uncharacterized LOC112268055	FALSE	TRUE	FALSE	FALSE	FALSE	FALSE	FALSE	FALSE	TRUE
PSF6_9_9_vs_PSF6_Input_hg38_macs2_peak_11010	chr17	50818324	50819485	610	13.4726	65.4879	61.0532	830	Distal Intergenic	17	50834650	50841308	6659	1	124857	ENST00000426127.1	-15166	ENSG00000173714	WFIKKN2	WAP, follistatin/kazal, immunoglobulin, kunitz and netrin domain containing 2	FALSE	TRUE	FALSE	FALSE	FALSE	FALSE	FALSE	FALSE	TRUE
PSF6_9_9_vs_PSF6_Input_hg38_macs2_peak_19060	chr3	183306669	183307942	610	17.1025	65.4604	61.0275	735	Intron (ENST00000328913.8/23101, intron 10 of 29)	3	183299769	183311027	11259	2	23101	ENST00000492331.1	3086	ENSG00000053524	MCF2L2	MCF.2 cell line derived transforming sequence-like 2	TRUE	FALSE	FALSE	FALSE	FALSE	FALSE	TRUE	FALSE	FALSE
PSF6_9_9_vs_PSF6_Input_hg38_macs2_peak_26669	chr9	81842089	81843185	609	18.608	65.3604	60.9287	669	Distal Intergenic	9	81888918	81888985	68	1	124900283	ENST00000364099.1	-45734	ENSG00000200969	LOC124900283	small nucleolar RNA SNORD95	FALSE	TRUE	FALSE	FALSE	FALSE	FALSE	FALSE	FALSE	TRUE
PSF6_9_9_vs_PSF6_Input_hg38_macs2_peak_22063	chr6	5062281	5063219	609	18.608	65.3604	60.9287	606	Distal Intergenic	6	5031756	5054423	22668	2	57128	ENST00000606227.1	-7858	ENSG00000214113	LYRM4	LYR motif containing 4	FALSE	TRUE	FALSE	FALSE	FALSE	FALSE	FALSE	FALSE	TRUE
PSF6_9_9_vs_PSF6_Input_hg38_macs2_peak_20703	chr5	1515724	1517756	609	18.608	65.3604	60.9287	1572	Intron (ENST00000475622.5/79888, intron 1 of 16)	5	1510762	1510856	95	2	102466103	ENST00000620782.1	-4868	ENSG00000273742	MIR6075	microRNA 6075	TRUE	FALSE	FALSE	FALSE	FALSE	FALSE	TRUE	FALSE	FALSE
PSF6_9_9_vs_PSF6_Input_hg38_macs2_peak_6	chr1	910519	912858	609	18.608	65.3604	60.9287	806	Promoter (<=1kb)	1	911435	914948	3514	1	284600	ENST00000448179.1	0	NA	LOC284600	uncharacterized LOC284600	TRUE	FALSE	TRUE	FALSE	FALSE	TRUE	TRUE	FALSE	FALSE
PSF6_9_9_vs_PSF6_Input_hg38_macs2_peak_6329	chr12	111352159	111352962	609	18.608	65.3604	60.9287	481	Distal Intergenic	12	111361215	111363712	2498	2	144717	ENST00000548163.1	10751	ENSG00000198324	PHETA1	PH domain containing endocytic trafficking adaptor 1	FALSE	TRUE	FALSE	FALSE	FALSE	FALSE	FALSE	FALSE	TRUE
PSF6_9_9_vs_PSF6_Input_hg38_macs2_peak_14548	chr2	134359689	134360383	609	20.3287	65.3315	60.9022	229	Intron (ENST00000409645.5/4249, intron 10 of 16)	2	134455760	134459274	3515	2	81615	ENST00000467316.1	98892	ENSG00000152128	TMEM163	transmembrane protein 163	TRUE	FALSE	FALSE	FALSE	FALSE	FALSE	TRUE	FALSE	FALSE
PSF6_9_9_vs_PSF6_Input_hg38_macs2_peak_19093	chr3	185341712	185342526	608	12.2733	65.3101	60.8815	386	Intron (ENST00000446828.5/9175, intron 2 of 12)	3	185328895	185482811	153917	1	9175	ENST00000443863.5	12817	ENSG00000073803	MAP3K13	mitogen-activated protein kinase kinase kinase 13	TRUE	FALSE	FALSE	FALSE	FALSE	FALSE	TRUE	FALSE	FALSE
PSF6_9_9_vs_PSF6_Input_hg38_macs2_peak_12536	chr19	13984948	13987053	608	12.2733	65.3101	60.8815	1397	Intron (ENST00000254325.9/5989, intron 2 of 20)	19	13983313	14006262	22950	2	5989	ENST00000588885.1	19210	ENSG00000132005	RFX1	regulatory factor X1	TRUE	FALSE	FALSE	FALSE	FALSE	FALSE	TRUE	FALSE	FALSE
PSF6_9_9_vs_PSF6_Input_hg38_macs2_peak_12743	chr19	33097980	33099090	608	19.4027	65.2617	60.8343	385	Intron (ENST00000592165.1/55094, intron 6 of 9)	19	33109877	33112679	2803	1	55094	ENST00000590062.1	-10788	ENSG00000076650	GPATCH1	G-patch domain containing 1	TRUE	FALSE	FALSE	FALSE	FALSE	FALSE	TRUE	FALSE	FALSE
PSF6_9_9_vs_PSF6_Input_hg38_macs2_peak_9982	chr16	81180785	81181959	608	19.4027	65.2617	60.8343	582	Promoter (<=1kb)	16	81100889	81181324	80436	2	114780	ENST00000533478.5	0	ENSG00000166473	PKD1L2	polycystin 1 like 2 (gene/pseudogene)	TRUE	FALSE	TRUE	TRUE	TRUE	TRUE	TRUE	FALSE	FALSE
PSF6_9_9_vs_PSF6_Input_hg38_macs2_peak_3623	chr10	92644052	92644946	608	19.4027	65.2617	60.8343	565	Intron (ENST00000676757.1/3832, intron 17 of 21)	10	92689955	92692483	2529	1	3087	ENST00000551454.1	-45010	ENSG00000152804	HHEX	hematopoietically expressed homeobox	TRUE	FALSE	FALSE	FALSE	FALSE	FALSE	TRUE	FALSE	FALSE
PSF6_9_9_vs_PSF6_Input_hg38_macs2_peak_12494	chr19	11263854	11264733	606	18.477	65.0943	60.6702	657	Promoter (1-2kb)	19	11199295	11262524	63230	2	57572	ENST00000294618.12	-1330	ENSG00000130158	DOCK6	dedicator of cytokinesis 6	FALSE	TRUE	TRUE	FALSE	FALSE	FALSE	FALSE	FALSE	FALSE
PSF6_9_9_vs_PSF6_Input_hg38_macs2_peak_27109	chr9	120885975	120887066	606	14.9483	65.0603	60.637	666	Intron (ENST00000616568.5/26147, intron 1 of 14)	9	120855698	120894896	39199	2	26147	ENST00000616568.5	7831	ENSG00000119403	PHF19	PHD finger protein 19	TRUE	FALSE	FALSE	FALSE	FALSE	FALSE	TRUE	FALSE	FALSE
PSF6_9_9_vs_PSF6_Input_hg38_macs2_peak_22174	chr6	15036156	15037509	606	14.9483	65.0603	60.637	727	Intron (ENST00000653525.1/105374945, intron 2 of 3)	6	14661829	15021964	360136	2	105374945	ENST00000629853.2	-14192	NA	LOC105374945	uncharacterized LOC105374945	TRUE	FALSE	FALSE	FALSE	FALSE	FALSE	TRUE	FALSE	FALSE
PSF6_9_9_vs_PSF6_Input_hg38_macs2_peak_16933	chr22	19799004	19799921	606	14.9483	65.0603	60.637	416	Intron (ENST00000329517.11/54584, intron 7 of 7)	22	19765079	19766327	1249	1	6899	ENST00000484336.1	33925	ENSG00000184058	TBX1	T-box transcription factor 1	TRUE	FALSE	FALSE	FALSE	FALSE	FALSE	TRUE	FALSE	FALSE
PSF6_9_9_vs_PSF6_Input_hg38_macs2_peak_12267	chr19	3175666	3176833	606	14.9483	65.0603	60.637	602	Promoter (1-2kb)	19	3178769	3180332	1564	1	8698	ENST00000246115.5	-1937	ENSG00000125910	S1PR4	sphingosine-1-phosphate receptor 4	TRUE	FALSE	TRUE	FALSE	FALSE	FALSE	TRUE	FALSE	FALSE
PSF6_9_9_vs_PSF6_Input_hg38_macs2_peak_8240	chr14	103883011	103884318	606	14.9483	65.0603	60.637	572	Distal Intergenic	14	103875055	103877478	2424	1	105370689	ENST00000556653.1	7956	ENSG00000287346	LOC105370689	uncharacterized LOC105370689	FALSE	TRUE	FALSE	FALSE	FALSE	FALSE	FALSE	FALSE	TRUE
PSF6_9_9_vs_PSF6_Input_hg38_macs2_peak_5571	chr12	24909479	24911891	606	14.9483	65.0603	60.637	423	Intron (ENST00000261192.12/586, intron 1 of 10)	12	24817481	24903075	85595	2	586	ENST00000539282.5	-6404	ENSG00000060982	BCAT1	branched chain amino acid transaminase 1	TRUE	FALSE	FALSE	FALSE	FALSE	FALSE	TRUE	FALSE	FALSE
PSF6_9_9_vs_PSF6_Input_hg38_macs2_peak_19253	chr3	195814872	195816143	606	16.2129	65.0413	60.6215	710	Promoter (2-3kb)	3	195809644	195811973	2330	2	4585	ENST00000478685.1	-2899	ENSG00000145113	MUC4	mucin 4, cell surface associated	FALSE	TRUE	TRUE	FALSE	FALSE	FALSE	FALSE	FALSE	FALSE
PSF6_9_9_vs_PSF6_Input_hg38_macs2_peak_22512	chr6	37679297	37680399	606	17.2749	65.0296	60.6098	574	Intron (ENST00000434837.8/266727, intron 1 of 16)	6	37641667	37694781	53115	2	266727	ENST00000681439.1	14383	ENSG00000112139	MDGA1	MAM domain containing glycosylphosphatidylinositol anchor 1	TRUE	FALSE	FALSE	FALSE	FALSE	FALSE	TRUE	FALSE	FALSE
PSF6_9_9_vs_PSF6_Input_hg38_macs2_peak_26914	chr9	105994543	105995706	606	20.1667	65.0271	60.6074	674	Promoter (1-2kb)	9	105993310	106702662	709353	1	100996590	ENST00000637185.1	1233	ENSG00000234323	LINC01505	long intergenic non-protein coding RNA 1505	TRUE	FALSE	TRUE	FALSE	FALSE	FALSE	TRUE	FALSE	FALSE
PSF6_9_9_vs_PSF6_Input_hg38_macs2_peak_16930	chr22	19663147	19663749	606	20.1667	65.0271	60.6074	365	Distal Intergenic	22	19714503	19723319	8817	1	5413	ENST00000455784.7	-50755	ENSG00000184702	SEPTIN5	septin 5	FALSE	TRUE	FALSE	FALSE	FALSE	FALSE	FALSE	FALSE	TRUE
PSF6_9_9_vs_PSF6_Input_hg38_macs2_peak_9521	chr16	29271197	29272949	606	20.1667	65.0271	60.6074	862	Exon (ENST00000622268.1/ENST00000622268.1, exon 1 of 1)	16	29291220	29372110	80891	1	440352	ENST00000604430.1	-18272	NA	SNX29P2	sorting nexin 29 pseudogene 2	TRUE	FALSE	FALSE	FALSE	FALSE	TRUE	TRUE	FALSE	FALSE
PSF6_9_9_vs_PSF6_Input_hg38_macs2_peak_23719	chr7	5931629	5932699	605	16.5421	65.0062	60.5894	519	Intron (ENST00000539903.5/222967, intron 12 of 13)	7	5924741	5925940	1200	1	51622	ENST00000496860.1	6888	ENSG00000122674	CCZ1	CCZ1 homolog, vacuolar protein trafficking and biogenesis associated	TRUE	FALSE	FALSE	FALSE	FALSE	FALSE	TRUE	FALSE	FALSE
PSF6_9_9_vs_PSF6_Input_hg38_macs2_peak_24067	chr7	47500057	47500842	605	16.5421	65.0062	60.5894	393	Intron (ENST00000705350.1/64759, intron 3 of 30)	7	47424159	47481285	57127	2	64759	ENST00000415929.5	-18772	ENSG00000136205	TNS3	tensin 3	TRUE	FALSE	FALSE	FALSE	FALSE	FALSE	TRUE	FALSE	FALSE
PSF6_9_9_vs_PSF6_Input_hg38_macs2_peak_1852	chr1	176517085	176518170	605	16.5421	65.0062	60.5894	601	Intron (ENST00000367661.7/60676, intron 1 of 4)	1	176537303	176555711	18409	1	60676	ENST00000493665.1	-19134	ENSG00000116183	PAPPA2	pappalysin 2	TRUE	FALSE	FALSE	FALSE	FALSE	FALSE	TRUE	FALSE	FALSE
PSF6_9_9_vs_PSF6_Input_hg38_macs2_peak_20864	chr5	14502972	14503875	605	19.2557	64.9746	60.5598	388	Intron (ENST00000344204.9/7204, intron 54 of 56)	5	14498516	14508333	9818	1	7204	ENST00000508717.1	4456	ENSG00000038382	TRIO	trio Rho guanine nucleotide exchange factor	TRUE	FALSE	FALSE	FALSE	FALSE	FALSE	TRUE	FALSE	FALSE
PSF6_9_9_vs_PSF6_Input_hg38_macs2_peak_23910	chr7	33079014	33080246	605	19.691	64.9733	60.5588	816	Distal Intergenic	7	33014130	33062796	48667	2	51251	ENST00000456458.5	-16218	ENSG00000122643	NT5C3A	5'-nucleotidase, cytosolic IIIA	FALSE	TRUE	FALSE	FALSE	FALSE	FALSE	FALSE	FALSE	TRUE
PSF6_9_9_vs_PSF6_Input_hg38_macs2_peak_9598	chr16	48631968	48633079	605	19.691	64.9733	60.5588	694	Intron (ENST00000568150.4/105371240, intron 1 of 3)	16	48623458	48678423	54966	1	105371240	ENST00000702391.1	8510	ENSG00000260086	LOC105371240	uncharacterized LOC105371240	TRUE	FALSE	FALSE	FALSE	FALSE	FALSE	TRUE	FALSE	FALSE
PSF6_9_9_vs_PSF6_Input_hg38_macs2_peak_3356	chr10	72334329	72336028	604	14.5718	64.8417	60.4278	784	Promoter (<=1kb)	10	72335557	72336865	1309	2	54788	ENST00000473051.1	838	ENSG00000148719	DNAJB12	DnaJ heat shock protein family (Hsp40) member B12	TRUE	FALSE	TRUE	FALSE	TRUE	TRUE	TRUE	FALSE	FALSE
PSF6_9_9_vs_PSF6_Input_hg38_macs2_peak_2031	chr1	201460394	201462504	604	16.1218	64.829	60.4156	631	Distal Intergenic	1	201465944	201466657	714	2	23612	ENST00000497057.1	4154	ENSG00000174307	PHLDA3	pleckstrin homology like domain family A member 3	FALSE	TRUE	FALSE	FALSE	FALSE	FALSE	FALSE	FALSE	TRUE
PSF6_9_9_vs_PSF6_Input_hg38_macs2_peak_20804	chr5	10503854	10505217	603	15.4538	64.7912	60.3785	353	Promoter (1-2kb)	5	10493527	10502728	9202	2	101929412	ENST00000515243.1	-1126	ENSG00000249396	LINC02212	long intergenic non-protein coding RNA 2212	TRUE	FALSE	TRUE	FALSE	FALSE	TRUE	FALSE	FALSE	FALSE
PSF6_9_9_vs_PSF6_Input_hg38_macs2_peak_5652	chr12	31749028	31749896	603	15.4538	64.7912	60.3785	335	Distal Intergenic	12	31689007	31729121	40115	2	196394	ENST00000535408.5	-19907	ENSG00000151743	AMN1	antagonist of mitotic exit network 1 homolog	FALSE	TRUE	FALSE	FALSE	FALSE	FALSE	FALSE	FALSE	TRUE
PSF6_9_9_vs_PSF6_Input_hg38_macs2_peak_4013	chr10	122140419	122141917	603	15.4538	64.7912	60.3785	830	Intron (ENST00000369005.6/10579, intron 6 of 22)	10	122145115	122155173	10059	2	124902518	ENST00000657587.1	13257	NA	LOC124902518	uncharacterized LOC124902518	TRUE	FALSE	FALSE	FALSE	FALSE	FALSE	TRUE	FALSE	FALSE
PSF6_9_9_vs_PSF6_Input_hg38_macs2_peak_3933	chr10	116080309	116081318	603	15.4538	64.7912	60.3785	481	Intron (ENST00000369236.5/2674, intron 7 of 8)	10	115909351	115944959	35609	1	26033	ENST00000449616.2	170958	ENSG00000107518	ATRNL1	attractin like 1	TRUE	FALSE	FALSE	FALSE	FALSE	FALSE	TRUE	FALSE	FALSE
PSF6_9_9_vs_PSF6_Input_hg38_macs2_peak_18781	chr3	149507601	149508394	603	16.4459	64.787	60.3754	491	Distal Intergenic	3	149475784	149498911	23128	1	7104	ENST00000463068.1	31817	ENSG00000169903	TM4SF4	transmembrane 4 L six family member 4	FALSE	TRUE	FALSE	FALSE	FALSE	FALSE	FALSE	FALSE	TRUE
PSF6_9_9_vs_PSF6_Input_hg38_macs2_peak_25857	chr8	103337523	103338841	602	19.9981	64.7089	60.2976	642	Distal Intergenic	8	103371538	103382989	11452	1	115908	ENST00000330295.10	-32698	ENSG00000164932	CTHRC1	collagen triple helix repeat containing 1	FALSE	TRUE	FALSE	FALSE	FALSE	FALSE	FALSE	FALSE	TRUE
PSF6_9_9_vs_PSF6_Input_hg38_macs2_peak_586	chr1	26378126	26379082	602	19.9981	64.7089	60.2976	413	Distal Intergenic	1	26364722	26374522	9801	2	257101	ENST00000455900.5	-3604	ENSG00000176083	ZNF683	zinc finger protein 683	FALSE	TRUE	FALSE	FALSE	FALSE	FALSE	FALSE	FALSE	TRUE
PSF6_9_9_vs_PSF6_Input_hg38_macs2_peak_27639	chr23	15301796	15302498	602	20.898	64.67	60.2606	349	Intron (ENST00000380470.7/140456, intron 2 of 6)	23	15282319	15314559	32241	2	140456	ENST00000344384.8	12062	ENSG00000165192	ASB11	ankyrin repeat and SOCS box containing 11	TRUE	FALSE	FALSE	FALSE	FALSE	FALSE	TRUE	FALSE	FALSE
PSF6_9_9_vs_PSF6_Input_hg38_macs2_peak_21889	chr5	172732979	172733990	602	20.898	64.67	60.2606	570	Distal Intergenic	5	172755457	172762587	7131	1	101928093	ENST00000666787.1	-21468	ENSG00000253295	LOC101928093	uncharacterized LOC101928093	FALSE	TRUE	FALSE	FALSE	FALSE	FALSE	FALSE	FALSE	TRUE
PSF6_9_9_vs_PSF6_Input_hg38_macs2_peak_21403	chr5	112142675	112143709	602	20.898	64.67	60.2606	381	Exon (ENST00000507810.5/64097, exon 14 of 14)	5	112160526	112164818	4293	1	114915	ENST00000663232.1	-16818	NA	EPB41L4A-AS1	EPB41L4A antisense RNA 1	TRUE	FALSE	FALSE	FALSE	FALSE	TRUE	FALSE	FALSE	FALSE
PSF6_9_9_vs_PSF6_Input_hg38_macs2_peak_17924	chr3	43505140	43506101	602	20.898	64.67	60.2606	411	Intron (ENST00000292246.8/55129, intron 11 of 12)	3	43366889	43555411	188523	2	55129	ENST00000448045.1	49311	ENSG00000160746	ANO10	anoctamin 10	TRUE	FALSE	FALSE	FALSE	FALSE	FALSE	TRUE	FALSE	FALSE
PSF6_9_9_vs_PSF6_Input_hg38_macs2_peak_16845	chr21	46269193	46270168	602	20.898	64.67	60.2606	477	Promoter (1-2kb)	21	46235133	46268062	32930	2	8888	ENST00000486937.5	-1131	ENSG00000160294	MCM3AP	minichromosome maintenance complex component 3 associated protein	TRUE	FALSE	TRUE	FALSE	FALSE	FALSE	TRUE	FALSE	FALSE
PSF6_9_9_vs_PSF6_Input_hg38_macs2_peak_1941	chr1	184117706	184118975	602	20.898	64.67	60.2606	597	Promoter (<=1kb)	1	184119042	184123978	4937	1	102724830	ENST00000645316.1	-68	NA	LOC102724830	uncharacterized LOC102724830	TRUE	FALSE	TRUE	FALSE	FALSE	FALSE	TRUE	FALSE	FALSE
PSF6_9_9_vs_PSF6_Input_hg38_macs2_peak_4725	chr11	64334923	64335786	602	20.898	64.67	60.2606	460	Intron (ENST00000690790.2/102723878, intron 1 of 2)	11	64325050	64340154	15105	2	102723878	ENST00000690790.2	4369	ENSG00000236935	LOC102723878	uncharacterized LOC102723878	TRUE	FALSE	FALSE	FALSE	FALSE	FALSE	TRUE	FALSE	FALSE
PSF6_9_9_vs_PSF6_Input_hg38_macs2_peak_14810	chr2	172985057	172986408	601	17.0603	64.5614	60.1547	563	Exon (ENST00000397081.8/11069, exon 12 of 31)	2	172967109	172988273	21165	1	11069	ENST00000459852.1	17948	ENSG00000091428	RAPGEF4	Rap guanine nucleotide exchange factor 4	TRUE	FALSE	FALSE	FALSE	FALSE	TRUE	TRUE	FALSE	FALSE
PSF6_9_9_vs_PSF6_Input_hg38_macs2_peak_10010	chr16	81599335	81601375	600	20.3258	64.4714	60.0672	751	Intron (ENST00000537098.8/80790, intron 1 of 20)	16	81610307	81622200	11894	1	80790	ENST00000565029.5	-8933	ENSG00000153815	CMIP	c-Maf inducing protein	TRUE	FALSE	FALSE	FALSE	FALSE	FALSE	TRUE	FALSE	FALSE
PSF6_9_9_vs_PSF6_Input_hg38_macs2_peak_16429	chr20	63839946	63840966	600	18.9683	64.41	60.0063	611	Distal Intergenic	20	63767269	63832038	64770	2	140685	ENST00000650966.1	-7908	ENSG00000130584	ZBTB46	zinc finger and BTB domain containing 46	FALSE	TRUE	FALSE	FALSE	FALSE	FALSE	FALSE	FALSE	TRUE
PSF6_9_9_vs_PSF6_Input_hg38_macs2_peak_4950	chr11	75263646	75264560	600	19.8368	64.4035	60.0001	463	3' UTR	11	75270930	75274938	4009	2	408	ENST00000531012.1	10379	ENSG00000137486	ARRB1	arrestin beta 1	TRUE	FALSE	FALSE	FALSE	TRUE	TRUE	TRUE	FALSE	FALSE
PSF6_9_9_vs_PSF6_Input_hg38_macs2_peak_3812	chr10	103757342	103760013	599	14.0979	64.323	59.921	671	Intron (ENST00000369774.9/9644, intron 3 of 14)	10	103746793	103754466	7674	1	100505839	ENST00000625265.1	10549	ENSG00000280693	SH3PXD2A-AS1	SH3PXD2A antisense RNA 1	TRUE	FALSE	FALSE	FALSE	FALSE	FALSE	TRUE	FALSE	FALSE
PSF6_9_9_vs_PSF6_Input_hg38_macs2_peak_13371	chr2	19801098	19802603	598	13.3041	64.278	59.8766	492	Distal Intergenic	2	19868860	19877393	8534	1	400946	ENST00000607100.5	-66258	ENSG00000228784	LINC00954	long intergenic non-protein coding RNA 954	FALSE	TRUE	FALSE	FALSE	FALSE	FALSE	FALSE	FALSE	TRUE
PSF6_9_9_vs_PSF6_Input_hg38_macs2_peak_12793	chr19	37979556	37981469	598	13.3041	64.278	59.8766	1231	Intron (ENST00000222345.11/23094, intron 1 of 21)	19	37932346	38081448	149103	1	23094	ENST00000476317.2	47210	ENSG00000105738	SIPA1L3	signal induced proliferation associated 1 like 3	TRUE	FALSE	FALSE	FALSE	FALSE	FALSE	TRUE	FALSE	FALSE
PSF6_9_9_vs_PSF6_Input_hg38_macs2_peak_11575	chr17	82235425	82236364	598	13.3041	64.278	59.8766	504	Promoter (<=1kb)	17	82235774	82240086	4313	1	9123	ENST00000619321.2	0	ENSG00000141526	SLC16A3	solute carrier family 16 member 3	TRUE	FALSE	TRUE	TRUE	FALSE	TRUE	TRUE	FALSE	FALSE
PSF6_9_9_vs_PSF6_Input_hg38_macs2_peak_9727	chr16	57992362	57994742	598	13.3041	64.278	59.8766	1406	3' UTR	16	57999546	58020542	20997	1	79650	ENST00000561743.5	-4805	ENSG00000103005	USB1	U6 snRNA biogenesis phosphodiesterase 1	TRUE	FALSE	FALSE	FALSE	TRUE	TRUE	FALSE	FALSE	FALSE
PSF6_9_9_vs_PSF6_Input_hg38_macs2_peak_7352	chr13	113296721	113297559	598	13.3041	64.278	59.8766	418	Promoter (<=1kb)	13	113297239	113323672	26434	1	3916	ENST00000332556.5	0	ENSG00000185896	LAMP1	lysosomal associated membrane protein 1	TRUE	FALSE	TRUE	TRUE	FALSE	TRUE	TRUE	FALSE	FALSE
PSF6_9_9_vs_PSF6_Input_hg38_macs2_peak_23518	chr6	164094872	164095818	598	16.9072	64.2253	59.8254	460	Distal Intergenic	6	163748718	163760382	11665	1	124901499	ENST00000669856.1	346154	NA	LOC124901499	uncharacterized LOC124901499	FALSE	TRUE	FALSE	FALSE	FALSE	FALSE	FALSE	FALSE	TRUE
PSF6_9_9_vs_PSF6_Input_hg38_macs2_peak_20460	chr4	158804981	158806232	598	16.9072	64.2253	59.8254	737	Promoter (<=1kb)	4	158806094	158868586	62493	1	57600	ENST00000512986.5	0	ENSG00000052795	FNIP2	folliculin interacting protein 2	TRUE	FALSE	TRUE	TRUE	FALSE	TRUE	TRUE	FALSE	FALSE
PSF6_9_9_vs_PSF6_Input_hg38_macs2_peak_17183	chr22	32473495	32474153	598	16.9072	64.2253	59.8254	361	Promoter (<=1kb)	22	32474676	32498829	24154	1	25793	ENST00000420700.5	-524	ENSG00000100225	FBXO7	F-box protein 7	FALSE	TRUE	TRUE	FALSE	FALSE	FALSE	FALSE	FALSE	FALSE
PSF6_9_9_vs_PSF6_Input_hg38_macs2_peak_12578	chr19	16435027	16436591	598	16.9072	64.2253	59.8254	1097	Promoter (<=1kb)	19	16400631	16435296	34666	2	58513	ENST00000602009.5	0	ENSG00000127527	EPS15L1	epidermal growth factor receptor pathway substrate 15 like 1	TRUE	FALSE	TRUE	TRUE	FALSE	TRUE	TRUE	FALSE	FALSE
PSF6_9_9_vs_PSF6_Input_hg38_macs2_peak_9884	chr16	70747537	70749316	598	16.9072	64.2253	59.8254	743	Promoter (2-3kb)	16	70731275	70745082	13808	2	55697	ENST00000561879.1	-2455	ENSG00000103043	VAC14	VAC14 component of PIKFYVE complex	TRUE	FALSE	TRUE	FALSE	FALSE	TRUE	TRUE	FALSE	FALSE
PSF6_9_9_vs_PSF6_Input_hg38_macs2_peak_645	chr1	28196765	28197685	598	16.9072	64.2253	59.8254	457	Promoter (2-3kb)	1	28147166	28193936	46771	2	5724	ENST00000539896.1	-2829	ENSG00000169403	PTAFR	platelet activating factor receptor	FALSE	TRUE	TRUE	FALSE	FALSE	FALSE	FALSE	FALSE	FALSE
PSF6_9_9_vs_PSF6_Input_hg38_macs2_peak_2498	chr1	231511984	231512722	598	16.9072	64.2253	59.8254	354	Intron (ENST00000653908.1/54583, intron 1 of 4)	1	231522461	231528255	5795	2	122526782	ENST00000440665.5	15534	ENSG00000233461	LOC122526782	uncharacterized LOC122526782	TRUE	FALSE	FALSE	FALSE	FALSE	FALSE	TRUE	FALSE	FALSE
PSF6_9_9_vs_PSF6_Input_hg38_macs2_peak_2295	chr1	216812446	216813650	598	16.9072	64.2253	59.8254	712	Intron (ENST00000361525.7/2104, intron 3 of 8)	1	216503254	216805367	302114	2	2104	ENST00000360012.7	-7079	ENSG00000196482	ESRRG	estrogen related receptor gamma	TRUE	FALSE	FALSE	FALSE	FALSE	FALSE	TRUE	FALSE	FALSE
PSF6_9_9_vs_PSF6_Input_hg38_macs2_peak_5198	chr11	117833147	117834248	598	16.9072	64.2253	59.8254	335	Promoter (<=1kb)	11	117833719	117837792	4074	1	123706543	ENST00000534150.5	0	NA	FXYD6-AS1	FXYD6 antisense RNA 1	TRUE	FALSE	TRUE	FALSE	FALSE	TRUE	TRUE	FALSE	FALSE
PSF6_9_9_vs_PSF6_Input_hg38_macs2_peak_3864	chr10	110395641	110396377	598	16.9072	64.2253	59.8254	404	Distal Intergenic	10	110297570	110304938	7369	2	10285	ENST00000674928.1	-90703	ENSG00000119953	SMNDC1	survival motor neuron domain containing 1	FALSE	TRUE	FALSE	FALSE	FALSE	FALSE	FALSE	FALSE	TRUE
PSF6_9_9_vs_PSF6_Input_hg38_macs2_peak_25001	chr7	151459608	151460746	598	18.4481	64.2058	59.8123	607	Distal Intergenic	7	151470299	151471803	1505	2	6009	ENST00000470072.1	11058	ENSG00000106615	RHEB	Ras homolog, mTORC1 binding	FALSE	TRUE	FALSE	FALSE	FALSE	FALSE	FALSE	FALSE	TRUE
PSF6_9_9_vs_PSF6_Input_hg38_macs2_peak_23912	chr7	33722189	33723115	598	15.8546	64.2018	59.8085	422	Promoter (2-3kb)	7	33725981	33728456	2476	1	55025	ENST00000311067.3	-2867	ENSG00000173862	FLJ20712	uncharacterized FLJ20712	TRUE	FALSE	TRUE	FALSE	FALSE	FALSE	TRUE	FALSE	FALSE
PSF6_9_9_vs_PSF6_Input_hg38_macs2_peak_2067	chr1	203197434	203198322	598	15.8546	64.2018	59.8085	418	Distal Intergenic	1	203178931	203186704	7774	2	1116	ENST00000255409.8	-10730	ENSG00000133048	CHI3L1	chitinase 3 like 1	FALSE	TRUE	FALSE	FALSE	FALSE	FALSE	FALSE	FALSE	TRUE
PSF6_9_9_vs_PSF6_Input_hg38_macs2_peak_3824	chr10	104300445	104301922	598	15.8546	64.2018	59.8085	691	3' UTR	10	104295275	104299411	4137	1	119391	ENST00000498052.1	5170	ENSG00000065621	GSTO2	glutathione S-transferase omega 2	TRUE	FALSE	FALSE	FALSE	TRUE	TRUE	FALSE	FALSE	FALSE
PSF6_9_9_vs_PSF6_Input_hg38_macs2_peak_27486	chr9	136619318	136620336	598	17.6472	64.2001	59.8084	475	Promoter (2-3kb)	9	136612028	136617181	5154	2	401561	ENST00000628780.1	-2137	ENSG00000279141	LINC01451	long intergenic non-protein coding RNA 1451	FALSE	TRUE	TRUE	FALSE	FALSE	FALSE	FALSE	FALSE	FALSE
PSF6_9_9_vs_PSF6_Input_hg38_macs2_peak_16715	chr21	41622774	41623428	598	17.6472	64.2001	59.8084	309	Distal Intergenic	21	41576135	41581319	5185	2	105372809	ENST00000418874.1	-41455	NA	LOC105372809	uncharacterized LOC105372809	FALSE	TRUE	FALSE	FALSE	FALSE	FALSE	FALSE	FALSE	TRUE
PSF6_9_9_vs_PSF6_Input_hg38_macs2_peak_16402	chr20	63223934	63225750	597	12.1289	64.153	59.7636	945	Distal Intergenic	20	63196367	63216139	19773	2	54915	ENST00000370334.4	-7795	ENSG00000149658	YTHDF1	YTH N6-methyladenosine RNA binding protein F1	FALSE	TRUE	FALSE	FALSE	FALSE	FALSE	FALSE	FALSE	TRUE
PSF6_9_9_vs_PSF6_Input_hg38_macs2_peak_19295	chr3	197456094	197456977	597	14.8889	64.1498	59.761	484	Promoter (<=1kb)	3	197450327	197456654	6328	2	105374308	ENST00000445908.1	0	NA	LOC105374308	uncharacterized LOC105374308	TRUE	FALSE	TRUE	FALSE	FALSE	TRUE	TRUE	FALSE	FALSE
PSF6_9_9_vs_PSF6_Input_hg38_macs2_peak_20643	chr4	185305604	185306553	597	18.8278	64.1325	59.7442	504	Intron (ENST00000618785.4/83891, intron 6 of 17)	4	185295827	185363510	67684	1	83891	ENST00000512853.5	9777	ENSG00000109762	SNX25	sorting nexin 25	TRUE	FALSE	FALSE	FALSE	FALSE	FALSE	TRUE	FALSE	FALSE
PSF6_9_9_vs_PSF6_Input_hg38_macs2_peak_6058	chr12	79451469	79452556	597	18.8278	64.1325	59.7442	731	3' UTR	12	79419257	79419321	65	1	100302136	ENST00000408861.1	32212	ENSG00000221788	MIR1252	microRNA 1252	TRUE	FALSE	FALSE	FALSE	TRUE	TRUE	TRUE	FALSE	FALSE
PSF6_9_9_vs_PSF6_Input_hg38_macs2_peak_6584	chr12	124747169	124748233	597	18.8278	64.1325	59.7442	393	Distal Intergenic	12	124742270	124743184	915	1	124903045	ENST00000701909.1	4899	ENSG00000289940	LOC124903045	uncharacterized LOC124903045	FALSE	TRUE	FALSE	FALSE	FALSE	FALSE	FALSE	FALSE	TRUE
PSF6_9_9_vs_PSF6_Input_hg38_macs2_peak_10321	chr17	4479007	4481740	597	19.2366	64.0962	59.7092	1424	Promoter (1-2kb)	17	4482148	4483584	1437	2	124903899	ENST00000577064.1	1845	NA	LOC124903899	uncharacterized LOC124903899	TRUE	FALSE	TRUE	FALSE	FALSE	FALSE	TRUE	FALSE	FALSE
PSF6_9_9_vs_PSF6_Input_hg38_macs2_peak_6610	chr12	125165742	125166675	595	17.5311	63.955	59.5689	541	Distal Intergenic	12	125186386	125662369	475984	1	114795	ENST00000682704.1	-19712	ENSG00000139364	TMEM132B	transmembrane protein 132B	FALSE	TRUE	FALSE	FALSE	FALSE	FALSE	FALSE	FALSE	TRUE
PSF6_9_9_vs_PSF6_Input_hg38_macs2_peak_24848	chr7	133695853	133696667	595	18.3173	63.9413	59.5554	359	Intron (ENST00000253861.5/60412, intron 10 of 17)	7	133601838	133917717	315880	1	60412	ENST00000460346.5	94015	ENSG00000131558	EXOC4	exocyst complex component 4	TRUE	FALSE	FALSE	FALSE	FALSE	FALSE	TRUE	FALSE	FALSE
PSF6_9_9_vs_PSF6_Input_hg38_macs2_peak_24785	chr7	128827136	128828751	595	18.3173	63.9413	59.5554	399	Promoter (1-2kb)	7	128830406	128859272	28867	1	2318	ENST00000325888.13	-1656	ENSG00000128591	FLNC	filamin C	FALSE	TRUE	TRUE	FALSE	FALSE	FALSE	FALSE	FALSE	FALSE
PSF6_9_9_vs_PSF6_Input_hg38_macs2_peak_24599	chr7	102063278	102065028	595	18.3173	63.9413	59.5554	1392	Intron (ENST00000437600.9/1523, intron 3 of 22)	7	102097478	102125778	28301	1	1523	ENST00000465461.7	-32451	ENSG00000257923	CUX1	cut like homeobox 1	TRUE	FALSE	FALSE	FALSE	FALSE	FALSE	TRUE	FALSE	FALSE
PSF6_9_9_vs_PSF6_Input_hg38_macs2_peak_20356	chr4	148790623	148791419	595	18.3173	63.9413	59.5554	315	Intron (ENST00000661928.1/107986195, intron 2 of 3)	4	148693032	148694323	1292	1	124900797	ENST00000504874.1	97591	NA	LOC124900797	uncharacterized LOC124900797	TRUE	FALSE	FALSE	FALSE	FALSE	FALSE	TRUE	FALSE	FALSE
PSF6_9_9_vs_PSF6_Input_hg38_macs2_peak_1472	chr1	117181467	117182289	595	18.3173	63.9413	59.5554	310	Intron (ENST00000369458.8/79679, intron 1 of 5)	1	117143587	117173266	29680	2	79679	ENST00000359008.8	-8201	ENSG00000134258	VTCN1	V-set domain containing T cell activation inhibitor 1	TRUE	FALSE	FALSE	FALSE	FALSE	FALSE	TRUE	FALSE	FALSE
PSF6_9_9_vs_PSF6_Input_hg38_macs2_peak_19197	chr3	193872170	193872917	595	17.1248	63.8959	59.5127	393	Distal Intergenic	3	193842811	193844024	1214	2	105374285	ENST00000445168.1	-28146	NA	LINC02038	long intergenic non-protein coding RNA 2038	FALSE	TRUE	FALSE	FALSE	FALSE	FALSE	FALSE	FALSE	TRUE
PSF6_9_9_vs_PSF6_Input_hg38_macs2_peak_2635	chr1	243883299	243884214	595	15.4004	63.8899	59.507	358	Distal Intergenic	1	243505249	243851079	345831	2	10000	ENST00000263826.12	-32220	ENSG00000117020	AKT3	AKT serine/threonine kinase 3	FALSE	TRUE	FALSE	FALSE	FALSE	FALSE	FALSE	FALSE	TRUE
PSF6_9_9_vs_PSF6_Input_hg38_macs2_peak_20350	chr4	148070500	148071740	594	18.6893	63.858	59.4755	765	Intron (ENST00000336498.8/79658, intron 22 of 22)	4	148065240	148072376	7137	1	79658	ENST00000510076.1	5260	ENSG00000071205	ARHGAP10	Rho GTPase activating protein 10	TRUE	FALSE	FALSE	FALSE	FALSE	FALSE	TRUE	FALSE	FALSE
PSF6_9_9_vs_PSF6_Input_hg38_macs2_peak_24147	chr7	55073098	55074818	594	19.9899	63.8435	59.4614	1105	Intron (ENST00000344576.7/1956, intron 1 of 15)	7	55109723	55211536	101814	1	1956	ENST00000450046.2	-34906	ENSG00000146648	EGFR	epidermal growth factor receptor	TRUE	FALSE	FALSE	FALSE	FALSE	FALSE	TRUE	FALSE	FALSE
PSF6_9_9_vs_PSF6_Input_hg38_macs2_peak_22760	chr6	71473714	71474591	594	19.5219	63.8038	59.4247	333	Distal Intergenic	6	71453017	71458872	5856	1	102724000	ENST00000654769.1	20697	NA	LINC01626	long intergenic non-protein coding RNA 1626	FALSE	TRUE	FALSE	FALSE	FALSE	FALSE	FALSE	FALSE	TRUE
PSF6_9_9_vs_PSF6_Input_hg38_macs2_peak_6287	chr12	108690844	108692930	594	19.5219	63.8038	59.4247	681	Intron (ENST00000261401.8/23603, intron 2 of 10)	12	108647380	108696402	49023	2	23603	ENST00000421578.6	3473	ENSG00000110880	CORO1C	coronin 1C	TRUE	FALSE	FALSE	FALSE	FALSE	FALSE	TRUE	FALSE	FALSE
PSF6_9_9_vs_PSF6_Input_hg38_macs2_peak_27275	chr9	127987010	127988484	594	14.7463	63.7874	59.4088	378	Distal Intergenic	9	127940582	127980989	40408	2	399665	ENST00000373095.6	-6021	ENSG00000167106	EEIG1	estrogen-induced osteoclastogenesis regulator 1	FALSE	TRUE	FALSE	FALSE	FALSE	FALSE	FALSE	FALSE	TRUE
PSF6_9_9_vs_PSF6_Input_hg38_macs2_peak_10428	chr17	15953870	15954835	594	14.7463	63.7874	59.4088	524	Intron (ENST00000304222.3/136, intron 1 of 1)	17	15945130	15975746	30617	1	136	ENST00000304222.3	8740	ENSG00000170425	ADORA2B	adenosine A2b receptor	TRUE	FALSE	FALSE	FALSE	FALSE	FALSE	TRUE	FALSE	FALSE
PSF6_9_9_vs_PSF6_Input_hg38_macs2_peak_5744	chr12	47082476	47084520	594	14.7463	63.7874	59.4088	743	Promoter (2-3kb)	12	47076447	47079959	3513	2	347902	ENST00000550413.2	-2517	ENSG00000139211	AMIGO2	adhesion molecule with Ig like domain 2	TRUE	FALSE	TRUE	FALSE	FALSE	FALSE	TRUE	FALSE	FALSE
PSF6_9_9_vs_PSF6_Input_hg38_macs2_peak_354	chr1	16121604	16123465	594	14.7463	63.7874	59.4088	1164	Distal Intergenic	1	16133013	16133562	550	2	1969	ENST00000462805.1	10098	ENSG00000142627	EPHA2	EPH receptor A2	FALSE	TRUE	FALSE	FALSE	FALSE	FALSE	FALSE	FALSE	TRUE
PSF6_9_9_vs_PSF6_Input_hg38_macs2_peak_3426	chr10	77163534	77164795	594	14.7463	63.7874	59.4088	528	Intron (ENST00000604624.6/3778, intron 4 of 27)	10	77148292	77150100	1809	1	101929310	ENST00000430464.1	15242	ENSG00000225497	KCNMA1-AS2	KCNMA1 antisense RNA 2	TRUE	FALSE	FALSE	FALSE	FALSE	FALSE	TRUE	FALSE	FALSE
PSF6_9_9_vs_PSF6_Input_hg38_macs2_peak_24170	chr7	55545022	55546239	592	16.3023	63.6682	59.2936	636	Intron (ENST00000462326.5/81552, intron 1 of 4)	7	55472885	55539627	66743	2	81552	ENST00000455023.5	-5395	ENSG00000154978	VOPP1	VOPP1 WW domain binding protein	TRUE	FALSE	FALSE	FALSE	FALSE	FALSE	TRUE	FALSE	FALSE
PSF6_9_9_vs_PSF6_Input_hg38_macs2_peak_19410	chr4	5752873	5754391	592	16.3023	63.6682	59.2936	991	Promoter (<=1kb)	4	5752675	5753929	1255	1	2121	ENST00000514919.1	198	ENSG00000072840	EVC	EvC ciliary complex subunit 1	TRUE	FALSE	TRUE	FALSE	FALSE	TRUE	TRUE	FALSE	FALSE
PSF6_9_9_vs_PSF6_Input_hg38_macs2_peak_20655	chr4	186845038	186845771	592	16.3023	63.6682	59.2936	311	Distal Intergenic	4	186890969	186892366	1398	1	105377599	ENST00000507644.2	-45199	NA	LOC105377599	uncharacterized LOC105377599	FALSE	TRUE	FALSE	FALSE	FALSE	FALSE	FALSE	FALSE	TRUE
PSF6_9_9_vs_PSF6_Input_hg38_macs2_peak_8250	chr14	104748919	104750150	592	16.3023	63.6682	59.2936	382	Promoter (2-3kb)	14	104746056	104747107	1052	1	122622	ENST00000555674.1	2863	ENSG00000185100	ADSS1	adenylosuccinate synthase 1	FALSE	TRUE	TRUE	FALSE	FALSE	FALSE	FALSE	FALSE	FALSE
PSF6_9_9_vs_PSF6_Input_hg38_macs2_peak_134	chr1	7784062	7784959	592	20.3229	63.6132	59.2404	234	Promoter (<=1kb)	1	7784291	7845177	60887	1	8863	ENST00000377532.8	0	ENSG00000049246	PER3	period circadian regulator 3	TRUE	FALSE	TRUE	TRUE	FALSE	TRUE	TRUE	FALSE	FALSE
PSF6_9_9_vs_PSF6_Input_hg38_macs2_peak_9643	chr16	54326090	54327080	592	20.3229	63.6132	59.2404	511	Distal Intergenic	16	54283304	54286787	3484	2	79191	ENST00000329734.4	-39303	ENSG00000177508	IRX3	iroquois homeobox 3	FALSE	TRUE	FALSE	FALSE	FALSE	FALSE	FALSE	FALSE	TRUE
PSF6_9_9_vs_PSF6_Input_hg38_macs2_peak_2380	chr1	224202926	224205250	591	17.7279	63.5528	59.1816	695	Distal Intergenic	1	224208747	224210439	1693	2	101927143	ENST00000453760.7	5190	ENSG00000232628	LOC101927143	uncharacterized LOC101927143	FALSE	TRUE	FALSE	FALSE	FALSE	FALSE	FALSE	FALSE	TRUE
PSF6_9_9_vs_PSF6_Input_hg38_macs2_peak_26228	chr8	138876163	138877144	591	19.8306	63.5443	59.173	581	Intron (ENST00000303045.11/169044, intron 3 of 64)	8	138878133	138914006	35874	2	169044	ENST00000484387.1	36863	ENSG00000169436	COL22A1	collagen type XXII alpha 1 chain	TRUE	FALSE	FALSE	FALSE	FALSE	FALSE	TRUE	FALSE	FALSE
PSF6_9_9_vs_PSF6_Input_hg38_macs2_peak_12685	chr19	24053339	24055089	591	19.8306	63.5443	59.173	821	Intron (ENST00000664647.1/9534, intron 4 of 5)	19	24048256	24058108	9853	1	9534	ENST00000667700.1	5083	ENSG00000213096	ZNF254	zinc finger protein 254	TRUE	FALSE	FALSE	FALSE	FALSE	FALSE	TRUE	FALSE	FALSE
PSF6_9_9_vs_PSF6_Input_hg38_macs2_peak_8936	chr15	83323060	83324064	591	19.8306	63.5443	59.173	468	Intron (ENST00000565495.1/ENST00000565495.1, intron 1 of 1)	15	83255884	83284664	28781	2	646	ENST00000345382.7	-38396	ENSG00000169594	BNC1	basonuclin zinc finger protein 1	TRUE	FALSE	FALSE	FALSE	FALSE	FALSE	TRUE	FALSE	FALSE
PSF6_9_9_vs_PSF6_Input_hg38_macs2_peak_7458	chr14	31229557	31230497	591	19.8306	63.5443	59.173	356	Distal Intergenic	14	31100118	31207804	107687	2	25831	ENST00000553700.5	-21753	ENSG00000092148	HECTD1	HECT domain E3 ubiquitin protein ligase 1	FALSE	TRUE	FALSE	FALSE	FALSE	FALSE	FALSE	FALSE	TRUE
PSF6_9_9_vs_PSF6_Input_hg38_macs2_peak_6466	chr12	120276911	120277848	591	19.8306	63.5443	59.173	529	Distal Intergenic	12	120210447	120265771	55325	2	5829	ENST00000424649.6	-11140	ENSG00000089159	PXN	paxillin	FALSE	TRUE	FALSE	FALSE	FALSE	FALSE	FALSE	FALSE	TRUE
PSF6_9_9_vs_PSF6_Input_hg38_macs2_peak_8063	chr14	93269163	93270271	591	19.826	63.5356	59.1662	461	Intron (ENST00000355125.3/55727, intron 1 of 7)	14	93237550	93293928	56379	2	55727	ENST00000355125.3	23658	ENSG00000011114	BTBD7	BTB domain containing 7	TRUE	FALSE	FALSE	FALSE	FALSE	FALSE	TRUE	FALSE	FALSE
PSF6_9_9_vs_PSF6_Input_hg38_macs2_peak_7717	chr14	61694498	61695858	591	19.826	63.5356	59.1662	819	Promoter (<=1kb)	14	61695513	61721824	26312	1	3091	ENST00000557446.5	0	ENSG00000100644	HIF1A	hypoxia inducible factor 1 subunit alpha	TRUE	FALSE	TRUE	TRUE	FALSE	TRUE	TRUE	FALSE	FALSE
PSF6_9_9_vs_PSF6_Input_hg38_macs2_peak_79	chr1	3503853	3505582	591	19.826	63.5356	59.1662	389	Exon (ENST00000356575.9/1953, exon 16 of 37)	1	3490925	3496717	5793	2	1953	ENST00000491842.1	-7136	ENSG00000162591	MEGF6	multiple EGF like domains 6	TRUE	FALSE	FALSE	FALSE	FALSE	TRUE	TRUE	FALSE	FALSE
PSF6_9_9_vs_PSF6_Input_hg38_macs2_peak_12914	chr19	42876090	42877102	591	15.2391	63.4969	59.1285	732	Promoter (1-2kb)	19	42868101	42878103	10003	2	5669	ENST00000597058.1	1002	ENSG00000231924	PSG1	pregnancy specific beta-1-glycoprotein 1	TRUE	FALSE	TRUE	FALSE	FALSE	TRUE	TRUE	FALSE	FALSE
PSF6_9_9_vs_PSF6_Input_hg38_macs2_peak_6335	chr12	111409367	111410786	591	15.2391	63.4969	59.1285	730	Intron (ENST00000341259.7/10019, intron 1 of 7)	12	111405923	111451623	45701	1	10019	ENST00000341259.7	3444	ENSG00000111252	SH2B3	SH2B adaptor protein 3	TRUE	FALSE	FALSE	FALSE	FALSE	FALSE	TRUE	FALSE	FALSE
PSF6_9_9_vs_PSF6_Input_hg38_macs2_peak_1826	chr1	172745779	172746904	591	15.2391	63.4969	59.1285	564	Distal Intergenic	1	172659144	172666075	6932	1	356	ENST00000340030.4	86635	ENSG00000117560	FASLG	Fas ligand	FALSE	TRUE	FALSE	FALSE	FALSE	FALSE	FALSE	FALSE	TRUE
PSF6_9_9_vs_PSF6_Input_hg38_macs2_peak_19439	chr4	7649594	7650533	589	18.4184	63.3178	58.9513	315	Intron (ENST00000507866.6/57537, intron 4 of 26)	4	7734280	7740720	6441	1	57537	ENST00000505529.1	-83748	ENSG00000184985	SORCS2	sortilin related VPS10 domain containing receptor 2	TRUE	FALSE	FALSE	FALSE	FALSE	FALSE	TRUE	FALSE	FALSE
PSF6_9_9_vs_PSF6_Input_hg38_macs2_peak_9248	chr16	4882466	4883165	589	20.1507	63.2943	58.9284	448	3' UTR	16	4876948	4877813	866	1	29855	ENST00000586152.1	5518	ENSG00000118900	UBN1	ubinuclein 1	TRUE	FALSE	FALSE	FALSE	TRUE	TRUE	FALSE	TRUE	FALSE
PSF6_9_9_vs_PSF6_Input_hg38_macs2_peak_14573	chr2	138395441	138396577	588	16.8057	63.2015	58.8373	639	Distal Intergenic	2	138434375	138501674	67300	2	105373637	ENST00000414911.1	105098	NA	SPOPL-DT	SPOPL divergent transcript	FALSE	TRUE	FALSE	FALSE	FALSE	FALSE	FALSE	FALSE	TRUE
PSF6_9_9_vs_PSF6_Input_hg38_macs2_peak_10098	chr16	85397129	85397848	588	16.8057	63.2015	58.8373	439	Intron (ENST00000637419.1/23199, intron 2 of 2)	16	85357463	85359449	1987	1	23199	ENST00000568080.1	39666	ENSG00000131149	GSE1	Gse1 coiled-coil protein	TRUE	FALSE	FALSE	FALSE	FALSE	FALSE	TRUE	FALSE	FALSE
PSF6_9_9_vs_PSF6_Input_hg38_macs2_peak_6462	chr12	120234453	120238529	588	16.8057	63.2015	58.8373	464	Intron (ENST00000267257.11/5829, intron 1 of 10)	12	120210448	120226844	16397	2	5829	ENST00000536957.5	-7609	ENSG00000089159	PXN	paxillin	TRUE	FALSE	FALSE	FALSE	FALSE	FALSE	TRUE	FALSE	FALSE
PSF6_9_9_vs_PSF6_Input_hg38_macs2_peak_3601	chr10	89350671	89352530	588	16.8057	63.2015	58.8373	546	Intron (ENST00000679438.1/3437, intron 1 of 3)	10	89225109	89342704	117596	2	3988	ENST00000282673.5	-7967	ENSG00000107798	LIPA	lipase A, lysosomal acid type	TRUE	FALSE	FALSE	FALSE	FALSE	FALSE	TRUE	FALSE	FALSE
PSF6_9_9_vs_PSF6_Input_hg38_macs2_peak_26468	chr9	19153953	19155082	587	20.5377	63.1557	58.7932	533	Distal Intergenic	9	19121100	19149278	28179	2	123	ENST00000434144.5	-4675	ENSG00000147872	PLIN2	perilipin 2	FALSE	TRUE	FALSE	FALSE	FALSE	FALSE	FALSE	FALSE	TRUE
PSF6_9_9_vs_PSF6_Input_hg38_macs2_peak_23673	chr7	2667751	2669389	587	20.5377	63.1557	58.7932	795	Distal Intergenic	7	2679522	2716529	37008	1	155185	ENST00000312371.8	-10134	ENSG00000174945	AMZ1	archaelysin family metallopeptidase 1	FALSE	TRUE	FALSE	FALSE	FALSE	FALSE	FALSE	FALSE	TRUE
PSF6_9_9_vs_PSF6_Input_hg38_macs2_peak_21113	chr5	59562856	59563489	587	20.5377	63.1557	58.7932	326	Intron (ENST00000507116.6/5144, intron 1 of 14)	5	58974921	59586393	611473	2	5144	ENST00000505453.1	22905	ENSG00000113448	PDE4D	phosphodiesterase 4D	TRUE	FALSE	FALSE	FALSE	FALSE	FALSE	TRUE	FALSE	FALSE
PSF6_9_9_vs_PSF6_Input_hg38_macs2_peak_16801	chr21	44880983	44883460	587	20.5377	63.1557	58.7932	1893	Distal Intergenic	21	44886333	44889131	2799	2	3689	ENST00000479202.5	5672	ENSG00000160255	ITGB2	integrin subunit beta 2	FALSE	TRUE	FALSE	FALSE	FALSE	FALSE	FALSE	FALSE	TRUE
PSF6_9_9_vs_PSF6_Input_hg38_macs2_peak_10645	chr17	31269112	31270560	587	20.5377	63.1557	58.7932	673	Intron (ENST00000356175.7/4763, intron 35 of 56)	17	31272013	31273622	1610	2	101927057	ENST00000584094.1	3063	ENSG00000126861	LOC101927057	uncharacterized LOC101927057	TRUE	FALSE	FALSE	FALSE	FALSE	FALSE	TRUE	FALSE	FALSE
PSF6_9_9_vs_PSF6_Input_hg38_macs2_peak_2704	chr10	458136	459459	587	20.5377	63.1557	58.7932	547	Intron (ENST00000280886.12/22982, intron 3 of 36)	10	364962	390016	25055	2	22982	ENST00000421992.2	-68120	ENSG00000151240	DIP2C	disco interacting protein 2 homolog C	TRUE	FALSE	FALSE	FALSE	FALSE	FALSE	TRUE	FALSE	FALSE
PSF6_9_9_vs_PSF6_Input_hg38_macs2_peak_18626	chr3	130103864	130105053	587	12.9029	63.0974	58.7375	572	Exon (ENST00000693359.1/729375, exon 3 of 6)	3	130099006	130111427	12422	2	729375	ENST00000688071.1	6375	ENSG00000291081	FAM86HP	family with sequence similarity 86, member A pseudogene	TRUE	FALSE	FALSE	FALSE	FALSE	TRUE	TRUE	FALSE	FALSE
PSF6_9_9_vs_PSF6_Input_hg38_macs2_peak_22141	chr6	13302629	13303370	587	13.9124	63.0844	58.7247	357	Intron (ENST00000606214.5/107080638, intron 7 of 7)	6	13279295	13295586	16292	2	100130357	ENST00000606150.5	-7043	ENSG00000215022	LOC100130357	uncharacterized LOC100130357	TRUE	FALSE	FALSE	FALSE	FALSE	FALSE	TRUE	FALSE	FALSE
PSF6_9_9_vs_PSF6_Input_hg38_macs2_peak_14624	chr2	149993919	149994962	587	13.9124	63.0844	58.7247	673	Intron (ENST00000655697.1/101929231, intron 3 of 3)	2	149767506	149859191	91686	2	150596	ENST00000295052.3	-134728	ENSG00000162947	LINC01931	long intergenic non-protein coding RNA 1931	TRUE	FALSE	FALSE	FALSE	FALSE	FALSE	TRUE	FALSE	FALSE
PSF6_9_9_vs_PSF6_Input_hg38_macs2_peak_16123	chr20	45368199	45369333	587	17.4915	63.059	58.7013	619	Promoter (2-3kb)	20	45365219	45367428	2210	1	90196	ENST00000479779.1	2980	ENSG00000204070	SYS1	SYS1 golgi trafficking protein	TRUE	FALSE	TRUE	FALSE	TRUE	TRUE	TRUE	FALSE	FALSE
PSF6_9_9_vs_PSF6_Input_hg38_macs2_peak_15581	chr20	3067340	3069976	586	11.9845	63.001	58.6439	1880	Promoter (1-2kb)	20	3071620	3072517	898	1	5020	ENST00000217386.2	-1645	ENSG00000101405	OXT	oxytocin/neurophysin I prepropeptide	FALSE	TRUE	TRUE	FALSE	FALSE	FALSE	FALSE	FALSE	FALSE
PSF6_9_9_vs_PSF6_Input_hg38_macs2_peak_3872	chr10	110459737	110460945	586	11.9845	63.001	58.6439	704	Intron (ENST00000609514.1/105378482, intron 1 of 3)	10	110428840	110496187	67348	2	105378482	ENST00000609514.1	35243	NA	LOC105378482	uncharacterized LOC105378482	TRUE	FALSE	FALSE	FALSE	FALSE	FALSE	TRUE	FALSE	FALSE
PSF6_9_9_vs_PSF6_Input_hg38_macs2_peak_26578	chr9	37953473	37954830	586	19.9813	62.9797	58.6234	580	Intron (ENST00000540557.1/6461, intron 5 of 11)	9	37879400	37904353	24954	2	92014	ENST00000496760.5	-49120	ENSG00000122696	SLC25A51	solute carrier family 25 member 51	TRUE	FALSE	FALSE	FALSE	FALSE	FALSE	TRUE	FALSE	FALSE
PSF6_9_9_vs_PSF6_Input_hg38_macs2_peak_20430	chr4	155705428	155706184	585	19.5062	62.9314	58.5759	350	Intron (ENST00000621234.4/2982, intron 5 of 8)	4	155667663	155730432	62770	1	2982	ENST00000513574.1	37765	ENSG00000164116	GUCY1A1	guanylate cyclase 1 soluble subunit alpha 1	TRUE	FALSE	FALSE	FALSE	FALSE	FALSE	TRUE	FALSE	FALSE
PSF6_9_9_vs_PSF6_Input_hg38_macs2_peak_26947	chr9	109380914	109382717	585	19.0679	62.9313	58.5759	424	3' UTR	9	109389237	109397770	8534	2	5774	ENST00000497739.1	15054	ENSG00000070159	PTPN3	protein tyrosine phosphatase non-receptor type 3	TRUE	FALSE	FALSE	FALSE	TRUE	TRUE	TRUE	FALSE	FALSE
PSF6_9_9_vs_PSF6_Input_hg38_macs2_peak_14139	chr2	96608179	96609391	585	15.6281	62.8898	58.5352	416	Promoter (1-2kb)	2	96603300	96606834	3535	2	55683	ENST00000476534.1	-1345	ENSG00000114982	KANSL3	KAT8 regulatory NSL complex subunit 3	TRUE	FALSE	TRUE	FALSE	TRUE	TRUE	TRUE	FALSE	FALSE
PSF6_9_9_vs_PSF6_Input_hg38_macs2_peak_4019	chr10	122258016	122259243	585	15.6281	62.8898	58.5352	816	Distal Intergenic	10	122246473	122254540	8068	1	10579	ENST00000465600.1	11543	ENSG00000138162	TACC2	transforming acidic coiled-coil containing protein 2	FALSE	TRUE	FALSE	FALSE	FALSE	FALSE	FALSE	FALSE	TRUE
PSF6_9_9_vs_PSF6_Input_hg38_macs2_peak_15329	chr2	233414199	233415764	585	14.6849	62.8775	58.5247	263	Intron (ENST00000264057.7/8527, intron 3 of 29)	2	233419241	233457817	38577	1	8527	ENST00000490764.5	-3478	ENSG00000077044	DGKD	diacylglycerol kinase delta	TRUE	FALSE	FALSE	FALSE	FALSE	FALSE	TRUE	FALSE	FALSE
PSF6_9_9_vs_PSF6_Input_hg38_macs2_peak_3170	chr10	52878598	52879739	585	14.6849	62.8775	58.5247	593	Distal Intergenic	10	52946431	52955585	9155	2	105378308	ENST00000648218.1	75847	NA	LOC105378308	uncharacterized LOC105378308	FALSE	TRUE	FALSE	FALSE	FALSE	FALSE	FALSE	FALSE	TRUE
PSF6_9_9_vs_PSF6_Input_hg38_macs2_peak_27235	chr9	127158893	127160024	585	16.6549	62.8706	58.5182	561	Intron (ENST00000424082.6/9649, intron 8 of 17)	9	127087348	127122635	35288	2	23452	ENST00000373425.8	-36258	ENSG00000136859	ANGPTL2	angiopoietin like 2	TRUE	FALSE	FALSE	FALSE	FALSE	FALSE	TRUE	FALSE	FALSE
PSF6_9_9_vs_PSF6_Input_hg38_macs2_peak_25714	chr8	88424675	88425680	585	16.6549	62.8706	58.5182	483	Intron (ENST00000658283.1/105375630, intron 2 of 6)	8	88167923	88328025	160103	2	4325	ENST00000522726.1	-96650	ENSG00000156103	MMP16	matrix metallopeptidase 16	TRUE	FALSE	FALSE	FALSE	FALSE	FALSE	TRUE	FALSE	FALSE
PSF6_9_9_vs_PSF6_Input_hg38_macs2_peak_23710	chr7	5571360	5572457	585	16.6549	62.8706	58.5182	663	Distal Intergenic	7	5527152	5563902	36751	2	60	ENST00000675515.1	-7458	ENSG00000075624	ACTB	actin beta	FALSE	TRUE	FALSE	FALSE	FALSE	FALSE	FALSE	FALSE	TRUE
PSF6_9_9_vs_PSF6_Input_hg38_macs2_peak_23681	chr7	2756939	2759237	585	16.6549	62.8706	58.5182	1673	Promoter (1-2kb)	7	2731351	2760452	29102	2	2768	ENST00000485329.1	1216	ENSG00000146535	GNA12	G protein subunit alpha 12	TRUE	FALSE	TRUE	FALSE	FALSE	FALSE	TRUE	FALSE	FALSE
PSF6_9_9_vs_PSF6_Input_hg38_macs2_peak_22953	chr6	107107885	107108907	585	16.6549	62.8706	58.5182	459	Intron (ENST00000369042.6/57673, intron 1 of 3)	6	107065187	107114432	49246	2	57673	ENST00000429433.3	5526	ENSG00000178409	BEND3	BEN domain containing 3	TRUE	FALSE	FALSE	FALSE	FALSE	FALSE	TRUE	FALSE	FALSE
PSF6_9_9_vs_PSF6_Input_hg38_macs2_peak_17326	chr22	38175913	38177172	585	16.6549	62.8706	58.5182	526	Intron (ENST00000663895.1/8398, intron 1 of 16)	22	38145624	38180404	34781	2	8398	ENST00000455341.2	3233	ENSG00000184381	PLA2G6	phospholipase A2 group VI	TRUE	FALSE	FALSE	FALSE	FALSE	FALSE	TRUE	FALSE	FALSE
PSF6_9_9_vs_PSF6_Input_hg38_macs2_peak_13279	chr2	10169875	10171142	585	16.6549	62.8706	58.5182	684	Intron (ENST00000641498.1/6241, intron 11 of 11)	2	10155072	10155206	135	2	124906144	ENST00000383920.1	-14669	ENSG00000206647	LOC124906144	small nucleolar RNA SNORA2/SNORA34 family	TRUE	FALSE	FALSE	FALSE	FALSE	FALSE	TRUE	FALSE	FALSE
PSF6_9_9_vs_PSF6_Input_hg38_macs2_peak_12206	chr19	1167874	1170649	585	16.6549	62.8706	58.5182	1284	Promoter (<=1kb)	19	1127710	1169146	41437	2	22904	ENST00000587655.2	0	ENSG00000064932	SBNO2	strawberry notch homolog 2	TRUE	FALSE	TRUE	TRUE	FALSE	TRUE	TRUE	FALSE	FALSE
PSF6_9_9_vs_PSF6_Input_hg38_macs2_peak_11602	chr17	82791201	82792304	585	16.6549	62.8706	58.5182	675	Intron (ENST00000682479.1/6904, intron 8 of 39)	17	82805258	82945900	140643	1	6904	ENST00000682610.1	-12955	ENSG00000141556	TBCD	tubulin folding cofactor D	TRUE	FALSE	FALSE	FALSE	FALSE	FALSE	TRUE	FALSE	FALSE
PSF6_9_9_vs_PSF6_Input_hg38_macs2_peak_11412	chr17	77421653	77423025	585	16.6549	62.8706	58.5182	592	Promoter (1-2kb)	17	77419802	77488826	69025	1	10801	ENST00000591020.5	1851	ENSG00000184640	SEPTIN9	septin 9	TRUE	FALSE	TRUE	FALSE	FALSE	FALSE	TRUE	FALSE	FALSE
PSF6_9_9_vs_PSF6_Input_hg38_macs2_peak_10872	chr17	44234417	44236188	585	16.6549	62.8706	58.5182	1242	Distal Intergenic	17	44205033	44221626	16594	2	7343	ENST00000302904.8	-12791	ENSG00000108312	UBTF	upstream binding transcription factor	FALSE	TRUE	FALSE	FALSE	FALSE	FALSE	FALSE	FALSE	TRUE
PSF6_9_9_vs_PSF6_Input_hg38_macs2_peak_803	chr1	39176864	39179321	585	16.6549	62.8706	58.5182	1903	Intron (ENST00000361689.7/23499, intron 2 of 93)	1	39158864	39333181	174318	1	23499	ENST00000672812.1	18000	ENSG00000127603	MACF1	microtubule actin crosslinking factor 1	TRUE	FALSE	FALSE	FALSE	FALSE	FALSE	TRUE	FALSE	FALSE
PSF6_9_9_vs_PSF6_Input_hg38_macs2_peak_5654	chr12	31756217	31757596	585	16.6549	62.8706	58.5182	943	Distal Intergenic	12	31689007	31729121	40115	2	196394	ENST00000535408.5	-27096	ENSG00000151743	AMN1	antagonist of mitotic exit network 1 homolog	FALSE	TRUE	FALSE	FALSE	FALSE	FALSE	FALSE	FALSE	TRUE
PSF6_9_9_vs_PSF6_Input_hg38_macs2_peak_23686	chr7	2875559	2876692	584	17.3757	62.8156	58.4696	763	Distal Intergenic	7	2728105	2844308	116204	2	2768	ENST00000275364.8	-31251	ENSG00000146535	GNA12	G protein subunit alpha 12	FALSE	TRUE	FALSE	FALSE	FALSE	FALSE	FALSE	FALSE	TRUE
PSF6_9_9_vs_PSF6_Input_hg38_macs2_peak_19217	chr3	194541234	194542152	584	17.3757	62.8156	58.4696	404	Distal Intergenic	3	194583991	194590260	6270	1	100507297	ENST00000447982.8	-41840	NA	TMEM44-AS1	TMEM44 antisense RNA 1	FALSE	TRUE	FALSE	FALSE	FALSE	FALSE	FALSE	FALSE	TRUE
PSF6_9_9_vs_PSF6_Input_hg38_macs2_peak_14088	chr2	88735644	88736463	584	17.3757	62.8156	58.4696	401	Exon (ENST00000283646.5/22934, exon 6 of 9)	2	88765807	88779565	13759	1	645784	ENST00000421951.5	-29345	ENSG00000291127	ANKRD36BP2	ankyrin repeat domain 36B pseudogene 2	TRUE	FALSE	FALSE	FALSE	FALSE	TRUE	TRUE	FALSE	FALSE
PSF6_9_9_vs_PSF6_Input_hg38_macs2_peak_7160	chr13	99435839	99436854	584	17.3757	62.8156	58.4696	509	Distal Intergenic	13	99491475	99496738	5264	2	102725509	ENST00000626729.2	59885	NA	LINC01232	long intergenic non-protein coding RNA 1232	FALSE	TRUE	FALSE	FALSE	FALSE	FALSE	FALSE	FALSE	TRUE
PSF6_9_9_vs_PSF6_Input_hg38_macs2_peak_7363	chr13	113784762	113785770	584	17.3757	62.8156	58.4696	490	Intron (ENST00000375353.5/348013, intron 3 of 8)	13	113799888	113804890	5003	1	348013	ENST00000498692.1	-14119	ENSG00000184497	TMEM255B	transmembrane protein 255B	TRUE	FALSE	FALSE	FALSE	FALSE	FALSE	TRUE	FALSE	FALSE
PSF6_9_9_vs_PSF6_Input_hg38_macs2_peak_27465	chr9	136228070	136228945	584	18.1553	62.7891	58.4455	476	Intron (ENST00000358701.10/169714, intron 1 of 11)	9	136211264	136224877	13614	2	169714	ENST00000455222.1	-3193	ENSG00000165661	QSOX2	quiescin sulfhydryl oxidase 2	TRUE	FALSE	FALSE	FALSE	FALSE	FALSE	TRUE	FALSE	FALSE
PSF6_9_9_vs_PSF6_Input_hg38_macs2_peak_26046	chr8	125363779	125365071	584	18.1553	62.7891	58.4455	422	Promoter (<=1kb)	8	125363026	125367116	4091	1	286053	ENST00000521460.1	753	ENSG00000156831	NSMCE2	NSE2 (MMS21) homolog, SMC5-SMC6 complex SUMO ligase	TRUE	FALSE	TRUE	FALSE	FALSE	FALSE	TRUE	FALSE	FALSE
PSF6_9_9_vs_PSF6_Input_hg38_macs2_peak_3964	chr10	118947050	118948711	584	18.1553	62.7891	58.4455	436	Intron (ENST00000663084.1/125177373, intron 2 of 3)	10	119003536	119003884	349	2	125177373	ENST00000437838.1	55174	ENSG00000229272	LINC03036	long intergenic non-protein coding RNA 3036	TRUE	FALSE	FALSE	FALSE	FALSE	FALSE	TRUE	FALSE	FALSE
PSF6_9_9_vs_PSF6_Input_hg38_macs2_peak_4174	chr10	132571560	132573076	583	17.69	62.6585	58.3162	467	Intron (ENST00000368594.8/3632, intron 1 of 15)	10	132538139	132710456	172318	1	3632	ENST00000423490.5	33421	ENSG00000068383	INPP5A	inositol polyphosphate-5-phosphatase A	TRUE	FALSE	FALSE	FALSE	FALSE	FALSE	TRUE	FALSE	FALSE
PSF6_9_9_vs_PSF6_Input_hg38_macs2_peak_18663	chr3	134426556	134427748	582	15.8392	62.6058	58.2649	863	Distal Intergenic	3	134437605	134438211	607	1	100616281	ENST00000511263.1	-9858	NA	MIR4788	microRNA 4788	FALSE	TRUE	FALSE	FALSE	FALSE	FALSE	FALSE	FALSE	TRUE
PSF6_9_9_vs_PSF6_Input_hg38_macs2_peak_18702	chr3	138694123	138694906	581	18.0266	62.5289	58.1885	428	3' UTR	3	138683678	138685126	1449	2	5291	ENST00000485060.1	-8997	ENSG00000051382	PIK3CB	phosphatidylinositol-4,5-bisphosphate 3-kinase catalytic subunit beta	TRUE	FALSE	FALSE	FALSE	TRUE	TRUE	TRUE	FALSE	FALSE
PSF6_9_9_vs_PSF6_Input_hg38_macs2_peak_17461	chr22	43148254	43149510	581	18.0266	62.5289	58.1885	514	Promoter (2-3kb)	22	43151547	43163241	11695	1	706	ENST00000583777.5	-2038	ENSG00000100300	TSPO	translocator protein	FALSE	TRUE	TRUE	FALSE	FALSE	FALSE	FALSE	FALSE	FALSE
PSF6_9_9_vs_PSF6_Input_hg38_macs2_peak_7697	chr14	61511030	61512567	581	18.0266	62.5289	58.1885	672	Intron (ENST00000555185.5/5583, intron 2 of 3)	14	61525090	61529205	4116	1	5583	ENST00000555110.1	-12524	ENSG00000027075	PRKCH	protein kinase C eta	TRUE	FALSE	FALSE	FALSE	FALSE	FALSE	TRUE	FALSE	FALSE
PSF6_9_9_vs_PSF6_Input_hg38_macs2_peak_694	chr1	30816206	30817195	581	18.0266	62.5289	58.1885	483	Distal Intergenic	1	30824217	30834399	10183	1	105378622	ENST00000658212.1	-7023	ENSG00000223382	LINC01778	long intergenic non-protein coding RNA 1778	FALSE	TRUE	FALSE	FALSE	FALSE	FALSE	FALSE	FALSE	TRUE
PSF6_9_9_vs_PSF6_Input_hg38_macs2_peak_22109	chr6	10440792	10442443	581	14.5443	62.5203	58.1823	529	Promoter (1-2kb)	6	10439717	10439794	78	1	100846998	ENST00000581998.1	1075	ENSG00000263705	MIR5689	microRNA 5689	TRUE	FALSE	TRUE	FALSE	FALSE	FALSE	TRUE	FALSE	FALSE
PSF6_9_9_vs_PSF6_Input_hg38_macs2_peak_13402	chr2	20641096	20642446	581	14.5443	62.5203	58.1823	633	Promoter (2-3kb)	2	20622179	20638515	16337	2	64342	ENST00000458740.5	-2581	ENSG00000118960	HS1BP3	HCLS1 binding protein 3	TRUE	FALSE	TRUE	TRUE	FALSE	TRUE	TRUE	FALSE	FALSE
PSF6_9_9_vs_PSF6_Input_hg38_macs2_peak_12583	chr19	16462394	16464275	581	14.5443	62.5203	58.1823	655	Intron (ENST00000602022.5/58513, intron 1 of 22)	19	16440653	16471943	31291	2	58513	ENST00000602151.1	7669	ENSG00000127527	EPS15L1	epidermal growth factor receptor pathway substrate 15 like 1	TRUE	FALSE	FALSE	FALSE	FALSE	FALSE	TRUE	FALSE	FALSE
PSF6_9_9_vs_PSF6_Input_hg38_macs2_peak_11444	chr17	78351333	78352377	581	14.5443	62.5203	58.1823	431	Distal Intergenic	17	78356778	78360077	3300	2	9021	ENST00000330871.3	7701	ENSG00000184557	SOCS3	suppressor of cytokine signaling 3	FALSE	TRUE	FALSE	FALSE	FALSE	FALSE	FALSE	FALSE	TRUE
PSF6_9_9_vs_PSF6_Input_hg38_macs2_peak_10301	chr17	3557684	3559441	581	14.5443	62.5203	58.1823	1160	Promoter (<=1kb)	17	3510502	3557812	47311	2	162514	ENST00000576742.6	0	ENSG00000167723	TRPV3	transient receptor potential cation channel subfamily V member 3	TRUE	FALSE	TRUE	TRUE	FALSE	TRUE	FALSE	FALSE	FALSE
PSF6_9_9_vs_PSF6_Input_hg38_macs2_peak_840	chr1	40877497	40878228	581	14.5443	62.5203	58.1823	438	Distal Intergenic	1	40863914	40876670	12757	1	124904157	ENST00000414199.1	13583	NA	LOC124904157	uncharacterized LOC124904157	FALSE	TRUE	FALSE	FALSE	FALSE	FALSE	FALSE	FALSE	TRUE
PSF6_9_9_vs_PSF6_Input_hg38_macs2_peak_4070	chr10	125200601	125201835	581	14.5443	62.5203	58.1823	835	Distal Intergenic	10	125038997	125161170	122174	2	1488	ENST00000476817.1	-39431	ENSG00000175029	CTBP2	C-terminal binding protein 2	FALSE	TRUE	FALSE	FALSE	FALSE	FALSE	FALSE	FALSE	TRUE
PSF6_9_9_vs_PSF6_Input_hg38_macs2_peak_2893	chr10	22804988	22805821	581	20.1447	62.435	58.1004	546	Distal Intergenic	10	22534854	22714578	179725	2	5305	ENST00000376573.9	-90410	ENSG00000150867	PIP4K2A	phosphatidylinositol-5-phosphate 4-kinase type 2 alpha	FALSE	TRUE	FALSE	FALSE	FALSE	FALSE	FALSE	FALSE	TRUE
PSF6_9_9_vs_PSF6_Input_hg38_macs2_peak_26825	chr9	95822362	95823772	580	18.3879	62.4303	58.0959	376	Intron (ENST00000433656.2/100128782, intron 1 of 3)	9	95871264	96004749	133486	1	375748	ENST00000402838.3	-47493	ENSG00000182150	ERCC6L2	ERCC excision repair 6 like 2	TRUE	FALSE	FALSE	FALSE	FALSE	FALSE	TRUE	FALSE	FALSE
PSF6_9_9_vs_PSF6_Input_hg38_macs2_peak_480	chr1	21586306	21587783	580	17.5696	62.4095	58.0754	754	Promoter (<=1kb)	1	21586472	21591187	4716	1	105376834	ENST00000457706.1	0	ENSG00000233431	LINC02596	long intergenic non-protein coding RNA 2596	TRUE	FALSE	TRUE	FALSE	FALSE	TRUE	TRUE	FALSE	FALSE
PSF6_9_9_vs_PSF6_Input_hg38_macs2_peak_23657	chr7	2500266	2501368	580	18.7768	62.3665	58.0327	597	Distal Intergenic	7	2512529	2528427	15899	1	3955	ENST00000402506.5	-11162	ENSG00000106003	LFNG	LFNG O-fucosylpeptide 3-beta-N-acetylglucosaminyltransferase	FALSE	TRUE	FALSE	FALSE	FALSE	FALSE	FALSE	FALSE	TRUE
PSF6_9_9_vs_PSF6_Input_hg38_macs2_peak_22419	chr6	33609165	33610792	580	18.7768	62.3665	58.0327	568	Distal Intergenic	6	33620365	33696574	76210	1	3710	ENST00000374316.9	-9574	ENSG00000096433	ITPR3	inositol 1,4,5-trisphosphate receptor type 3	FALSE	TRUE	FALSE	FALSE	FALSE	FALSE	FALSE	FALSE	TRUE
PSF6_9_9_vs_PSF6_Input_hg38_macs2_peak_20081	chr4	102734569	102735405	580	18.7768	62.3665	58.0327	469	Exon (ENST00000510791.1/ENST00000510791.1, exon 1 of 1)	4	102714438	102728606	14169	2	4126	ENST00000646451.1	-5963	ENSG00000109323	MANBA	mannosidase beta	TRUE	FALSE	FALSE	FALSE	FALSE	TRUE	TRUE	FALSE	FALSE
PSF6_9_9_vs_PSF6_Input_hg38_macs2_peak_15061	chr2	211351536	211352505	580	18.7768	62.3665	58.0327	632	Distal Intergenic	2	211657597	211665354	7758	2	2066	ENST00000463121.1	312850	ENSG00000178568	ERBB4	erb-b2 receptor tyrosine kinase 4	FALSE	TRUE	FALSE	FALSE	FALSE	FALSE	FALSE	FALSE	TRUE
PSF6_9_9_vs_PSF6_Input_hg38_macs2_peak_18191	chr3	65343496	65344343	580	19.6511	62.3628	58.0307	414	Distal Intergenic	3	65375765	65380831	5067	2	9223	ENST00000480729.1	36489	ENSG00000151276	MAGI1	membrane associated guanylate kinase, WW and PDZ domain containing 1	FALSE	TRUE	FALSE	FALSE	FALSE	FALSE	FALSE	FALSE	TRUE
PSF6_9_9_vs_PSF6_Input_hg38_macs2_peak_15394	chr2	235702625	235703467	580	19.1966	62.3421	58.011	604	Intron (ENST00000304032.13/116987, intron 1 of 17)	2	235669604	236126554	456951	1	116987	ENST00000409538.5	33021	ENSG00000157985	AGAP1	ArfGAP with GTPase domain, ankyrin repeat and PH domain 1	TRUE	FALSE	FALSE	FALSE	FALSE	FALSE	TRUE	FALSE	FALSE
PSF6_9_9_vs_PSF6_Input_hg38_macs2_peak_3490	chr10	79116191	79117325	580	14.1832	62.3322	58.0037	793	Intron (ENST00000334512.10/57178, intron 1 of 24)	10	79068966	79316519	247554	1	57178	ENST00000334512.10	47225	ENSG00000108175	ZMIZ1	zinc finger MIZ-type containing 1	TRUE	FALSE	FALSE	FALSE	FALSE	FALSE	TRUE	FALSE	FALSE
PSF6_9_9_vs_PSF6_Input_hg38_macs2_peak_16349	chr20	59007431	59008625	579	16.3983	62.3033	57.9753	740	Promoter (<=1kb)	20	58985686	59008238	22553	2	1522	ENST00000681011.1	0	ENSG00000101160	CTSZ	cathepsin Z	TRUE	FALSE	TRUE	TRUE	FALSE	TRUE	TRUE	FALSE	FALSE
PSF6_9_9_vs_PSF6_Input_hg38_macs2_peak_17424	chr22	42531030	42532016	578	15.0245	62.2087	57.8814	478	Distal Intergenic	22	42515201	42519796	4596	2	27341	ENST00000483303.1	-11234	ENSG00000189306	RRP7A	ribosomal RNA processing 7 homolog A	FALSE	TRUE	FALSE	FALSE	FALSE	FALSE	FALSE	FALSE	TRUE
PSF6_9_9_vs_PSF6_Input_hg38_macs2_peak_16137	chr20	46604296	46605091	578	15.0245	62.2087	57.8814	320	Intron (ENST00000290317.9/64849, intron 3 of 12)	20	46583572	46600616	17045	2	64849	ENST00000450298.5	-3680	ENSG00000158296	SLC13A3	solute carrier family 13 member 3	TRUE	FALSE	FALSE	FALSE	FALSE	FALSE	TRUE	FALSE	FALSE
PSF6_9_9_vs_PSF6_Input_hg38_macs2_peak_16125	chr20	45419236	45420381	578	15.0245	62.2087	57.8814	465	Promoter (<=1kb)	20	45419906	45426018	6113	1	51604	ENST00000639872.1	0	ENSG00000124155	PIGT	phosphatidylinositol glycan anchor biosynthesis class T	TRUE	FALSE	TRUE	FALSE	TRUE	TRUE	TRUE	FALSE	FALSE
PSF6_9_9_vs_PSF6_Input_hg38_macs2_peak_6255	chr12	106309724	106310392	578	15.0245	62.2087	57.8814	384	Intron (ENST00000553143.5/255394, intron 1 of 1)	12	106240322	106304279	63958	2	10970	ENST00000553039.1	-5445	ENSG00000136026	CKAP4	cytoskeleton associated protein 4	TRUE	FALSE	FALSE	FALSE	FALSE	FALSE	TRUE	FALSE	FALSE
PSF6_9_9_vs_PSF6_Input_hg38_macs2_peak_27232	chr9	127116778	127117712	578	17.4509	62.163	57.8369	406	Intron (ENST00000424082.6/9649, intron 8 of 17)	9	127087349	127122634	35286	2	23452	ENST00000373417.1	4923	ENSG00000136859	ANGPTL2	angiopoietin like 2	TRUE	FALSE	FALSE	FALSE	FALSE	FALSE	TRUE	FALSE	FALSE
PSF6_9_9_vs_PSF6_Input_hg38_macs2_peak_19258	chr3	195896336	195897688	578	17.4509	62.163	57.8369	964	Promoter (<=1kb)	3	195882262	195896783	14522	2	10188	ENST00000672145.1	0	ENSG00000061938	TNK2	tyrosine kinase non receptor 2	TRUE	FALSE	TRUE	TRUE	FALSE	TRUE	TRUE	FALSE	FALSE
PSF6_9_9_vs_PSF6_Input_hg38_macs2_peak_18424	chr3	114213029	114215093	577	16.2995	62.0835	57.7583	1411	Exon (ENST00000481773.1/ENST00000481773.1, exon 1 of 3)	3	114128652	114199407	70756	2	1814	ENST00000460779.5	-13622	ENSG00000151577	DRD3	dopamine receptor D3	TRUE	FALSE	FALSE	FALSE	FALSE	TRUE	TRUE	FALSE	FALSE
PSF6_9_9_vs_PSF6_Input_hg38_macs2_peak_25339	chr8	30264395	30265530	577	19.4945	62.0688	57.7439	729	Distal Intergenic	8	30156375	30180501	24127	1	10671	ENST00000519830.1	108020	ENSG00000104671	DCTN6	dynactin subunit 6	FALSE	TRUE	FALSE	FALSE	FALSE	FALSE	FALSE	FALSE	TRUE
PSF6_9_9_vs_PSF6_Input_hg38_macs2_peak_10172	chr16	88753477	88755985	577	19.4945	62.0688	57.7439	976	Intron (ENST00000301015.14/9780, intron 1 of 50)	16	88742821	88745464	2644	1	339059	ENST00000567588.1	10656	ENSG00000182376	LOC339059	uncharacterized LOC339059	TRUE	FALSE	FALSE	FALSE	FALSE	FALSE	TRUE	FALSE	FALSE
PSF6_9_9_vs_PSF6_Input_hg38_macs2_peak_9300	chr16	11363077	11364045	577	19.4945	62.0688	57.7439	362	Intron (ENST00000649869.1/105371082, intron 1 of 2)	16	11345470	11381662	36193	1	105371082	ENST00000648619.1	17607	NA	LOC105371082	uncharacterized LOC105371082	TRUE	FALSE	FALSE	FALSE	FALSE	FALSE	TRUE	FALSE	FALSE
PSF6_9_9_vs_PSF6_Input_hg38_macs2_peak_9740	chr16	58700647	58701895	577	19.49	62.0603	57.737	629	Distal Intergenic	16	58709049	58716383	7335	2	2806	ENST00000494627.1	14489	ENSG00000125166	GOT2	glutamic-oxaloacetic transaminase 2	FALSE	TRUE	FALSE	FALSE	FALSE	FALSE	FALSE	FALSE	TRUE
PSF6_9_9_vs_PSF6_Input_hg38_macs2_peak_3201	chr10	59906590	59907229	575	12.7395	61.9089	57.5866	292	Promoter (<=1kb)	10	59788747	59906556	117810	2	8030	ENST00000263102.7	-34	ENSG00000108091	CCDC6	coiled-coil domain containing 6	FALSE	TRUE	TRUE	FALSE	FALSE	FALSE	FALSE	FALSE	FALSE
PSF6_9_9_vs_PSF6_Input_hg38_macs2_peak_8045	chr14	92945968	92947573	575	12.9673	61.8747	57.5527	582	Exon (ENST00000354313.7/3705, exon 10 of 11)	14	92931677	92933255	1579	1	1113	ENST00000556876.1	14291	ENSG00000100604	CHGA	chromogranin A	TRUE	FALSE	FALSE	FALSE	FALSE	TRUE	TRUE	FALSE	FALSE
PSF6_9_9_vs_PSF6_Input_hg38_macs2_peak_4055	chr10	124717869	124718937	575	12.9673	61.8747	57.5527	469	Intron (ENST00000494792.1/9679, intron 6 of 9)	10	124704184	124713703	9520	1	101927944	ENST00000432699.1	13685	NA	FAM53B-AS1	FAM53B antisense RNA 1	TRUE	FALSE	FALSE	FALSE	FALSE	FALSE	TRUE	FALSE	FALSE
PSF6_9_9_vs_PSF6_Input_hg38_macs2_peak_15467	chr2	238644045	238644831	575	16.551	61.8481	57.5286	302	Intron (ENST00000653335.1/105373962, intron 2 of 2)	2	238720324	238740780	20457	1	105373962	ENST00000448543.1	-75494	NA	LINC01937	long intergenic non-protein coding RNA 1937	TRUE	FALSE	FALSE	FALSE	FALSE	FALSE	TRUE	FALSE	FALSE
PSF6_9_9_vs_PSF6_Input_hg38_macs2_peak_17258	chr22	36464564	36466380	575	16.551	61.8481	57.5286	639	Distal Intergenic	22	36445395	36454944	9550	2	124905111	ENST00000442579.1	-9620	NA	LOC124905111	uncharacterized LOC124905111	FALSE	TRUE	FALSE	FALSE	FALSE	FALSE	FALSE	FALSE	TRUE
PSF6_9_9_vs_PSF6_Input_hg38_macs2_peak_15965	chr20	36064648	36065785	575	10.2238	61.8352	57.5174	451	Exon (ENST00000661851.1/ENST00000661851.1, exon 1 of 4)	20	36045618	36051018	5401	2	647979	ENST00000565493.2	-13630	ENSG00000260032	NORAD	non-coding RNA activated by DNA damage	TRUE	FALSE	FALSE	FALSE	FALSE	TRUE	TRUE	FALSE	FALSE
PSF6_9_9_vs_PSF6_Input_hg38_macs2_peak_25045	chr7	155234721	155235699	574	18.4944	61.8146	57.4969	418	Distal Intergenic	7	155238269	155252475	14207	2	105375587	ENST00000702445.1	16777	ENSG00000290007	LOC105375587	uncharacterized LOC105375587	FALSE	TRUE	FALSE	FALSE	FALSE	FALSE	FALSE	FALSE	TRUE
PSF6_9_9_vs_PSF6_Input_hg38_macs2_peak_17184	chr22	32532310	32532999	574	18.4944	61.8146	57.4969	430	Promoter (2-3kb)	22	32518052	32530202	12151	2	8224	ENST00000459990.5	-2108	ENSG00000185666	SYN3	synapsin III	TRUE	FALSE	TRUE	FALSE	FALSE	FALSE	TRUE	FALSE	FALSE
PSF6_9_9_vs_PSF6_Input_hg38_macs2_peak_7248	chr13	108957020	108958218	574	19.8032	61.8044	57.4871	608	Exon (ENST00000356711.7/23026, exon 17 of 35)	13	108855296	108888477	33182	1	23026	ENST00000482793.1	101724	ENSG00000041515	MYO16	myosin XVI	TRUE	FALSE	FALSE	FALSE	FALSE	TRUE	TRUE	FALSE	FALSE
PSF6_9_9_vs_PSF6_Input_hg38_macs2_peak_10032	chr16	83952826	83954001	574	18.8966	61.767	57.4502	651	Promoter (<=1kb)	16	83953239	83961253	8015	1	29948	ENST00000565123.5	0	ENSG00000140961	OSGIN1	oxidative stress induced growth inhibitor 1	TRUE	FALSE	TRUE	TRUE	FALSE	TRUE	TRUE	FALSE	FALSE
PSF6_9_9_vs_PSF6_Input_hg38_macs2_peak_9826	chr16	68029971	68032471	574	18.8966	61.767	57.4502	1311	Intron (ENST00000571081.6/54920, intron 2 of 4)	16	68037913	68070204	32292	1	54920	ENST00000562246.2	-5443	ENSG00000167264	DUS2	dihydrouridine synthase 2	TRUE	FALSE	FALSE	FALSE	FALSE	FALSE	TRUE	FALSE	FALSE
PSF6_9_9_vs_PSF6_Input_hg38_macs2_peak_22459	chr6	36353283	36354284	574	19.3315	61.7616	57.4453	533	3' UTR	6	36315761	36336888	21128	2	389384	ENST00000437635.3	-16395	ENSG00000189325	BNIP5	BCL2 interacting protein 5	TRUE	FALSE	FALSE	FALSE	TRUE	TRUE	FALSE	FALSE	FALSE
PSF6_9_9_vs_PSF6_Input_hg38_macs2_peak_13857	chr2	64830713	64831872	573	17.2182	61.6772	57.3613	627	Distal Intergenic	2	64846130	64863626	17497	2	101927438	ENST00000445865.1	31755	ENSG00000234572	LINC01800	long intergenic non-protein coding RNA 1800	FALSE	TRUE	FALSE	FALSE	FALSE	FALSE	FALSE	FALSE	TRUE
PSF6_9_9_vs_PSF6_Input_hg38_macs2_peak_28133	chr23	154020994	154022024	573	20.1774	61.6488	57.3333	312	Promoter (1-2kb)	23	154019920	154019989	70	2	100313781	ENST00000390190.4	-1005	ENSG00000284286	MIR718	microRNA 718	TRUE	FALSE	TRUE	FALSE	TRUE	TRUE	FALSE	FALSE	FALSE
PSF6_9_9_vs_PSF6_Input_hg38_macs2_peak_24371	chr7	76420432	76421893	573	20.1774	61.6488	57.3333	783	Intron (ENST00000336517.8/7784, intron 1 of 8)	7	76424950	76442069	17120	1	7784	ENST00000394857.8	-3058	ENSG00000188372	ZP3	zona pellucida glycoprotein 3	TRUE	FALSE	FALSE	FALSE	FALSE	FALSE	TRUE	FALSE	FALSE
PSF6_9_9_vs_PSF6_Input_hg38_macs2_peak_25059	chr7	155950791	155952713	573	20.1774	61.6488	57.3333	1220	Promoter (<=1kb)	7	155952030	155966343	14314	1	389602	ENST00000684576.1	0	ENSG00000204876	LOC389602	uncharacterized LOC389602	TRUE	FALSE	TRUE	FALSE	FALSE	TRUE	TRUE	FALSE	FALSE
PSF6_9_9_vs_PSF6_Input_hg38_macs2_peak_21064	chr5	50807516	50808746	573	20.1774	61.6488	57.3333	373	Intron (ENST00000505697.6/79668, intron 15 of 26)	5	50667893	50842342	174450	1	79668	ENST00000503561.7	139623	ENSG00000151883	PARP8	poly(ADP-ribose) polymerase family member 8	TRUE	FALSE	FALSE	FALSE	FALSE	FALSE	TRUE	FALSE	FALSE
PSF6_9_9_vs_PSF6_Input_hg38_macs2_peak_21785	chr5	157291125	157292006	573	20.1774	61.6488	57.3333	484	Intron (ENST00000616178.4/26999, intron 3 of 31)	5	157300818	157303123	2306	1	26999	ENST00000518511.1	-8813	ENSG00000055163	CYFIP2	cytoplasmic FMR1 interacting protein 2	TRUE	FALSE	FALSE	FALSE	FALSE	FALSE	TRUE	FALSE	FALSE
PSF6_9_9_vs_PSF6_Input_hg38_macs2_peak_21541	chr5	135437822	135438659	573	20.1774	61.6488	57.3333	438	Distal Intergenic	5	135444214	135447348	3135	2	140947	ENST00000503143.3	8690	ENSG00000251380	DCANP1	dendritic cell associated nuclear protein 1	FALSE	TRUE	FALSE	FALSE	FALSE	FALSE	FALSE	FALSE	TRUE
PSF6_9_9_vs_PSF6_Input_hg38_macs2_peak_4586	chr11	47360973	47361661	573	20.1774	61.6488	57.3333	302	Intron (ENST00000378538.8/6688, intron 2 of 4)	11	47335578	47352702	17125	2	4607	ENST00000544791.1	-8271	ENSG00000134571	MYBPC3	myosin binding protein C3	TRUE	FALSE	FALSE	FALSE	FALSE	FALSE	TRUE	FALSE	FALSE
PSF6_9_9_vs_PSF6_Input_hg38_macs2_peak_2734	chr10	3045618	3046476	573	20.1774	61.6488	57.3333	393	Promoter (<=1kb)	10	3042535	3047083	4549	2	124902532	ENST00000658425.1	608	ENSG00000287560	LOC124902532	uncharacterized LOC124902532	TRUE	FALSE	TRUE	FALSE	FALSE	FALSE	TRUE	FALSE	FALSE
PSF6_9_9_vs_PSF6_Input_hg38_macs2_peak_24611	chr7	102365267	102366174	572	15.4016	61.584	57.2719	508	Promoter (<=1kb)	7	102366042	102426666	60625	1	100630923	ENST00000482465.5	0	NA	LOC100630923	LOC100289561-PRKRIP1 readthrough	TRUE	FALSE	TRUE	TRUE	FALSE	TRUE	TRUE	FALSE	FALSE
PSF6_9_9_vs_PSF6_Input_hg38_macs2_peak_7683	chr14	61176748	61179398	572	15.4016	61.584	57.2719	1152	Distal Intergenic	14	61187559	61530584	343026	1	5583	ENST00000555185.5	-8162	ENSG00000027075	PRKCH	protein kinase C eta	FALSE	TRUE	FALSE	FALSE	FALSE	FALSE	FALSE	FALSE	TRUE
PSF6_9_9_vs_PSF6_Input_hg38_macs2_peak_24342	chr7	75559708	75560388	572	16.4026	61.5225	57.2124	270	Promoter (2-3kb)	7	75558222	75563385	5164	2	3092	ENST00000404944.3	2998	ENSG00000127946	HIP1	huntingtin interacting protein 1	TRUE	FALSE	TRUE	FALSE	FALSE	TRUE	TRUE	FALSE	FALSE
PSF6_9_9_vs_PSF6_Input_hg38_macs2_peak_24096	chr7	48052270	48053340	572	16.4026	61.5225	57.2124	597	Exon (ENST00000420324.5/136288, exon 7 of 9)	7	48035543	48061297	25755	1	136288	ENST00000348904.4	16727	ENSG00000164746	C7orf57	chromosome 7 open reading frame 57	TRUE	FALSE	FALSE	FALSE	FALSE	TRUE	TRUE	FALSE	FALSE
PSF6_9_9_vs_PSF6_Input_hg38_macs2_peak_24056	chr7	47370095	47371269	572	16.4026	61.5225	57.2124	618	Intron (ENST00000705350.1/64759, intron 16 of 30)	7	47275156	47381142	105987	2	64759	ENST00000705474.1	9874	ENSG00000136205	TNS3	tensin 3	TRUE	FALSE	FALSE	FALSE	FALSE	FALSE	TRUE	FALSE	FALSE
PSF6_9_9_vs_PSF6_Input_hg38_macs2_peak_22645	chr6	52503415	52505023	572	16.4026	61.5225	57.2124	1015	Exon (ENST00000182527.4/9697, exon 10 of 11)	6	52483617	52492420	8804	1	114327	ENST00000481466.2	19798	ENSG00000096093	EFHC1	EF-hand domain containing 1	TRUE	FALSE	FALSE	FALSE	FALSE	TRUE	TRUE	FALSE	FALSE
PSF6_9_9_vs_PSF6_Input_hg38_macs2_peak_22289	chr6	24359547	24360980	572	16.4026	61.5225	57.2124	715	Promoter (1-2kb)	6	24171755	24358059	186305	2	51473	ENST00000378454.8	-1488	ENSG00000146038	DCDC2	doublecortin domain containing 2	FALSE	TRUE	TRUE	FALSE	FALSE	FALSE	FALSE	FALSE	FALSE
PSF6_9_9_vs_PSF6_Input_hg38_macs2_peak_23009	chr6	111590926	111592506	572	16.4026	61.5225	57.2124	520	5' UTR	6	111558958	111605844	46887	2	10758	ENST00000651547.2	13339	ENSG00000056972	TRAF3IP2	TRAF3 interacting protein 2	TRUE	FALSE	FALSE	TRUE	FALSE	TRUE	TRUE	FALSE	FALSE
PSF6_9_9_vs_PSF6_Input_hg38_macs2_peak_17202	chr22	35311970	35314187	572	16.4026	61.5225	57.2124	728	Promoter (<=1kb)	22	35311062	35323819	12758	1	10043	ENST00000443206.2	908	ENSG00000100284	TOM1	target of myb1 membrane trafficking protein	TRUE	FALSE	TRUE	FALSE	FALSE	FALSE	TRUE	FALSE	FALSE
PSF6_9_9_vs_PSF6_Input_hg38_macs2_peak_12447	chr19	10205442	10207203	572	16.4026	61.5225	57.2124	866	Intron (ENST00000588952.5/1786, intron 2 of 8)	19	10180355	10201197	20843	2	1786	ENST00000586800.5	-4245	ENSG00000130816	DNMT1	DNA methyltransferase 1	TRUE	FALSE	FALSE	FALSE	FALSE	FALSE	TRUE	FALSE	FALSE
PSF6_9_9_vs_PSF6_Input_hg38_macs2_peak_10644	chr17	31267893	31268935	572	16.4026	61.5225	57.2124	477	Intron (ENST00000356175.7/4763, intron 35 of 56)	17	31272013	31273622	1610	2	101927057	ENST00000584094.1	4688	ENSG00000126861	LOC101927057	uncharacterized LOC101927057	TRUE	FALSE	FALSE	FALSE	FALSE	FALSE	TRUE	FALSE	FALSE
PSF6_9_9_vs_PSF6_Input_hg38_macs2_peak_7303	chr13	110640266	110641302	572	16.4026	61.5225	57.2124	444	Downstream (<=300bp)	13	110641584	110644681	3098	2	79587	ENST00000542774.5	3380	ENSG00000134905	CARS2	cysteinyl-tRNA synthetase 2, mitochondrial	FALSE	TRUE	FALSE	FALSE	FALSE	FALSE	FALSE	TRUE	FALSE
PSF6_9_9_vs_PSF6_Input_hg38_macs2_peak_5978	chr12	65756963	65758188	572	16.4026	61.5225	57.2124	389	Exon (ENST00000489520.2/204010, exon 2 of 2)	12	65824460	65842917	18458	1	8091	ENST00000537275.5	-66273	ENSG00000149948	HMGA2	high mobility group AT-hook 2	TRUE	FALSE	FALSE	FALSE	FALSE	TRUE	FALSE	FALSE	FALSE
PSF6_9_9_vs_PSF6_Input_hg38_macs2_peak_5334	chr12	212964	213923	572	16.4026	61.5225	57.2124	489	Promoter (<=1kb)	12	190077	213697	23621	2	6539	ENST00000359674.8	0	ENSG00000111181	SLC6A12	solute carrier family 6 member 12	TRUE	FALSE	TRUE	TRUE	FALSE	TRUE	TRUE	FALSE	FALSE
PSF6_9_9_vs_PSF6_Input_hg38_macs2_peak_1797	chr1	168081217	168082354	572	16.4026	61.5225	57.2124	452	3' UTR	1	168085266	168089565	4300	2	23432	ENST00000478868.1	7212	ENSG00000143147	GPR161	G protein-coupled receptor 161	TRUE	FALSE	FALSE	FALSE	TRUE	TRUE	FALSE	FALSE	FALSE
PSF6_9_9_vs_PSF6_Input_hg38_macs2_peak_11206	chr17	66466242	66467326	571	19.6368	61.4954	57.1916	821	Intron (ENST00000413366.8/5578, intron 2 of 16)	17	66398069	66416854	18786	2	101928001	ENST00000584715.5	-49388	NA	PRKCA-AS1	PRKCA antisense RNA 1	TRUE	FALSE	FALSE	FALSE	FALSE	FALSE	TRUE	FALSE	FALSE
PSF6_9_9_vs_PSF6_Input_hg38_macs2_peak_804	chr1	39179456	39180514	571	19.1756	61.4667	57.1635	486	Intron (ENST00000361689.7/23499, intron 2 of 93)	1	39158864	39333181	174318	1	23499	ENST00000672812.1	20592	ENSG00000127603	MACF1	microtubule actin crosslinking factor 1	TRUE	FALSE	FALSE	FALSE	FALSE	FALSE	TRUE	FALSE	FALSE
PSF6_9_9_vs_PSF6_Input_hg38_macs2_peak_17530	chr22	45968004	45969700	571	17.1042	61.4378	57.1349	1255	Intron (ENST00000339464.9/7477, intron 1 of 3)	22	45922111	45972715	50605	2	7477	ENST00000409496.7	3016	ENSG00000188064	WNT7B	Wnt family member 7B	TRUE	FALSE	FALSE	FALSE	FALSE	FALSE	TRUE	FALSE	FALSE
PSF6_9_9_vs_PSF6_Input_hg38_macs2_peak_15185	chr2	222787605	222788501	571	17.1042	61.4378	57.1349	593	Distal Intergenic	2	222860942	222942222	81281	1	2181	ENST00000392066.7	-72442	ENSG00000123983	ACSL3	acyl-CoA synthetase long chain family member 3	FALSE	TRUE	FALSE	FALSE	FALSE	FALSE	FALSE	FALSE	TRUE
PSF6_9_9_vs_PSF6_Input_hg38_macs2_peak_3782	chr10	102771959	102773304	571	16.0101	61.435	57.134	650	Promoter (2-3kb)	10	102776249	102816267	40019	1	54838	ENST00000369889.5	-2946	ENSG00000166272	WBP1L	WW domain binding protein 1 like	TRUE	FALSE	TRUE	FALSE	FALSE	FALSE	TRUE	FALSE	FALSE
PSF6_9_9_vs_PSF6_Input_hg38_macs2_peak_13142	chr19	55189358	55189836	571	13.3101	61.4278	57.1269	188	Intron (ENST00000376350.8/5794, intron 12 of 19)	19	55171196	55180289	9094	2	6861	ENST00000354308.8	-9069	ENSG00000129990	SYT5	synaptotagmin 5	TRUE	FALSE	FALSE	FALSE	FALSE	FALSE	TRUE	FALSE	FALSE
PSF6_9_9_vs_PSF6_Input_hg38_macs2_peak_12580	chr19	16445052	16447964	570	17.8625	61.3794	57.0789	2246	Intron (ENST00000602022.5/58513, intron 1 of 22)	19	16400631	16435296	34666	2	58513	ENST00000602009.5	-9756	ENSG00000127527	EPS15L1	epidermal growth factor receptor pathway substrate 15 like 1	TRUE	FALSE	FALSE	FALSE	FALSE	FALSE	TRUE	FALSE	FALSE
PSF6_9_9_vs_PSF6_Input_hg38_macs2_peak_13633	chr2	38266145	38267636	569	18.2204	61.275	56.9753	674	Distal Intergenic	2	38203363	38239590	36228	2	102723739	ENST00000450854.1	-26555	NA	LOC102723739	uncharacterized LOC102723739	FALSE	TRUE	FALSE	FALSE	FALSE	FALSE	FALSE	FALSE	TRUE
PSF6_9_9_vs_PSF6_Input_hg38_macs2_peak_18640	chr3	133280438	133281326	569	17.4092	61.2673	56.9679	410	Intron (ENST00000321871.11/66000, intron 3 of 5)	3	133245603	133257207	11605	2	101927455	ENST00000505721.2	-23231	NA	TMEM108-AS1	TMEM108 antisense RNA 1	TRUE	FALSE	FALSE	FALSE	FALSE	FALSE	TRUE	FALSE	FALSE
PSF6_9_9_vs_PSF6_Input_hg38_macs2_peak_6168	chr12	95634301	95635575	569	17.4092	61.2673	56.9679	687	Intron (ENST00000626376.2/100132594, intron 1 of 1)	12	95649232	95673999	24768	1	100132594	ENST00000688412.1	-13658	ENSG00000293270	PGAM1P5	phosphoglycerate mutase 1 pseudogene 5	TRUE	FALSE	FALSE	FALSE	FALSE	FALSE	TRUE	FALSE	FALSE
PSF6_9_9_vs_PSF6_Input_hg38_macs2_peak_24153	chr7	55185932	55186693	569	14.3423	61.2593	56.9601	409	Promoter (2-3kb)	7	55179750	55188977	9228	2	100507500	ENST00000442411.2	2285	ENSG00000224057	EGFR-AS1	EGFR antisense RNA 1	TRUE	FALSE	TRUE	FALSE	FALSE	FALSE	TRUE	FALSE	FALSE
PSF6_9_9_vs_PSF6_Input_hg38_macs2_peak_22871	chr6	89310888	89312436	569	14.3423	61.2593	56.9601	246	Promoter (2-3kb)	6	89254464	89315299	60836	2	2570	ENST00000402938.4	2864	ENSG00000111886	GABRR2	gamma-aminobutyric acid type A receptor subunit rho2	TRUE	FALSE	TRUE	FALSE	FALSE	FALSE	TRUE	FALSE	FALSE
PSF6_9_9_vs_PSF6_Input_hg38_macs2_peak_17433	chr22	42716124	42717432	569	14.3423	61.2593	56.9601	873	Intron (ENST00000686129.1/1727, intron 1 of 4)	22	42692122	42720819	28698	2	53947	ENST00000381278.4	3388	ENSG00000128274	A4GALT	alpha 1,4-galactosyltransferase (P1PK blood group)	TRUE	FALSE	FALSE	FALSE	FALSE	FALSE	TRUE	FALSE	FALSE
PSF6_9_9_vs_PSF6_Input_hg38_macs2_peak_9813	chr16	67541003	67542154	569	14.3423	61.2593	56.9601	514	Promoter (<=1kb)	16	67541347	67546786	5440	1	79567	ENST00000569733.6	0	ENSG00000039523	RIPOR1	RHO family interacting cell polarization regulator 1	TRUE	FALSE	TRUE	FALSE	TRUE	TRUE	TRUE	TRUE	FALSE
PSF6_9_9_vs_PSF6_Input_hg38_macs2_peak_9652	chr16	56245682	56246914	569	14.3423	61.2593	56.9601	505	Promoter (<=1kb)	16	56245520	56245623	104	1	100500891	ENST00000583472.1	162	ENSG00000265281	MIR3935	microRNA 3935	TRUE	FALSE	TRUE	FALSE	FALSE	FALSE	TRUE	TRUE	FALSE
PSF6_9_9_vs_PSF6_Input_hg38_macs2_peak_7774	chr14	67820370	67821724	569	14.3423	61.2593	56.9601	327	Promoter (<=1kb)	14	67822165	67865087	42923	1	5890	ENST00000485181.5	-442	ENSG00000182185	RAD51B	RAD51 paralog B	TRUE	FALSE	TRUE	FALSE	FALSE	FALSE	TRUE	FALSE	FALSE
PSF6_9_9_vs_PSF6_Input_hg38_macs2_peak_6431	chr12	117684748	117686216	569	14.3423	61.2593	56.9601	1049	Intron (ENST00000339824.7/283455, intron 4 of 19)	12	117517706	117677251	159546	2	283455	ENST00000545002.1	-7497	ENSG00000171435	KSR2	kinase suppressor of ras 2	TRUE	FALSE	FALSE	FALSE	FALSE	FALSE	TRUE	FALSE	FALSE
PSF6_9_9_vs_PSF6_Input_hg38_macs2_peak_12970	chr19	45152623	45156735	569	18.6059	61.2055	56.9099	386	5' UTR	19	45149750	45160815	11066	2	284353	ENST00000317951.6	4081	ENSG00000179846	NKPD1	NTPase KAP family P-loop domain containing 1	TRUE	FALSE	FALSE	TRUE	FALSE	TRUE	TRUE	FALSE	FALSE
PSF6_9_9_vs_PSF6_Input_hg38_macs2_peak_1048	chr1	58754988	58755902	568	19.0222	61.1754	56.8805	560	Intron (ENST00000637377.1/112268263, intron 4 of 6)	1	58780791	58784047	3257	2	3725	ENST00000371222.4	28146	ENSG00000177606	JUN	Jun proto-oncogene, AP-1 transcription factor subunit	TRUE	FALSE	FALSE	FALSE	FALSE	FALSE	TRUE	FALSE	FALSE
PSF6_9_9_vs_PSF6_Input_hg38_macs2_peak_1889	chr1	180080306	180080891	568	19.0222	61.1754	56.8805	265	3' UTR	1	180085580	180111192	25613	1	9857	ENST00000484356.6	-4690	ENSG00000135837	CEP350	centrosomal protein 350	TRUE	FALSE	FALSE	FALSE	TRUE	TRUE	TRUE	FALSE	FALSE
PSF6_9_9_vs_PSF6_Input_hg38_macs2_peak_19988	chr4	87038647	87039952	568	17.7358	61.1235	56.8293	426	Intron (ENST00000504956.5/4299, intron 2 of 2)	4	87049652	87108312	58661	1	4299	ENST00000514970.2	-9701	ENSG00000172493	AFF1	ALF transcription elongation factor 1	TRUE	FALSE	FALSE	FALSE	FALSE	FALSE	TRUE	FALSE	FALSE
PSF6_9_9_vs_PSF6_Input_hg38_macs2_peak_1208	chr1	81174707	81175665	568	17.7358	61.1235	56.8293	366	Distal Intergenic	1	81306147	81727814	421668	1	23266	ENST00000674378.1	-130483	ENSG00000117114	ADGRL2	adhesion G protein-coupled receptor L2	FALSE	TRUE	FALSE	FALSE	FALSE	FALSE	FALSE	FALSE	TRUE
PSF6_9_9_vs_PSF6_Input_hg38_macs2_peak_11328	chr17	75809138	75809867	568	17.7358	61.1235	56.8293	244	Promoter (2-3kb)	17	75812148	75815221	3074	1	85451	ENST00000586217.1	-2282	ENSG00000132478	UNK	unk zinc finger	TRUE	FALSE	TRUE	FALSE	TRUE	TRUE	TRUE	FALSE	FALSE
PSF6_9_9_vs_PSF6_Input_hg38_macs2_peak_8205	chr14	103136463	103137300	568	17.7358	61.1235	56.8293	601	3' UTR	14	103132748	103136682	3935	1	7127	ENST00000559255.1	3715	ENSG00000185215	TNFAIP2	TNF alpha induced protein 2	TRUE	FALSE	FALSE	FALSE	TRUE	TRUE	TRUE	FALSE	FALSE
PSF6_9_9_vs_PSF6_Input_hg38_macs2_peak_27433	chr9	133855768	133856271	567	13.9889	61.0863	56.7942	239	Intron (ENST00000406606.7/7410, intron 3 of 26)	9	133925851	133939301	13451	2	7410	ENST00000472905.1	83031	ENSG00000160293	VAV2	vav guanine nucleotide exchange factor 2	TRUE	FALSE	FALSE	FALSE	FALSE	FALSE	TRUE	FALSE	FALSE
PSF6_9_9_vs_PSF6_Input_hg38_macs2_peak_24672	chr7	108441928	108442644	567	13.9889	61.0863	56.7942	399	Intron (ENST00000413765.6/4897, intron 1 of 30)	7	108148117	108456321	308205	2	4897	ENST00000379024.8	13678	ENSG00000091129	NRCAM	neuronal cell adhesion molecule	TRUE	FALSE	FALSE	FALSE	FALSE	FALSE	TRUE	FALSE	FALSE
PSF6_9_9_vs_PSF6_Input_hg38_macs2_peak_14340	chr2	111705373	111707049	567	17.2907	61.0225	56.7312	608	Intron (ENST00000643447.1/64682, intron 9 of 11)	2	111429324	111699033	269710	2	541471	ENST00000644013.1	-6340	ENSG00000172965	MIR4435-2HG	MIR4435-2 host gene	TRUE	FALSE	FALSE	FALSE	FALSE	FALSE	TRUE	FALSE	FALSE
PSF6_9_9_vs_PSF6_Input_hg38_macs2_peak_12225	chr19	1520064	1520847	567	15.8229	61.0115	56.7203	217	Intron (ENST00000673796.1/126520, intron 3 of 15)	19	1524077	1535457	11381	1	126520	ENST00000642079.2	-3231	ENSG00000185988	PLK5	polo like kinase 5 (inactive)	TRUE	FALSE	FALSE	FALSE	FALSE	FALSE	TRUE	FALSE	FALSE
PSF6_9_9_vs_PSF6_Input_hg38_macs2_peak_10457	chr17	17205586	17207347	567	15.8229	61.0115	56.7203	925	Promoter (<=1kb)	17	17200995	17206333	5339	2	201164	ENST00000321560.4	0	ENSG00000179598	PLD6	phospholipase D family member 6	TRUE	FALSE	TRUE	TRUE	TRUE	TRUE	TRUE	FALSE	FALSE
PSF6_9_9_vs_PSF6_Input_hg38_macs2_peak_751	chr1	33331403	33332164	567	15.8229	61.0115	56.7203	518	Promoter (<=1kb)	1	33332393	33332492	100	2	100500853	ENST00000583214.3	329	ENSG00000284154	MIR3605	microRNA 3605	TRUE	FALSE	TRUE	FALSE	TRUE	TRUE	TRUE	FALSE	FALSE
PSF6_9_9_vs_PSF6_Input_hg38_macs2_peak_2180	chr1	207670880	207671642	567	15.8229	61.0115	56.7203	294	Promoter (1-2kb)	1	207669439	207710818	41380	1	1379	ENST00000530905.1	1441	ENSG00000197721	CR1L	complement C3b/C4b receptor 1 like	TRUE	FALSE	TRUE	FALSE	FALSE	FALSE	TRUE	FALSE	FALSE
PSF6_9_9_vs_PSF6_Input_hg38_macs2_peak_15391	chr2	235570771	235571782	567	18.0864	61.0097	56.7203	556	Intron (ENST00000304032.13/116987, intron 1 of 17)	2	235524324	235744811	220488	1	116987	ENST00000402604.6	46447	ENSG00000157985	AGAP1	ArfGAP with GTPase domain, ankyrin repeat and PH domain 1	TRUE	FALSE	FALSE	FALSE	FALSE	FALSE	TRUE	FALSE	FALSE
PSF6_9_9_vs_PSF6_Input_hg38_macs2_peak_12913	chr19	42874433	42875933	567	18.0864	61.0097	56.7203	1089	Promoter (2-3kb)	19	42868101	42878103	10003	2	5669	ENST00000597058.1	2171	ENSG00000231924	PSG1	pregnancy specific beta-1-glycoprotein 1	TRUE	FALSE	TRUE	FALSE	FALSE	FALSE	TRUE	FALSE	FALSE
PSF6_9_9_vs_PSF6_Input_hg38_macs2_peak_18533	chr3	126034269	126035190	566	16.8806	60.9656	56.6767	409	Intron (ENST00000360370.9/54946, intron 3 of 10)	3	126006363	126025790	19428	2	54946	ENST00000512557.5	-8479	ENSG00000114544	SLC41A3	solute carrier family 41 member 3	TRUE	FALSE	FALSE	FALSE	FALSE	FALSE	TRUE	FALSE	FALSE
PSF6_9_9_vs_PSF6_Input_hg38_macs2_peak_23285	chr6	146909283	146910227	566	18.4639	60.9296	56.6412	452	Intron (ENST00000662679.1/729178, intron 5 of 10)	6	146850153	146915854	65702	2	729178	ENST00000701219.1	5628	ENSG00000233452	STXBP5-AS1	STXBP5 antisense RNA 1	TRUE	FALSE	FALSE	FALSE	FALSE	FALSE	TRUE	FALSE	FALSE
PSF6_9_9_vs_PSF6_Input_hg38_macs2_peak_19325	chr4	1173409	1175091	566	18.4638	60.9296	56.6412	782	Promoter (<=1kb)	4	1171381	1173211	1831	2	10417	ENST00000503765.5	-198	ENSG00000159674	SPON2	spondin 2	TRUE	FALSE	TRUE	FALSE	FALSE	FALSE	TRUE	FALSE	FALSE
PSF6_9_9_vs_PSF6_Input_hg38_macs2_peak_14261	chr2	106197494	106198438	566	18.4639	60.9296	56.6412	618	Distal Intergenic	2	106093311	106194301	100991	2	80146	ENST00000283148.12	-3193	ENSG00000115652	UXS1	UDP-glucuronate decarboxylase 1	FALSE	TRUE	FALSE	FALSE	FALSE	FALSE	FALSE	FALSE	TRUE
PSF6_9_9_vs_PSF6_Input_hg38_macs2_peak_11736	chr18	11857195	11858124	566	18.4639	60.9296	56.6412	390	Promoter (<=1kb)	18	11857440	11881172	23733	1	2774	ENST00000602628.1	0	ENSG00000141404	GNAL	G protein subunit alpha L	TRUE	FALSE	TRUE	TRUE	FALSE	TRUE	TRUE	FALSE	FALSE
PSF6_9_9_vs_PSF6_Input_hg38_macs2_peak_10878	chr17	44337497	44339342	566	18.4639	60.9296	56.6412	1329	Distal Intergenic	17	44345246	44349894	4649	1	2896	ENST00000588170.5	-5905	ENSG00000030582	GRN	granulin precursor	FALSE	TRUE	FALSE	FALSE	FALSE	FALSE	FALSE	FALSE	TRUE
PSF6_9_9_vs_PSF6_Input_hg38_macs2_peak_15427	chr2	237127977	237128908	566	14.8099	60.9267	56.6401	545	Distal Intergenic	2	237096678	237098160	1483	1	10920	ENST00000465362.1	31299	ENSG00000198612	COPS8	COP9 signalosome subunit 8	FALSE	TRUE	FALSE	FALSE	FALSE	FALSE	FALSE	FALSE	TRUE
PSF6_9_9_vs_PSF6_Input_hg38_macs2_peak_2386	chr1	224456728	224457282	566	14.8099	60.9267	56.6401	323	Intron (ENST00000471578.5/149111, intron 1 of 5)	1	224419562	224437033	17472	2	80232	ENST00000445239.1	-19695	ENSG00000162923	WDR26	WD repeat domain 26	TRUE	FALSE	FALSE	FALSE	FALSE	FALSE	TRUE	FALSE	FALSE
PSF6_9_9_vs_PSF6_Input_hg38_macs2_peak_25509	chr8	52695296	52695979	566	19.3122	60.8894	56.6041	277	Intron (ENST00000025008.10/9821, intron 1 of 23)	8	52622459	52714423	91965	2	9821	ENST00000435644.6	18445	ENSG00000023287	RB1CC1	RB1 inducible coiled-coil 1	TRUE	FALSE	FALSE	FALSE	FALSE	FALSE	TRUE	FALSE	FALSE
PSF6_9_9_vs_PSF6_Input_hg38_macs2_peak_14067	chr2	86704266	86705726	566	19.3122	60.8894	56.6041	504	Intron (ENST00000604011.5/100526767, intron 1 of 7)	2	86720291	86778041	57751	1	64795	ENST00000283632.5	-14566	ENSG00000153561	RMND5A	required for meiotic nuclear division 5 homolog A	TRUE	FALSE	FALSE	FALSE	FALSE	FALSE	TRUE	FALSE	FALSE
PSF6_9_9_vs_PSF6_Input_hg38_macs2_peak_5411	chr12	6167454	6168792	566	19.3122	60.8894	56.6041	816	Distal Intergenic	12	6155035	6160719	5685	2	124902866	ENST00000539206.1	-6735	NA	LOC124902866	uncharacterized LOC124902866	FALSE	TRUE	FALSE	FALSE	FALSE	FALSE	FALSE	FALSE	TRUE
PSF6_9_9_vs_PSF6_Input_hg38_macs2_peak_27507	chr9	137083227	137084563	565	17.6109	60.8704	56.5861	459	Promoter (2-3kb)	9	137084946	137086817	1872	2	100289341	ENST00000596585.3	2255	ENSG00000268996	MAN1B1-DT	MAN1B1 divergent transcript	TRUE	FALSE	TRUE	FALSE	TRUE	TRUE	FALSE	FALSE	FALSE
PSF6_9_9_vs_PSF6_Input_hg38_macs2_peak_3865	chr10	110398368	110400404	564	17.1739	60.7801	56.4962	1125	Distal Intergenic	10	110297570	110304938	7369	2	10285	ENST00000674928.1	-93430	ENSG00000119953	SMNDC1	survival motor neuron domain containing 1	FALSE	TRUE	FALSE	FALSE	FALSE	FALSE	FALSE	FALSE	TRUE
PSF6_9_9_vs_PSF6_Input_hg38_macs2_peak_18868	chr3	157127659	157131349	564	11.6957	60.7128	56.4301	982	Promoter (<=1kb)	3	157081669	157128595	46927	2	339894	ENST00000659739.1	0	ENSG00000243629	LINC00880	long intergenic non-protein coding RNA 880	TRUE	FALSE	TRUE	FALSE	FALSE	TRUE	TRUE	FALSE	FALSE
PSF6_9_9_vs_PSF6_Input_hg38_macs2_peak_18370	chr3	105827900	105828581	564	11.6957	60.7128	56.4301	320	Intron (ENST00000394030.8/868, intron 3 of 18)	3	105762122	105853646	91525	2	868	ENST00000643403.1	25066	ENSG00000114423	CBLB	Cbl proto-oncogene B	TRUE	FALSE	FALSE	FALSE	FALSE	FALSE	TRUE	FALSE	FALSE
PSF6_9_9_vs_PSF6_Input_hg38_macs2_peak_9714	chr16	57815414	57817508	564	11.6957	60.7128	56.4301	1090	Exon (ENST00000335616.3/388282, exon 3 of 4)	16	57810637	57816946	6310	1	388282	ENST00000335616.3	4777	ENSG00000187185	LOC388282	uncharacterized LOC388282	TRUE	FALSE	FALSE	FALSE	FALSE	TRUE	TRUE	FALSE	FALSE
PSF6_9_9_vs_PSF6_Input_hg38_macs2_peak_3061	chr10	43396991	43397809	563	12.7989	60.6813	56.399	244	Promoter (<=1kb)	10	43385617	43397346	11730	2	3185	ENST00000544000.5	0	ENSG00000169813	HNRNPF	heterogeneous nuclear ribonucleoprotein F	TRUE	FALSE	TRUE	TRUE	FALSE	TRUE	TRUE	FALSE	FALSE
PSF6_9_9_vs_PSF6_Input_hg38_macs2_peak_13975	chr2	74955925	74956663	563	18.324	60.6569	56.3758	439	Promoter (1-2kb)	2	74958643	74970128	11486	1	56655	ENST00000483063.2	-1981	ENSG00000115350	POLE4	DNA polymerase epsilon 4, accessory subunit	FALSE	TRUE	TRUE	FALSE	FALSE	FALSE	FALSE	FALSE	FALSE
PSF6_9_9_vs_PSF6_Input_hg38_macs2_peak_12921	chr19	43021280	43022833	563	18.324	60.6569	56.3758	750	Promoter (2-3kb)	19	43018342	43024844	6503	2	5680	ENST00000597093.1	2012	ENSG00000243130	PSG11	pregnancy specific beta-1-glycoprotein 11	TRUE	FALSE	TRUE	FALSE	FALSE	FALSE	TRUE	FALSE	FALSE
PSF6_9_9_vs_PSF6_Input_hg38_macs2_peak_10523	chr17	19141681	19142543	563	17.4877	60.6198	56.3397	393	Exon (ENST00000573168.1/ENST00000573168.1, exon 1 of 1)	17	19138549	19158783	20235	1	400581	ENST00000583540.1	3132	ENSG00000189152	GRAPL	GRB2 related adaptor protein like	TRUE	FALSE	FALSE	FALSE	FALSE	TRUE	TRUE	FALSE	FALSE
PSF6_9_9_vs_PSF6_Input_hg38_macs2_peak_1234	chr1	85611218	85613319	563	18.7226	60.6035	56.3235	841	Distal Intergenic	1	85592280	85592356	77	1	124900422	ENST00000363064.1	18938	ENSG00000199934	LOC124900422	small nucleolar RNA SNORD81	FALSE	TRUE	FALSE	FALSE	FALSE	FALSE	FALSE	FALSE	TRUE
PSF6_9_9_vs_PSF6_Input_hg38_macs2_peak_26581	chr9	37994556	37995798	563	19.1584	60.6007	56.321	574	Intron (ENST00000540557.1/6461, intron 3 of 11)	9	37588413	38068687	480275	2	6461	ENST00000540557.1	72890	ENSG00000107338	SHB	SH2 domain containing adaptor protein B	TRUE	FALSE	FALSE	FALSE	FALSE	FALSE	TRUE	FALSE	FALSE
PSF6_9_9_vs_PSF6_Input_hg38_macs2_peak_23229	chr6	139764286	139765151	563	19.1584	60.6007	56.321	433	Intron (ENST00000644936.1/100132735, intron 1 of 2)	6	139705620	139860476	154857	1	100132735	ENST00000647420.1	58666	ENSG00000231426	FILNC1	FOXO induced long non-coding RNA 1	TRUE	FALSE	FALSE	FALSE	FALSE	FALSE	TRUE	FALSE	FALSE
PSF6_9_9_vs_PSF6_Input_hg38_macs2_peak_16840	chr21	46200694	46201701	563	19.1584	60.6007	56.321	736	Intron (ENST00000356396.8/4047, intron 17 of 22)	21	46195676	46196371	696	2	4047	ENST00000484808.1	-4323	ENSG00000160285	LSS	lanosterol synthase	TRUE	FALSE	FALSE	FALSE	FALSE	FALSE	TRUE	FALSE	FALSE
PSF6_9_9_vs_PSF6_Input_hg38_macs2_peak_9116	chr16	326987	328846	563	19.1584	60.6007	56.321	342	Intron (ENST00000461023.5/8312, intron 1 of 7)	16	287440	346322	58883	2	8312	ENST00000461023.5	17477	ENSG00000103126	AXIN1	axin 1	TRUE	FALSE	FALSE	FALSE	FALSE	FALSE	TRUE	FALSE	FALSE
PSF6_9_9_vs_PSF6_Input_hg38_macs2_peak_5680	chr12	38056564	38057928	563	19.1584	60.6007	56.321	407	Distal Intergenic	12	38155476	38167631	12156	1	124902916	ENST00000671057.1	-97549	NA	LOC124902916	uncharacterized LOC124902916	FALSE	TRUE	FALSE	FALSE	FALSE	FALSE	FALSE	FALSE	TRUE
PSF6_9_9_vs_PSF6_Input_hg38_macs2_peak_6429	chr12	117441653	117442275	563	19.1584	60.6007	56.321	225	Intron (ENST00000549189.1/4842, intron 1 of 1)	12	117331433	117452170	120738	2	4842	ENST00000549189.1	9896	ENSG00000089250	NOS1	nitric oxide synthase 1	TRUE	FALSE	FALSE	FALSE	FALSE	FALSE	TRUE	FALSE	FALSE
PSF6_9_9_vs_PSF6_Input_hg38_macs2_peak_8181	chr14	102020018	102021407	563	19.1539	60.5923	56.3145	711	3' UTR	14	102026948	102027628	681	1	1778	ENST00000647119.1	-5542	ENSG00000197102	DYNC1H1	dynein cytoplasmic 1 heavy chain 1	TRUE	FALSE	FALSE	FALSE	TRUE	TRUE	TRUE	FALSE	FALSE
PSF6_9_9_vs_PSF6_Input_hg38_macs2_peak_710	chr1	31523189	31524423	563	19.1539	60.5923	56.3145	802	Promoter (<=1kb)	1	31522206	31568280	46075	1	124903917	ENST00000638644.1	983	NA	LOC124903917	uncharacterized LOC124903917	TRUE	FALSE	TRUE	FALSE	FALSE	TRUE	TRUE	FALSE	FALSE
PSF6_9_9_vs_PSF6_Input_hg38_macs2_peak_3385	chr10	73908729	73909905	562	14.6564	60.5506	56.273	524	Promoter (<=1kb)	10	73909177	73913049	3873	1	5328	ENST00000481390.5	0	ENSG00000122861	PLAU	plasminogen activator, urokinase	TRUE	FALSE	TRUE	TRUE	FALSE	TRUE	TRUE	FALSE	FALSE
PSF6_9_9_vs_PSF6_Input_hg38_macs2_peak_23321	chr6	149895564	149896638	562	16.2964	60.5013	56.2241	489	Promoter (<=1kb)	6	149817937	149896011	78075	2	127752397	ENST00000647612.1	0	NA	RAET1E-LRP11	RAET1E-LRP11 readthrough	TRUE	FALSE	TRUE	TRUE	FALSE	TRUE	TRUE	FALSE	FALSE
PSF6_9_9_vs_PSF6_Input_hg38_macs2_peak_18723	chr3	141331438	141332581	562	16.2964	60.5013	56.2241	467	Intron (ENST00000637579.1/253461, intron 6 of 6)	3	141324213	141442840	118628	1	253461	ENST00000509842.5	7225	ENSG00000177311	ZBTB38	zinc finger and BTB domain containing 38	TRUE	FALSE	FALSE	FALSE	FALSE	FALSE	TRUE	FALSE	FALSE
PSF6_9_9_vs_PSF6_Input_hg38_macs2_peak_15527	chr2	241680734	241681646	562	17.8243	60.4877	56.2126	371	Intron (ENST00000305784.7/1841, intron 2 of 4)	2	241676178	241685877	9700	2	1841	ENST00000420144.1	4232	ENSG00000168393	DTYMK	deoxythymidylate kinase	TRUE	FALSE	FALSE	FALSE	FALSE	FALSE	TRUE	FALSE	FALSE
PSF6_9_9_vs_PSF6_Input_hg38_macs2_peak_25468	chr8	48407546	48409482	561	18.1862	60.3873	56.1125	584	Distal Intergenic	8	48515852	48518042	2191	2	105375822	ENST00000521359.2	108561	ENSG00000253140	LINC02947	long intergenic non-protein coding RNA 2947	FALSE	TRUE	FALSE	FALSE	FALSE	FALSE	FALSE	FALSE	TRUE
PSF6_9_9_vs_PSF6_Input_hg38_macs2_peak_10259	chr17	1498437	1499593	560	17.3663	60.3717	56.0974	469	Promoter (<=1kb)	17	1496489	1498201	1713	2	51763	ENST00000461552.1	-236	ENSG00000132376	INPP5K	inositol polyphosphate-5-phosphatase K	TRUE	FALSE	TRUE	FALSE	FALSE	FALSE	TRUE	FALSE	FALSE
PSF6_9_9_vs_PSF6_Input_hg38_macs2_peak_14077	chr2	87466216	87467317	560	14.277	60.3511	56.077	696	Promoter (2-3kb)	2	87469948	87521513	51566	1	112597	ENST00000437561.2	-2632	ENSG00000222041	CYTOR	cytoskeleton regulator RNA	TRUE	FALSE	TRUE	FALSE	FALSE	FALSE	TRUE	FALSE	FALSE
PSF6_9_9_vs_PSF6_Input_hg38_macs2_peak_4020	chr10	122281972	122283023	560	14.277	60.3511	56.077	491	Intron (ENST00000260723.6/118663, intron 3 of 15)	10	122291081	122291690	610	1	118663	ENST00000507495.1	-8059	ENSG00000138152	BTBD16	BTB domain containing 16	TRUE	FALSE	FALSE	FALSE	FALSE	FALSE	TRUE	FALSE	FALSE
PSF6_9_9_vs_PSF6_Input_hg38_macs2_peak_25993	chr8	121723775	121724952	560	18.5763	60.3227	56.0491	547	Intron (ENST00000648171.1/594842, intron 6 of 8)	8	121668978	121697600	28623	2	105375732	ENST00000666599.1	-26175	ENSG00000254209	LINC02855	long intergenic non-protein coding RNA 2855	TRUE	FALSE	FALSE	FALSE	FALSE	FALSE	TRUE	FALSE	FALSE
PSF6_9_9_vs_PSF6_Input_hg38_macs2_peak_23629	chr7	1554936	1556671	560	18.5763	60.3227	56.0491	1418	Promoter (<=1kb)	7	1542235	1556205	13971	2	202915	ENST00000297477.10	0	ENSG00000164855	TMEM184A	transmembrane protein 184A	TRUE	FALSE	TRUE	TRUE	FALSE	TRUE	TRUE	FALSE	FALSE
PSF6_9_9_vs_PSF6_Input_hg38_macs2_peak_13240	chr2	9286563	9288854	560	19.4558	60.322	56.0487	590	Intron (ENST00000315273.4/8853, intron 2 of 26)	2	9323121	9358838	35718	1	8853	ENST00000641030.1	-34268	ENSG00000151693	ASAP2	ArfGAP with SH3 domain, ankyrin repeat and PH domain 2	TRUE	FALSE	FALSE	FALSE	FALSE	FALSE	TRUE	FALSE	FALSE
PSF6_9_9_vs_PSF6_Input_hg38_macs2_peak_26903	chr9	105063684	105065437	560	15.1751	60.2846	56.0123	1044	Intron (ENST00000666856.1/112268038, intron 7 of 7)	9	104990149	104991818	1670	2	107987106	ENST00000670487.1	-71866	ENSG00000230013	CT70	cancer/testis associated transcript 70	TRUE	FALSE	FALSE	FALSE	FALSE	FALSE	TRUE	FALSE	FALSE
PSF6_9_9_vs_PSF6_Input_hg38_macs2_peak_22019	chr6	2433610	2434785	560	15.1751	60.2846	56.0123	647	Intron (ENST00000657072.1/100508120, intron 4 of 4)	6	2396572	2399866	3295	1	100508120	ENST00000666817.1	37038	ENSG00000250903	GMDS-DT	GMDS divergent transcript	TRUE	FALSE	FALSE	FALSE	FALSE	FALSE	TRUE	FALSE	FALSE
PSF6_9_9_vs_PSF6_Input_hg38_macs2_peak_17005	chr22	23281265	23282824	559	16.1502	60.181	55.911	938	Promoter (<=1kb)	22	23283209	23291131	7923	1	613	ENST00000487968.5	-386	ENSG00000186716	BCR	BCR activator of RhoGEF and GTPase	TRUE	FALSE	TRUE	FALSE	FALSE	FALSE	TRUE	FALSE	FALSE
PSF6_9_9_vs_PSF6_Input_hg38_macs2_peak_13351	chr2	16635622	16637581	559	16.1502	60.181	55.911	698	Intron (ENST00000381323.7/81553, intron 1 of 11)	2	16552936	16665828	112893	2	81553	ENST00000406434.5	28248	ENSG00000197872	CYRIA	CYFIP related Rac1 interactor A	TRUE	FALSE	FALSE	FALSE	FALSE	FALSE	TRUE	FALSE	FALSE
PSF6_9_9_vs_PSF6_Input_hg38_macs2_peak_12151	chr18	77077870	77079376	559	16.1502	60.181	55.911	294	Intron (ENST00000355994.7/4155, intron 2 of 8)	18	76984795	77087582	102788	2	4155	ENST00000580473.5	8207	ENSG00000197971	MBP	myelin basic protein	TRUE	FALSE	FALSE	FALSE	FALSE	FALSE	TRUE	FALSE	FALSE
PSF6_9_9_vs_PSF6_Input_hg38_macs2_peak_11578	chr17	82246259	82247528	559	16.1502	60.181	55.911	625	Promoter (<=1kb)	17	82244362	82246591	2230	2	1453	ENST00000577578.5	0	ENSG00000141551	CSNK1D	casein kinase 1 delta	TRUE	FALSE	TRUE	FALSE	FALSE	TRUE	TRUE	FALSE	FALSE
PSF6_9_9_vs_PSF6_Input_hg38_macs2_peak_8231	chr14	103624683	103626790	559	16.1502	60.181	55.911	438	Promoter (2-3kb)	14	103629177	103714249	85073	1	3831	ENST00000348520.10	-2388	ENSG00000126214	KLC1	kinesin light chain 1	TRUE	FALSE	TRUE	FALSE	FALSE	FALSE	TRUE	FALSE	FALSE
PSF6_9_9_vs_PSF6_Input_hg38_macs2_peak_6162	chr12	95187120	95188251	559	16.1502	60.181	55.911	542	Intron (ENST00000343958.9/55785, intron 2 of 20)	12	95189192	95208956	19765	2	55785	ENST00000550368.1	20706	ENSG00000180263	FGD6	FYVE, RhoGEF and PH domain containing 6	TRUE	FALSE	FALSE	FALSE	FALSE	FALSE	TRUE	FALSE	FALSE
PSF6_9_9_vs_PSF6_Input_hg38_macs2_peak_5715	chr12	42448517	42449918	559	16.1502	60.181	55.911	606	3' UTR	12	42463622	42465080	1459	2	144165	ENST00000640361.1	15163	ENSG00000139174	PRICKLE1	prickle planar cell polarity protein 1	TRUE	FALSE	FALSE	FALSE	TRUE	TRUE	TRUE	FALSE	FALSE
PSF6_9_9_vs_PSF6_Input_hg38_macs2_peak_1620	chr1	153565180	153566257	559	16.1502	60.181	55.911	637	Promoter (<=1kb)	1	153561108	153565844	4737	2	6273	ENST00000368708.9	0	ENSG00000196754	S100A2	S100 calcium binding protein A2	TRUE	FALSE	TRUE	TRUE	FALSE	TRUE	TRUE	FALSE	FALSE
PSF6_9_9_vs_PSF6_Input_hg38_macs2_peak_23287	chr6	147014648	147015444	558	19.8171	60.1497	55.886	439	Intron (ENST00000662679.1/729178, intron 4 of 10)	6	146841440	147001542	160103	2	729178	ENST00000669305.1	-13106	ENSG00000233452	STXBP5-AS1	STXBP5 antisense RNA 1	TRUE	FALSE	FALSE	FALSE	FALSE	FALSE	TRUE	FALSE	FALSE
PSF6_9_9_vs_PSF6_Input_hg38_macs2_peak_17926	chr3	43638772	43639409	558	19.8171	60.1497	55.886	290	Exon (ENST00000486959.1/ENST00000486959.1, exon 1 of 3)	3	43561373	43622066	60694	2	55129	ENST00000427171.5	-16706	ENSG00000160746	ANO10	anoctamin 10	TRUE	FALSE	FALSE	FALSE	FALSE	TRUE	TRUE	FALSE	FALSE
PSF6_9_9_vs_PSF6_Input_hg38_macs2_peak_17888	chr3	40504424	40505282	558	19.8171	60.1497	55.886	510	Promoter (<=1kb)	3	40505992	40515944	9953	1	253639	ENST00000420891.5	-711	ENSG00000177842	ZNF620	zinc finger protein 620	TRUE	FALSE	TRUE	FALSE	FALSE	FALSE	TRUE	FALSE	FALSE
PSF6_9_9_vs_PSF6_Input_hg38_macs2_peak_17809	chr3	23667565	23668730	558	19.8171	60.1497	55.886	239	Distal Intergenic	3	23805955	23807888	1934	1	7324	ENST00000484048.1	-137226	ENSG00000170142	UBE2E1	ubiquitin conjugating enzyme E2 E1	FALSE	TRUE	FALSE	FALSE	FALSE	FALSE	FALSE	FALSE	TRUE
PSF6_9_9_vs_PSF6_Input_hg38_macs2_peak_17066	chr22	26143488	26144474	558	19.8171	60.1497	55.886	637	Distal Intergenic	22	26161834	26164303	2470	1	105372972	ENST00000420391.1	-17361	NA	LINC02559	long intergenic non-protein coding RNA 2559	FALSE	TRUE	FALSE	FALSE	FALSE	FALSE	FALSE	FALSE	TRUE
PSF6_9_9_vs_PSF6_Input_hg38_macs2_peak_15170	chr2	220259535	220260250	558	19.8171	60.1497	55.886	246	Intron (ENST00000432993.1/105373893, intron 1 of 3)	2	220105656	220450778	345123	1	105373893	ENST00000432993.1	153879	NA	LOC105373893	uncharacterized LOC105373893	TRUE	FALSE	FALSE	FALSE	FALSE	FALSE	TRUE	FALSE	FALSE
PSF6_9_9_vs_PSF6_Input_hg38_macs2_peak_16717	chr21	41631676	41632679	558	19.8171	60.1497	55.886	584	Distal Intergenic	21	41679181	41697336	18156	1	54090	ENST00000413718.1	-46503	NA	LINC00111	long intergenic non-protein coding RNA 111	FALSE	TRUE	FALSE	FALSE	FALSE	FALSE	FALSE	FALSE	TRUE
PSF6_9_9_vs_PSF6_Input_hg38_macs2_peak_9404	chr16	19808324	19810082	558	19.8171	60.1497	55.886	1083	Intron (ENST00000308214.13/124152, intron 6 of 7)	16	19827064	19857585	30522	1	124152	ENST00000568061.1	-16983	ENSG00000174628	IQCK	IQ motif containing K	TRUE	FALSE	FALSE	FALSE	FALSE	FALSE	TRUE	FALSE	FALSE
PSF6_9_9_vs_PSF6_Input_hg38_macs2_peak_4322	chr11	9759242	9760358	558	19.8171	60.1497	55.886	597	Promoter (<=1kb)	11	9754770	9759533	4764	2	440028	ENST00000500698.1	0	ENSG00000245522	LINC02709	long intergenic non-protein coding RNA 2709	TRUE	FALSE	TRUE	FALSE	FALSE	TRUE	TRUE	FALSE	FALSE
PSF6_9_9_vs_PSF6_Input_hg38_macs2_peak_11541	chr17	81735142	81736495	558	18.0505	60.1206	55.8598	597	Distal Intergenic	17	81715972	81720451	4480	1	1468	ENST00000573246.1	19170	ENSG00000183048	SLC25A10	solute carrier family 25 member 10	FALSE	TRUE	FALSE	FALSE	FALSE	FALSE	FALSE	FALSE	TRUE
PSF6_9_9_vs_PSF6_Input_hg38_macs2_peak_13519	chr2	28583303	28585442	558	16.8327	60.0668	55.8064	918	Promoter (<=1kb)	2	28585580	28591158	5579	1	151056	ENST00000481449.1	-139	ENSG00000163803	PLB1	phospholipase B1	TRUE	FALSE	TRUE	FALSE	FALSE	FALSE	TRUE	FALSE	FALSE
PSF6_9_9_vs_PSF6_Input_hg38_macs2_peak_9919	chr16	74743372	74744420	558	16.8327	60.0668	55.8064	715	Promoter (2-3kb)	16	74718999	74741269	22271	2	79152	ENST00000569949.1	-2103	ENSG00000103089	FA2H	fatty acid 2-hydroxylase	TRUE	FALSE	TRUE	FALSE	FALSE	FALSE	TRUE	FALSE	FALSE
PSF6_9_9_vs_PSF6_Input_hg38_macs2_peak_665	chr1	28859885	28860950	558	16.8327	60.0668	55.8064	431	Intron (ENST00000234961.7/4985, intron 2 of 2)	1	28887091	29120041	232951	1	2035	ENST00000647103.1	-26142	ENSG00000159023	EPB41	erythrocyte membrane protein band 4.1	TRUE	FALSE	FALSE	FALSE	FALSE	FALSE	TRUE	FALSE	FALSE
PSF6_9_9_vs_PSF6_Input_hg38_macs2_peak_3660	chr10	95393826	95395011	558	16.0965	60.0627	55.8043	483	Exon (ENST00000371247.7/10580, exon 14 of 33)	10	95381413	95384285	2873	2	10580	ENST00000472854.5	-9541	ENSG00000095637	SORBS1	sorbin and SH3 domain containing 1	TRUE	FALSE	FALSE	FALSE	FALSE	TRUE	TRUE	FALSE	FALSE
PSF6_9_9_vs_PSF6_Input_hg38_macs2_peak_19827	chr4	67726929	67727810	557	18.4323	60.0453	55.7869	382	Intron (ENST00000693410.2/550112, intron 1 of 2)	4	67747236	67747386	151	1	124900175	ENST00000365504.1	-19427	ENSG00000202374	LOC124900175	small nucleolar RNA SNORA62/SNORA6 family	TRUE	FALSE	FALSE	FALSE	FALSE	FALSE	TRUE	FALSE	FALSE
PSF6_9_9_vs_PSF6_Input_hg38_macs2_peak_12752	chr19	34217924	34218569	557	19.2923	60.0186	55.7608	426	Promoter (1-2kb)	19	34219706	34221779	2074	1	26065	ENST00000585887.3	-1138	ENSG00000257103	LSM14A	LSM14A mRNA processing body assembly factor	TRUE	FALSE	TRUE	FALSE	FALSE	FALSE	TRUE	FALSE	FALSE
PSF6_9_9_vs_PSF6_Input_hg38_macs2_peak_6151	chr12	94866718	94867681	557	18.845	60.0093	55.7519	533	Distal Intergenic	12	94834454	94835028	575	1	160313	ENST00000405395.2	32264	ENSG00000293230	KRT19P2	keratin 19 pseudogene 2	FALSE	TRUE	FALSE	FALSE	FALSE	FALSE	FALSE	FALSE	TRUE
PSF6_9_9_vs_PSF6_Input_hg38_macs2_peak_23175	chr6	134908110	134909704	557	14.1403	60.0043	55.7473	1098	Distal Intergenic	6	134918530	134929161	10632	2	64577	ENST00000460753.1	19458	ENSG00000118514	ALDH8A1	aldehyde dehydrogenase 8 family member A1	FALSE	TRUE	FALSE	FALSE	FALSE	FALSE	FALSE	FALSE	TRUE
PSF6_9_9_vs_PSF6_Input_hg38_macs2_peak_8128	chr14	99573607	99576877	557	14.1403	60.0043	55.7473	1336	Promoter (<=1kb)	14	99515300	99576592	61293	2	317762	ENST00000554877.1	0	ENSG00000205476	CCDC85C	coiled-coil domain containing 85C	TRUE	FALSE	TRUE	TRUE	FALSE	TRUE	TRUE	FALSE	FALSE
PSF6_9_9_vs_PSF6_Input_hg38_macs2_peak_452	chr1	20612094	20614392	557	14.1403	60.0043	55.7473	1746	Exon (ENST00000375071.4/978, exon 3 of 4)	1	20633458	20651511	18054	1	65018	ENST00000321556.5	-19067	ENSG00000158828	PINK1	PTEN induced kinase 1	TRUE	FALSE	FALSE	FALSE	FALSE	TRUE	TRUE	FALSE	FALSE
PSF6_9_9_vs_PSF6_Input_hg38_macs2_peak_1868	chr1	178529871	178530563	557	14.1403	60.0043	55.7473	293	3' UTR	1	178520829	178521812	984	1	84066	ENST00000442872.1	9042	ENSG00000240021	TEX35	testis expressed 35	TRUE	FALSE	FALSE	FALSE	TRUE	TRUE	TRUE	FALSE	FALSE
PSF6_9_9_vs_PSF6_Input_hg38_macs2_peak_3744	chr10	100370387	100371721	557	14.1403	60.0043	55.7473	494	Promoter (1-2kb)	10	100373099	100383372	10274	1	90271	ENST00000668904.1	-1379	ENSG00000235823	OLMALINC	oligodendrocyte maturation-associated long intergenic non-coding RNA	FALSE	TRUE	TRUE	FALSE	FALSE	FALSE	FALSE	FALSE	FALSE
PSF6_9_9_vs_PSF6_Input_hg38_macs2_peak_10962	chr17	48791231	48792728	556	17.1284	59.8831	55.6303	980	Promoter (1-2kb)	17	48786249	48794294	8046	2	284076	ENST00000424018.1	1567	ENSG00000170703	TTLL6	tubulin tyrosine ligase like 6	TRUE	FALSE	TRUE	FALSE	TRUE	TRUE	TRUE	FALSE	FALSE
PSF6_9_9_vs_PSF6_Input_hg38_macs2_peak_15658	chr20	8940110	8940905	556	12.7578	59.8615	55.609	429	Intron (ENST00000487210.5/23236, intron 24 of 26)	20	8962308	8968278	5971	1	105372522	ENST00000637273.1	-21404	ENSG00000182621	LOC105372522	uncharacterized LOC105372522	TRUE	FALSE	FALSE	FALSE	FALSE	FALSE	TRUE	FALSE	FALSE
PSF6_9_9_vs_PSF6_Input_hg38_macs2_peak_2200	chr1	209625052	209626057	556	12.7578	59.8615	55.609	367	Promoter (1-2kb)	1	209623444	209623510	67	2	100422894	ENST00000583107.1	-1542	ENSG00000283876	MIR4260	microRNA 4260	TRUE	FALSE	TRUE	FALSE	FALSE	TRUE	TRUE	FALSE	FALSE
PSF6_9_9_vs_PSF6_Input_hg38_macs2_peak_5380	chr12	3205715	3206824	555	13.7946	59.8463	55.5941	599	3' UTR	12	3201177	3282108	80932	1	10867	ENST00000407263.2	4538	ENSG00000011105	TSPAN9	tetraspanin 9	TRUE	FALSE	FALSE	FALSE	TRUE	TRUE	TRUE	FALSE	FALSE
PSF6_9_9_vs_PSF6_Input_hg38_macs2_peak_2669	chr1	245583688	245584564	555	11.411	59.7756	55.5245	476	Intron (ENST00000407071.7/55083, intron 5 of 14)	1	245646092	245687314	41223	1	55083	ENST00000483253.1	-61529	ENSG00000162849	KIF26B	kinesin family member 26B	TRUE	FALSE	FALSE	FALSE	FALSE	FALSE	TRUE	FALSE	FALSE
PSF6_9_9_vs_PSF6_Input_hg38_macs2_peak_19986	chr4	87015772	87016297	555	19.6069	59.7654	55.5148	210	Intron (ENST00000504956.5/4299, intron 2 of 2)	4	87007243	87108300	101058	1	4299	ENST00000511722.5	8529	ENSG00000172493	AFF1	ALF transcription elongation factor 1	TRUE	FALSE	FALSE	FALSE	FALSE	FALSE	TRUE	FALSE	FALSE
PSF6_9_9_vs_PSF6_Input_hg38_macs2_peak_23854	chr7	26321237	26322137	554	17.445	59.7252	55.4748	361	Intron (ENST00000338523.9/29887, intron 1 of 6)	7	26344583	26374306	29724	1	29887	ENST00000698091.1	-22447	ENSG00000086300	SNX10	sorting nexin 10	TRUE	FALSE	FALSE	FALSE	FALSE	FALSE	TRUE	FALSE	FALSE
PSF6_9_9_vs_PSF6_Input_hg38_macs2_peak_12274	chr19	3557763	3558935	554	17.445	59.7252	55.4748	585	Promoter (<=1kb)	19	3544199	3557586	13388	2	126321	ENST00000355415.7	-177	ENSG00000161091	MFSD12	major facilitator superfamily domain containing 12	TRUE	FALSE	TRUE	FALSE	FALSE	TRUE	TRUE	FALSE	FALSE
PSF6_9_9_vs_PSF6_Input_hg38_macs2_peak_10663	chr17	32160882	32162803	554	17.445	59.7252	55.4748	1208	Intron (ENST00000333942.10/55288, intron 1 of 18)	17	32141226	32143135	1910	2	105371730	ENST00000398832.2	-17747	ENSG00000214708	LOC105371730	uncharacterized LOC105371730	TRUE	FALSE	FALSE	FALSE	FALSE	FALSE	TRUE	FALSE	FALSE
PSF6_9_9_vs_PSF6_Input_hg38_macs2_peak_7503	chr14	35416312	35417612	554	17.445	59.7252	55.4748	678	Distal Intergenic	14	35403532	35404749	1218	2	4792	ENST00000555629.1	-11563	ENSG00000100906	NFKBIA	NFKB inhibitor alpha	FALSE	TRUE	FALSE	FALSE	FALSE	FALSE	FALSE	FALSE	TRUE
PSF6_9_9_vs_PSF6_Input_hg38_macs2_peak_19068	chr3	183562796	183563584	554	15.5831	59.6928	55.4449	480	Distal Intergenic	3	183487551	183555706	68156	2	89857	ENST00000341319.8	-7090	ENSG00000172578	KLHL6	kelch like family member 6	FALSE	TRUE	FALSE	FALSE	FALSE	FALSE	FALSE	FALSE	TRUE
PSF6_9_9_vs_PSF6_Input_hg38_macs2_peak_7931	chr14	77799870	77800999	553	11.5513	59.5767	55.3327	479	Promoter (<=1kb)	14	77800109	77935014	134906	1	57143	ENST00000238561.10	0	ENSG00000063761	ADCK1	aarF domain containing kinase 1	TRUE	FALSE	TRUE	TRUE	FALSE	TRUE	TRUE	FALSE	FALSE
PSF6_9_9_vs_PSF6_Input_hg38_macs2_peak_5940	chr12	62934574	62935771	553	11.5513	59.5767	55.3327	625	Promoter (<=1kb)	12	62643994	62935150	291157	2	57460	ENST00000228705.7	0	ENSG00000111110	PPM1H	protein phosphatase, Mg2+/Mn2+ dependent 1H	TRUE	FALSE	TRUE	TRUE	FALSE	TRUE	FALSE	FALSE	FALSE
PSF6_9_9_vs_PSF6_Input_hg38_macs2_peak_27888	chr23	65697442	65698773	552	18.1509	59.5	55.2567	787	Intron (ENST00000609672.5/4478, intron 1 of 3)	23	65727341	65729635	2295	1	4478	ENST00000697141.1	-28569	ENSG00000147065	MSN	moesin	TRUE	FALSE	FALSE	FALSE	FALSE	FALSE	TRUE	FALSE	FALSE
PSF6_9_9_vs_PSF6_Input_hg38_macs2_peak_14181	chr2	99866196	99867289	552	18.1509	59.5	55.2567	353	Intron (ENST00000409236.6/3899, intron 5 of 22)	2	99825495	100006775	181281	2	3899	ENST00000673529.1	139487	ENSG00000144218	AFF3	ALF transcription elongation factor 3	TRUE	FALSE	FALSE	FALSE	FALSE	FALSE	TRUE	FALSE	FALSE
PSF6_9_9_vs_PSF6_Input_hg38_macs2_peak_17505	chr22	45245744	45248125	552	18.1509	59.5	55.2567	1421	Distal Intergenic	22	45192244	45240894	48651	2	23313	ENST00000336156.10	-4850	ENSG00000100364	KIAA0930	KIAA0930	FALSE	TRUE	FALSE	FALSE	FALSE	FALSE	FALSE	FALSE	TRUE
PSF6_9_9_vs_PSF6_Input_hg38_macs2_peak_1678	chr1	156161352	156162384	552	18.1509	59.5	55.2567	219	Promoter (<=1kb)	1	156161227	156175647	14421	1	64218	ENST00000462892.1	125	ENSG00000196189	SEMA4A	semaphorin 4A	TRUE	FALSE	TRUE	FALSE	FALSE	TRUE	TRUE	FALSE	FALSE
PSF6_9_9_vs_PSF6_Input_hg38_macs2_peak_4515	chr11	36149445	36150053	552	18.1509	59.5	55.2567	386	Intron (ENST00000524419.5/143458, intron 4 of 5)	11	36163299	36227429	64131	1	143458	ENST00000529759.1	-13247	ENSG00000179241	LDLRAD3	low density lipoprotein receptor class A domain containing 3	TRUE	FALSE	FALSE	FALSE	FALSE	FALSE	TRUE	FALSE	FALSE
PSF6_9_9_vs_PSF6_Input_hg38_macs2_peak_20773	chr5	9149484	9150499	552	12.6305	59.4937	55.2526	635	Intron (ENST00000382496.10/9037, intron 12 of 22)	5	9053816	9053895	80	2	100616326	ENST00000582271.1	-95589	ENSG00000266415	MIR4636	microRNA 4636	TRUE	FALSE	FALSE	FALSE	FALSE	FALSE	TRUE	FALSE	FALSE
PSF6_9_9_vs_PSF6_Input_hg38_macs2_peak_19349	chr4	2412463	2413971	552	12.6305	59.4937	55.2526	755	Intron (ENST00000290974.7/57732, intron 1 of 12)	4	2330162	2418609	88448	2	57732	ENST00000503000.1	4639	ENSG00000159733	ZFYVE28	zinc finger FYVE-type containing 28	TRUE	FALSE	FALSE	FALSE	FALSE	FALSE	TRUE	FALSE	FALSE
PSF6_9_9_vs_PSF6_Input_hg38_macs2_peak_18967	chr3	171810568	171812316	552	12.6305	59.4937	55.2526	1117	Promoter (<=1kb)	3	171788581	171810950	22370	2	5337	ENST00000497307.1	0	ENSG00000075651	PLD1	phospholipase D1	TRUE	FALSE	TRUE	FALSE	FALSE	TRUE	TRUE	FALSE	FALSE
PSF6_9_9_vs_PSF6_Input_hg38_macs2_peak_13442	chr2	25378609	25379607	552	12.6305	59.4937	55.2526	270	Promoter (<=1kb)	2	25377313	25379913	2601	2	1838	ENST00000488457.1	307	ENSG00000138101	DTNB	dystrobrevin beta	TRUE	FALSE	TRUE	FALSE	TRUE	TRUE	TRUE	FALSE	FALSE
PSF6_9_9_vs_PSF6_Input_hg38_macs2_peak_14979	chr2	201134936	201135894	552	12.6305	59.4937	55.2526	572	Promoter (1-2kb)	2	201133030	201136414	3385	1	8837	ENST00000460961.1	1906	ENSG00000003402	CFLAR	CASP8 and FADD like apoptosis regulator	TRUE	FALSE	TRUE	FALSE	FALSE	FALSE	TRUE	FALSE	FALSE
PSF6_9_9_vs_PSF6_Input_hg38_macs2_peak_10973	chr17	49515097	49516562	552	12.6305	59.4937	55.2526	277	Intron (ENST00000514506.1/100288866, intron 1 of 2)	17	49510817	49510900	84	1	102465141	ENST00000614803.1	4280	ENSG00000277478	MIR6165	microRNA 6165	TRUE	FALSE	FALSE	FALSE	FALSE	FALSE	TRUE	TRUE	FALSE
PSF6_9_9_vs_PSF6_Input_hg38_macs2_peak_10163	chr16	88332163	88333506	552	12.6305	59.4937	55.2526	273	Distal Intergenic	16	88382959	88440753	57795	1	84627	ENST00000565624.3	-49454	ENSG00000225614	ZNF469	zinc finger protein 469	FALSE	TRUE	FALSE	FALSE	FALSE	FALSE	FALSE	FALSE	TRUE
PSF6_9_9_vs_PSF6_Input_hg38_macs2_peak_7282	chr13	110137825	110139276	552	12.6305	59.4937	55.2526	540	Promoter (<=1kb)	13	110132003	110136906	4904	2	101927712	ENST00000671547.1	-919	NA	LOC101927712	uncharacterized LOC101927712	FALSE	TRUE	TRUE	FALSE	FALSE	FALSE	FALSE	FALSE	FALSE
PSF6_9_9_vs_PSF6_Input_hg38_macs2_peak_40	chr1	1758016	1759757	552	12.6305	59.4937	55.2526	1178	Promoter (<=1kb)	1	1752471	1758575	6105	2	65220	ENST00000342348.9	0	ENSG00000008130	NADK	NAD kinase	TRUE	FALSE	TRUE	TRUE	FALSE	TRUE	TRUE	FALSE	FALSE
PSF6_9_9_vs_PSF6_Input_hg38_macs2_peak_16208	chr20	50292415	50293120	552	15.4925	59.4869	55.2472	410	Promoter (<=1kb)	20	50292709	50298489	5781	1	284751	ENST00000701020.1	0	ENSG00000203999	LINC01270	long intergenic non-protein coding RNA 1270	TRUE	FALSE	TRUE	FALSE	FALSE	TRUE	TRUE	FALSE	FALSE
PSF6_9_9_vs_PSF6_Input_hg38_macs2_peak_18076	chr3	54046389	54047653	551	18.9734	59.4237	55.1848	685	Intron (ENST00000655075.1/ENST00000655075.1, intron 2 of 4)	3	54122552	55074557	952006	1	55799	ENST00000474759.6	-74900	ENSG00000157445	CACNA2D3	calcium voltage-gated channel auxiliary subunit alpha2delta 3	TRUE	FALSE	FALSE	FALSE	FALSE	FALSE	TRUE	FALSE	FALSE
PSF6_9_9_vs_PSF6_Input_hg38_macs2_peak_8808	chr15	74816963	74817865	551	18.9734	59.4237	55.1848	584	Promoter (<=1kb)	15	74816223	74831233	15011	1	79748	ENST00000488000.6	740	ENSG00000140506	LMAN1L	lectin, mannose binding 1 like	TRUE	FALSE	TRUE	FALSE	FALSE	FALSE	TRUE	FALSE	FALSE
PSF6_9_9_vs_PSF6_Input_hg38_macs2_peak_18885	chr3	158748144	158749031	551	13.3559	59.4034	55.1657	419	Promoter (<=1kb)	3	158747577	158805474	57898	1	64747	ENST00000465739.5	567	ENSG00000118855	MFSD1	major facilitator superfamily domain containing 1	TRUE	FALSE	TRUE	FALSE	FALSE	FALSE	TRUE	FALSE	FALSE
PSF6_9_9_vs_PSF6_Input_hg38_macs2_peak_3443	chr10	77504294	77506414	551	15.1157	59.3831	55.1459	645	Intron (ENST00000639601.1/3778, intron 1 of 27)	10	77249431	77498970	249540	2	3778	ENST00000639282.1	-5324	ENSG00000156113	KCNMA1	potassium calcium-activated channel subfamily M alpha 1	TRUE	FALSE	FALSE	FALSE	FALSE	FALSE	TRUE	FALSE	FALSE
PSF6_9_9_vs_PSF6_Input_hg38_macs2_peak_26715	chr9	87847529	87848441	549	18.0134	59.2321	54.9955	391	Exon (ENST00000411992.2/112267903, exon 4 of 4)	9	87844154	87847314	3161	1	1518	ENST00000413075.2	3375	NA	CTSLP8	cathepsin L pseudogene 8	TRUE	FALSE	FALSE	FALSE	FALSE	TRUE	FALSE	TRUE	FALSE
PSF6_9_9_vs_PSF6_Input_hg38_macs2_peak_12688	chr19	24062096	24062875	549	18.3998	59.1616	54.9259	266	Intron (ENST00000664647.1/9534, intron 5 of 5)	19	24048256	24058108	9853	1	9534	ENST00000667700.1	13840	ENSG00000213096	ZNF254	zinc finger protein 254	TRUE	FALSE	FALSE	FALSE	FALSE	FALSE	TRUE	FALSE	FALSE
PSF6_9_9_vs_PSF6_Input_hg38_macs2_peak_11430	chr17	78144056	78146101	549	16.0418	59.1613	54.9259	1034	Promoter (<=1kb)	17	78146385	78166297	19913	1	100141515	ENST00000340363.10	-285	ENSG00000187997	C17orf99	chromosome 17 open reading frame 99	FALSE	TRUE	TRUE	FALSE	FALSE	FALSE	FALSE	FALSE	FALSE
PSF6_9_9_vs_PSF6_Input_hg38_macs2_peak_10635	chr17	30722458	30723541	549	16.0418	59.1613	54.9259	374	Intron (ENST00000578070.5/440423, intron 1 of 5)	17	30731668	30770050	38383	1	440423	ENST00000690405.1	-8128	NA	SUZ12P1	SUZ12 pseudogene 1	TRUE	FALSE	FALSE	FALSE	FALSE	FALSE	TRUE	FALSE	FALSE
PSF6_9_9_vs_PSF6_Input_hg38_macs2_peak_10512	chr17	19031898	19032816	549	16.0418	59.1613	54.9259	570	Exon (ENST00000625108.1/ENST00000625108.1, exon 1 of 1)	17	19021863	19042485	20623	2	10750	ENST00000395635.5	9670	ENSG00000154016	GRAP	GRB2 related adaptor protein	TRUE	FALSE	FALSE	FALSE	FALSE	TRUE	TRUE	FALSE	FALSE
PSF6_9_9_vs_PSF6_Input_hg38_macs2_peak_10154	chr16	88012890	88014053	549	16.0418	59.1613	54.9259	407	Intron (ENST00000700483.1/54971, intron 6 of 12)	16	88017190	88033219	16030	1	54971	ENST00000497491.1	-3138	ENSG00000172530	BANP	BTG3 associated nuclear protein	TRUE	FALSE	FALSE	FALSE	FALSE	FALSE	TRUE	FALSE	FALSE
PSF6_9_9_vs_PSF6_Input_hg38_macs2_peak_7327	chr13	112394733	112395560	549	16.0418	59.1613	54.9259	361	Intron (ENST00000414180.5/122258, intron 4 of 5)	13	112382278	112434689	52412	1	122258	ENST00000375699.3	12455	ENSG00000153498	SPACA7	sperm acrosome associated 7	TRUE	FALSE	FALSE	FALSE	FALSE	FALSE	TRUE	FALSE	FALSE
PSF6_9_9_vs_PSF6_Input_hg38_macs2_peak_23220	chr6	139402443	139403615	549	19.2717	59.1492	54.916	713	Intron (ENST00000650173.1/107986651, intron 4 of 7)	6	139371807	139374648	2842	2	10370	ENST00000367651.4	-27795	ENSG00000164442	CITED2	Cbp/p300 interacting transactivator with Glu/Asp rich carboxy-terminal domain 2	TRUE	FALSE	FALSE	FALSE	FALSE	FALSE	TRUE	FALSE	FALSE
PSF6_9_9_vs_PSF6_Input_hg38_macs2_peak_19594	chr4	24753276	24754194	549	18.8223	59.1402	54.9073	427	Distal Intergenic	4	24789912	24799683	9772	1	6649	ENST00000598411.1	-35719	ENSG00000109610	SOD3	superoxide dismutase 3	FALSE	TRUE	FALSE	FALSE	FALSE	FALSE	FALSE	FALSE	TRUE
PSF6_9_9_vs_PSF6_Input_hg38_macs2_peak_7622	chr14	55107816	55108677	548	14.073	59.097	54.8667	435	Distal Intergenic	14	55124110	55138292	14183	1	3958	ENST00000553493.5	-15434	ENSG00000131981	LGALS3	galectin 3	FALSE	TRUE	FALSE	FALSE	FALSE	FALSE	FALSE	FALSE	TRUE
PSF6_9_9_vs_PSF6_Input_hg38_macs2_peak_23643	chr7	1961442	1962560	548	17.5272	59.0833	54.8533	629	Intron (ENST00000402746.5/8379, intron 13 of 16)	7	1816082	1980791	164710	2	8379	ENST00000450235.5	18232	ENSG00000002822	MAD1L1	mitotic arrest deficient 1 like 1	TRUE	FALSE	FALSE	FALSE	FALSE	FALSE	TRUE	FALSE	FALSE
PSF6_9_9_vs_PSF6_Input_hg38_macs2_peak_12443	chr19	10068814	10070043	548	17.5272	59.0833	54.8533	552	Promoter (<=1kb)	19	10070915	10074143	3229	1	388503	ENST00000701532.1	-873	ENSG00000291164	C3P1	complement component 3 precursor pseudogene	TRUE	FALSE	TRUE	FALSE	FALSE	TRUE	TRUE	FALSE	FALSE
PSF6_9_9_vs_PSF6_Input_hg38_macs2_peak_2337	chr1	221823590	221824757	547	12.9552	59.0148	54.7852	596	Intron (ENST00000665303.1/101929771, intron 4 of 4)	1	221819842	221840689	20848	2	101929771	ENST00000665303.1	15933	NA	LINC01655	long intergenic non-protein coding RNA 1655	TRUE	FALSE	FALSE	FALSE	FALSE	FALSE	TRUE	FALSE	FALSE
PSF6_9_9_vs_PSF6_Input_hg38_macs2_peak_4044	chr10	124290128	124291851	547	12.9552	59.0148	54.7852	1291	Distal Intergenic	10	124398021	124403336	5316	2	4942	ENST00000471127.1	111486	ENSG00000065154	OAT	ornithine aminotransferase	FALSE	TRUE	FALSE	FALSE	FALSE	FALSE	FALSE	FALSE	TRUE
PSF6_9_9_vs_PSF6_Input_hg38_macs2_peak_27409	chr9	132596898	132597727	547	14.9486	58.9915	54.7622	329	Intron (ENST00000372155.2/64794, intron 1 of 1)	9	132582606	132590252	7647	1	56751	ENST00000263610.7	14292	ENSG00000125492	BARHL1	BarH like homeobox 1	TRUE	FALSE	FALSE	FALSE	FALSE	FALSE	TRUE	FALSE	FALSE
PSF6_9_9_vs_PSF6_Input_hg38_macs2_peak_22470	chr6	36655922	36658830	547	14.9486	58.9915	54.7622	2360	Distal Intergenic	6	36673621	36675126	1506	2	101154753	ENST00000629595.1	16297	ENSG00000281450	PANDAR	promoter of CDKN1A antisense DNA damage activated RNA	FALSE	TRUE	FALSE	FALSE	FALSE	FALSE	FALSE	FALSE	TRUE
PSF6_9_9_vs_PSF6_Input_hg38_macs2_peak_20698	chr5	1375696	1377339	547	14.9486	58.9915	54.7622	823	Promoter (2-3kb)	5	1363585	1379914	16330	2	100506791	ENST00000668064.1	2576	ENSG00000250584	LINC01511	long intergenic non-protein coding RNA 1511	TRUE	FALSE	TRUE	FALSE	FALSE	FALSE	TRUE	FALSE	FALSE
PSF6_9_9_vs_PSF6_Input_hg38_macs2_peak_14079	chr2	87640740	87641852	547	14.9486	58.9915	54.7622	498	Intron (ENST00000643276.1/730268, intron 3 of 17)	2	87629755	87629834	80	1	100616499	ENST00000582552.1	10985	ENSG00000265507	MIR4435-1	microRNA 4435-1	TRUE	FALSE	FALSE	FALSE	FALSE	FALSE	TRUE	FALSE	FALSE
PSF6_9_9_vs_PSF6_Input_hg38_macs2_peak_182	chr1	9274759	9277048	547	14.9486	58.9915	54.7622	736	Distal Intergenic	1	9292894	9369532	76639	1	80176	ENST00000328089.11	-15847	ENSG00000171621	SPSB1	splA/ryanodine receptor domain and SOCS box containing 1	FALSE	TRUE	FALSE	FALSE	FALSE	FALSE	FALSE	FALSE	TRUE
PSF6_9_9_vs_PSF6_Input_hg38_macs2_peak_2464	chr1	228989532	228990681	547	14.9486	58.9915	54.7622	566	Distal Intergenic	1	229089200	229094895	5696	2	105373158	ENST00000658958.1	104215	ENSG00000236975	LINC02815	long intergenic non-protein coding RNA 2815	FALSE	TRUE	FALSE	FALSE	FALSE	FALSE	FALSE	FALSE	TRUE
PSF6_9_9_vs_PSF6_Input_hg38_macs2_peak_3324	chr10	71835940	71836857	547	14.9486	58.9915	54.7622	415	Intron (ENST00000394936.8/5660, intron 1 of 13)	10	71819816	71828134	8319	2	5660	ENST00000633965.1	-7806	ENSG00000197746	PSAP	prosaposin	TRUE	FALSE	FALSE	FALSE	FALSE	FALSE	TRUE	FALSE	FALSE
PSF6_9_9_vs_PSF6_Input_hg38_macs2_peak_15590	chr20	3811681	3812251	547	10.6152	58.9529	54.7255	232	Promoter (<=1kb)	20	3811384	3823882	12499	1	101929125	ENST00000620777.1	297	ENSG00000275491	LINC01730	long intergenic non-protein coding RNA 1730	TRUE	FALSE	TRUE	FALSE	FALSE	TRUE	TRUE	FALSE	FALSE
PSF6_9_9_vs_PSF6_Input_hg38_macs2_peak_3712	chr10	97882086	97883144	547	10.6152	58.9529	54.7255	520	Promoter (1-2kb)	10	97878397	97884242	5846	2	55118	ENST00000436034.1	1099	ENSG00000095713	CRTAC1	cartilage acidic protein 1	TRUE	FALSE	TRUE	FALSE	FALSE	TRUE	TRUE	FALSE	FALSE
PSF6_9_9_vs_PSF6_Input_hg38_macs2_peak_26447	chr9	16030312	16031206	546	15.8979	58.8462	54.6202	479	Intron (ENST00000486641.2/203238, intron 6 of 9)	9	16042798	16061320	18523	1	203238	ENST00000478913.1	-11593	ENSG00000164989	CCDC171	coiled-coil domain containing 171	TRUE	FALSE	FALSE	FALSE	FALSE	FALSE	TRUE	FALSE	FALSE
PSF6_9_9_vs_PSF6_Input_hg38_macs2_peak_27488	chr9	136643937	136645436	546	15.8979	58.8462	54.6202	1081	Distal Intergenic	9	136658856	136672678	13823	1	51162	ENST00000371699.5	-13421	ENSG00000172889	EGFL7	EGF like domain multiple 7	FALSE	TRUE	FALSE	FALSE	FALSE	FALSE	FALSE	FALSE	TRUE
PSF6_9_9_vs_PSF6_Input_hg38_macs2_peak_26305	chr8	142514940	142516253	546	15.8979	58.8462	54.6202	485	Intron (ENST00000643448.1/575, intron 18 of 30)	8	142543501	142544684	1184	1	575	ENST00000518812.1	-27249	ENSG00000181790	ADGRB1	adhesion G protein-coupled receptor B1	TRUE	FALSE	FALSE	FALSE	FALSE	FALSE	TRUE	FALSE	FALSE
PSF6_9_9_vs_PSF6_Input_hg38_macs2_peak_24971	chr7	150312597	150313455	546	15.8979	58.8462	54.6202	311	Intron (ENST00000478393.5/653857, intron 1 of 5)	7	150322639	150332721	10083	1	65999	ENST00000343855.6	-9185	ENSG00000127399	LRRC61	leucine rich repeat containing 61	TRUE	FALSE	FALSE	FALSE	FALSE	FALSE	TRUE	FALSE	FALSE
PSF6_9_9_vs_PSF6_Input_hg38_macs2_peak_22407	chr6	33205106	33206393	546	15.8979	58.8462	54.6202	615	Promoter (<=1kb)	6	33204686	33206449	1764	1	7923	ENST00000469186.1	420	ENSG00000204228	HSD17B8	hydroxysteroid 17-beta dehydrogenase 8	TRUE	FALSE	TRUE	FALSE	FALSE	TRUE	TRUE	FALSE	FALSE
PSF6_9_9_vs_PSF6_Input_hg38_macs2_peak_14042	chr2	85741235	85742809	546	15.8979	58.8462	54.6202	730	Distal Intergenic	2	85751344	85788066	36723	1	84913	ENST00000469442.5	-8536	ENSG00000168874	ATOH8	atonal bHLH transcription factor 8	FALSE	TRUE	FALSE	FALSE	FALSE	FALSE	FALSE	FALSE	TRUE
PSF6_9_9_vs_PSF6_Input_hg38_macs2_peak_15406	chr2	236078153	236079194	546	15.8979	58.8462	54.6202	464	Intron (ENST00000304032.13/116987, intron 16 of 17)	2	236045937	236125482	79546	1	116987	ENST00000453371.2	32216	ENSG00000157985	AGAP1	ArfGAP with GTPase domain, ankyrin repeat and PH domain 1	TRUE	FALSE	FALSE	FALSE	FALSE	FALSE	TRUE	FALSE	FALSE
PSF6_9_9_vs_PSF6_Input_hg38_macs2_peak_13298	chr2	10493196	10494430	546	15.8979	58.8462	54.6202	497	Distal Intergenic	2	10453798	10457693	3896	1	101929715	ENST00000670859.1	39398	NA	ODC1-DT	ODC1 divergent transcript	FALSE	TRUE	FALSE	FALSE	FALSE	FALSE	FALSE	FALSE	TRUE
PSF6_9_9_vs_PSF6_Input_hg38_macs2_peak_15906	chr20	33517402	33518596	546	15.8979	58.8462	54.6202	756	Intron (ENST00000471007.1/9139, intron 1 of 3)	20	33490117	33650036	159920	1	9139	ENST00000375279.6	27285	ENSG00000078699	CBFA2T2	CBFA2/RUNX1 partner transcriptional co-repressor 2	TRUE	FALSE	FALSE	FALSE	FALSE	FALSE	TRUE	FALSE	FALSE
PSF6_9_9_vs_PSF6_Input_hg38_macs2_peak_11280	chr17	72976599	72978185	546	15.8979	58.8462	54.6202	593	Intron (ENST00000255559.8/201266, intron 4 of 9)	17	72823698	72992932	169235	2	201266	ENST00000584129.1	14748	ENSG00000133195	SLC39A11	solute carrier family 39 member 11	TRUE	FALSE	FALSE	FALSE	FALSE	FALSE	TRUE	FALSE	FALSE
PSF6_9_9_vs_PSF6_Input_hg38_macs2_peak_11124	chr17	61356436	61357370	546	15.8979	58.8462	54.6202	563	Exon (ENST00000587002.1/54828, exon 4 of 5)	17	61393456	61394062	607	2	103689912	ENST00000592377.1	36693	ENSG00000267280	TBX2-AS1	TBX2 antisense RNA 1	TRUE	FALSE	FALSE	FALSE	FALSE	TRUE	TRUE	FALSE	FALSE
PSF6_9_9_vs_PSF6_Input_hg38_macs2_peak_6927	chr13	51221752	51222437	546	15.8979	58.8462	54.6202	408	Promoter (<=1kb)	13	51222334	51253582	31249	1	220108	ENST00000615498.4	0	ENSG00000150510	FAM124A	family with sequence similarity 124 member A	TRUE	FALSE	TRUE	TRUE	FALSE	TRUE	FALSE	FALSE	FALSE
PSF6_9_9_vs_PSF6_Input_hg38_macs2_peak_2618	chr1	239814210	239815276	546	15.8979	58.8462	54.6202	338	Intron (ENST00000468573.5/1131, intron 6 of 8)	1	239826074	239907950	81877	1	1131	ENST00000675709.1	-10799	ENSG00000133019	CHRM3	cholinergic receptor muscarinic 3	TRUE	FALSE	FALSE	FALSE	FALSE	FALSE	TRUE	FALSE	FALSE
PSF6_9_9_vs_PSF6_Input_hg38_macs2_peak_1955	chr1	185483299	185484756	546	15.8979	58.8462	54.6202	934	Distal Intergenic	1	185558376	185628492	70117	2	101929093	ENST00000665129.1	143737	ENSG00000228309	LINC01350	long intergenic non-protein coding RNA 1350	FALSE	TRUE	FALSE	FALSE	FALSE	FALSE	FALSE	FALSE	TRUE
PSF6_9_9_vs_PSF6_Input_hg38_macs2_peak_246	chr1	11901335	11902226	546	15.8979	58.8462	54.6202	228	Distal Intergenic	1	11907940	11913323	5384	1	124903843	ENST00000661075.1	-5715	NA	LOC124903843	uncharacterized LOC124903843	FALSE	TRUE	FALSE	FALSE	FALSE	FALSE	FALSE	FALSE	TRUE
PSF6_9_9_vs_PSF6_Input_hg38_macs2_peak_4110	chr10	127147937	127150969	546	15.8979	58.8462	54.6202	2377	Intron (ENST00000280333.9/1793, intron 27 of 51)	10	127136194	127177009	40816	2	642938	ENST00000424811.2	26041	ENSG00000188916	INSYN2A	inhibitory synaptic factor 2A	TRUE	FALSE	FALSE	FALSE	FALSE	FALSE	TRUE	FALSE	FALSE
PSF6_9_9_vs_PSF6_Input_hg38_macs2_peak_23972	chr7	41915773	41917239	546	18.6649	58.8439	54.6202	850	Distal Intergenic	7	41972440	41977922	5483	2	2737	ENST00000464291.1	60684	ENSG00000106571	GLI3	GLI family zinc finger 3	FALSE	TRUE	FALSE	FALSE	FALSE	FALSE	FALSE	FALSE	TRUE
PSF6_9_9_vs_PSF6_Input_hg38_macs2_peak_13977	chr2	75099623	75100943	546	18.6649	58.8439	54.6202	881	Intron (ENST00000305249.10/6869, intron 2 of 4)	2	75090812	75090914	103	1	100846995	ENST00000577717.1	8811	ENSG00000263909	MIR5000	microRNA 5000	TRUE	FALSE	FALSE	FALSE	FALSE	FALSE	TRUE	FALSE	FALSE
PSF6_9_9_vs_PSF6_Input_hg38_macs2_peak_1717	chr1	159015248	159015979	546	18.6649	58.8439	54.6202	370	Promoter (<=1kb)	1	159015673	159018376	2704	1	3428	ENST00000567661.5	0	ENSG00000163565	IFI16	interferon gamma inducible protein 16	TRUE	FALSE	TRUE	TRUE	FALSE	TRUE	TRUE	FALSE	FALSE
PSF6_9_9_vs_PSF6_Input_hg38_macs2_peak_19616	chr4	25702691	25703289	546	17.4011	58.8309	54.6107	243	Distal Intergenic	4	25664894	25669693	4800	1	10568	ENST00000510033.2	37797	ENSG00000157765	SLC34A2	solute carrier family 34 member 2	FALSE	TRUE	FALSE	FALSE	FALSE	FALSE	FALSE	FALSE	TRUE
PSF6_9_9_vs_PSF6_Input_hg38_macs2_peak_27035	chr9	114516605	114517541	545	13.9383	58.7555	54.5359	487	Distal Intergenic	9	114504740	114505473	734	2	25861	ENST00000673697.1	-11132	ENSG00000095397	WHRN	whirlin	FALSE	TRUE	FALSE	FALSE	FALSE	FALSE	FALSE	FALSE	TRUE
PSF6_9_9_vs_PSF6_Input_hg38_macs2_peak_25576	chr8	65959969	65960991	545	13.9383	58.7555	54.5359	691	Distal Intergenic	8	66021553	66101245	79693	1	85479	ENST00000276570.10	-60563	ENSG00000147570	DNAJC5B	DnaJ heat shock protein family (Hsp40) member C5 beta	FALSE	TRUE	FALSE	FALSE	FALSE	FALSE	FALSE	FALSE	TRUE
PSF6_9_9_vs_PSF6_Input_hg38_macs2_peak_19559	chr4	21779989	21780752	545	13.9383	58.7555	54.5359	396	Intron (ENST00000382152.7/80333, intron 1 of 8)	4	21843341	21853188	9848	2	359822	ENST00000627566.1	72437	ENSG00000280650	KCNIP4-IT1	KCNIP4 intronic transcript 1	TRUE	FALSE	FALSE	FALSE	FALSE	FALSE	TRUE	FALSE	FALSE
PSF6_9_9_vs_PSF6_Input_hg38_macs2_peak_15618	chr20	5657059	5658015	545	13.9383	58.7555	54.5359	606	Distal Intergenic	20	5544439	5611006	66568	2	56261	ENST00000379019.7	-46053	ENSG00000125772	GPCPD1	glycerophosphocholine phosphodiesterase 1	FALSE	TRUE	FALSE	FALSE	FALSE	FALSE	FALSE	FALSE	TRUE
PSF6_9_9_vs_PSF6_Input_hg38_macs2_peak_11404	chr17	77324730	77326495	545	13.9383	58.7555	54.5359	873	Promoter (1-2kb)	17	77323706	77402455	78750	1	10801	ENST00000592098.1	1024	ENSG00000184640	SEPTIN9	septin 9	TRUE	FALSE	TRUE	FALSE	FALSE	FALSE	TRUE	FALSE	FALSE
PSF6_9_9_vs_PSF6_Input_hg38_macs2_peak_7459	chr14	31261918	31264392	545	13.9383	58.7555	54.5359	1910	Exon (ENST00000551799.1/ENST00000551799.1, exon 2 of 6)	14	31292602	31297720	5119	2	25938	ENST00000551414.1	33329	ENSG00000129493	HEATR5A	HEAT repeat containing 5A	TRUE	FALSE	FALSE	FALSE	FALSE	TRUE	TRUE	FALSE	FALSE
PSF6_9_9_vs_PSF6_Input_hg38_macs2_peak_3226	chr10	63711980	63712987	545	13.9383	58.7555	54.5359	489	Intron (ENST00000444770.1/124902438, intron 2 of 2)	10	63664664	63990568	325905	1	124902438	ENST00000444770.1	47316	NA	LOC124902438	uncharacterized LOC124902438	TRUE	FALSE	FALSE	FALSE	FALSE	FALSE	TRUE	FALSE	FALSE
PSF6_9_9_vs_PSF6_Input_hg38_macs2_peak_4091	chr10	126203715	126205154	545	13.9383	58.7555	54.5359	734	Intron (ENST00000368679.8/8038, intron 3 of 22)	10	126135368	126155305	19938	2	8038	ENST00000494661.1	-48410	ENSG00000148848	ADAM12	ADAM metallopeptidase domain 12	TRUE	FALSE	FALSE	FALSE	FALSE	FALSE	TRUE	FALSE	FALSE
PSF6_9_9_vs_PSF6_Input_hg38_macs2_peak_19945	chr4	83139475	83140426	544	16.5612	58.7028	54.4871	271	Promoter (2-3kb)	4	83090806	83137075	46270	2	51316	ENST00000505406.5	-2400	ENSG00000145287	PLAC8	placenta associated 8	FALSE	TRUE	TRUE	FALSE	FALSE	FALSE	FALSE	FALSE	FALSE
PSF6_9_9_vs_PSF6_Input_hg38_macs2_peak_3027	chr10	37988489	37989742	544	16.5612	58.7028	54.4871	544	Intron (ENST00000412789.1/105376499, intron 2 of 2)	10	37976825	37992467	15643	1	105376499	ENST00000412789.1	11664	NA	ZNF25-DT	ZNF25 divergent transcript	TRUE	FALSE	FALSE	FALSE	FALSE	FALSE	TRUE	FALSE	FALSE
PSF6_9_9_vs_PSF6_Input_hg38_macs2_peak_18202	chr3	66582439	66583376	544	19.4568	58.6584	54.4451	466	Distal Intergenic	3	66412926	66501263	88338	2	26018	ENST00000498287.5	-81176	ENSG00000144749	LRIG1	leucine rich repeats and immunoglobulin like domains 1	FALSE	TRUE	FALSE	FALSE	FALSE	FALSE	FALSE	FALSE	TRUE
PSF6_9_9_vs_PSF6_Input_hg38_macs2_peak_16634	chr21	36207115	36208487	544	19.4568	58.6584	54.4451	853	Intron (ENST00000693273.1/9980, intron 4 of 33)	21	36246301	36261915	15615	1	9980	ENST00000463668.1	-37815	ENSG00000142197	DOP1B	DOP1 leucine zipper like protein B	TRUE	FALSE	FALSE	FALSE	FALSE	FALSE	TRUE	FALSE	FALSE
PSF6_9_9_vs_PSF6_Input_hg38_macs2_peak_9109	chr16	83709	85400	544	19.4568	58.6584	54.4451	1162	3' UTR	16	78257	85842	7586	1	4350	ENST00000219431.4	5452	ENSG00000103152	MPG	N-methylpurine DNA glycosylase	TRUE	FALSE	FALSE	FALSE	TRUE	TRUE	TRUE	FALSE	FALSE
PSF6_9_9_vs_PSF6_Input_hg38_macs2_peak_9311	chr16	11611714	11613407	544	19.4568	58.6584	54.4451	817	Intron (ENST00000576036.5/9516, intron 1 of 3)	16	11549662	11598500	48839	2	9516	ENST00000571627.5	-13214	ENSG00000189067	LITAF	lipopolysaccharide induced TNF factor	TRUE	FALSE	FALSE	FALSE	FALSE	FALSE	TRUE	FALSE	FALSE
PSF6_9_9_vs_PSF6_Input_hg38_macs2_peak_8758	chr15	71747791	71748919	544	19.4568	58.6584	54.4451	716	Exon (ENST00000355327.7/79875, exon 14 of 18)	15	71792638	71818259	25622	1	10002	ENST00000621736.4	-43720	ENSG00000278570	NR2E3	nuclear receptor subfamily 2 group E member 3	TRUE	FALSE	FALSE	FALSE	FALSE	TRUE	TRUE	FALSE	FALSE
PSF6_9_9_vs_PSF6_Input_hg38_macs2_peak_8654	chr15	64070852	64072128	544	19.4568	58.6584	54.4451	716	Promoter (<=1kb)	15	63983605	64072033	88429	2	23604	ENST00000559306.1	0	ENSG00000035664	DAPK2	death associated protein kinase 2	TRUE	FALSE	TRUE	TRUE	FALSE	TRUE	TRUE	FALSE	FALSE
PSF6_9_9_vs_PSF6_Input_hg38_macs2_peak_7608	chr14	54133531	54134695	544	19.4568	58.6584	54.4451	596	Distal Intergenic	14	53951892	53958761	6870	2	652	ENST00000559642.1	-174770	ENSG00000125378	BMP4	bone morphogenetic protein 4	FALSE	TRUE	FALSE	FALSE	FALSE	FALSE	FALSE	FALSE	TRUE
PSF6_9_9_vs_PSF6_Input_hg38_macs2_peak_6848	chr13	42105687	42107420	544	19.4568	58.6584	54.4451	595	Intron (ENST00000379274.6/160851, intron 2 of 29)	13	42138042	42229250	91209	1	160851	ENST00000628433.2	-30623	ENSG00000102780	DGKH	diacylglycerol kinase eta	TRUE	FALSE	FALSE	FALSE	FALSE	FALSE	TRUE	FALSE	FALSE
PSF6_9_9_vs_PSF6_Input_hg38_macs2_peak_5690	chr12	38417053	38417540	544	19.4568	58.6584	54.4451	244	Distal Intergenic	12	38316839	38321327	4489	1	144245	ENST00000548240.1	100214	ENSG00000175548	ALG10B	ALG10 alpha-1,2-glucosyltransferase B	FALSE	TRUE	FALSE	FALSE	FALSE	FALSE	FALSE	FALSE	TRUE
PSF6_9_9_vs_PSF6_Input_hg38_macs2_peak_4252	chr11	2178504	2179724	544	19.4568	58.6584	54.4451	630	Distal Intergenic	11	2173063	2173138	76	1	100616126	ENST00000584128.1	5441	ENSG00000265258	MIR4686	microRNA 4686	FALSE	TRUE	FALSE	FALSE	FALSE	FALSE	FALSE	FALSE	TRUE
PSF6_9_9_vs_PSF6_Input_hg38_macs2_peak_2703	chr10	338046	339076	544	19.4568	58.6584	54.4451	441	Intron (ENST00000280886.12/22982, intron 29 of 36)	10	324639	329526	4888	2	22982	ENST00000434695.2	-8520	ENSG00000151240	DIP2C	disco interacting protein 2 homolog C	TRUE	FALSE	FALSE	FALSE	FALSE	FALSE	TRUE	FALSE	FALSE
PSF6_9_9_vs_PSF6_Input_hg38_macs2_peak_1063	chr1	59214696	59216194	544	18.1145	58.6133	54.4028	427	Intron (ENST00000625548.1/ENST00000625548.1, intron 4 of 4)	1	59132376	59208121	75746	2	729467	ENST00000624265.3	-6575	ENSG00000224609	HSD52	uncharacterized LOC729467	TRUE	FALSE	FALSE	FALSE	FALSE	FALSE	TRUE	FALSE	FALSE
PSF6_9_9_vs_PSF6_Input_hg38_macs2_peak_15357	chr2	234335262	234336268	544	13.6003	58.6124	54.4022	793	Distal Intergenic	2	234444590	234454595	10006	2	105373934	ENST00000439798.1	118328	ENSG00000231682	LINC01891	long intergenic non-protein coding RNA 1891	FALSE	TRUE	FALSE	FALSE	FALSE	FALSE	FALSE	FALSE	TRUE
PSF6_9_9_vs_PSF6_Input_hg38_macs2_peak_4052	chr10	124529999	124530838	543	15.4336	58.585	54.3755	466	Intron (ENST00000368842.10/64077, intron 6 of 6)	10	124545984	124613380	67397	1	64077	ENST00000493240.1	-15147	ENSG00000107902	LHPP	phospholysine phosphohistidine inorganic pyrophosphate phosphatase	TRUE	FALSE	FALSE	FALSE	FALSE	FALSE	TRUE	FALSE	FALSE
PSF6_9_9_vs_PSF6_Input_hg38_macs2_peak_20002	chr4	87984848	87986078	543	18.5144	58.5595	54.3504	368	Intron (ENST00000662475.1/ENST00000662475.1, intron 2 of 2)	4	87979407	87983529	4123	1	6696	ENST00000682026.1	5441	ENSG00000118785	SPP1	secreted phosphoprotein 1	TRUE	FALSE	FALSE	FALSE	FALSE	FALSE	TRUE	FALSE	FALSE
PSF6_9_9_vs_PSF6_Input_hg38_macs2_peak_20342	chr4	147103444	147104229	543	18.5144	58.5595	54.3504	424	Intron (ENST00000667105.1/105377476, intron 3 of 3)	4	147060724	147159068	98345	1	105377476	ENST00000671296.1	42720	NA	LOC105377476	uncharacterized LOC105377476	TRUE	FALSE	FALSE	FALSE	FALSE	FALSE	TRUE	FALSE	FALSE
PSF6_9_9_vs_PSF6_Input_hg38_macs2_peak_5682	chr12	38135414	38136557	543	18.9478	58.5495	54.3409	531	Distal Intergenic	12	38155476	38167631	12156	1	124902916	ENST00000671057.1	-18920	NA	LOC124902916	uncharacterized LOC124902916	FALSE	TRUE	FALSE	FALSE	FALSE	FALSE	FALSE	FALSE	TRUE
PSF6_9_9_vs_PSF6_Input_hg38_macs2_peak_19408	chr4	5750374	5751681	541	14.3806	58.3813	54.1746	859	Promoter (<=1kb)	4	5752675	5753929	1255	1	2121	ENST00000514919.1	-995	ENSG00000072840	EVC	EvC ciliary complex subunit 1	TRUE	FALSE	TRUE	FALSE	FALSE	FALSE	TRUE	FALSE	FALSE
PSF6_9_9_vs_PSF6_Input_hg38_macs2_peak_26665	chr9	81737418	81738999	541	15.3434	58.3808	54.1746	840	Intron (ENST00000437181.2/101927502, intron 1 of 3)	9	81747943	81755452	7510	1	101927502	ENST00000413050.1	-8945	ENSG00000233926	TLE1-DT	TLE1 divergent transcript	TRUE	FALSE	FALSE	FALSE	FALSE	FALSE	TRUE	FALSE	FALSE
PSF6_9_9_vs_PSF6_Input_hg38_macs2_peak_729	chr1	32199579	32200435	541	15.3434	58.3808	54.1746	235	Promoter (<=1kb)	1	32200595	32205387	4793	1	79140	ENST00000373602.10	-161	ENSG00000160050	CCDC28B	coiled-coil domain containing 28B	FALSE	TRUE	TRUE	FALSE	FALSE	FALSE	FALSE	FALSE	FALSE
PSF6_9_9_vs_PSF6_Input_hg38_macs2_peak_25512	chr8	52764134	52764978	541	17.1543	58.334	54.1304	425	Distal Intergenic	8	52685424	52745843	60420	2	9821	ENST00000518468.1	-18291	ENSG00000023287	RB1CC1	RB1 inducible coiled-coil 1	FALSE	TRUE	FALSE	FALSE	FALSE	FALSE	FALSE	FALSE	TRUE
PSF6_9_9_vs_PSF6_Input_hg38_macs2_peak_22408	chr6	33260648	33261281	541	17.1543	58.334	54.1304	238	Promoter (2-3kb)	6	33250606	33263613	13008	2	6293	ENST00000495981.5	2333	ENSG00000223501	VPS52	VPS52 subunit of GARP complex	TRUE	FALSE	TRUE	FALSE	FALSE	FALSE	TRUE	FALSE	FALSE
PSF6_9_9_vs_PSF6_Input_hg38_macs2_peak_13061	chr19	48684430	48686726	541	17.1543	58.334	54.1304	1277	Distal Intergenic	19	48695971	48704294	8324	1	2524	ENST00000522966.2	-9246	ENSG00000176920	FUT2	fucosyltransferase 2 (H blood group)	FALSE	TRUE	FALSE	FALSE	FALSE	FALSE	FALSE	FALSE	TRUE
PSF6_9_9_vs_PSF6_Input_hg38_macs2_peak_10911	chr17	45487606	45488420	541	17.1543	58.334	54.1304	418	Promoter (<=1kb)	17	45436902	45487858	50957	2	9842	ENST00000446609.7	0	ENSG00000225190	PLEKHM1	pleckstrin homology and RUN domain containing M1	TRUE	FALSE	TRUE	TRUE	FALSE	TRUE	TRUE	FALSE	FALSE
PSF6_9_9_vs_PSF6_Input_hg38_macs2_peak_9118	chr16	349182	350154	541	17.1543	58.334	54.1304	190	Promoter (2-3kb)	16	287441	352449	65009	2	8312	ENST00000354866.7	2296	ENSG00000103126	AXIN1	axin 1	TRUE	FALSE	TRUE	FALSE	FALSE	FALSE	TRUE	FALSE	FALSE
PSF6_9_9_vs_PSF6_Input_hg38_macs2_peak_19599	chr4	24923186	24924945	541	12.4621	58.3118	54.1102	1320	Intron (ENST00000389609.8/91050, intron 1 of 12)	4	24803514	24913042	109529	2	91050	ENST00000635206.3	-10144	ENSG00000181982	CCDC149	coiled-coil domain containing 149	TRUE	FALSE	FALSE	FALSE	FALSE	FALSE	TRUE	FALSE	FALSE
PSF6_9_9_vs_PSF6_Input_hg38_macs2_peak_15134	chr2	218644726	218645692	541	12.4621	58.3118	54.1102	288	3' UTR	2	218635855	218637173	1319	1	84812	ENST00000457773.1	8871	ENSG00000115556	PLCD4	phospholipase C delta 4	TRUE	FALSE	FALSE	FALSE	TRUE	TRUE	TRUE	FALSE	FALSE
PSF6_9_9_vs_PSF6_Input_hg38_macs2_peak_27018	chr9	113632466	113633206	540	16.733	58.2693	54.07	542	Distal Intergenic	9	113650956	113682855	31900	1	105376223	ENST00000428292.1	-17751	NA	LOC105376223	uncharacterized LOC105376223	FALSE	TRUE	FALSE	FALSE	FALSE	FALSE	FALSE	FALSE	TRUE
PSF6_9_9_vs_PSF6_Input_hg38_macs2_peak_15490	chr2	240250982	240251878	540	15.9857	58.2598	54.0607	375	Intron (ENST00000457178.1/ENST00000457178.1, intron 1 of 2)	2	240139026	240144562	5537	2	150677	ENST00000391989.6	-106420	ENSG00000178602	OTOS	otospiralin	TRUE	FALSE	FALSE	FALSE	FALSE	FALSE	TRUE	FALSE	FALSE
PSF6_9_9_vs_PSF6_Input_hg38_macs2_peak_16905	chr22	18101305	18102319	539	17.4836	58.1901	53.9913	428	3' UTR	22	18110100	18146683	36584	1	51807	ENST00000679963.1	-7782	ENSG00000183785	TUBA8	tubulin alpha 8	TRUE	FALSE	FALSE	FALSE	TRUE	TRUE	TRUE	FALSE	FALSE
PSF6_9_9_vs_PSF6_Input_hg38_macs2_peak_18657	chr3	134310924	134313164	539	13.1704	58.1882	53.9897	1709	Promoter (<=1kb)	3	134313498	134327944	14447	1	105374119	ENST00000702198.1	-335	ENSG00000240006	LINC02004	long intergenic non-protein coding RNA 2004	FALSE	TRUE	TRUE	FALSE	FALSE	FALSE	FALSE	FALSE	FALSE
PSF6_9_9_vs_PSF6_Input_hg38_macs2_peak_16257	chr20	50868704	50869494	539	13.1704	58.1882	53.9897	247	Intron (ENST00000358791.9/55653, intron 4 of 5)	20	50888916	50905558	16643	2	23394	ENST00000371602.9	36065	ENSG00000101126	ADNP	activity dependent neuroprotector homeobox	TRUE	FALSE	FALSE	FALSE	FALSE	FALSE	TRUE	FALSE	FALSE
PSF6_9_9_vs_PSF6_Input_hg38_macs2_peak_2169	chr1	207051117	207051869	539	13.1704	58.1882	53.9897	465	Promoter (<=1kb)	1	207043849	207051208	7360	2	55432	ENST00000315927.9	0	ENSG00000180667	YOD1	YOD1 deubiquitinase	TRUE	FALSE	TRUE	TRUE	FALSE	TRUE	TRUE	FALSE	FALSE
PSF6_9_9_vs_PSF6_Input_hg38_macs2_peak_3814	chr10	103766688	103768212	539	15.2542	58.1782	53.9801	672	Exon (ENST00000369774.9/9644, exon 3 of 15)	10	103746793	103754466	7674	1	100505839	ENST00000625265.1	19895	ENSG00000280693	SH3PXD2A-AS1	SH3PXD2A antisense RNA 1	TRUE	FALSE	FALSE	FALSE	FALSE	TRUE	TRUE	FALSE	FALSE
PSF6_9_9_vs_PSF6_Input_hg38_macs2_peak_24675	chr7	108589613	108590421	538	17.8379	58.0778	53.8802	434	Distal Intergenic	7	108598352	108614273	15922	1	105375448	ENST00000440208.2	-7932	ENSG00000225647	LOC105375448	uncharacterized LOC105375448	FALSE	TRUE	FALSE	FALSE	FALSE	FALSE	FALSE	FALSE	TRUE
PSF6_9_9_vs_PSF6_Input_hg38_macs2_peak_23566	chr6	169289404	169290449	538	17.8379	58.0778	53.8802	426	Distal Intergenic	6	169215788	169254050	38263	2	7058	ENST00000676628.1	-35354	ENSG00000186340	THBS2	thrombospondin 2	FALSE	TRUE	FALSE	FALSE	FALSE	FALSE	FALSE	FALSE	TRUE
PSF6_9_9_vs_PSF6_Input_hg38_macs2_peak_21292	chr5	91280173	91281122	538	17.8379	58.0778	53.8802	550	Exon (ENST00000660900.2/ENST00000660900.2, exon 1 of 1)	5	91302796	91311880	9085	2	100505994	ENST00000649424.1	30759	ENSG00000248323	LUCAT1	lung cancer associated transcript 1	TRUE	FALSE	FALSE	FALSE	FALSE	TRUE	TRUE	FALSE	FALSE
PSF6_9_9_vs_PSF6_Input_hg38_macs2_peak_11901	chr18	36391285	36392390	538	17.8379	58.0778	53.8802	447	Intron (ENST00000590592.6/80206, intron 3 of 28)	18	36297836	36779779	481944	1	80206	ENST00000359247.8	93449	ENSG00000134775	FHOD3	formin homology 2 domain containing 3	TRUE	FALSE	FALSE	FALSE	FALSE	FALSE	TRUE	FALSE	FALSE
PSF6_9_9_vs_PSF6_Input_hg38_macs2_peak_5551	chr12	22101605	22102419	538	17.8379	58.0778	53.8802	321	Intron (ENST00000544732.5/6489, intron 3 of 5)	12	22107159	22118489	11331	2	107984497	ENST00000537795.1	16071	NA	SULT6B2P	sulfotransferase family 6B member 2, pseudogene	TRUE	FALSE	FALSE	FALSE	FALSE	FALSE	TRUE	FALSE	FALSE
PSF6_9_9_vs_PSF6_Input_hg38_macs2_peak_6432	chr12	117853445	117854399	538	17.8379	58.0778	53.8802	335	Intron (ENST00000339824.7/283455, intron 3 of 19)	12	117453012	117968990	515979	2	283455	ENST00000339824.7	114592	ENSG00000171435	KSR2	kinase suppressor of ras 2	TRUE	FALSE	FALSE	FALSE	FALSE	FALSE	TRUE	FALSE	FALSE
PSF6_9_9_vs_PSF6_Input_hg38_macs2_peak_14055	chr2	86035636	86036891	538	16.2386	58.0212	53.8262	543	Promoter (<=1kb)	2	86031421	86037070	5650	2	25885	ENST00000496892.5	180	ENSG00000068654	POLR1A	RNA polymerase I subunit A	TRUE	FALSE	TRUE	FALSE	FALSE	FALSE	TRUE	FALSE	FALSE
PSF6_9_9_vs_PSF6_Input_hg38_macs2_peak_26787	chr9	93119548	93120699	538	18.2205	58.0013	53.8064	528	Distal Intergenic	9	93121497	93126190	4694	2	4814	ENST00000489274.1	5492	ENSG00000131669	NINJ1	ninjurin 1	FALSE	TRUE	FALSE	FALSE	FALSE	FALSE	FALSE	FALSE	TRUE
PSF6_9_9_vs_PSF6_Input_hg38_macs2_peak_10613	chr17	29710541	29711505	538	18.2205	58.0013	53.8064	481	Intron (ENST00000269033.7/85464, intron 2 of 14)	17	29673840	29761390	87551	2	85464	ENST00000324677.12	49886	ENSG00000141298	SSH2	slingshot protein phosphatase 2	TRUE	FALSE	FALSE	FALSE	FALSE	FALSE	TRUE	FALSE	FALSE
PSF6_9_9_vs_PSF6_Input_hg38_macs2_peak_24353	chr7	75951246	75952008	537	18.6346	57.9656	53.7715	400	Promoter (1-2kb)	7	75953989	75986540	32552	1	5447	ENST00000412064.6	-1982	ENSG00000127948	POR	cytochrome p450 oxidoreductase	TRUE	FALSE	TRUE	FALSE	FALSE	FALSE	TRUE	FALSE	FALSE
PSF6_9_9_vs_PSF6_Input_hg38_macs2_peak_18577	chr3	127887121	127887945	536	13.8691	57.8492	53.6565	350	Intron (ENST00000648300.1/11343, intron 2 of 12)	3	127915232	127987666	72435	1	166348	ENST00000405109.5	-27288	ENSG00000187715	KBTBD12	kelch repeat and BTB domain containing 12	TRUE	FALSE	FALSE	FALSE	FALSE	FALSE	TRUE	FALSE	FALSE
PSF6_9_9_vs_PSF6_Input_hg38_macs2_peak_6142	chr12	94616078	94616817	536	15.7872	57.8281	53.636	378	Promoter (<=1kb)	12	94582127	94616420	34294	2	57458	ENST00000548918.1	0	ENSG00000057704	TMCC3	transmembrane and coiled-coil domain family 3	TRUE	FALSE	TRUE	TRUE	FALSE	TRUE	TRUE	FALSE	FALSE
PSF6_9_9_vs_PSF6_Input_hg38_macs2_peak_4096	chr10	126350073	126351127	536	15.7872	57.8281	53.636	574	Intron (ENST00000368679.8/8038, intron 1 of 22)	10	126012381	126388455	376075	2	8038	ENST00000368679.8	37329	ENSG00000148848	ADAM12	ADAM metallopeptidase domain 12	TRUE	FALSE	FALSE	FALSE	FALSE	FALSE	TRUE	FALSE	FALSE
PSF6_9_9_vs_PSF6_Input_hg38_macs2_peak_3778	chr10	102452793	102456586	536	16.5084	57.8031	53.6132	1431	Promoter (1-2kb)	10	102449837	102451543	1707	2	79946	ENST00000625129.1	-1250	ENSG00000120055	C10orf95	chromosome 10 open reading frame 95	TRUE	FALSE	TRUE	FALSE	FALSE	TRUE	TRUE	FALSE	FALSE
PSF6_9_9_vs_PSF6_Input_hg38_macs2_peak_27447	chr9	134443412	134443991	535	14.7221	57.7051	53.516	233	Distal Intergenic	9	134386122	134401882	15761	1	6256	ENST00000649020.1	57290	ENSG00000186350	RXRA	retinoid X receptor alpha	FALSE	TRUE	FALSE	FALSE	FALSE	FALSE	FALSE	FALSE	TRUE
PSF6_9_9_vs_PSF6_Input_hg38_macs2_peak_26073	chr8	125640370	125642753	535	14.7221	57.7051	53.516	1185	Distal Intergenic	8	125648327	125955592	307266	1	105375746	ENST00000651999.1	-5575	NA	LINC02964	long intergenic non-protein coding RNA 2964	FALSE	TRUE	FALSE	FALSE	FALSE	FALSE	FALSE	FALSE	TRUE
PSF6_9_9_vs_PSF6_Input_hg38_macs2_peak_16439	chr20	63949839	63950635	535	14.7221	57.7051	53.516	269	Promoter (<=1kb)	20	63939924	63951126	11203	2	54963	ENST00000369908.9	492	ENSG00000198276	UCKL1	uridine-cytidine kinase 1 like 1	TRUE	FALSE	TRUE	FALSE	FALSE	FALSE	TRUE	FALSE	FALSE
PSF6_9_9_vs_PSF6_Input_hg38_macs2_peak_10849	chr17	43467703	43470338	535	14.7221	57.7051	53.516	918	Distal Intergenic	17	43483865	43492292	8428	1	1659	ENST00000592258.5	-13528	ENSG00000067596	DHX8	DEAH-box helicase 8	FALSE	TRUE	FALSE	FALSE	FALSE	FALSE	FALSE	FALSE	TRUE
PSF6_9_9_vs_PSF6_Input_hg38_macs2_peak_28099	chr23	150848534	150849576	534	18.4862	57.6873	53.4997	407	Intron (ENST00000370377.8/83692, intron 1 of 10)	23	150776902	150831248	54347	2	83692	ENST00000418547.2	-17286	ENSG00000102181	CD99L2	CD99 molecule like 2	TRUE	FALSE	FALSE	FALSE	FALSE	FALSE	TRUE	FALSE	FALSE
PSF6_9_9_vs_PSF6_Input_hg38_macs2_peak_26162	chr8	130309240	130309987	534	18.4862	57.6873	53.4997	358	Intron (ENST00000518721.6/50807, intron 3 of 29)	8	130152764	130340937	188174	2	50807	ENST00000524367.5	30951	ENSG00000153317	ASAP1	ArfGAP with SH3 domain, ankyrin repeat and PH domain 1	TRUE	FALSE	FALSE	FALSE	FALSE	FALSE	TRUE	FALSE	FALSE
PSF6_9_9_vs_PSF6_Input_hg38_macs2_peak_21207	chr5	75601628	75602361	534	18.4862	57.6873	53.4997	491	3' UTR	5	75597417	75597988	572	1	51426	ENST00000502567.1	4211	ENSG00000122008	POLK	DNA polymerase kappa	TRUE	FALSE	FALSE	FALSE	TRUE	TRUE	FALSE	FALSE	FALSE
PSF6_9_9_vs_PSF6_Input_hg38_macs2_peak_14896	chr2	189304333	189305343	534	18.4862	57.6873	53.4997	238	Distal Intergenic	2	189085170	189225312	140143	2	1290	ENST00000649966.1	-79021	ENSG00000204262	COL5A2	collagen type V alpha 2 chain	FALSE	TRUE	FALSE	FALSE	FALSE	FALSE	FALSE	FALSE	TRUE
PSF6_9_9_vs_PSF6_Input_hg38_macs2_peak_9134	chr16	973923	975518	534	18.4862	57.6873	53.4997	1078	Promoter (1-2kb)	16	975761	976912	1152	2	115804232	ENST00000567961.5	1395	ENSG00000260807	CEROX1	cytoplasmic endogenous regulator of oxidative phosphorylation 1	TRUE	FALSE	TRUE	FALSE	FALSE	FALSE	TRUE	FALSE	FALSE
PSF6_9_9_vs_PSF6_Input_hg38_macs2_peak_8467	chr15	43273881	43274629	534	18.4862	57.6873	53.4997	505	Promoter (2-3kb)	15	43276280	43277007	728	2	116179	ENST00000562372.1	2379	ENSG00000159495	TGM7	transglutaminase 7	FALSE	TRUE	TRUE	FALSE	FALSE	FALSE	FALSE	FALSE	FALSE
PSF6_9_9_vs_PSF6_Input_hg38_macs2_peak_20681	chr5	458621	459531	534	17.2302	57.6861	53.4997	431	Promoter (1-2kb)	5	457006	459580	2575	1	11336	ENST00000510028.1	1615	ENSG00000180104	EXOC3	exocyst complex component 3	TRUE	FALSE	TRUE	FALSE	FALSE	TRUE	TRUE	FALSE	FALSE
PSF6_9_9_vs_PSF6_Input_hg38_macs2_peak_15175	chr2	221517347	221518282	534	18.9213	57.6767	53.4916	500	Intron (ENST00000281821.7/2043, intron 3 of 17)	2	221457954	221502560	44607	2	2043	ENST00000441679.1	-14787	ENSG00000116106	EPHA4	EPH receptor A4	TRUE	FALSE	FALSE	FALSE	FALSE	FALSE	TRUE	FALSE	FALSE
PSF6_9_9_vs_PSF6_Input_hg38_macs2_peak_16268	chr20	51749509	51750863	534	15.6897	57.615	53.4303	895	Intron (ENST00000311637.9/10079, intron 1 of 22)	20	51725819	51732587	6769	2	10079	ENST00000477492.1	-16922	ENSG00000054793	ATP9A	ATPase phospholipid transporting 9A (putative)	TRUE	FALSE	FALSE	FALSE	FALSE	FALSE	TRUE	FALSE	FALSE
PSF6_9_9_vs_PSF6_Input_hg38_macs2_peak_16184	chr20	49774962	49776952	533	16.3983	57.5733	53.3891	1578	Distal Intergenic	20	49812713	49892241	79529	1	23315	ENST00000417961.5	-35762	ENSG00000197818	SLC9A8	solute carrier family 9 member A8	FALSE	TRUE	FALSE	FALSE	FALSE	FALSE	FALSE	FALSE	TRUE
PSF6_9_9_vs_PSF6_Input_hg38_macs2_peak_5889	chr12	57166777	57168366	533	17.5697	57.5545	53.3706	327	Promoter (<=1kb)	12	57167445	57169300	1856	1	4035	ENST00000553446.1	0	ENSG00000123384	LRP1	LDL receptor related protein 1	TRUE	FALSE	TRUE	FALSE	FALSE	TRUE	TRUE	FALSE	FALSE
PSF6_9_9_vs_PSF6_Input_hg38_macs2_peak_26987	chr9	111959522	111962508	533	15.6455	57.5182	53.3347	496	Distal Intergenic	9	111932100	111932169	70	1	100616114	ENST00000582284.1	27422	ENSG00000266315	MIR4668	microRNA 4668	FALSE	TRUE	FALSE	FALSE	FALSE	FALSE	FALSE	FALSE	TRUE
PSF6_9_9_vs_PSF6_Input_hg38_macs2_peak_25090	chr7	158818426	158819161	533	15.6455	57.5182	53.3347	426	Intron (ENST00000251527.10/57488, intron 1 of 21)	7	158773367	158827641	54275	2	57488	ENST00000483958.5	8481	ENSG00000117868	ESYT2	extended synaptotagmin 2	TRUE	FALSE	FALSE	FALSE	FALSE	FALSE	TRUE	FALSE	FALSE
PSF6_9_9_vs_PSF6_Input_hg38_macs2_peak_20599	chr4	183409676	183412659	533	15.6455	57.5182	53.3347	1963	Distal Intergenic	4	183444635	183448198	3564	1	55602	ENST00000302350.4	-31977	ENSG00000168564	CDKN2AIP	CDKN2A interacting protein	FALSE	TRUE	FALSE	FALSE	FALSE	FALSE	FALSE	FALSE	TRUE
PSF6_9_9_vs_PSF6_Input_hg38_macs2_peak_20084	chr4	102827958	102829526	533	15.6455	57.5182	53.3347	342	Promoter (<=1kb)	4	102828286	102844099	15814	1	105377348	ENST00000686558.2	0	NA	UBE2D3-AS1	UBE2D3 antisense RNA 1	TRUE	FALSE	TRUE	TRUE	FALSE	TRUE	TRUE	FALSE	FALSE
PSF6_9_9_vs_PSF6_Input_hg38_macs2_peak_16936	chr22	19881502	19882911	533	15.6455	57.5182	53.3347	635	Promoter (<=1kb)	22	19875522	19881369	5848	2	10587	ENST00000462330.5	-133	ENSG00000184470	TXNRD2	thioredoxin reductase 2	TRUE	FALSE	TRUE	FALSE	FALSE	FALSE	TRUE	FALSE	FALSE
PSF6_9_9_vs_PSF6_Input_hg38_macs2_peak_14788	chr2	171334041	171334635	533	15.6455	57.5182	53.3347	329	Promoter (1-2kb)	2	171323788	171332795	9008	2	79828	ENST00000483284.5	-1246	ENSG00000123600	METTL8	methyltransferase 8, tRNA N3-cytidine	TRUE	FALSE	TRUE	FALSE	FALSE	FALSE	TRUE	FALSE	FALSE
PSF6_9_9_vs_PSF6_Input_hg38_macs2_peak_11238	chr17	68312187	68313426	533	15.6455	57.5182	53.3347	482	Intron (ENST00000448504.6/22901, intron 2 of 11)	17	68291518	68420785	129268	1	22901	ENST00000452479.6	20669	ENSG00000141337	ARSG	arylsulfatase G	TRUE	FALSE	FALSE	FALSE	FALSE	FALSE	TRUE	FALSE	FALSE
PSF6_9_9_vs_PSF6_Input_hg38_macs2_peak_10306	chr17	3693356	3694785	533	15.6455	57.5182	53.3347	683	Promoter (1-2kb)	17	3673227	3696033	22807	2	5026	ENST00000551178.5	1249	ENSG00000083454	P2RX5	purinergic receptor P2X 5	TRUE	FALSE	TRUE	FALSE	FALSE	FALSE	TRUE	FALSE	FALSE
PSF6_9_9_vs_PSF6_Input_hg38_macs2_peak_10408	chr17	13584165	13586159	533	15.6455	57.5182	53.3347	746	Intron (ENST00000284110.2/9955, intron 1 of 1)	17	13494032	13601929	107898	2	9955	ENST00000284110.2	15771	ENSG00000153976	HS3ST3A1	heparan sulfate-glucosamine 3-sulfotransferase 3A1	TRUE	FALSE	FALSE	FALSE	FALSE	FALSE	TRUE	FALSE	FALSE
PSF6_9_9_vs_PSF6_Input_hg38_macs2_peak_1068	chr1	59426870	59427741	533	15.6455	57.5182	53.3347	476	Intron (ENST00000634606.1/55277, intron 4 of 16)	1	59393208	59626023	232816	1	55277	ENST00000475949.5	33662	ENSG00000172456	FGGY	FGGY carbohydrate kinase domain containing	TRUE	FALSE	FALSE	FALSE	FALSE	FALSE	TRUE	FALSE	FALSE
PSF6_9_9_vs_PSF6_Input_hg38_macs2_peak_1445	chr1	115178909	115179955	533	15.6455	57.5182	53.3347	689	Distal Intergenic	1	115099580	115102686	3107	1	105378916	ENST00000448680.2	79329	ENSG00000233730	LINC01765	long intergenic non-protein coding RNA 1765	FALSE	TRUE	FALSE	FALSE	FALSE	FALSE	FALSE	FALSE	TRUE
PSF6_9_9_vs_PSF6_Input_hg38_macs2_peak_26068	chr8	125605803	125607022	533	13.7363	57.5129	53.3347	669	Distal Intergenic	8	125648327	125955592	307266	1	105375746	ENST00000651999.1	-41306	NA	LINC02964	long intergenic non-protein coding RNA 2964	FALSE	TRUE	FALSE	FALSE	FALSE	FALSE	FALSE	FALSE	TRUE
PSF6_9_9_vs_PSF6_Input_hg38_macs2_peak_24325	chr7	75141904	75143931	533	13.7363	57.5129	53.3347	694	3' UTR	7	75133155	75144068	10914	1	389524	ENST00000394939.3	8749	ENSG00000174428	GTF2IRD2B	GTF2I repeat domain containing 2B	TRUE	FALSE	FALSE	FALSE	TRUE	TRUE	TRUE	FALSE	FALSE
PSF6_9_9_vs_PSF6_Input_hg38_macs2_peak_15397	chr2	235708683	235710124	533	13.7363	57.5129	53.3347	803	Exon (ENST00000304032.13/116987, exon 2 of 18)	2	235669604	236126554	456951	1	116987	ENST00000409538.5	39079	ENSG00000157985	AGAP1	ArfGAP with GTPase domain, ankyrin repeat and PH domain 1	TRUE	FALSE	FALSE	FALSE	FALSE	TRUE	TRUE	FALSE	FALSE
PSF6_9_9_vs_PSF6_Input_hg38_macs2_peak_13395	chr2	20577473	20579907	533	13.7363	57.5129	53.3347	1684	Intron (ENST00000446825.1/64342, intron 5 of 5)	2	20590775	20592548	1774	2	100874343	ENST00000449391.2	12642	ENSG00000231948	HS1BP3-IT1	HS1BP3 intronic transcript 1	TRUE	FALSE	FALSE	FALSE	FALSE	FALSE	TRUE	FALSE	FALSE
PSF6_9_9_vs_PSF6_Input_hg38_macs2_peak_10358	chr17	6065836	6067349	533	13.7363	57.5129	53.3347	394	Promoter (1-2kb)	17	6069106	6124427	55322	1	23302	ENST00000574946.5	-1758	ENSG00000179314	WSCD1	WSC domain containing 1	TRUE	FALSE	TRUE	FALSE	FALSE	FALSE	TRUE	FALSE	FALSE
PSF6_9_9_vs_PSF6_Input_hg38_macs2_peak_2666	chr1	245332271	245332981	533	13.7363	57.5129	53.3347	392	Intron (ENST00000407071.7/55083, intron 2 of 14)	1	245353678	245371717	18040	1	55083	ENST00000479506.1	-20698	ENSG00000162849	KIF26B	kinesin family member 26B	TRUE	FALSE	FALSE	FALSE	FALSE	FALSE	TRUE	FALSE	FALSE
PSF6_9_9_vs_PSF6_Input_hg38_macs2_peak_9785	chr16	67006916	67007899	532	17.1062	57.4382	53.2641	461	Promoter (<=1kb)	16	67006523	67009418	2896	1	283848	ENST00000544478.1	393	ENSG00000172824	CES4A	carboxylesterase 4A	TRUE	FALSE	TRUE	FALSE	FALSE	TRUE	TRUE	TRUE	FALSE
PSF6_9_9_vs_PSF6_Input_hg38_macs2_peak_11821	chr18	23573865	23574686	532	18.3316	57.3966	53.2229	368	Promoter (2-3kb)	18	23573452	23576947	3496	2	4864	ENST00000587223.1	2262	ENSG00000141458	NPC1	NPC intracellular cholesterol transporter 1	TRUE	FALSE	TRUE	FALSE	FALSE	FALSE	TRUE	FALSE	FALSE
PSF6_9_9_vs_PSF6_Input_hg38_macs2_peak_422	chr1	18182343	18183240	532	18.3316	57.3966	53.2229	548	Promoter (2-3kb)	1	18166929	18179346	12418	2	105376814	ENST00000419667.2	-2997	NA	IGSF21-AS1	IGSF21 antisense RNA 1	TRUE	FALSE	TRUE	FALSE	FALSE	FALSE	TRUE	FALSE	FALSE
PSF6_9_9_vs_PSF6_Input_hg38_macs2_peak_25562	chr8	60950762	60951505	532	13.4061	57.3847	53.2114	427	Intron (ENST00000526936.5/157807, intron 1 of 2)	8	60965802	60967775	1974	2	100130298	ENST00000525556.1	16271	NA	LOC100130298	hCG1816373-like	TRUE	FALSE	FALSE	FALSE	FALSE	FALSE	TRUE	FALSE	FALSE
PSF6_9_9_vs_PSF6_Input_hg38_macs2_peak_3917	chr10	114632403	114633803	532	13.4061	57.3847	53.2114	550	Promoter (<=1kb)	10	114435459	114632092	196634	2	3983	ENST00000651023.2	-311	ENSG00000099204	ABLIM1	actin binding LIM protein 1	TRUE	FALSE	TRUE	FALSE	FALSE	FALSE	TRUE	FALSE	FALSE
PSF6_9_9_vs_PSF6_Input_hg38_macs2_peak_9726	chr16	57981445	57983031	532	18.761	57.3805	53.2079	297	Promoter (2-3kb)	16	57985181	57988116	2936	1	374739	ENST00000562915.1	-2151	ENSG00000159648	SPMIP8	sperm microtubule inner protein 8	TRUE	FALSE	TRUE	FALSE	FALSE	FALSE	TRUE	FALSE	FALSE
PSF6_9_9_vs_PSF6_Input_hg38_macs2_peak_6304	chr12	108955250	108956088	531	16.2897	57.3458	53.1736	344	Intron (ENST00000610966.5/55530, intron 6 of 15)	12	108936961	108938888	1928	2	55530	ENST00000551211.1	-16362	ENSG00000166111	SVOP	SV2 related protein	TRUE	FALSE	FALSE	FALSE	FALSE	FALSE	TRUE	FALSE	FALSE
PSF6_9_9_vs_PSF6_Input_hg38_macs2_peak_262	chr1	12177735	12179347	531	16.2897	57.3458	53.1736	471	Intron (ENST00000376259.7/7133, intron 1 of 9)	1	12167003	12209228	42226	1	7133	ENST00000492361.1	10732	ENSG00000028137	TNFRSF1B	TNF receptor superfamily member 1B	TRUE	FALSE	FALSE	FALSE	FALSE	FALSE	TRUE	FALSE	FALSE
PSF6_9_9_vs_PSF6_Input_hg38_macs2_peak_4444	chr11	20111723	20113514	531	16.2897	57.3458	53.1736	845	Promoter (<=1kb)	11	20114383	20118282	3900	1	89797	ENST00000528923.1	-870	ENSG00000166833	NAV2	neuron navigator 2	TRUE	FALSE	TRUE	FALSE	FALSE	FALSE	TRUE	FALSE	FALSE
PSF6_9_9_vs_PSF6_Input_hg38_macs2_peak_18591	chr3	128416576	128417388	531	11.2626	57.3205	53.1499	431	Distal Intergenic	3	128463594	128472317	8724	1	285224	ENST00000471626.1	-46207	ENSG00000242049	DNAJB8-AS1	DNAJB8 antisense RNA 1	FALSE	TRUE	FALSE	FALSE	FALSE	FALSE	FALSE	FALSE	TRUE
PSF6_9_9_vs_PSF6_Input_hg38_macs2_peak_303	chr1	15027653	15028962	531	17.4386	57.2973	53.1272	648	Intron (ENST00000636203.1/23254, intron 4 of 16)	1	14945919	15065797	119879	1	23254	ENST00000400797.3	81734	ENSG00000189337	KAZN	kazrin, periplakin interacting protein	TRUE	FALSE	FALSE	FALSE	FALSE	FALSE	TRUE	FALSE	FALSE
PSF6_9_9_vs_PSF6_Input_hg38_macs2_peak_24588	chr7	101728371	101730278	530	16.984	57.1929	53.0233	983	Distal Intergenic	7	101815904	102283958	468055	1	1523	ENST00000437600.9	-85627	ENSG00000257923	CUX1	cut like homeobox 1	FALSE	TRUE	FALSE	FALSE	FALSE	FALSE	FALSE	FALSE	TRUE
PSF6_9_9_vs_PSF6_Input_hg38_macs2_peak_20718	chr5	1863442	1864594	530	16.984	57.1929	53.0233	678	Distal Intergenic	5	1855970	1856568	599	2	101929034	ENST00000509455.1	-6874	ENSG00000250417	LINC02116	long intergenic non-protein coding RNA 2116	FALSE	TRUE	FALSE	FALSE	FALSE	FALSE	FALSE	FALSE	TRUE
[truncated: 26,840 more rows]
