# Supplementary material for: SFPQ-TFE3 reciprocally regulates mTORC1 and induces lineage plasticity in a mouse model of renal tumorigenesis
Source: Nat Commun. 2025 Oct 3;16:8822. doi: 10.1038/s41467-025-63885-2 (PMC12494988; doi:10.1038/s41467-025-63885-2)
Supplement: Supplementary file 15 — Supplementary Dataset 13 [file 41467_2025_63885_MOESM15_ESM.xlsx]

## Sheet: Supplementary Data 13
Differences between PEComas and RCCs with respect to TFE3-fusions,
morphology, immunohistochemical markers, differential diagnoses,
therapeutic options and prognosis
(adapted from1-6).
		TFE3-rearranged PEComa	TFE3-rearranged RCC
TFE3 fusion partner		SFPQ>	ASPSCR1>
		NONO>	PRCC>
		ASPSCR1	SFPQ
Morphology:		Pseudorosettes,	Pseudorosettes
		subnuclear vacuolization, psammomatous calcification	subnuclear vacuolization, psammomatous calcification
		Absent	Present
		Nested, pure epitheloid	Papillary architecture (most common) or alveolar, nested; voluminous cytoplasm, discrete cell borders
Marker Expression
Epithelial	Pan Renal: PAX8	Negative	Positive
		(Absent in 100%)	(Present in 91%)
	Cytokeratins	Negative	Patchy/focal
	PanKeratins (AE1/AE1)	(Absent in 100%)	(Present in 13-45%)
	CK7
	Proximal Tubular: CD10	Negative	Positive
		(Absent in 100%)	(Present in 80%)
Muscle	Desmin	Absent in 97%	Absent
	SMA	Absent in 85%	Absent
Melanotic	CTSK	Present in 97%	Present in 43%
	HMB45	Present in 89%	Present in 34%
	MelanA	Present in 57%	Present in 36%
	CD68	Present in 100%	Absent in 100%
Differential diagnosis		a) PEComas with biallelic TSC1/2 loss (TFE3-rearranged PEComas show a tendency to young age, absence of association with TSC syndrome and minimal staining for muscle markers), b) TFE3-rearranged RCC, c) Xp11 neoplasm with melanocytic differentiation, d) melanotic Xp11 translocation RCC, e) ASPS	a) ccRCC, b) PRCC, c) ccPRCC, d) TFEB-rearranged RCC, e) e-AML
			b) PRCC, c) ccPRCC,
			d) TFEB-rearranged RCC,
			e) eAML
Therapeutic options		Combinations of chemotherapy, VEGF Tyrosine Kinase inhibitors (TKI), and mTOR inhibitors	Combinations of VEGF Tyrosine Kinase inhibitors (TKI), immunotherapy (IO), and mTOR inhibitors
Response to Rapalogs		Variable responses to rapalogs compared to TSC1/2 null-PEComas which show exceptional response. TFE3-rearranged PEComa/tRCC respond better to mTOR kinase inhibitors than rapalogs.
Prognosis		Melanotic Xp11	Poor (ASPSCR1)
		Tumors are more aggressive with poor prognosis.	Intermediate (PRCC)
			Excellent (SFPQ)
		Recurrence/ metastasis in 62.5%	Recurrence/ metastasis in 12.5%
References
1	Marletta, S. et al. SFPQ::TFE3-rearranged PEComa: Differences and analogies with renal cell carcinoma carrying the same translocation. Pathol Res Pract 270, 155963 (2025). https://doi.org/10.1016/j.prp.2025.155963
2	Tretiakova, M. S. Chameleon TFE3-translocation RCC and How Gene Partners Can Change Morphology: Accurate Diagnosis Using Contemporary Modalities. Adv Anat Pathol 29, 131-140 (2022). https://doi.org/10.1097/pap.0000000000000332
3	Wang, X. T. et al. SFPQ/PSF-TFE3 renal cell carcinoma: a clinicopathologic study emphasizing extended morphology and reviewing the differences between SFPQ-TFE3 RCC and the corresponding mesenchymal neoplasm despite an identical gene fusion. Hum Pathol 63, 190-200 (2017). https://doi.org/10.1016/j.humpath.2017.02.022
4	Sanfilippo, R. et al. Role of Chemotherapy, VEGFR Inhibitors, and mTOR Inhibitors in Advanced Perivascular Epithelioid Cell Tumors (PEComas). Clin Cancer Res 25, 5295-5300 (2019). https://doi.org/10.1158/1078-0432.Ccr-19-0288
5	Malinowska, I. et al. Perivascular epithelioid cell tumors (PEComas) harboring TFE3 gene rearrangements lack the TSC2 alterations characteristic of conventional PEComas: further evidence for a biological distinction. The American journal of surgical pathology 36, 783-784 (2012). https://doi.org/10.1097/PAS.0b013e31824a8a37
6	Wagner, A. J. et al. Clinical activity of mTOR inhibition with sirolimus in malignant perivascular epithelioid cell tumors: targeting the pathogenic activation of mTORC1 in tumors. J Clin Oncol 28, 835-840 (2010). https://doi.org/10.1200/jco.2009.25.2981
