# Supplementary material for: SFPQ-TFE3 reciprocally regulates mTORC1 and induces lineage plasticity in a mouse model of renal tumorigenesis
Source: Nat Commun. 2025 Oct 3;16:8822. doi: 10.1038/s41467-025-63885-2 (PMC12494988; doi:10.1038/s41467-025-63885-2)
Supplement: Supplementary file 18 — Source Data [file 41467_2025_63885_MOESM18_ESM.zip]

Archive with 3 entries (3 files):
- NCOMMS-24-79115B_Source DataExcel.xlsx
- NCOMMS-24-79115B_Source Data-Full unedited gels.pdf
- NCOMMS-24-79115B_Source Data-Full unedited gels.xlsx
