# Supplementary material for: SFPQ-TFE3 reciprocally regulates mTORC1 and induces lineage plasticity in a mouse model of renal tumorigenesis
Source: Nat Commun. 2025 Oct 3;16:8822. doi: 10.1038/s41467-025-63885-2 (PMC12494988; doi:10.1038/s41467-025-63885-2)
Supplement: Supplementary file 18 — Source Data [file 41467_2025_63885_MOESM18_ESM.zip › NCOMMS-24-79115B_Source DataExcel.xlsx]

## Sheet: 1A
	Cumulative survival
		Days	Cntrl	SFPQ-TFE3 KSP cre
	D3	9		1
	D5	12		1
	D6	12		1
	D1	29	1
	931	34	0
	932	34	0
	933	34	0
	934	34	0
	935	34	0
	936	34	0
	A1	2	1
	A2	2		1
	A3	2		1
	A4	3	1
	A5	3	1
	A6	5		1
	A7	6	1
	A9	7	0
	A10	7	0
	A11	7	0
	A12	7	0
	A13	7	0
	A14	7	0
	A15	7	0
	A16	7	0
	E1	15		1
	E2	19		1
	E3	19	0
	E4	19	0
	E5	19	0
	E6	19	0
	E7	19	0
	E8	19	0
	E9	19	0
	C1	2		1
	C2	14		1
	C3	14	0
	C4	14		0
	C5	14	0
	C6	14	0
	C7	14	0
	C8	14	0
	C9	14	0
	B1	1	1
	B2	1		1
	B3	1		1
	B4	1	1
	B5	1	1
	D7	3		1
	D8	3		1
	937	25	0
	938	25	0
	939	25	0
	940	25	0

## Sheet: 1E
	Kidney/body weight
	p12			p15
	Cntrl	SFPQ-TFE3 KSP cre		Cntrl	SFPQ-TFE3 KSP cre
	0.0134	0.0155		0.0149	0.116
	0.0131	0.0141		0.0166	0.1155
	0.0125	0.0145		0.0133	0.0806
	0.0142			0.0132	0.0784
	0.0137			0.0144
	0.0141			0.0138	0.0713
				0.0135
				0.0138
				0.0149
				0.015
				0.0146
				0.014	0.057
				0.015	0.052
				0.012	0.091
				0.013	0.089
				0.013	0.076
				0.013

## Sheet: 1F
	BUN
	Cntrl	SFPQ-TFE3 KSP cre
	19	160
	19	80
	16
	14
	14
	19
	15	71
	14	78
	18	104
	16	134
	15	131

## Sheet: 1G
	Creatinine
	Cntrl	SFPQ-TFE3 KSP cre
	0.1	1.4
	0.1	0.5
	0.1
	0.1
	0.1
	0.1
	0.1	0.8
	0.1	0.7
	0.1	1.2
	0.1	1.3
	0.1	1.3

## Sheet: 2C
	Kidney/body weight									Male
										Female
	Ctrl	STP		Ctrl	STP		Ctrl	STP
	0.0128	0.0141		0.0124	0.0237		0.0124	0.2254
	0.0129	0.013		0.0124	0.0932		0.0131	0.1954
	0.0112	0.0141		0.0134	0.0354			0.158
	0.0119	0.0168462		0.0110656	0.0177801			0.2102
							0.0129709	0.0205577
							0.0128631	0.069514
							0.0123702	0.0211341
							0.0123939	0.0122351
							0.0128602
							0.0113785
							0.0128472
							0.0123173
							0.0111493
							0.0120093

## Sheet: 2D
	BUN										Male
	Ctrl	STP		Ctrl	STP		Ctrl	STP			Female
	19	19		18	20		29	61
	21	22		24	19		26	35
	23	19		25	18		22	42
	23	24		19	25		19	41
							27	18
							23	17
								15
								22
p-value=	0.8286			0.9714			0.8778

## Sheet: 4B
		No Dox	Dox	Dox+Torin1	Dox+Rheb1 siRNA	No Dox	Dox	Dox+Torin1	Dox+Rheb1 siRNA	No Dox	Dox	Dox+Torin1	Dox+Rheb1 siRNA	No Dox	Dox	Dox+Torin1	Dox+Rheb1 siRNA	No Dox	Dox	Dox+Torin1	Dox+Rheb1 siRNA	No Dox	Dox	Dox+Torin1	Dox+Rheb1 siRNA	No Dox	Dox	Dox+Torin1	Dox+Rheb1 siRNA	No Dox	Dox	Dox+Torin1	Dox+Rheb1 siRNA	No Dox	Dox	Dox+Torin1	Dox+Rheb1 siRNA
	ATP6:	V1A	V1A	V1A	V1A	V1B2	V1B2	V1B2	V1B2	V0C	V0C	V0C	V0C	V1C1	V1C1	V1C1	V1C1	V0D1	V0D1	V0D1	V0D1	V1D	V1D	V1D	V1D	V1E1	V1E1	V1E1	V1E1	V1G	V1G	V1G	V1G	V1H	V1H	V1H	V1H
		1	2.337	0.588	1.196	1	3.289	0.909	1.751	1	1.693	0.899	0.978	1	2.209	1.921	1.376	1	1.674	1.017	0.873	1	2.015	1.398	1.098	1	1.738	1.551	1.073	1	1.321	1.655	0.481	1	2.346	1.521	1.317
		1	1.573	0.902	1.008	1	3.191	1.295	1.748	1	1.546	1.337	0.967	1	2.244	2.177	1.507	1	1.68	1.046	0.912	1	2.201	1.559	1.28	1	2.15	1.876	1.339	1	1.607	1.992	0.607	1	2.592	1.682	1.38
		1	2.039	0.64	1.189	1	3.186	1.115	2.007	1	1.507	1.243	0.968	1	2.643	2.172	1.833	1	1.572	0.86	0.8	1	2.141	1.344	1.285	1	1.818	1.702	1.361	1	1.554	1.822	0.711	1	2.29	1.568	1.444
						1	6.98956	0.97646		1	2.41621	0.961692														1	2.83938	1.63268
						1	4.63491	0.917449		1	1.92673	0.924718														1	2.00503	1.30239
						1	3.87261	0.702199		1	1.76526	1.11915														1	1.97139	1.40878
p-value=																0.2307
		No Dox	Dox	Dox+Torin1	Dox+Rheb1 siRNA
	ATP6:	V0D2	V0D2	V0D2	V0D2
		1	148.8	62.8	7.589
		1	229.1	70.86	9.874
		1	234.7	92.12	14.94
		1	336.9	92.58
		1	123.7	39.55
		1	175	56.42

## Sheet: 4D
		No Dox	Dox	Dox+Torin1	Dox+Rheb1 siRNA	No Dox	Dox	Dox+Torin1	Dox+Rheb1 siRNA	No Dox	Dox	Dox+Torin1	Dox+Rheb1 siRNA	No Dox	Dox	Dox+Torin1	Dox+Rheb1 siRNA	No Dox	Dox	Dox+Torin1	Dox+Rheb1 siRNA	No Dox	Dox	Dox+Torin1	Dox+Rheb1 siRNA
	ATP6:	V1A	V1A	V1A	V1A	V1B1	V1B1	V1B1	V1B1	V1C1	V1C1	V1C1	V1C1	V0D1	V0D1	V0D1	V0D1	V1G1	V1G1	V1G1	V1G1	V1H	V1H	V1H	V1H
		0.71053	1	0.478959	0.249353	0.751207	1	0.313367	0.827795	0.712628	1	0.675762	0.369698	0.849817	1	0.736331	1.04265	0.378308	1	0.301993	0.765718	0.592711	1	0.718037	0.746767
		0.535825	1	0.466969	0.421763	0.41345	1	0.354603	0.398322	0.637598	1	0.491408	0.476095	0.504779	1	0.832179	0.47235	0.281294	1	0.203877	0.316602	0.511654	1	0.198793	0.252555
		0.447485	1	0.422623	0.483755	0.488106	1	0.598178	0.641251	0.527226	1	0.571671	0.41589	0.534452	1	0.515099	0.171086	0.291745	1	0.147927	0.181318	0.587195	1	0.476204	0.485606
						0.45226	1	0.642379	0.699186	0.660352	1	0.970754	0.643915					0.342426	1	0.432675	0.535438	0.406708	1	0.913923	0.607717
p-value=														0.2485		0.3768	0.1564

## Sheet: 4F
		ATP6V0C
		No Dox	Dox	Dox+ATP6V0C siRNA
		0.713057	1	0.227668
		0.664561	1	0.468516
		0.749618	1	0.184615

## Sheet: 5E
		PAX8 H SCORE
		Cntrl	SFPQ-TFE3 KSP cre		Cntrl	SFPQ-TFE3 KSP cre
		P1	P1		P15	P15
		GPNMB (-)	GPNMB (+)		GPNMB (-)	GPNMB (+)
		245.007	123.644		183.431	102.668
		228.407	112.074		210.566	104.155
		241.241	131.106		206.377	111.015
		237.687	114.671		208.491	113.397
		239.966	132.618		182.917	66.9809
		248.69	114.416		172.153	82.0133
		255.296	132.258		180.774	91.9749
		259.792	163.273		183.924	102.503
		231.227	123.303		209.036	64.937
		247.801	149.147
		245.04	135.62

[truncated: 26 more sheets: 5F, 6D, 6E, 6H, 7B, 7D, 7G, 7H, 7I, S2B , S2C, S2D, SA, S5B, S5C, S5E, S5F, S6D, S8C, S8-I …]
